# Supplementary material for: Autonomous closed-loop mechanistic investigation of molecular electrochemistry via automation
Source: Nat Commun. 2024 Mar 30;15:2781. doi: 10.1038/s41467-024-47210-x (PMC10981680; doi:10.1038/s41467-024-47210-x)
Supplement: Supplementary file 4 — Supplementary Software [file 41467_2024_47210_MOESM4_ESM.zip]

Archive with 317 entries (283 files):
- Source Code/0_pytentiostats version 0.6 and its installation guide/
- Source Code/0_pytentiostats version 0.6 and its installation guide/Installation guide of pytentiostats version 0.6.txt
- Source Code/0_pytentiostats version 0.6 and its installation guide/pytenstiostats.zip
- Source Code/1_Modules necessary for hardware control and Bayesian optimization/
- Source Code/1_Modules necessary for hardware control and Bayesian optimization/dragonfly/
- Source Code/1_Modules necessary for hardware control and Bayesian optimization/dragonfly/__init__.py
- Source Code/1_Modules necessary for hardware control and Bayesian optimization/dragonfly/__pycache__/
- Source Code/1_Modules necessary for hardware control and Bayesian optimization/dragonfly/__pycache__/__init__.cpython-39.pyc
- Source Code/1_Modules necessary for hardware control and Bayesian optimization/dragonfly/apis/
- Source Code/1_Modules necessary for hardware control and Bayesian optimization/dragonfly/apis/__init__.py
- Source Code/1_Modules necessary for hardware control and Bayesian optimization/dragonfly/apis/__pycache__/
- Source Code/1_Modules necessary for hardware control and Bayesian optimization/dragonfly/apis/__pycache__/__init__.cpython-39.pyc
- Source Code/1_Modules necessary for hardware control and Bayesian optimization/dragonfly/apis/__pycache__/api_utils.cpython-39.pyc
- Source Code/1_Modules necessary for hardware control and Bayesian optimization/dragonfly/apis/__pycache__/moo.cpython-39.pyc
- Source Code/1_Modules necessary for hardware control and Bayesian optimization/dragonfly/apis/__pycache__/opt.cpython-39.pyc
- Source Code/1_Modules necessary for hardware control and Bayesian optimization/dragonfly/apis/api_utils.py
- Source Code/1_Modules necessary for hardware control and Bayesian optimization/dragonfly/apis/moo.py
- Source Code/1_Modules necessary for hardware control and Bayesian optimization/dragonfly/apis/opt.py
- Source Code/1_Modules necessary for hardware control and Bayesian optimization/dragonfly/distributions/
- Source Code/1_Modules necessary for hardware control and Bayesian optimization/dragonfly/distributions/__init__.py
- Source Code/1_Modules necessary for hardware control and Bayesian optimization/dragonfly/distributions/__pycache__/
- Source Code/1_Modules necessary for hardware control and Bayesian optimization/dragonfly/distributions/__pycache__/__init__.cpython-39.pyc
- Source Code/1_Modules necessary for hardware control and Bayesian optimization/dragonfly/distributions/__pycache__/continuous.cpython-39.pyc
- Source Code/1_Modules necessary for hardware control and Bayesian optimization/dragonfly/distributions/__pycache__/discrete.cpython-39.pyc
- Source Code/1_Modules necessary for hardware control and Bayesian optimization/dragonfly/distributions/__pycache__/distribution.cpython-39.pyc
- Source Code/1_Modules necessary for hardware control and Bayesian optimization/dragonfly/distributions/__pycache__/model.cpython-39.pyc
- Source Code/1_Modules necessary for hardware control and Bayesian optimization/dragonfly/distributions/__pycache__/product.cpython-39.pyc
- Source Code/1_Modules necessary for hardware control and Bayesian optimization/dragonfly/distributions/__pycache__/unittest_continuous.cpython-39.pyc
- Source Code/1_Modules necessary for hardware control and Bayesian optimization/dragonfly/distributions/__pycache__/unittest_discrete.cpython-39.pyc
- Source Code/1_Modules necessary for hardware control and Bayesian optimization/dragonfly/distributions/__pycache__/unittest_metropolis.cpython-39.pyc
- Source Code/1_Modules necessary for hardware control and Bayesian optimization/dragonfly/distributions/__pycache__/unittest_metropolis_discrete.cpython-39.pyc
- Source Code/1_Modules necessary for hardware control and Bayesian optimization/dragonfly/distributions/__pycache__/unittest_nuts.cpython-39.pyc
- Source Code/1_Modules necessary for hardware control and Bayesian optimization/dragonfly/distributions/__pycache__/unittest_posterior.cpython-39.pyc
- Source Code/1_Modules necessary for hardware control and Bayesian optimization/dragonfly/distributions/__pycache__/unittest_posterior_mixed.cpython-39.pyc
- Source Code/1_Modules necessary for hardware control and Bayesian optimization/dragonfly/distributions/__pycache__/unittest_product.cpython-39.pyc
- Source Code/1_Modules necessary for hardware control and Bayesian optimization/dragonfly/distributions/__pycache__/unittest_slice.cpython-39.pyc
- Source Code/1_Modules necessary for hardware control and Bayesian optimization/dragonfly/distributions/continuous.py
- Source Code/1_Modules necessary for hardware control and Bayesian optimization/dragonfly/distributions/discrete.py
- Source Code/1_Modules necessary for hardware control and Bayesian optimization/dragonfly/distributions/distribution.py
- Source Code/1_Modules necessary for hardware control and Bayesian optimization/dragonfly/distributions/model.py
- Source Code/1_Modules necessary for hardware control and Bayesian optimization/dragonfly/distributions/product.py
- Source Code/1_Modules necessary for hardware control and Bayesian optimization/dragonfly/distributions/unittest_continuous.py
- Source Code/1_Modules necessary for hardware control and Bayesian optimization/dragonfly/distributions/unittest_discrete.py
- Source Code/1_Modules necessary for hardware control and Bayesian optimization/dragonfly/distributions/unittest_metropolis.py
- Source Code/1_Modules necessary for hardware control and Bayesian optimization/dragonfly/distributions/unittest_metropolis_discrete.py
- Source Code/1_Modules necessary for hardware control and Bayesian optimization/dragonfly/distributions/unittest_nuts.py
- Source Code/1_Modules necessary for hardware control and Bayesian optimization/dragonfly/distributions/unittest_posterior.py
- Source Code/1_Modules necessary for hardware control and Bayesian optimization/dragonfly/distributions/unittest_posterior_mixed.py
- Source Code/1_Modules necessary for hardware control and Bayesian optimization/dragonfly/distributions/unittest_product.py
- Source Code/1_Modules necessary for hardware control and Bayesian optimization/dragonfly/distributions/unittest_slice.py
- Source Code/1_Modules necessary for hardware control and Bayesian optimization/dragonfly/exd/
- Source Code/1_Modules necessary for hardware control and Bayesian optimization/dragonfly/exd/__init__.py
- Source Code/1_Modules necessary for hardware control and Bayesian optimization/dragonfly/exd/__pycache__/
- Source Code/1_Modules necessary for hardware control and Bayesian optimization/dragonfly/exd/__pycache__/__init__.cpython-39.pyc
- Source Code/1_Modules necessary for hardware control and Bayesian optimization/dragonfly/exd/__pycache__/cp_domain_utils.cpython-39.pyc
- Source Code/1_Modules necessary for hardware control and Bayesian optimization/dragonfly/exd/__pycache__/domains.cpython-39.pyc
- Source Code/1_Modules necessary for hardware control and Bayesian optimization/dragonfly/exd/__pycache__/exd_core.cpython-39.pyc
- Source Code/1_Modules necessary for hardware control and Bayesian optimization/dragonfly/exd/__pycache__/exd_utils.cpython-39.pyc
- Source Code/1_Modules necessary for hardware control and Bayesian optimization/dragonfly/exd/__pycache__/experiment_caller.cpython-39.pyc
- Source Code/1_Modules necessary for hardware control and Bayesian optimization/dragonfly/exd/__pycache__/unittest_cp_domain_utils.cpython-39.pyc
- Source Code/1_Modules necessary for hardware control and Bayesian optimization/dragonfly/exd/__pycache__/unittest_domains.cpython-39.pyc
- Source Code/1_Modules necessary for hardware control and Bayesian optimization/dragonfly/exd/__pycache__/unittest_exd_utils.cpython-39.pyc
- Source Code/1_Modules necessary for hardware control and Bayesian optimization/dragonfly/exd/__pycache__/unittest_function_caller.cpython-39.pyc
- Source Code/1_Modules necessary for hardware control and Bayesian optimization/dragonfly/exd/__pycache__/worker_manager.cpython-39.pyc
- Source Code/1_Modules necessary for hardware control and Bayesian optimization/dragonfly/exd/cp_domain_utils.py
- Source Code/1_Modules necessary for hardware control and Bayesian optimization/dragonfly/exd/domains.py
- Source Code/1_Modules necessary for hardware control and Bayesian optimization/dragonfly/exd/exd_core.py
- Source Code/1_Modules necessary for hardware control and Bayesian optimization/dragonfly/exd/exd_utils.py
- Source Code/1_Modules necessary for hardware control and Bayesian optimization/dragonfly/exd/experiment_caller.py
- Source Code/1_Modules necessary for hardware control and Bayesian optimization/dragonfly/exd/unittest_cp_domain_utils.py
- Source Code/1_Modules necessary for hardware control and Bayesian optimization/dragonfly/exd/unittest_domains.py
- Source Code/1_Modules necessary for hardware control and Bayesian optimization/dragonfly/exd/unittest_exd_utils.py
- Source Code/1_Modules necessary for hardware control and Bayesian optimization/dragonfly/exd/unittest_function_caller.py
- Source Code/1_Modules necessary for hardware control and Bayesian optimization/dragonfly/exd/worker_manager.py
- Source Code/1_Modules necessary for hardware control and Bayesian optimization/dragonfly/gp/
- Source Code/1_Modules necessary for hardware control and Bayesian optimization/dragonfly/gp/__init__.py
- Source Code/1_Modules necessary for hardware control and Bayesian optimization/dragonfly/gp/__pycache__/
- Source Code/1_Modules necessary for hardware control and Bayesian optimization/dragonfly/gp/__pycache__/__init__.cpython-39.pyc
- Source Code/1_Modules necessary for hardware control and Bayesian optimization/dragonfly/gp/__pycache__/cartesian_product_gp.cpython-39.pyc
- Source Code/1_Modules necessary for hardware control and Bayesian optimization/dragonfly/gp/__pycache__/euclidean_gp.cpython-39.pyc
- Source Code/1_Modules necessary for hardware control and Bayesian optimization/dragonfly/gp/__pycache__/gp_core.cpython-39.pyc
- Source Code/1_Modules necessary for hardware control and Bayesian optimization/dragonfly/gp/__pycache__/kernel.cpython-39.pyc
- Source Code/1_Modules necessary for hardware control and Bayesian optimization/dragonfly/gp/__pycache__/mf_gp.cpython-39.pyc
- Source Code/1_Modules necessary for hardware control and Bayesian optimization/dragonfly/gp/__pycache__/unittest_cartesian_product_gp.cpython-39.pyc
- Source Code/1_Modules necessary for hardware control and Bayesian optimization/dragonfly/gp/__pycache__/unittest_euclidean_gp.cpython-39.pyc
- Source Code/1_Modules necessary for hardware control and Bayesian optimization/dragonfly/gp/__pycache__/unittest_gp_core.cpython-39.pyc
- Source Code/1_Modules necessary for hardware control and Bayesian optimization/dragonfly/gp/__pycache__/unittest_kernel.cpython-39.pyc
- Source Code/1_Modules necessary for hardware control and Bayesian optimization/dragonfly/gp/__pycache__/unittest_mf_gp.cpython-39.pyc
- Source Code/1_Modules necessary for hardware control and Bayesian optimization/dragonfly/gp/cartesian_product_gp.py
- Source Code/1_Modules necessary for hardware control and Bayesian optimization/dragonfly/gp/euclidean_gp.py
- Source Code/1_Modules necessary for hardware control and Bayesian optimization/dragonfly/gp/gp_core.py
- Source Code/1_Modules necessary for hardware control and Bayesian optimization/dragonfly/gp/kernel.py
- Source Code/1_Modules necessary for hardware control and Bayesian optimization/dragonfly/gp/mf_gp.py
- Source Code/1_Modules necessary for hardware control and Bayesian optimization/dragonfly/gp/unittest_cartesian_product_gp.py
- Source Code/1_Modules necessary for hardware control and Bayesian optimization/dragonfly/gp/unittest_euclidean_gp.py
- Source Code/1_Modules necessary for hardware control and Bayesian optimization/dragonfly/gp/unittest_gp_core.py
- Source Code/1_Modules necessary for hardware control and Bayesian optimization/dragonfly/gp/unittest_kernel.py
- Source Code/1_Modules necessary for hardware control and Bayesian optimization/dragonfly/gp/unittest_mf_gp.py
- Source Code/1_Modules necessary for hardware control and Bayesian optimization/dragonfly/nn/
- Source Code/1_Modules necessary for hardware control and Bayesian optimization/dragonfly/nn/__init__.py
- Source Code/1_Modules necessary for hardware control and Bayesian optimization/dragonfly/nn/__pycache__/
- Source Code/1_Modules necessary for hardware control and Bayesian optimization/dragonfly/nn/__pycache__/__init__.cpython-39.pyc
- Source Code/1_Modules necessary for hardware control and Bayesian optimization/dragonfly/nn/__pycache__/neural_network.cpython-39.pyc
- Source Code/1_Modules necessary for hardware control and Bayesian optimization/dragonfly/nn/__pycache__/nn_domains.cpython-39.pyc
- Source Code/1_Modules necessary for hardware control and Bayesian optimization/dragonfly/nn/__pycache__/nn_examples.cpython-39.pyc
- Source Code/1_Modules necessary for hardware control and Bayesian optimization/dragonfly/nn/__pycache__/nn_ga_optimiser.cpython-39.pyc
- Source Code/1_Modules necessary for hardware control and Bayesian optimization/dragonfly/nn/__pycache__/nn_gp.cpython-39.pyc
- Source Code/1_Modules necessary for hardware control and Bayesian optimization/dragonfly/nn/__pycache__/nn_modifiers.cpython-39.pyc
- Source Code/1_Modules necessary for hardware control and Bayesian optimization/dragonfly/nn/__pycache__/nn_opt_utils.cpython-39.pyc
- Source Code/1_Modules necessary for hardware control and Bayesian optimization/dragonfly/nn/__pycache__/nn_visualise.cpython-39.pyc
- Source Code/1_Modules necessary for hardware control and Bayesian optimization/dragonfly/nn/__pycache__/otmann.cpython-39.pyc
- Source Code/1_Modules necessary for hardware control and Bayesian optimization/dragonfly/nn/__pycache__/syn_nn_functions.cpython-39.pyc
- Source Code/1_Modules necessary for hardware control and Bayesian optimization/dragonfly/nn/__pycache__/unittest_cp_nn_gp.cpython-39.pyc
- Source Code/1_Modules necessary for hardware control and Bayesian optimization/dragonfly/nn/__pycache__/unittest_cp_nn_optimisers.cpython-39.pyc
- Source Code/1_Modules necessary for hardware control and Bayesian optimization/dragonfly/nn/__pycache__/unittest_neural_network.cpython-39.pyc
- Source Code/1_Modules necessary for hardware control and Bayesian optimization/dragonfly/nn/__pycache__/unittest_nn_domains.cpython-39.pyc
- Source Code/1_Modules necessary for hardware control and Bayesian optimization/dragonfly/nn/__pycache__/unittest_nn_examples.cpython-39.pyc
- Source Code/1_Modules necessary for hardware control and Bayesian optimization/dragonfly/nn/__pycache__/unittest_nn_ga_optimiser.cpython-39.pyc
- Source Code/1_Modules necessary for hardware control and Bayesian optimization/dragonfly/nn/__pycache__/unittest_nn_gp.cpython-39.pyc
- Source Code/1_Modules necessary for hardware control and Bayesian optimization/dragonfly/nn/__pycache__/unittest_nn_modifier_class.cpython-39.pyc
- Source Code/1_Modules necessary for hardware control and Bayesian optimization/dragonfly/nn/__pycache__/unittest_otmann.cpython-39.pyc
- Source Code/1_Modules necessary for hardware control and Bayesian optimization/dragonfly/nn/neural_network.py
- Source Code/1_Modules necessary for hardware control and Bayesian optimization/dragonfly/nn/nn_domains.py
- Source Code/1_Modules necessary for hardware control and Bayesian optimization/dragonfly/nn/nn_examples.py
- Source Code/1_Modules necessary for hardware control and Bayesian optimization/dragonfly/nn/nn_ga_optimiser.py
- Source Code/1_Modules necessary for hardware control and Bayesian optimization/dragonfly/nn/nn_gp.py
- Source Code/1_Modules necessary for hardware control and Bayesian optimization/dragonfly/nn/nn_modifiers.py
- Source Code/1_Modules necessary for hardware control and Bayesian optimization/dragonfly/nn/nn_opt_utils.py
- Source Code/1_Modules necessary for hardware control and Bayesian optimization/dragonfly/nn/nn_visualise.py
- Source Code/1_Modules necessary for hardware control and Bayesian optimization/dragonfly/nn/otmann.py
- Source Code/1_Modules necessary for hardware control and Bayesian optimization/dragonfly/nn/syn_nn_functions.py
- Source Code/1_Modules necessary for hardware control and Bayesian optimization/dragonfly/nn/unittest_cp_nn_gp.py
- Source Code/1_Modules necessary for hardware control and Bayesian optimization/dragonfly/nn/unittest_cp_nn_optimisers.py
- Source Code/1_Modules necessary for hardware control and Bayesian optimization/dragonfly/nn/unittest_neural_network.py
- Source Code/1_Modules necessary for hardware control and Bayesian optimization/dragonfly/nn/unittest_nn_domains.py
- Source Code/1_Modules necessary for hardware control and Bayesian optimization/dragonfly/nn/unittest_nn_examples.py
- Source Code/1_Modules necessary for hardware control and Bayesian optimization/dragonfly/nn/unittest_nn_ga_optimiser.py
- Source Code/1_Modules necessary for hardware control and Bayesian optimization/dragonfly/nn/unittest_nn_gp.py
- Source Code/1_Modules necessary for hardware control and Bayesian optimization/dragonfly/nn/unittest_nn_modifier_class.py
- Source Code/1_Modules necessary for hardware control and Bayesian optimization/dragonfly/nn/unittest_otmann.py
- Source Code/1_Modules necessary for hardware control and Bayesian optimization/dragonfly/opt/
- Source Code/1_Modules necessary for hardware control and Bayesian optimization/dragonfly/opt/__init__.py
- Source Code/1_Modules necessary for hardware control and Bayesian optimization/dragonfly/opt/__pycache__/
- Source Code/1_Modules necessary for hardware control and Bayesian optimization/dragonfly/opt/__pycache__/__init__.cpython-39.pyc
- Source Code/1_Modules necessary for hardware control and Bayesian optimization/dragonfly/opt/__pycache__/blackbox_optimiser.cpython-39.pyc
- Source Code/1_Modules necessary for hardware control and Bayesian optimization/dragonfly/opt/__pycache__/cp_ga_optimiser.cpython-39.pyc
- Source Code/1_Modules necessary for hardware control and Bayesian optimization/dragonfly/opt/__pycache__/ga_optimiser.cpython-39.pyc
- Source Code/1_Modules necessary for hardware control and Bayesian optimization/dragonfly/opt/__pycache__/gp_bandit.cpython-39.pyc
- Source Code/1_Modules necessary for hardware control and Bayesian optimization/dragonfly/opt/__pycache__/gpb_acquisitions.cpython-39.pyc
- Source Code/1_Modules necessary for hardware control and Bayesian optimization/dragonfly/opt/__pycache__/multiobjective_gp_bandit.cpython-39.pyc
- Source Code/1_Modules necessary for hardware control and Bayesian optimization/dragonfly/opt/__pycache__/multiobjective_gpb_acquisitions.cpython-39.pyc
- Source Code/1_Modules necessary for hardware control and Bayesian optimization/dragonfly/opt/__pycache__/multiobjective_optimiser.cpython-39.pyc
- Source Code/1_Modules necessary for hardware control and Bayesian optimization/dragonfly/opt/__pycache__/opt_method_evaluator.cpython-39.pyc
- Source Code/1_Modules necessary for hardware control and Bayesian optimization/dragonfly/opt/__pycache__/random_multiobjective_optimiser.cpython-39.pyc
- Source Code/1_Modules necessary for hardware control and Bayesian optimization/dragonfly/opt/__pycache__/random_optimiser.cpython-39.pyc
- Source Code/1_Modules necessary for hardware control and Bayesian optimization/dragonfly/opt/__pycache__/unittest_cp_ga_optimiser.cpython-39.pyc
- Source Code/1_Modules necessary for hardware control and Bayesian optimization/dragonfly/opt/__pycache__/unittest_cp_gp_bandit.cpython-39.pyc
- Source Code/1_Modules necessary for hardware control and Bayesian optimization/dragonfly/opt/__pycache__/unittest_cp_multiobjective_gp_bandit.cpython-39.pyc
- Source Code/1_Modules necessary for hardware control and Bayesian optimization/dragonfly/opt/__pycache__/unittest_cp_random_multiobjective_optimiser.cpython-39.pyc
- Source Code/1_Modules necessary for hardware control and Bayesian optimization/dragonfly/opt/__pycache__/unittest_cp_random_optimiser.cpython-39.pyc
- Source Code/1_Modules necessary for hardware control and Bayesian optimization/dragonfly/opt/__pycache__/unittest_euclidean_gp_bandit.cpython-39.pyc
- Source Code/1_Modules necessary for hardware control and Bayesian optimization/dragonfly/opt/__pycache__/unittest_euclidean_multiobjective_gp_bandit.cpython-39.pyc
- Source Code/1_Modules necessary for hardware control and Bayesian optimization/dragonfly/opt/__pycache__/unittest_euclidean_random_multiobjective_optimiser.cpython-39.pyc
- Source Code/1_Modules necessary for hardware control and Bayesian optimization/dragonfly/opt/__pycache__/unittest_euclidean_random_optimiser.cpython-39.pyc
- Source Code/1_Modules necessary for hardware control and Bayesian optimization/dragonfly/opt/__pycache__/unittest_mf_cp_gp_bandit.cpython-39.pyc
- Source Code/1_Modules necessary for hardware control and Bayesian optimization/dragonfly/opt/blackbox_optimiser.py
- Source Code/1_Modules necessary for hardware control and Bayesian optimization/dragonfly/opt/cp_ga_optimiser.py
- Source Code/1_Modules necessary for hardware control and Bayesian optimization/dragonfly/opt/ga_optimiser.py
- Source Code/1_Modules necessary for hardware control and Bayesian optimization/dragonfly/opt/gp_bandit.py
- Source Code/1_Modules necessary for hardware control and Bayesian optimization/dragonfly/opt/gpb_acquisitions.py
- Source Code/1_Modules necessary for hardware control and Bayesian optimization/dragonfly/opt/multiobjective_gp_bandit.py
- Source Code/1_Modules necessary for hardware control and Bayesian optimization/dragonfly/opt/multiobjective_gpb_acquisitions.py
- Source Code/1_Modules necessary for hardware control and Bayesian optimization/dragonfly/opt/multiobjective_optimiser.py
- Source Code/1_Modules necessary for hardware control and Bayesian optimization/dragonfly/opt/opt_method_evaluator.py
- Source Code/1_Modules necessary for hardware control and Bayesian optimization/dragonfly/opt/random_multiobjective_optimiser.py
- Source Code/1_Modules necessary for hardware control and Bayesian optimization/dragonfly/opt/random_optimiser.py
- Source Code/1_Modules necessary for hardware control and Bayesian optimization/dragonfly/opt/unittest_cp_ga_optimiser.py
- Source Code/1_Modules necessary for hardware control and Bayesian optimization/dragonfly/opt/unittest_cp_gp_bandit.py
- Source Code/1_Modules necessary for hardware control and Bayesian optimization/dragonfly/opt/unittest_cp_multiobjective_gp_bandit.py
- Source Code/1_Modules necessary for hardware control and Bayesian optimization/dragonfly/opt/unittest_cp_random_multiobjective_optimiser.py
- Source Code/1_Modules necessary for hardware control and Bayesian optimization/dragonfly/opt/unittest_cp_random_optimiser.py
- Source Code/1_Modules necessary for hardware control and Bayesian optimization/dragonfly/opt/unittest_euclidean_gp_bandit.py
- Source Code/1_Modules necessary for hardware control and Bayesian optimization/dragonfly/opt/unittest_euclidean_multiobjective_gp_bandit.py
- Source Code/1_Modules necessary for hardware control and Bayesian optimization/dragonfly/opt/unittest_euclidean_random_multiobjective_optimiser.py
- Source Code/1_Modules necessary for hardware control and Bayesian optimization/dragonfly/opt/unittest_euclidean_random_optimiser.py
- Source Code/1_Modules necessary for hardware control and Bayesian optimization/dragonfly/opt/unittest_mf_cp_gp_bandit.py
- Source Code/1_Modules necessary for hardware control and Bayesian optimization/dragonfly/parse/
- Source Code/1_Modules necessary for hardware control and Bayesian optimization/dragonfly/parse/__init__.py
- Source Code/1_Modules necessary for hardware control and Bayesian optimization/dragonfly/parse/__pycache__/
- Source Code/1_Modules necessary for hardware control and Bayesian optimization/dragonfly/parse/__pycache__/__init__.cpython-39.pyc
- Source Code/1_Modules necessary for hardware control and Bayesian optimization/dragonfly/parse/__pycache__/config_parser.cpython-39.pyc
- Source Code/1_Modules necessary for hardware control and Bayesian optimization/dragonfly/parse/__pycache__/config_pb2.cpython-39.pyc
- Source Code/1_Modules necessary for hardware control and Bayesian optimization/dragonfly/parse/config_parser.py
- Source Code/1_Modules necessary for hardware control and Bayesian optimization/dragonfly/parse/config_pb2.py
- Source Code/1_Modules necessary for hardware control and Bayesian optimization/dragonfly/sampling/
- Source Code/1_Modules necessary for hardware control and Bayesian optimization/dragonfly/sampling/__init__.py
- Source Code/1_Modules necessary for hardware control and Bayesian optimization/dragonfly/sampling/__pycache__/
- Source Code/1_Modules necessary for hardware control and Bayesian optimization/dragonfly/sampling/__pycache__/__init__.cpython-39.pyc
- Source Code/1_Modules necessary for hardware control and Bayesian optimization/dragonfly/sampling/__pycache__/base.cpython-39.pyc
- Source Code/1_Modules necessary for hardware control and Bayesian optimization/dragonfly/sampling/__pycache__/check_functions.cpython-39.pyc
- Source Code/1_Modules necessary for hardware control and Bayesian optimization/dragonfly/sampling/__pycache__/hmc.cpython-39.pyc
- Source Code/1_Modules necessary for hardware control and Bayesian optimization/dragonfly/sampling/__pycache__/metropolis.cpython-39.pyc
- Source Code/1_Modules necessary for hardware control and Bayesian optimization/dragonfly/sampling/__pycache__/nuts.cpython-39.pyc
- Source Code/1_Modules necessary for hardware control and Bayesian optimization/dragonfly/sampling/__pycache__/slice.cpython-39.pyc
- Source Code/1_Modules necessary for hardware control and Bayesian optimization/dragonfly/sampling/base.py
- Source Code/1_Modules necessary for hardware control and Bayesian optimization/dragonfly/sampling/check_functions.py
- Source Code/1_Modules necessary for hardware control and Bayesian optimization/dragonfly/sampling/hmc.py
- Source Code/1_Modules necessary for hardware control and Bayesian optimization/dragonfly/sampling/metropolis.py
- Source Code/1_Modules necessary for hardware control and Bayesian optimization/dragonfly/sampling/nuts.py
- Source Code/1_Modules necessary for hardware control and Bayesian optimization/dragonfly/sampling/slice.py
- Source Code/1_Modules necessary for hardware control and Bayesian optimization/dragonfly/utils/
- Source Code/1_Modules necessary for hardware control and Bayesian optimization/dragonfly/utils/__init__.py
- Source Code/1_Modules necessary for hardware control and Bayesian optimization/dragonfly/utils/__pycache__/
- Source Code/1_Modules necessary for hardware control and Bayesian optimization/dragonfly/utils/__pycache__/__init__.cpython-39.pyc
- Source Code/1_Modules necessary for hardware control and Bayesian optimization/dragonfly/utils/__pycache__/ancillary_utils.cpython-39.pyc
- Source Code/1_Modules necessary for hardware control and Bayesian optimization/dragonfly/utils/__pycache__/base_test_class.cpython-39.pyc
- Source Code/1_Modules necessary for hardware control and Bayesian optimization/dragonfly/utils/__pycache__/doo.cpython-39.pyc
- Source Code/1_Modules necessary for hardware control and Bayesian optimization/dragonfly/utils/__pycache__/euclidean_synthetic_functions.cpython-39.pyc
- Source Code/1_Modules necessary for hardware control and Bayesian optimization/dragonfly/utils/__pycache__/general_utils.cpython-39.pyc
- Source Code/1_Modules necessary for hardware control and Bayesian optimization/dragonfly/utils/__pycache__/graph_utils.cpython-39.pyc
- Source Code/1_Modules necessary for hardware control and Bayesian optimization/dragonfly/utils/__pycache__/method_evaluator.cpython-39.pyc
- Source Code/1_Modules necessary for hardware control and Bayesian optimization/dragonfly/utils/__pycache__/oper_utils.cpython-39.pyc
- Source Code/1_Modules necessary for hardware control and Bayesian optimization/dragonfly/utils/__pycache__/option_handler.cpython-39.pyc
- Source Code/1_Modules necessary for hardware control and Bayesian optimization/dragonfly/utils/__pycache__/plot_utils.cpython-39.pyc
- Source Code/1_Modules necessary for hardware control and Bayesian optimization/dragonfly/utils/__pycache__/reporters.cpython-39.pyc
- Source Code/1_Modules necessary for hardware control and Bayesian optimization/dragonfly/utils/__pycache__/unittest_ancillary_utils.cpython-39.pyc
- Source Code/1_Modules necessary for hardware control and Bayesian optimization/dragonfly/utils/__pycache__/unittest_general_utils.cpython-39.pyc
- Source Code/1_Modules necessary for hardware control and Bayesian optimization/dragonfly/utils/__pycache__/unittest_graph_utils.cpython-39.pyc
- Source Code/1_Modules necessary for hardware control and Bayesian optimization/dragonfly/utils/__pycache__/unittest_oper_utils.cpython-39.pyc
- Source Code/1_Modules necessary for hardware control and Bayesian optimization/dragonfly/utils/ancillary_utils.py
- Source Code/1_Modules necessary for hardware control and Bayesian optimization/dragonfly/utils/base_test_class.py
- Source Code/1_Modules necessary for hardware control and Bayesian optimization/dragonfly/utils/direct_fortran/
- Source Code/1_Modules necessary for hardware control and Bayesian optimization/dragonfly/utils/direct_fortran/__init__.py
- Source Code/1_Modules necessary for hardware control and Bayesian optimization/dragonfly/utils/direct_fortran/__pycache__/
- Source Code/1_Modules necessary for hardware control and Bayesian optimization/dragonfly/utils/direct_fortran/__pycache__/__init__.cpython-39.pyc
- Source Code/1_Modules necessary for hardware control and Bayesian optimization/dragonfly/utils/direct_fortran/__pycache__/simple_direct_test.cpython-39.pyc
- Source Code/1_Modules necessary for hardware control and Bayesian optimization/dragonfly/utils/direct_fortran/simple_direct_test.py
- Source Code/1_Modules necessary for hardware control and Bayesian optimization/dragonfly/utils/doo.py
- Source Code/1_Modules necessary for hardware control and Bayesian optimization/dragonfly/utils/euclidean_synthetic_functions.py
- Source Code/1_Modules necessary for hardware control and Bayesian optimization/dragonfly/utils/general_utils.py
- Source Code/1_Modules necessary for hardware control and Bayesian optimization/dragonfly/utils/graph_utils.py
- Source Code/1_Modules necessary for hardware control and Bayesian optimization/dragonfly/utils/method_evaluator.py
- Source Code/1_Modules necessary for hardware control and Bayesian optimization/dragonfly/utils/oper_utils.py
- Source Code/1_Modules necessary for hardware control and Bayesian optimization/dragonfly/utils/option_handler.py
- Source Code/1_Modules necessary for hardware control and Bayesian optimization/dragonfly/utils/plot_utils.py
- Source Code/1_Modules necessary for hardware control and Bayesian optimization/dragonfly/utils/reporters.py
- Source Code/1_Modules necessary for hardware control and Bayesian optimization/dragonfly/utils/unittest_ancillary_utils.py
- Source Code/1_Modules necessary for hardware control and Bayesian optimization/dragonfly/utils/unittest_general_utils.py
- Source Code/1_Modules necessary for hardware control and Bayesian optimization/dragonfly/utils/unittest_graph_utils.py
- Source Code/1_Modules necessary for hardware control and Bayesian optimization/dragonfly/utils/unittest_oper_utils.py
- Source Code/1_Modules necessary for hardware control and Bayesian optimization/ika/
- Source Code/1_Modules necessary for hardware control and Bayesian optimization/ika/__init__.py
- Source Code/1_Modules necessary for hardware control and Bayesian optimization/ika/__pycache__/
- Source Code/1_Modules necessary for hardware control and Bayesian optimization/ika/__pycache__/__init__.cpython-39.pyc
- Source Code/1_Modules necessary for hardware control and Bayesian optimization/ika/__pycache__/__version__.cpython-39.pyc
- Source Code/1_Modules necessary for hardware control and Bayesian optimization/ika/__pycache__/abc.cpython-39.pyc
- Source Code/1_Modules necessary for hardware control and Bayesian optimization/ika/__pycache__/chiller.cpython-39.pyc
- Source Code/1_Modules necessary for hardware control and Bayesian optimization/ika/__pycache__/errors.cpython-39.pyc
- Source Code/1_Modules necessary for hardware control and Bayesian optimization/ika/__pycache__/magnetic_stirrer.cpython-39.pyc
- Source Code/1_Modules necessary for hardware control and Bayesian optimization/ika/__pycache__/overhead_stirrer.cpython-39.pyc
- Source Code/1_Modules necessary for hardware control and Bayesian optimization/ika/__pycache__/thermoshaker.cpython-39.pyc
- Source Code/1_Modules necessary for hardware control and Bayesian optimization/ika/__pycache__/utilities.cpython-39.pyc
- Source Code/1_Modules necessary for hardware control and Bayesian optimization/ika/__pycache__/vacuum_pump.cpython-39.pyc
- Source Code/1_Modules necessary for hardware control and Bayesian optimization/ika/__version__.py
- Source Code/1_Modules necessary for hardware control and Bayesian optimization/ika/abc.py
- Source Code/1_Modules necessary for hardware control and Bayesian optimization/ika/chiller.py
- Source Code/1_Modules necessary for hardware control and Bayesian optimization/ika/errors.py
- Source Code/1_Modules necessary for hardware control and Bayesian optimization/ika/magnetic_stirrer.py
- Source Code/1_Modules necessary for hardware control and Bayesian optimization/ika/overhead_stirrer.py
- Source Code/1_Modules necessary for hardware control and Bayesian optimization/ika/thermoshaker.py
- Source Code/1_Modules necessary for hardware control and Bayesian optimization/ika/utilities.py
- Source Code/1_Modules necessary for hardware control and Bayesian optimization/ika/vacuum_pump.py
- Source Code/1_Modules necessary for hardware control and Bayesian optimization/ismatec/
- Source Code/1_Modules necessary for hardware control and Bayesian optimization/ismatec/__init__.py
- Source Code/1_Modules necessary for hardware control and Bayesian optimization/ismatec/__pycache__/
- Source Code/1_Modules necessary for hardware control and Bayesian optimization/ismatec/__pycache__/__init__.cpython-39.pyc
- Source Code/1_Modules necessary for hardware control and Bayesian optimization/ismatec/__pycache__/__version__.cpython-39.pyc
- Source Code/1_Modules necessary for hardware control and Bayesian optimization/ismatec/__pycache__/errors.cpython-39.pyc
- Source Code/1_Modules necessary for hardware control and Bayesian optimization/ismatec/__pycache__/peristaltic_pump.cpython-39.pyc
- Source Code/1_Modules necessary for hardware control and Bayesian optimization/ismatec/__pycache__/piston_pump.cpython-39.pyc
- Source Code/1_Modules necessary for hardware control and Bayesian optimization/ismatec/__pycache__/utilities.cpython-39.pyc
- Source Code/1_Modules necessary for hardware control and Bayesian optimization/ismatec/__version__.py
- Source Code/1_Modules necessary for hardware control and Bayesian optimization/ismatec/errors.py
- Source Code/1_Modules necessary for hardware control and Bayesian optimization/ismatec/peristaltic_pump.py
- Source Code/1_Modules necessary for hardware control and Bayesian optimization/ismatec/piston_pump.py
- Source Code/1_Modules necessary for hardware control and Bayesian optimization/ismatec/utilities.py
- Source Code/1_Modules necessary for hardware control and Bayesian optimization/MXII_valve.py
- Source Code/1_Modules necessary for hardware control and Bayesian optimization/pytentiostats/
- Source Code/1_Modules necessary for hardware control and Bayesian optimization/pytentiostats/__init__.py
- Source Code/1_Modules necessary for hardware control and Bayesian optimization/pytentiostats/__pycache__/
- Source Code/1_Modules necessary for hardware control and Bayesian optimization/pytentiostats/__pycache__/__init__.cpython-39.pyc
- Source Code/1_Modules necessary for hardware control and Bayesian optimization/pytentiostats/__pycache__/chi760e.cpython-39.pyc
- Source Code/1_Modules necessary for hardware control and Bayesian optimization/pytentiostats/__pycache__/file.cpython-39.pyc
- Source Code/1_Modules necessary for hardware control and Bayesian optimization/pytentiostats/__pycache__/potentiostat.cpython-39.pyc
- Source Code/1_Modules necessary for hardware control and Bayesian optimization/pytentiostats/__pycache__/test_chi.cpython-39.pyc
- Source Code/1_Modules necessary for hardware control and Bayesian optimization/pytentiostats/__pycache__/test_data.cpython-39.pyc
- Source Code/1_Modules necessary for hardware control and Bayesian optimization/pytentiostats/chi760e.py
- Source Code/1_Modules necessary for hardware control and Bayesian optimization/pytentiostats/file.py
- Source Code/1_Modules necessary for hardware control and Bayesian optimization/pytentiostats/potentiostat.py
- Source Code/1_Modules necessary for hardware control and Bayesian optimization/pytentiostats/test_basic.py
[truncated: 17 more entries]
