# Supplementary material for: Autonomous closed-loop mechanistic investigation of molecular electrochemistry via automation
Source: Nat Commun. 2024 Mar 30;15:2781. doi: 10.1038/s41467-024-47210-x (PMC10981680; doi:10.1038/s41467-024-47210-x)
Supplement: Supplementary file 4 — Supplementary Software [file 41467_2024_47210_MOESM4_ESM.zip › Source Code/0_pytentiostats version 0.6 and its installation guide/Installation guide of pytentiostats version 0.6.txt]

Quote from Dr. Oliver Rodriguez, a developer of pytentiostats version 0.6 and a co-author of this paper:

"I am attaching a zip file with the library and a script that I wrote to test it. You need to install python on the same computer that you use with the CHI, then, extract the zip and go inside the folder called pytentiostat, you should see several files (setup.py, setup.cfg and others), make sure you have internet because the library requires 3rd party libraries. Open the terminal in that folder (in windows explorer write cmd on the address bar and press enter), then run:

pip install .

don't forget the dot, it indicates python that you want to install the current directory. If everything goes well it should say that you have pytentiostat 0.6 installed. I suggest you copy the CHI software to another folder and rename it chi760e.exe even if it is not a 760, because that is how the library reads it. Put the file named script.py that was on the zip in there, open it and change the path and folder variables, the path should be the one for the chi760e.exe and the folder should be the one where you want to save the data, change every \ into /. Then, from the folder where you want to save the data, open the terminal as before and run:

python script.py

if everything goes well, it should work. It is a lot of setup at the begining but after this you can write your own scripts. If it does not work I can help you setting it up tomorrow, but maybe try it. The script runs CVs at different scan rates, waits 5 s between each and saves the macro, bin, txt and png files automatically."
