# Supplementary material for: Autonomous closed-loop mechanistic investigation of molecular electrochemistry via automation
Source: Nat Commun. 2024 Mar 30;15:2781. doi: 10.1038/s41467-024-47210-x (PMC10981680; doi:10.1038/s41467-024-47210-x)
Supplement: Supplementary file 4 — Supplementary Software [file 41467_2024_47210_MOESM4_ESM.zip › Source Code/1_Modules necessary for hardware control and Bayesian optimization/dragonfly/exd/unittest_function_caller.py]

"""
  A unit test for function_caller in function_caller and for synthetic
  functions in utils.euclidean_synthetic_functions.py
  -- kandasamy@cs.cmu.edu
"""

# pylint: disable=invalid-name
# pylint: disable=no-member

import os
import numpy as np
# Local imports
from . import cp_domain_utils, experiment_caller
from ..utils import euclidean_synthetic_functions as esf
from ..utils.base_test_class import BaseTestClass, execute_tests
from ..utils.ancillary_utils import get_list_of_floats_as_str
# Synthetic functons for CP Domain
from ..test_data.park2_4.park2_4 import park2_4
from ..test_data.park2_4.park2_4_mf import park2_4_mf
from ..test_data.park2_4.park2_4_mf import cost as cost_park2_4
from ..test_data.park1_3.park1_3 import park1_3
from ..test_data.park1_3.park1_3_mf import park1_3_mf
from ..test_data.park1_3.park1_3_mf import cost as cost_park1_3
# from ..test_data.syn_cnn_2.syn_cnn_2 import syn_cnn_2


_TOL = 1e-5


class EuclideanFunctionCallerTestCase(BaseTestClass):
  """ Unit test for synthetic function. """

  def setUp(self):
    """ Prior set up. """
    self.test_function_data = [('hartmann', 3, None, 'no_noise', None),
                               ('hartmann3', None, None, 'no_noise', None),
                               ('hartmann6', None, None, 'no_noise', None),
                               ('branin', None, None, 'no_noise', None),
                               ('borehole', None, None, 'no_noise', None),
                               # With noise
                               ('hartmann6', None, None, 'gauss', 0.1),
                               ('branin', None, None, 'gauss', 0.1),
                               ('borehole', None, None, 'gauss', 10.0),
                               # Multi-fidelity with and without noise
                               ('hartmann3', None, 2, 'no_noise', None),
                               ('branin', None, 3, 'no_noise', None),
                               ('hartmann6', None, 4, 'gauss', 0.1),
                               ('borehole', None, 1, 'gauss', 10.0),
                              ]
    self.num_test_points = 100

  @classmethod
  def _get_test_vals_from_func_caller(cls, func_caller, test_points):
    """ Gets the test points. """
    test_rets = [func_caller.eval_single(elem) for elem in test_points]
    test_vals = [ret[0] for ret in test_rets]
    test_qinfos = [ret[1] for ret in test_rets]
    return test_vals, test_qinfos, test_rets

  @classmethod
  def _get_test_vals_from_mf_func_caller(cls, func_caller, test_points, test_fidels):
    """ Gets the test points. """
    test_rets = [func_caller.eval_at_fidel_single(fidel, point) for \
                 fidel, point in zip(test_fidels, test_points)]
    test_vals = [ret[0] for ret in test_rets]
    test_qinfos = [ret[1] for ret in test_rets]
    return test_vals, test_qinfos, test_rets

  def _test_for_max_val(self, func_caller):
    """ Tests that the optimum value is larger than the test points. """
    test_points = np.random.random((self.num_test_points, func_caller.domain.dim))
    fc_test_vals, _, _ = self._get_test_vals_from_func_caller(func_caller, test_points)
    assert np.all(np.array(fc_test_vals) <= func_caller.maxval)

  @classmethod
  def _test_for_test_err(cls, test_vals_1, test_vals_2, noise_scale):
    """ A single function to do the testing. """
    test_err = np.linalg.norm(np.array(test_vals_1) - np.array(test_vals_2)) / \
               np.sqrt(len(test_vals_1))
    assert test_err <= _TOL + 2 * noise_scale
    return test_err

  def _test_for_func_vals(self, func_caller, unnorm_func_caller):
    """ Tests that the function values correspond to those given. The unit test
        test_all_synthetic_functions calls this for each of the test functions in
        a loop.
    """
    # In this unit test, fc_ denotes for quantities corresponding to the (normalised)
    # func_caller. ufc_ denotes quantities corresponding to the unnorm_func_caller.
    # Test with func_caller and func
    test_points = np.random.random((self.num_test_points, func_caller.domain.dim))
    raw_test_points = func_caller.get_raw_domain_coords(test_points)
    if not func_caller.is_mf():
      raw_test_vals = [func_caller.func(elem) for elem in raw_test_points]
    else:
      test_fidels = np.random.random((self.num_test_points, func_caller.fidel_space.dim))
      raw_test_fidels = func_caller.get_raw_fidel_coords(test_fidels)
      raw_test_vals = [func_caller.func(rfidel, rpoint) for
                       (rfidel, rpoint) in zip(raw_test_fidels, raw_test_points)]
    # First the normalised function caller
    fc_noise_scale = 0.0 if func_caller.noise_scale is None else func_caller.noise_scale
    if not func_caller.is_mf():
      fc_test_vals, _, _ = self._get_test_vals_from_func_caller(func_caller, test_points)
    else:
      fc_test_vals, _, _ = self._get_test_vals_from_mf_func_caller(func_caller,
                             test_points, test_fidels)
    fc_test_err = self._test_for_test_err(raw_test_vals, fc_test_vals, fc_noise_scale)
    # Test with unnormalised function caller
    ufc_noise_scale = 0.0 if func_caller.noise_scale is None else func_caller.noise_scale
    if not func_caller.is_mf():
      ufc_test_vals, _, _ = self._get_test_vals_from_func_caller(unnorm_func_caller,
                                                                 raw_test_points)
    else:
      ufc_test_vals, _, _ = self._get_test_vals_from_mf_func_caller(unnorm_func_caller,
                              raw_test_points, raw_test_fidels)
    ufc_test_err = self._test_for_test_err(raw_test_vals, ufc_test_vals, ufc_noise_scale)
    # Test for normalised and unnormalised callers
    fc_ufc_noise_scale = fc_noise_scale + ufc_noise_scale
    fc_ufc_err = self._test_for_test_err(fc_test_vals, ufc_test_vals, fc_ufc_noise_scale)
    return fc_test_err, ufc_test_err, fc_ufc_err

  def _test_variation_along_fidel_dim(self, func_caller, unnorm_func_caller,
                                      fidel_dim, test_point=None):
    """ Tests and prints variation along the a fidelity dim. """
    _grid_size = 10
    _rem_coords_pre = np.ones((_grid_size, fidel_dim))
    _fidel_dim_coords = np.reshape(np.linspace(0, 1, _grid_size), (_grid_size, 1))
    _rem_coords_post = np.ones((_grid_size, func_caller.fidel_space.dim - fidel_dim - 1))
    fidel_test_grid = np.hstack((_rem_coords_pre, _fidel_dim_coords, _rem_coords_post))
    raw_fidel_test_grid = func_caller.get_raw_fidel_coords(fidel_test_grid)
    test_point = test_point if test_point is not None else \
                 np.random.random((func_caller.domain.dim,))
    raw_test_point = func_caller.get_raw_domain_coords(test_point)
    test_vals_at_grid = [func_caller.eval_at_fidel_single(fidel, test_point)[0] for
                         fidel in fidel_test_grid]
    ufc_test_vals_at_grid = [
      unnorm_func_caller.eval_at_fidel_single(raw_fidel, raw_test_point)[0]
      for raw_fidel in raw_fidel_test_grid]
    test_vals_at_grid_str = get_list_of_floats_as_str(test_vals_at_grid)
    ufc_test_vals_at_grid_str = get_list_of_floats_as_str(ufc_test_vals_at_grid)
    test_point_str = get_list_of_floats_as_str(test_point)
    raw_test_point_str = get_list_of_floats_as_str(raw_test_point)
    self.report('fidel values (normalised func_caller) at x=%s: (fidel_dim=%d) %s'%(
                test_point_str, fidel_dim, test_vals_at_grid_str), 'test_result')
    self.report('fidel values (unnorm_func_caller) at x=%s:  (fidel_dim=%d) %s'%(
                raw_test_point_str, fidel_dim, ufc_test_vals_at_grid_str), 'test_result')

  def test_all_synthetic_functions(self):
    """ Tests all synthetic functions in a loop. """
    for idx, (func_name, domain_dim, fidel_dim, noise_type, noise_scale) in \
      enumerate(self.test_function_data):
      sf_or_mf = 'sf' if fidel_dim is None else 'mf'
      self.report(('Testing %d/%d: %s(%s), domain_dim:%s, fidel_dim:%s, ' +
                   'noise(%s, %s).')%(idx+1, len(self.test_function_data),
                  func_name, sf_or_mf, domain_dim, fidel_dim,
                  noise_type, noise_scale))
      # get the function
      func_caller = esf.get_syn_func_caller(func_name, domain_dim, fidel_dim,
                                            noise_type, noise_scale,
                                            to_normalise_domain=True)
      unnorm_func_caller = esf.get_syn_func_caller(func_name, domain_dim, fidel_dim,
                                                   noise_type, noise_scale,
                                                   to_normalise_domain=False)
      # Test for the maximum values
      if not func_caller.is_noisy():
        self._test_for_max_val(func_caller)
      # Test for the function values and print out result
      fc_err, ufc_err, fc_ufc_err = \
        self._test_for_func_vals(func_caller, unnorm_func_caller)
      self.report(('normalised_err: %0.5f, unnormalised_err: %0.5f., ' +
                   'norm-unnorm_err: %0.5f')%(fc_err, ufc_err, fc_ufc_err), 'test_result')
      # Print variation along a fidelity dimension
      if func_caller.is_mf() and not func_caller.is_noisy():
        self._test_variation_along_fidel_dim(func_caller, unnorm_func_caller, 0)


class CPFunctionCaller(BaseTestClass):
  """ Unit test for Cartesian Product Function Caller. """

  def setUp(self):
    """ set up. """
    file_dir = os.path.dirname(os.path.realpath(__file__))
    test_data_pardir = os.path.dirname(file_dir)
    self.test_function_data = [
      (test_data_pardir + '/test_data/park2_4/config.json', park2_4, 'gauss', 2.1, None),
      (test_data_pardir + '/test_data/park1_3/config.json', park1_3, 'no_noise',
                                                                     None, None),
#       (test_data_pardir + '/test_data/syn_cnn_2/config.json', syn_cnn_2, 'no_noise',
#                                                                       None, None),
      ]
    self.mf_test_function_data = [
      (test_data_pardir + '/test_data/park2_4/config_mf.json', park2_4_mf,
       'gauss', 0.1, cost_park2_4),
      (test_data_pardir + '/test_data/park1_3/config_mf.json', park1_3_mf,
       'gauss', 0.2, cost_park1_3),
      ]
    self.num_test_points = 100

  def test_all_functions(self):
    """ Unit test to test if the function callers are calling correctly. """
    # pylint: disable=too-many-locals
    num_samples = 5
    test_data = self.test_function_data + self.mf_test_function_data
    num_noise_tests = 0.0
    num_noise_successes = 0.0
    for idx, (domain_config_file, raw_func, noise_type, noise_scale,
              raw_fidel_cost_func) in enumerate(test_data):
      config = cp_domain_utils.load_config_file(domain_config_file)
      func_caller = experiment_caller.get_multifunction_caller_from_config(
        raw_func, domain_config_file, raw_fidel_cost_func=raw_fidel_cost_func,
        noise_type=noise_type, noise_scale=noise_scale)
      proc_samples = cp_domain_utils.sample_from_config_space(config, num_samples)
      raw_samples = [cp_domain_utils.get_raw_from_processed_via_config(x, config)
                       for x in proc_samples]
      if hasattr(config, 'fidel_space') and config.fidel_space is not None:
        raw_vals = [raw_func(z, x) for (z, x) in raw_samples]
        fc_vals = [func_caller.eval_at_fidel_single(z, x)[0] for (z, x) in proc_samples]
        # Check if the cost functions are evaluated properly
        raw_fidel_cost_vals = [raw_fidel_cost_func(z) for z, _ in raw_samples]
        fc_fidel_cost_vals = [func_caller.fidel_cost_func(z) for z, _ in proc_samples]
        fidel_cost_err = np.linalg.norm(np.array(raw_fidel_cost_vals) -
                                        np.array(fc_fidel_cost_vals))
        assert fidel_cost_err < 1e-4 * np.linalg.norm(raw_fidel_cost_vals)
        fidel_cost_err_str = ', fidel_cost_err=%0.3f'%(fidel_cost_err)
      else:
        raw_vals = [raw_func(x) for x in raw_samples]
        fc_vals = [func_caller.eval_single(x)[0] for x in proc_samples]
        fidel_cost_err_str = ''
      err = np.linalg.norm(np.array(raw_vals) - np.array(fc_vals))
      noise_scale = 0.0 if noise_type == 'no_noise' else noise_scale
      noise_tolerance = 3 * noise_scale * np.sqrt(num_samples)
      is_succ = err < 1e-4 * np.linalg.norm(np.array(raw_vals)) + noise_tolerance
      if noise_type == 'no_noise':
        assert is_succ
      else:
        num_noise_tests += 1.0
        num_noise_successes += float(is_succ)
      self.report('[%d/%d] Testing functionevals for %s, err=%0.5f, is_succ=%d%s.'%(
        idx + 1, len(test_data), domain_config_file, err, is_succ, fidel_cost_err_str),
        'test_result')
    self.report('num_noise_successes/num_noise_tests = %d/%d.'%(
      num_noise_successes, num_noise_tests), 'test_result')
    assert num_noise_tests == 0 or num_noise_successes/num_noise_tests > 0.75
    self.report('', '')


if __name__ == '__main__':
  execute_tests()
