# Supplementary material for: Autonomous closed-loop mechanistic investigation of molecular electrochemistry via automation
Source: Nat Commun. 2024 Mar 30;15:2781. doi: 10.1038/s41467-024-47210-x (PMC10981680; doi:10.1038/s41467-024-47210-x)
Supplement: Supplementary file 4 — Supplementary Software [file 41467_2024_47210_MOESM4_ESM.zip › Source Code/1_Modules necessary for hardware control and Bayesian optimization/dragonfly/nn/nn_gp.py]

"""
  Implements a GP for neural networks. The kernels and distances are taken from otmann.py.
  -- kandasamy@cs.cmu.edu
"""

# pylint: disable=invalid-name
# pylint: disable=abstract-class-not-used
# pylint: disable=arguments-differ

import numpy as np
# Local
from . import otmann
from ..gp import gp_core
from ..utils.ancillary_utils import get_list_of_floats_as_str
from ..utils.reporters import get_reporter
from ..utils.option_handler import get_option_specs, load_options

_DFLT_KERNEL_TYPE = 'lpemd_sum'

nn_gp_specific_args = [
  get_option_specs('dist_type', False, 'lp-emd',
    'The type of distance. This should be lp, emd or lp-emd.'),
# Use given coeffcients by default
  get_option_specs('choose_mislabel_struct_coeffs', False, 'use_given',
    ('How to choose the mislabel and struct coefficients. Should be one of ' +
     'tune_coeffs or use_given. In the latter case, mislabel_coeffs and struct_coeffs ' +
     'should be non-empty.')),
  get_option_specs('compute_kernel_from_dists', False, True,
    'Should you compute the kernel from pairwise distances whenever possible.'),
  get_option_specs('mislabel_coeffs', False, '1.0-1.0-1.0-1.0',
    'The mislabel coefficients specified as a string. If -1, it means we will tune.'),
  get_option_specs('struct_coeffs', False, '0.1-0.25-0.61-1.5',
    'The struct coefficients specified as a string. If -1, it means we will tune.'),
  get_option_specs('lp_power', False, 1,
    'The powers to use in the LP distance for the kernel.'),
  get_option_specs('emd_power', False, 2,
    'The powers to use in the EMD distance for the kernel.'),
  get_option_specs('non_assignment_penalty', False, 1.0,
    'The non-assignment penalty.'),
  ]

nn_gp_args = gp_core.mandatory_gp_args + nn_gp_specific_args


# Main GP class for neural network architectures -----------------------------------------
class NNGP(gp_core.GP):
  """ A Gaussian process for Neural Networks. """

  def __init__(self, X, Y, kernel, mean_func, noise_var, nn_type, kernel_hyperparams=None,
               dist_type=None, tp_comp=None, list_of_dists=None, *args, **kwargs):
    # pylint: disable=too-many-arguments
    """ Constructor.
        kernel: Should be a kernel or one of 'from_distance_computer', 'lp', 'emd',
          'sum_lp-emd', 'product_lp-emd'
        kernel_hyperparams: is a python dictionary specifying the hyper-parameters for the
          kernel. Will have parameters 'beta', 'scale', 'sum_scales', 'powers'.
        list_of_dists: Is a list of distances for the training set.
        tp_comp: a transport distance computer object.
    """
    if isinstance(kernel, str):
      # then kernel is specifying the kernel type
      kernel = get_nn_kernel_from_args(kernel, nn_type, kernel_hyperparams, tp_comp,
                                       dist_type)
    self.nn_type = nn_type
    self.list_of_dists = list_of_dists
    # Call super constructor
    super(NNGP, self).__init__(X, Y, kernel, mean_func, noise_var,
                               handle_non_psd_kernels='project_first', *args, **kwargs)

  def build_posterior(self):
    """ Checks if the sizes of list of distances and the data are consistent before
        calling build_posterior from the super class.
    """
    if self.list_of_dists is not None:
      assert self.list_of_dists[0].shape == (len(self.X), len(self.Y))
    super(NNGP, self).build_posterior()

  def set_list_of_dists(self, list_of_dists):
    """ Updates the list of distances. """
    self.list_of_dists = list_of_dists

  def _get_training_kernel_matrix(self):
    """ Compute the kernel matrix from distances if they are provided. """
    if self.list_of_dists is not None:
      return self.kernel.evaluate_from_dists(self.list_of_dists)
    else:
      return self.kernel(self.X, self.X)

  def _child_str(self):
    """ Description of the child GP. """
    scales_str = self._get_scales_str()
    betas_str = 'betas=' + get_list_of_floats_as_str(self.kernel.hyperparams['betas'])
    return self.kernel.dist_type + ':: ' + scales_str + ' ' + betas_str

  def _get_scales_str(self):
    """ Returns a description of the alphas. """
    if 'alphas' in self.kernel.hyperparams.keys():
      return 'alphas=' + get_list_of_floats_as_str(self.kernel.hyperparams['alphas'])
    else:
      return 'scale=' + str(round(self.kernel.hyperparams['scale'], 4))


# GP Fitter for neural network architectures ---------------------------------------------
class NNGPFitter(gp_core.GPFitter):
  """ Fits a GP by tuning the kernel hyper-params. """
  # pylint: disable=abstract-method
  # disabling abstract-method because _set_up_post_mean_hp_tune is not implemented in
  # GPFitter.

  def __init__(self, X, Y, nn_type, tp_comp=None, list_of_dists=None,
               options=None, reporter=None, *args, **kwargs):
    """ Constructor. """
    self.nn_type = nn_type
    self.list_of_dists = list_of_dists
    self.tp_comp = tp_comp
    # get options
    reporter = get_reporter(reporter)
    options = load_options(nn_gp_args, 'NNGPFitter', reporter=reporter,
                           partial_options=options)
    super(NNGPFitter, self).__init__(X, Y, options, reporter, *args, **kwargs)

  def _child_set_up(self):
    """ Sets up child-specific parameters for the GP Fitter. """
    # pylint: disable=too-many-branches
    # Check args
    if not self.options.dist_type in ['lp', 'emd', 'lp-emd']:
      raise ValueError('Unknown dist_type. Should be one of \'lp\', \'emd\', \'lp-emd\'.')
    if not self.options.kernel_type in ['lp', 'emd', 'lpemd_sum', 'lpemd_prod',
                                        'default']:
      raise ValueError('Unknown dist_type. Should be one of \'lp\', \'emd\', ' +
                       '\'lpemd_sum\', or \'lpemd_prod\'.')
    if not self.options.noise_var_type in ['tune', 'label', 'value']:
      raise ValueError('Unknown noise_var_type. Should be either tune, label or value.')
    if not self.options.choose_mislabel_struct_coeffs in ['use_given', 'tune_coeffs']:
      raise ValueError('Unknown value for choose_mislabel_struct_coeffs. Should be one ' +
                       'of use_given or tune_coeffs.')
    # Set kernel type
    if self.options.kernel_type == 'default':
      self.kernel_type = _DFLT_KERNEL_TYPE
    else:
      self.kernel_type = self.options.kernel_type
    # Check if dist_type and kernel_type are consistent
    if self.options.dist_type in ['lp', 'emd'] and \
       self.kernel_type != self.options.dist_type:
      raise ValueError('If dist_type is %s, then kernel_type should be %s.'%(
                       self.options.dist_type, self.options.dist_type))
    elif self.options.dist_type == 'lp-emd' and \
      self.kernel_type not in ['lpemd_prod', 'lpemd_sum']:
      raise ValueError('If dist_type is lp-emd, then kernel_type should be lpemd_sum or '
                       + 'lpemd_prod.')
    if self.options.choose_mislabel_struct_coeffs == 'use_given' and \
      (self.options.mislabel_coeffs == '' or self.options.struct_coeffs == ''):
      raise ValueError(('If choose_mislabel_struct_coeffs is use_given, then ' +
        'mislabel_coeffs and struct_coeffs cannot be empty. Given mislabel_coeffs=%s' +
        ' struct_coeffs=%s')%(self.options.mislabel_coeffs, self.options.struct_coeffs))
    self._preprocess_struct_mislabel_coeffs()
    # Check if we need to pre-compute distances
    if self.options.choose_mislabel_struct_coeffs == 'use_given' and \
       self.list_of_dists is None:
      if self.tp_comp is None:
        self.tp_comp = otmann.get_otmann_distance_computer_from_args(self.nn_type,
                                        self.options.non_assignment_penalty,
                                        self.mislabel_coeffs, self.struct_coeffs,
                                        self.options.dist_type)
      self.list_of_dists = self.tp_comp(self.X, self.X)
    # Create bounds here. Order of hyper-parameters (this is critical): scale/alphas,
    # betas, mislabel_coeff, struct_coeff
    # 1. scale/alphas -----------------------------------------
    scale_log_bounds = [np.log(0.01 * self.Y_var), np.log(100 * self.Y_var)]
    if self.kernel_type in ['lp', 'emd', 'lpemd_prod']:
      self.cts_hp_bounds.append(scale_log_bounds)
    elif self.kernel_type == 'lpemd_sum':
      self.cts_hp_bounds.extend([scale_log_bounds] * 2)
    # 2. betas ------------------------------------------------
    lp_beta_log_bounds = [[np.log(1e-9), np.log(1e-3)]] * self.num_mislabel_struct_coeffs
    emd_beta_log_bounds = [[np.log(1e-1), np.log(1e2)]] * self.num_mislabel_struct_coeffs
    if self.options.dist_type == 'lp':
      all_beta_bounds = lp_beta_log_bounds
    elif self.options.dist_type == 'emd':
      all_beta_bounds = emd_beta_log_bounds
    elif self.options.dist_type == 'lp-emd':
      all_beta_bounds = [j for i in zip(lp_beta_log_bounds, emd_beta_log_bounds)
                         for j in i]
    self.cts_hp_bounds.extend(all_beta_bounds) # extend with log_beta_bounds
    # 3 & 4. mislabel/struct_coeff ----------------------------
    if self.to_tune_mislabel_struct_coeffs:
      self.cts_hp_bounds.append([0.001, 2.0]) # mislabel coefficient (not in log space)
      self.cts_hp_bounds.append([0.001, 2.0]) # structural coefficient (not in log space)

  def _preprocess_struct_mislabel_coeffs(self):
    """ Preprocesses the structural and mislabel coefficients. """
    if self.options.choose_mislabel_struct_coeffs == 'tune_coeffs':
      # If they are integers or floats
      self.num_mislabel_struct_coeffs = 1
      self.to_tune_mislabel_struct_coeffs = True
    elif (isinstance(self.options.mislabel_coeffs, list) and
          isinstance(self.options.struct_coeffs, list)) or \
         (isinstance(self.options.mislabel_coeffs, str) and
          isinstance(self.options.struct_coeffs, str)):
      # If they are lists or strings
      if isinstance(self.options.mislabel_coeffs, str):
        # If they are strings, obtain the lists
        self.mislabel_coeffs = [float(x) for x in self.options.mislabel_coeffs.split('-')]
        self.struct_coeffs = [float(x) for x in self.options.struct_coeffs.split('-')]
      else:
        self.mislabel_coeffs = self.options.mislabel_coeffs
        self.struct_coeffs = self.options.struct_coeffs
      # Store other parameters
      self.num_mislabel_struct_coeffs = len(self.mislabel_coeffs)
      self.to_tune_mislabel_struct_coeffs = False
      # Check if the lengths are the same
      if len(self.mislabel_coeffs) != len(self.struct_coeffs):
        raise ValueError('Length of mislabel and structural coefficients must be same.' +
                         'Given: mislabel: %s (%d), struct:%s (%d).'%(
                         str(self.options.mislabel_coeffs), len(self.mislabel_coeffs),
                         str(self.options.struct_coeffs), len(self.struct_coeffs)))
    else:
      raise ValueError('Bad format for mislabel and structural coefficients.' +
                       'Given: mislabel: %s, struct:%s.'%(
                      str(self.options.mislabel_coeffs), str(self.options.struct_coeffs)))

  def _get_nn_gp_kernel_options(self):
    """ Returns a dictionary of kernel options. """
    to_copy_over_from_self = ['num_mislabel_struct_coeffs', 'mislabel_coeffs',
      'struct_coeffs', 'to_tune_mislabel_struct_coeffs']
    to_copy_over_from_options = ['dist_type', 'lp_power', 'emd_power',
      'non_assignment_penalty']
    kernel_options = {}
    for elem in to_copy_over_from_self:
      kernel_options[elem] = getattr(self, elem)
    for elem in to_copy_over_from_options:
      kernel_options[elem] = getattr(self.options, elem)
    return kernel_options

  def _child_build_gp(self, mean_func, noise_var, gp_cts_hps, gp_dscr_hps=None,
                      other_gp_params=None, build_posterior=True):
    """ Builds the GP from the hyper-parameters. """
    kernel_options = self._get_nn_gp_kernel_options()
    kernel, gp_cts_hps, gp_dscr_hps = get_nn_gp_kernel(self.kernel_type, self.nn_type,
                                    gp_cts_hps, gp_dscr_hps, self.tp_comp, kernel_options)
    ret = NNGP(self.X, self.Y, kernel, mean_func, noise_var, self.nn_type,
               list_of_dists=self.list_of_dists, build_posterior=build_posterior)
    return ret, gp_cts_hps, gp_dscr_hps


# Some APIs for creating the kernel ---------------------------------------------
def get_nn_kernel_from_args(kernel_type, nn_type, kernel_hyperparams,
                            tp_comp, dist_type):
  """ Returns the kernel. """
  if tp_comp is None:
    tp_comp = otmann.get_otmann_distance_computer_from_args(nn_type,
                kernel_hyperparams['non_assignment_penalty'],
                kernel_hyperparams['mislabel_coeffs'],
                kernel_hyperparams['struct_coeffs'],
                dist_type,
                )
  # Now construct the kernel.
  if kernel_type in ['lpemd_prod', 'lp', 'emd']:
    return otmann.DistProdNNKernel(tp_comp,
            kernel_hyperparams['betas'],
            kernel_hyperparams['scale'],
            kernel_hyperparams['powers'])
  elif kernel_type in ['lpemd_sum']:
    return otmann.DistSumNNKernel(tp_comp,
            kernel_hyperparams['alphas'],
            kernel_hyperparams['betas'],
            kernel_hyperparams['powers'])
  else:
    raise ValueError('Unknown kernel_type %s.'%(kernel_type))


def get_nn_gp_kernel(kernel_type, nn_type, gp_cts_hps, gp_dscr_hps, tp_comp,
                     kernel_options):
  """ Constructs and returns the kernel hyperparams. """
  # pylint: disable=unused-argument
  kernel_hyperparams = {}
  gp_cts_hps = gp_cts_hps[:] # create a copy of the list
  # Extract GP hyper-parameters
  # 1. Scale and alphas
  if kernel_type in ['lp', 'emd', 'lpemd_prod']:
    kernel_hyperparams['scale'] = np.exp(gp_cts_hps[0])
    gp_cts_hps = gp_cts_hps[1:]
  elif kernel_type == 'lpemd_sum':
    kernel_hyperparams['alphas'] = np.exp(gp_cts_hps[:2])
    gp_cts_hps = gp_cts_hps[2:]
  # 2. betas
  if kernel_options['dist_type'] in ['lp', 'emd']:
    kernel_hyperparams['betas'] = np.exp(
      gp_cts_hps[:kernel_options['num_mislabel_struct_coeffs']])
    gp_cts_hps = gp_cts_hps[kernel_options['num_mislabel_struct_coeffs']:]
  elif kernel_options['dist_type'] == 'lp-emd':
    kernel_hyperparams['betas'] = np.exp(
      gp_cts_hps[:2 * kernel_options['num_mislabel_struct_coeffs']])
    gp_cts_hps = gp_cts_hps[2 * kernel_options['num_mislabel_struct_coeffs']:]
  # 3 & 4. mislabel and structural coefficents
  if kernel_options['to_tune_mislabel_struct_coeffs']:
    kernel_hyperparams['mislabel_coeffs'] = gp_cts_hps[0]
    kernel_hyperparams['struct_coeffs'] = gp_cts_hps[1]
    gp_cts_hps = gp_cts_hps[2:]
  else:
    kernel_hyperparams['mislabel_coeffs'] = kernel_options['mislabel_coeffs']
    kernel_hyperparams['struct_coeffs'] = kernel_options['struct_coeffs']
  # Some checks
  assert len(gp_cts_hps) == 0
  # Build the remainder of the kernel ---------------------------------
  # - powers
  lp_powers = [kernel_options['lp_power']] * kernel_options['num_mislabel_struct_coeffs']
  emd_powers = [kernel_options['emd_power']] * \
               kernel_options['num_mislabel_struct_coeffs']
  if kernel_options['dist_type'] == 'lp':
    kernel_hyperparams['powers'] = lp_powers
  elif kernel_options['dist_type'] == 'emd':
    kernel_hyperparams['powers'] = emd_powers
  elif kernel_options['dist_type'] == 'lp-emd':
    kernel_hyperparams['powers'] = [j for i in zip(lp_powers, emd_powers) for j in i]
  # - non_assignment_penalty
  kernel_hyperparams['non_assignment_penalty'] = kernel_options['non_assignment_penalty']
  ret = get_nn_kernel_from_args(kernel_type, nn_type, kernel_hyperparams,
                                tp_comp, kernel_options['dist_type'])
  return ret, gp_cts_hps, gp_dscr_hps
