# Supplementary material for: Autonomous closed-loop mechanistic investigation of molecular electrochemistry via automation
Source: Nat Commun. 2024 Mar 30;15:2781. doi: 10.1038/s41467-024-47210-x (PMC10981680; doi:10.1038/s41467-024-47210-x)
Supplement: Supplementary file 4 — Supplementary Software [file 41467_2024_47210_MOESM4_ESM.zip › Source Code/1_Modules necessary for hardware control and Bayesian optimization/dragonfly/nn/nn_opt_utils.py]

"""
  Some utilities when optimising over neural networks.
  --kandasamy@cs.cmu.edu
"""
# pylint: disable=no-member

import numpy as np
# Local
from . import nn_examples
from ..exd.experiment_caller import FunctionCaller


class NNFunctionCaller(FunctionCaller):
  """ Mostly just a place holder class for a Neural network function caller. """
  # pylint: disable=abstract-method
  pass


# Initial pool of CNNs and MLPs ==========================================================
def get_initial_cnn_pool():
  """ Returns the initial pool for CNNs. """
  vgg_nets = [nn_examples.get_vgg_net(1),
              nn_examples.get_vgg_net(2),
              nn_examples.get_vgg_net(3),
              nn_examples.get_vgg_net(4)]
  blocked_cnns = [nn_examples.get_blocked_cnn(3, 1, 1), # 3
                  nn_examples.get_blocked_cnn(3, 2, 1), # 6
                  nn_examples.get_blocked_cnn(3, 3, 1), # 9
                  nn_examples.get_blocked_cnn(3, 4, 1), # 12
                  nn_examples.get_blocked_cnn(3, 5, 1), # 15
                  nn_examples.get_blocked_cnn(4, 4, 1), # 16
                 ]
  resnet_cnns = []
  multidepth_cnns = []
  return vgg_nets + blocked_cnns + resnet_cnns + multidepth_cnns

def get_initial_mlp_pool(class_or_reg):
  """ Returns the initial pool of MLPs. """
  blocked_mlps = [nn_examples.get_blocked_mlp(class_or_reg, 3, 2), # 6
                  nn_examples.get_blocked_mlp(class_or_reg, 4, 2), # 8
                  nn_examples.get_blocked_mlp(class_or_reg, 5, 2), # 10
                  nn_examples.get_blocked_mlp(class_or_reg, 3, 4), # 12
                  nn_examples.get_blocked_mlp(class_or_reg, 6, 2), # 12
                  nn_examples.get_blocked_mlp(class_or_reg, 8, 2), # 16
                  nn_examples.get_blocked_mlp(class_or_reg, 6, 3), # 18
                  nn_examples.get_blocked_mlp(class_or_reg, 10, 2), #20
                  nn_examples.get_blocked_mlp(class_or_reg, 4, 6), #24
                  nn_examples.get_blocked_mlp(class_or_reg, 8, 3), #24
                 ]
  multidepth_mlps = []
  return blocked_mlps + multidepth_mlps


def get_initial_pool(nn_type):
  """ Returns the initial pool from the neural network type. """
  if nn_type.startswith('cnn'):
    return get_initial_cnn_pool()
  elif nn_type.startswith('mlp'):
    return get_initial_mlp_pool(nn_type[4:])


def random_sample_from_nn_domain(nn_type, num_samples, sample_type='rand',
                                 nn_constraint_checker=None):
  """ Randomly samples num_samples neural networks. """
  initial_nns = get_initial_pool(nn_type)
  np.random.shuffle(initial_nns)
  if sample_type == 'ff_only':
    if num_samples <= len(initial_nns):
      return initial_nns[:num_samples]
    else:
      num_add_nns = num_samples - len(initial_nns)
      additional_nns = np.random.choice(initial_nns, size=num_add_nns, replace=True)
      return initial_nns + additional_nns
  elif sample_type == 'rand':
    ret = nn_examples.generate_many_neural_networks(nn_type, num_samples, initial_nns,
                                                    nn_constraint_checker)
    if len(ret) < num_samples:
      additional_nns = np.random.choice(ret, size=num_samples-len(ret), replace=True)
      ret += additional_nns
    np.random.shuffle(ret)
    return ret
  else:
    raise ValueError('Unknown sample type %s.'%(sample_type))
