# Supplementary material for: Autonomous closed-loop mechanistic investigation of molecular electrochemistry via automation
Source: Nat Commun. 2024 Mar 30;15:2781. doi: 10.1038/s41467-024-47210-x (PMC10981680; doi:10.1038/s41467-024-47210-x)
Supplement: Supplementary file 4 — Supplementary Software [file 41467_2024_47210_MOESM4_ESM.zip › Source Code/1_Modules necessary for hardware control and Bayesian optimization/dragonfly/nn/otmann.py]

"""
  This module implements OTMANN (Optimal Transport Metrics for Neural Network
  Architectures) as described in the following paper.
  Kandasamy, Neiswanger, Schnider, Poczos, Xing, 2018. "Neural Architecture Search with
  Bayesian Optimisation and Optimal Transport".
  --kandasamy@cs.cmu.edu
"""

# pylint: disable=invalid-name

import numpy as np
# Local imports
from . import neural_network
from ..gp.kernel import ExpSumOfDistsKernel, SumOfExpSumOfDistsKernel
from ..utils.oper_utils import opt_transport

DFLT_CONN_COST_FUNC = 'linear'
DFLT_KERN_DIST_POWERS = 1
REPLACE_COST_INF_WITH = 7.65432e5
CONV_RES_RAW_COST_FRAC = 0.9

CNN_STRUCTURAL_PENALTY_GROUPS = ['all', 'conv', 'pool', 'fc']
MLP_STRUCTURAL_PENALTY_GROUPS = ['all', 'rectifier', 'sigmoid']
PATH_LENGTH_TYPES = ['shortest', 'longest', 'rw']


def _get_conv_filter_size_cost(labi, labj, conv_scale):
  """ Returns the cost for comparing two different convolutional filters. """
  conv_diff = float(abs(int(labi[-1]) - int(labj[-1])))
  return conv_scale * np.sqrt(conv_diff)


def get_cnn_layer_label_mismatch_penalties(non_assignment_penalty, max_conv_size=7,
                                           conv_scale=None):
  """ Gets the label mismatch matrix for a CNN. """
  conv_scale = np.sqrt(2)/10.0 if conv_scale is None else conv_scale
  cnn_layer_labels = neural_network.get_cnn_layer_labels(max_conv_size)
  num_labels = len(cnn_layer_labels)
  label_penalties = np.zeros((num_labels, num_labels))
  for i in range(num_labels):
    for j in range(i, num_labels):
      labi = cnn_layer_labels[i]
      labj = cnn_layer_labels[j]
      if labi == labj:
        cost = 0.0
      elif (labi.startswith('conv') and labj.startswith('conv')) or \
           (labi.startswith('res') and labj.startswith('res')):
        cost = _get_conv_filter_size_cost(labi, labj, conv_scale)
      elif (labi.startswith('conv') and labj.startswith('res')) or \
           (labi.startswith('res') and labj.startswith('conv')):
        raw_cost = _get_conv_filter_size_cost(labi, labj, conv_scale)
        cost = raw_cost if raw_cost > non_assignment_penalty else \
               (CONV_RES_RAW_COST_FRAC * raw_cost +
                (1-CONV_RES_RAW_COST_FRAC) * non_assignment_penalty)
        # When mapping the a convolutional block to a residual block, set the cost
        # to be in-between the cost for a conv-conv layer and the non_assignment_penalty.
      elif labi.endswith('pool') and labj.endswith('pool'):
        cost = 0.5
      else:
        cost = np.inf
      label_penalties[i, j] = cost * non_assignment_penalty
      label_penalties[j, i] = cost * non_assignment_penalty
  return cnn_layer_labels, label_penalties


def get_mlp_layer_label_mismatch_penalties(non_assignment_penalty, class_or_reg,
                                           list_of_activations=None):
  """ Gets the label mismatch penalty for an MLP. """
  rectifiers = neural_network.MLP_RECTIFIERS
  sigmoids = neural_network.MLP_SIGMOIDS
  non_linear_activations = rectifiers + sigmoids
  mlp_layer_labels = neural_network.get_mlp_layer_labels(class_or_reg,
                                                         list_of_activations)
  num_labels = len(mlp_layer_labels)
  label_penalties = np.zeros((num_labels, num_labels))
  for i in range(num_labels):
    for j in range(i, num_labels):
      labi = mlp_layer_labels[i]
      labj = mlp_layer_labels[j]
      if labi == labj:
        cost = 0.0
      elif (labi in rectifiers and labj in rectifiers) or \
           (labi in sigmoids and labj in sigmoids):
        cost = 0.1
      elif labi in non_linear_activations and labj in non_linear_activations:
        cost = 0.25
      else:
        cost = np.inf
      label_penalties[i, j] = cost * non_assignment_penalty
      label_penalties[j, i] = cost * non_assignment_penalty
  return mlp_layer_labels, label_penalties


class NNDistanceComputer(object):
  """ An abstract class for computing distances between neural networks. """

  def __init__(self):
    """ Constructor. """
    super(NNDistanceComputer, self).__init__()

  def __call__(self, X1, X2, *args, **kwargs):
    """ Evaluates the distances by calling evaluate. """
    return self.evaluate(X1, X2, *args, **kwargs)

  def evaluate(self, X1, X2, *args, **kwargs):
    """ Evaluates the distances between X1 and X2 and returns an n1 x n2 distance matrix.
        If X1 and X2 are single neural networks, returns a scalar. """
    if isinstance(X1, neural_network.NeuralNetwork) and \
       isinstance(X2, neural_network.NeuralNetwork):
      return self.evaluate_single(X1, X2, *args, **kwargs)
    else:
      n1 = len(X1)
      n2 = len(X2)
      X2 = X2 if X2 is not None else X1
      x1_is_x2 = X1 is X2

      all_ret = None
      es_is_iterable = None
      for i, x1 in enumerate(X1):
        X2_idxs = range(i, n2) if x1_is_x2 else range(n2)
        for j in X2_idxs:
          x2 = X2[j]
          # Compute the distances
          curr_ret = self.evaluate_single(x1, x2, *args, **kwargs)
          all_ret, es_is_iterable = self._add_to_all_ret(curr_ret, i, j, n1, n2,
                                                         all_ret, es_is_iterable)
          # Check if we need to do j and i as well.
          if x1_is_x2:
            all_ret, es_is_iterable = self._add_to_all_ret(curr_ret, j, i, n1, n2,
                                                           all_ret, es_is_iterable)
#       if all_ret is not None:
#         print "Computed %d distances between %d and %d (%d) networks."%(
#                 len(all_ret), len(X1), len(X2), X1 is X2)
      return all_ret

  @classmethod
  def _add_to_all_ret(cls, curr_ret, i, j, n1, n2, all_ret=None, es_is_iterable=None):
    """ Adds the current result to all results. """
    if all_ret is None:
      if hasattr(curr_ret, '__iter__'):
        es_is_iterable = True
        all_ret = [np.zeros((n1, n2)) for _ in range(len(curr_ret))]
      else:
        es_is_iterable = False
        all_ret = np.zeros((n1, n2))
    if es_is_iterable:
      for k in range(len(curr_ret)):
        all_ret[k][i, j] = curr_ret[k]
    else:
      all_ret[i, j] = curr_ret
    return all_ret, es_is_iterable

  def evaluate_single(self, x1, x2, *args, **kwargs):
    """ Evaluates the distance between the two networks x1 and x2. """
    raise NotImplementedError('Implement in a child class.')


class OTMANNDistanceComputer(NNDistanceComputer):
  """ A distance between neural networks based on solving a transportation problem. """
  #pylint: disable=attribute-defined-outside-init

  def __init__(self, all_layer_labels, label_mismatch_penalty,
               non_assignment_penalty, structural_penalty_groups, path_length_types,
               dflt_mislabel_coeffs=None,
               dflt_struct_coeffs=None,
               dflt_dist_type=None,
               connectivity_diff_cost_function=DFLT_CONN_COST_FUNC):
    """ Constructor. """
    super(OTMANNDistanceComputer, self).__init__()
    self.all_layer_labels = all_layer_labels
    self.label_mismatch_penalty = label_mismatch_penalty
    self.non_assignment_penalty = non_assignment_penalty
    self.structural_penalty_groups = structural_penalty_groups
    self.path_length_types = path_length_types
    self.all_path_length_categories = [x + '-' + y for x in self.structural_penalty_groups
                                       for y in self.path_length_types]
    self.dflt_mislabel_coeffs = dflt_mislabel_coeffs
    self.dflt_struct_coeffs = dflt_struct_coeffs
    self.dflt_dist_type = dflt_dist_type
    self._set_up_connectivity_cost_function(connectivity_diff_cost_function)

  def _set_up_connectivity_cost_function(self, connectivity_diff_cost_function):
    """ Sets up the connectivity difference cost function. """
    self.connectivity_diff_cost_function = connectivity_diff_cost_function
    if connectivity_diff_cost_function == 'linear':
      self._conn_diff_cost_func = np.abs
    elif connectivity_diff_cost_function == 'sqrt':
      self._conn_diff_cost_func = lambda x: np.sqrt(np.abs(x))
    elif connectivity_diff_cost_function == 'log':
      self._conn_diff_cost_func = lambda x: np.log(np.abs(x))
    elif connectivity_diff_cost_function.startswith('poly'):
      poly_order = float(connectivity_diff_cost_function[4:])
      self._conn_diff_cost_func = lambda x: np.abs(x)**poly_order
    return

  def get_mislabel_cost_matrix(self, x1, x2):
    """ Returns the layer cost matrix from the graphs and label_mismatch_penalty """
    label_idxs_1 = [self.all_layer_labels.index(elem) for elem in x1.layer_labels]
    label_idxs_2 = [self.all_layer_labels.index(elem) for elem in x2.layer_labels]
    return self.label_mismatch_penalty[np.ix_(label_idxs_1, label_idxs_2)]

  def _get_cost_matrix_for_fwd_or_bkwd(self, x1_dists, x2_dists):
    """ Gets the cost matrix for one set of distances. """
    curr_cost_accumulation = np.zeros((x1_dists.shape[0], x2_dists.shape[0]))
    for dim in range(x1_dists.shape[1]):
      curr_diffs = x1_dists[:, dim][:, np.newaxis] - x2_dists[:, dim]
      curr_dim_costs = self._conn_diff_cost_func(curr_diffs)
      curr_cost_accumulation += curr_dim_costs
    curr_cost_matrix = curr_cost_accumulation/float(x1_dists.shape[1])
    return curr_cost_matrix

  def get_struct_cost_matrix(self, x1, x2):
    """ Gets a connectivity cost matrix. """
    x1_bkwd_ip_dists, x1_fwd_op_dists = x1.get_bkwd_ip_fwd_op_dists_of_all_layers(
                                          self.all_path_length_categories)
    x2_bkwd_ip_dists, x2_fwd_op_dists = x2.get_bkwd_ip_fwd_op_dists_of_all_layers(
                                          self.all_path_length_categories)
    bkwd_costs = self._get_cost_matrix_for_fwd_or_bkwd(x1_bkwd_ip_dists, x2_bkwd_ip_dists)
    fwd_costs = self._get_cost_matrix_for_fwd_or_bkwd(x1_fwd_op_dists, x2_fwd_op_dists)
    return (bkwd_costs + fwd_costs)/2

  @classmethod
  def get_ot_cost_matrix(cls, mislabel_cost_matrix, struct_cost_matrix,
                              mislabel_coeff, struct_coeff, non_assignment_penalty,
                              replace_cost_inf_with=REPLACE_COST_INF_WITH):
    """ Adds the two matrices and adds an additional dummy layer at he end of the rows and
        columns. Also makes some synthetic changes to enable OT computation. """
    # Add dummy layer
    cost_matrix = mislabel_coeff * mislabel_cost_matrix + \
                  struct_coeff * struct_cost_matrix
    row_add = non_assignment_penalty * np.ones((1, cost_matrix.shape[1]))
    col_add = non_assignment_penalty * np.ones((cost_matrix.shape[0] + 1, 1))
    col_add[-1] = 0.0
    cost_matrix = np.vstack((cost_matrix, row_add))
    cost_matrix = np.hstack((cost_matrix, col_add))
    # Replace infinities with a large value.
    if replace_cost_inf_with is not None and np.isfinite(replace_cost_inf_with):
      cost_matrix[np.logical_not(np.isfinite(cost_matrix))] = replace_cost_inf_with
    return cost_matrix

  def evaluate_single(self, x1, x2, mislabel_coeffs=None, struct_coeffs=None,
                      dist_type=None):
    """ Evaluates the distances between two networks x1 and x2. dist_type is a
        string with options 'lp' or 'emd'.
    """
    # pylint: disable=arguments-differ
    #  Preprocessing
    mislabel_coeffs = mislabel_coeffs if mislabel_coeffs is not None else \
                      self.dflt_mislabel_coeffs
    struct_coeffs = struct_coeffs if struct_coeffs is not None else \
                    self.dflt_struct_coeffs
    dist_type = dist_type if dist_type is not None else \
                self.dflt_dist_type
    if not hasattr(mislabel_coeffs, '__len__'):
      mislabel_coeffs = [mislabel_coeffs]
    if not hasattr(struct_coeffs, '__len__'):
      struct_coeffs = [struct_coeffs]
    assert len(mislabel_coeffs) == len(struct_coeffs)
    # Compute the types of distances we need to compute.
    types_of_distances = dist_type.split('-')
    # Create data for the transportation problem.
    total_wt_1 = sum(x1.layer_masses)
    total_wt_2 = sum(x2.layer_masses)
    supplies = np.append(x1.layer_masses, total_wt_2)
    demands = np.append(x2.layer_masses, total_wt_1)
    # Get the mislabel and structural cost matrices
    mislabel_cost_matrix = self.get_mislabel_cost_matrix(x1, x2)
    struct_cost_matrix = self.get_struct_cost_matrix(x1, x2)
    # Go through each coefficient and repeat
    ret = []
    for coeff_idx in range(len(mislabel_coeffs)):
      curr_ot_cost_matrix = self.get_ot_cost_matrix(
                              mislabel_cost_matrix, struct_cost_matrix,
                              mislabel_coeffs[coeff_idx], struct_coeffs[coeff_idx],
                              self.non_assignment_penalty)
      _, min_val, emd = opt_transport(supplies, demands, curr_ot_cost_matrix)
      # Below, emd and lp-norm-by-max (or min, sum) are not distances.
      for dt in types_of_distances:
        if dt == 'lp':
          ret.append(min_val)
        elif dt == 'emd':
          ret.append(emd)
        elif dt == 'lp_norm_by_max':
          dist_lp_norm = min_val / max(total_wt_1, total_wt_2)
          ret.append(dist_lp_norm)
        elif dt == 'log_lp':
          ret.append(np.log(1 + min_val))
        else:
          raise ValueError('Unknown dist_type \'%s\'.'%(dist_type))
    return ret


class DistProdNNKernel(ExpSumOfDistsKernel):
  """ Computes a kernel using the transportation distance as the distance. """

  def __init__(self, trans_dist_computer, betas, scale, powers=DFLT_KERN_DIST_POWERS):
    """ Constructor. """
    self.trans_dist_computer = trans_dist_computer
    self.num_dists = len(betas)
    self.num_dist_types = len(self.trans_dist_computer.dflt_dist_type.split('-'))
    # Call super constructor
    super(DistProdNNKernel, self).__init__(self.compute_dists, betas, scale,
                                           powers, self.num_dists)

  def compute_dists(self, X1, X2):
    """ Given two lists of neural networks computes the distance between the two. """
    return self.trans_dist_computer(X1, X2)

  def _child_gradient(self, param, X1, X2, param_num=None):
    """ Computes gradient of kernel w.r.t the param """
    # TODO: Need to implement this.
    raise NotImplementedError('Should implement this gradient!')


class DistSumNNKernel(SumOfExpSumOfDistsKernel):
  """ Computes a kernel using the transportation distance as the distance. """

  def __init__(self, trans_dist_computer, alphas, betas, powers=DFLT_KERN_DIST_POWERS):
    """ Constructor. """
    self.trans_dist_computer = trans_dist_computer
    self.num_dists = len(betas)
    self.num_dist_types = len(self.trans_dist_computer.dflt_dist_type.split('-'))
    groups = self._get_groups(self.num_dists, self.num_dist_types)
    # Call super constructor
    super(DistSumNNKernel, self).__init__(self.compute_dists, alphas, groups, betas,
                                          powers)

  @classmethod
  def _get_groups(cls, num_dists, num_dist_types):
    """ Returns the number of groups. """
    num_dists_per_group = num_dists//num_dist_types
    groups = [[(i + num_dist_types * j) for j in range(num_dists_per_group)]
              for i in range(num_dist_types)]
    return groups

  def compute_dists(self, X1, X2):
    """ Given two lists of neural networks computes the distance between the two. """
    return self.trans_dist_computer(X1, X2)

  def _child_gradient(self, param, X1, X2, param_num=None):
    """ Computes gradient of kernel w.r.t the param """
    # TODO: Need to implement this.
    raise NotImplementedError('Should implement this gradient!')


# APIs to return a distance computer or kernel -------------------------------------------
def get_otmann_distance_computer_from_args(nn_type, non_assignment_penalty,
      mislabel_coeffs, struct_coeffs, dist_type,
      connectivity_diff_cost_function=DFLT_CONN_COST_FUNC):
  """ Obtains a transport distance computer from dists. """
  if nn_type.startswith('cnn'):
    all_layer_labels, label_mismatch_penalty = \
      get_cnn_layer_label_mismatch_penalties(non_assignment_penalty)
    struct_penalty_groups = CNN_STRUCTURAL_PENALTY_GROUPS
  elif nn_type.startswith('mlp'):
    all_layer_labels, label_mismatch_penalty = \
      get_mlp_layer_label_mismatch_penalties(non_assignment_penalty,
                    nn_type[4:])
    struct_penalty_groups = MLP_STRUCTURAL_PENALTY_GROUPS
  # Now create a tp_comp object
  tp_comp = OTMANNDistanceComputer(all_layer_labels,
              label_mismatch_penalty, non_assignment_penalty,
              struct_penalty_groups, PATH_LENGTH_TYPES,
              dflt_mislabel_coeffs=mislabel_coeffs,
              dflt_struct_coeffs=struct_coeffs,
              dflt_dist_type=dist_type,
              connectivity_diff_cost_function=connectivity_diff_cost_function)
  return tp_comp


def get_default_otmann_distance_computer(nn_type, non_assignment_penalty=1.0,
                                         mislabel_coeffs='default',
                                         struct_coeffs='default',
                                         dist_type='lp-emd'):
  """ The otmann distance with default parameters. """
  if mislabel_coeffs == 'default':
    mislabel_coeffs = [1.0, 1.0, 1.0, 1.0]
  if struct_coeffs == 'default':
    struct_coeffs = [0.1, 0.25, 0.61, 1.5]
  return get_otmann_distance_computer_from_args(nn_type, non_assignment_penalty,
           mislabel_coeffs, struct_coeffs, dist_type)


def get_otmann_kernel_from_params(
  kernel_type, # The kernel type, should be 'sum' or 'product'
  all_layer_labels, label_mismatch_penalty, # mandatory distance args
  non_assignment_penalty, structural_penalty_groups, path_length_types,
  mislabel_coeffs, struct_coeffs, dist_type, betas, scales, # mandatory kernel args
  connectivity_diff_cost_function=DFLT_CONN_COST_FUNC, # optional dist args
  powers=DFLT_KERN_DIST_POWERS): # optional kernel args
  #pylint: disable=too-many-arguments
  """ Generates a OTMANNKernel from all parameters for the distance computer
      and the kernel.
      scales should be a scalar if kernel_type is 'prod' and a list if 'sum'.
  """
  tp_comp = OTMANNDistanceComputer(all_layer_labels, label_mismatch_penalty,
              non_assignment_penalty, structural_penalty_groups, path_length_types,
              dflt_mislabel_coeffs=mislabel_coeffs,
              dflt_struct_coeffs=struct_coeffs,
              dflt_dist_type=dist_type,
              connectivity_diff_cost_function=connectivity_diff_cost_function)
  if kernel_type == 'prod':
    return DistProdNNKernel(tp_comp, betas, scales, powers)
  elif kernel_type == 'sum':
    return DistSumNNKernel(tp_comp, scales, betas, powers)
