# Supplementary material for: Autonomous closed-loop mechanistic investigation of molecular electrochemistry via automation
Source: Nat Commun. 2024 Mar 30;15:2781. doi: 10.1038/s41467-024-47210-x (PMC10981680; doi:10.1038/s41467-024-47210-x)
Supplement: Supplementary file 4 — Supplementary Software [file 41467_2024_47210_MOESM4_ESM.zip › Source Code/1_Modules necessary for hardware control and Bayesian optimization/dragonfly/nn/unittest_nn_domains.py]

"""
  Unit tests for functions/classes in nn_constraint_checker.py
  -- kandasamy@cs.cmu.edu
"""

# pylint: disable=no-member
# pylint: disable=invalid-name
# pylint: disable=relative-import

# Local imports
from . import nn_domains
from .unittest_neural_network import generate_cnn_architectures, \
                                     generate_mlp_architectures
from ..utils.base_test_class import BaseTestClass, execute_tests


class NNConstraintCheckerTestCase(BaseTestClass):
  """ Contains unit tests for the TransportNNDistanceComputer class. """

  def __init__(self, *args, **kwargs):
    """ Constructor. """
    super(NNConstraintCheckerTestCase, self).__init__(*args, **kwargs)
    self.nns = generate_cnn_architectures() + generate_mlp_architectures()
    self.cnn_constraint_checker = nn_domains.CNNConstraintChecker(
      25, 5, 500000, 0, 5, 2, 15, 512, 16, 4)
    self.mlp_constraint_checker = nn_domains.MLPConstraintChecker(
      25, 5, 500000, 900, 5, 2, 15, 30, 8)

  def test_constraint_checker(self):
    """ Tests if the constraints are satisfied for each network. """
    report_str = ('Testing constraint checker: max_layers=%d, max_mass=%d,' +
                  'max_out_deg=%d, max_in_deg=%d, max_edges=%d, max_2stride=%d.')%(
                  self.cnn_constraint_checker.max_num_layers,
                  self.cnn_constraint_checker.max_mass,
                  self.cnn_constraint_checker.max_in_degree,
                  self.cnn_constraint_checker.max_out_degree,
                  self.cnn_constraint_checker.max_num_edges,
                  self.cnn_constraint_checker.max_num_2strides,
                  )
    self.report(report_str)
    for nn in self.nns:
      if nn.nn_class == 'cnn':
        violation = self.cnn_constraint_checker(nn, True)
        constrain_satisfied = self.cnn_constraint_checker(nn)
        img_inv_sizes = [piis for piis in nn.post_img_inv_sizes if piis != 'x']
        nn_class_str = ', max_inv_size=%d '%(max(img_inv_sizes))
      else:
        violation = self.mlp_constraint_checker(nn, True)
        constrain_satisfied = self.mlp_constraint_checker(nn)
        nn_class_str = ' '
      self.report(('%s: #layers:%d, mass:%d, max_outdeg:%d, max_indeg:%d, ' +
                   '#edges:%d%s:: %s, %s')%(
                   nn.nn_class, len(nn.layer_labels), nn.get_total_mass(),
                   nn.get_out_degrees().max(), nn.get_in_degrees().max(),
                   nn.conn_mat.sum(), nn_class_str, str(constrain_satisfied), violation),
                   'test_result')
      assert (constrain_satisfied and violation == '') or \
             (not constrain_satisfied and violation != '')


if __name__ == '__main__':
  execute_tests()
