# Supplementary material for: Autonomous closed-loop mechanistic investigation of molecular electrochemistry via automation
Source: Nat Commun. 2024 Mar 30;15:2781. doi: 10.1038/s41467-024-47210-x (PMC10981680; doi:10.1038/s41467-024-47210-x)
Supplement: Supplementary file 4 — Supplementary Software [file 41467_2024_47210_MOESM4_ESM.zip › Source Code/1_Modules necessary for hardware control and Bayesian optimization/dragonfly/nn/unittest_nn_examples.py]

"""
  Unit tests for nn_examples.py
  -- kandasamy@cs.cmu.edu
"""

# pylint: disable=no-member
# pylint: disable=no-name-in-module
# pylint: disable=invalid-name

import os
import unittest
# Local imports
from . import nn_examples
from .nn_visualise import visualise_list_of_nns
from ..utils.base_test_class import BaseTestClass, execute_tests

# Test cases for nn_examples.py ----------------------------------------------------------
@unittest.skip
class NNExamplesTestCase(BaseTestClass):
  """ Unit test for some neural network examples. We are just testing for generation. """

  def __init__(self, *args, **kwargs):
    """ Constructor. """
    super(NNExamplesTestCase, self).__init__(*args, **kwargs)
    self.save_dir = '../scratch/unittest_examples'

  def test_vgg(self):
    """ Unit test for the VGG_net."""
    self.report('Testing the VGG net. ')
    nn_examples.get_vgg_net(2)

  def test_blocked_cnn(self):
    """ Unit test for a blocked CNN. """
    self.report('Testing a blocked CNN.')
    nn_examples.get_blocked_cnn(4, 4, 1)

  def test_generate_many_nns(self):
    """ Testing generation of many neural networks. """
    self.report('Testing generation of many NNs.')
    num_nns = 40
    cnns = nn_examples.generate_many_neural_networks('cnn', num_nns)
    visualise_list_of_nns(cnns, os.path.join(self.save_dir, 'cnn'))
    reg_mlps = nn_examples.generate_many_neural_networks('mlp-reg', num_nns)
    visualise_list_of_nns(reg_mlps, os.path.join(self.save_dir, 'reg_mlps'))
    class_mlps = nn_examples.generate_many_neural_networks('mlp-class', num_nns)
    visualise_list_of_nns(class_mlps, os.path.join(self.save_dir, 'class_mlps'))


if __name__ == '__main__':
  execute_tests()
