# Supplementary material for: Autonomous closed-loop mechanistic investigation of molecular electrochemistry via automation
Source: Nat Commun. 2024 Mar 30;15:2781. doi: 10.1038/s41467-024-47210-x (PMC10981680; doi:10.1038/s41467-024-47210-x)
Supplement: Supplementary file 4 — Supplementary Software [file 41467_2024_47210_MOESM4_ESM.zip › Source Code/1_Modules necessary for hardware control and Bayesian optimization/dragonfly/opt/unittest_euclidean_gp_bandit.py]

"""
  Unit tests for EuclideanGPBandit.
  -- kandasamy@cs.cmu.edu
"""
import unittest

# Local imports
from ..gp.euclidean_gp import euclidean_gp_args
from . import gp_bandit
from ..apis.opt import maximise_function
from ..exd import domains
from ..exd.experiment_caller import EuclideanFunctionCaller
from .unittest_euclidean_random_optimiser import EuclideanOptimisersBaseTestCase, \
                                                    MFEuclideanOptimisersBaseTestCase
from ..utils.base_test_class import BaseTestClass, execute_tests
from ..utils.euclidean_synthetic_functions import get_syn_func_caller
from ..utils.option_handler import load_options


@unittest.skip
class EuclideanGPBanditTestCase(EuclideanOptimisersBaseTestCase, BaseTestClass):
# class EuclideanGPBanditTestCase(EuclideanOptimisersBaseTestCase):
  """ Unit tests for the GP Bandit in Euclidean spaces. """

  @classmethod
  def _child_instantiate_optimiser(cls, func_caller, worker_manager,
                                   options=None, reporter=None):
    """ Instantiates a GP bandit in Euclidean space. """
    return gp_bandit.EuclideanGPBandit(func_caller, worker_manager, is_mf=False,
             options=options, reporter=reporter)

  @classmethod
  def run_optimiser(cls, func_caller, worker_manager, max_capital, mode, *args, **kwargs):
    """ Runs optimiser. """
    return gp_bandit.gpb_from_func_caller(func_caller, worker_manager, max_capital,
             mode=mode, is_mf=False, *args, **kwargs)

class EuclideanGPBanditAskTellTestCase(EuclideanOptimisersBaseTestCase, BaseTestClass):
  """ Unit test for the GP Bandit in Euclidean spaces for the ask-tell interface. """
  def test_instantiation(self):
    pass
  
  def test_optimisation_single(self):
    pass

  def test_optimisation_asynchronous(self):
    pass

  def test_optimisation_synchronous(self):
    pass

  def test_ask_tell(self):
    """ Testing GP Bandit optimiser with ask tell interface. """
    self.report('Testing %s using the ask-tell interface.'%(type(self)))
    domain = domains.EuclideanDomain([[0, 2.3], [3.4, 8.9], [0.12, 1.0]])
    func_caller = EuclideanFunctionCaller(None, domain)
    opt = gp_bandit.EuclideanGPBandit(func_caller, ask_tell_mode=True)
    opt.initialise()

    def evaluate(x):
      return get_syn_func_caller('hartmann3', noise_type='gauss', noise_scale=0.1).func(x)

    best_x, best_y = None, float('-inf')
    for _ in range(20):
      x = opt.ask()
      y = evaluate(x)
      opt.tell([(x, y)])
      self.report('x: %s, y: %s'%(x, y))
      if y > best_y:
        best_x, best_y = x, y
    self.report("-----------------------------------------------------")
    self.report("Optimal Value: %s, Optimal Point: %s"%(best_y, best_x))

    self.report("-----------------------------------------------------")
    self.report("Regular optimisation using maximise_function")
    val, pt, _ = maximise_function(evaluate, domain, 20, opt_method='bo')
    self.report("Optimal Value: %s, Optimal Point: %s"%(val, pt))

@unittest.skip
# class EuclideanAddGPBanditTestCase(EuclideanOptimisersBaseTestCase, BaseTestClass):
class EuclideanAddGPBanditTestCase(EuclideanOptimisersBaseTestCase):
  """ Unit tests for Additive GP Bandit in Euclidean spaces. """

  @classmethod
  def _child_instantiate_optimiser(cls, func_caller, worker_manager,
                                   options=None, reporter=None):
    """ Instantiates an additive GP bandit in Euclidean space. """
    if options is None:
      opt_args = gp_bandit.get_all_gp_bandit_args(euclidean_gp_args)
      options = load_options(opt_args)
    options.use_additive_gp = True
    return gp_bandit.EuclideanGPBandit(func_caller, worker_manager, is_mf=False,
             options=options, reporter=reporter)

  @classmethod
  def run_optimiser(cls, func_caller, worker_manager, max_capital, mode, *args, **kwargs):
    """ Runs optimiser. """
    return gp_bandit.gpb_from_func_caller(func_caller, worker_manager, max_capital,
             mode=mode, acq='add_ucb', is_mf=False, domain_add_max_group_size=0,
             *args, **kwargs)


@unittest.skip
class MFEuclideanGPBanditTestCase(MFEuclideanOptimisersBaseTestCase, BaseTestClass):
# class MFEuclideanGPBanditTestCase(MFEuclideanOptimisersBaseTestCase):
  """ Unit tests for multi-fidelity GP Bandit Optimiser in Euclidean spaces. """

  @classmethod
  def _child_instantiate_optimiser(cls, func_caller, worker_manager,
                                   options=None, reporter=None):
    """ Instantiates a MFGP bandit in Euclidean space. """
    return gp_bandit.EuclideanGPBandit(func_caller, worker_manager, is_mf=True,
             options=options, reporter=reporter)

  @classmethod
  def run_optimiser(cls, func_caller, worker_manager, max_capital, mode, *args, **kwargs):
    """ Runs optimiser. """
    return gp_bandit.gpb_from_func_caller(func_caller, worker_manager, max_capital,
             mode=mode, is_mf=True, *args, **kwargs)


# class MFEuclideanAddGPBanditTestCase(MFEuclideanOptimisersBaseTestCase, BaseTestClass):
class MFEuclideanAddGPBanditTestCase(MFEuclideanOptimisersBaseTestCase):
  """ Unit tests for Additive GP Bandit in MF Euclidean spaces. """

  @classmethod
  def _child_instantiate_optimiser(cls, func_caller, worker_manager,
                                   options=None, reporter=None):
    """ Instantiates an additive MF GP bandit in Euclidean space. """
    if options is None:
      opt_args = gp_bandit.get_all_gp_bandit_args(euclidean_gp_args)
      options = load_options(opt_args)
    options.use_additive_gp = True
    return gp_bandit.EuclideanGPBandit(func_caller, worker_manager, is_mf=False,
             options=options, reporter=reporter)

  @classmethod
  def run_optimiser(cls, func_caller, worker_manager, max_capital, mode, *args, **kwargs):
    """ Runs optimiser. """
    return gp_bandit.gpb_from_func_caller(func_caller, worker_manager, max_capital,
             mode=mode, acq='add_ucb', is_mf=True, domain_add_max_group_size=0,
             *args, **kwargs)


# class MFEuclideanESPGPBanditTestCase(MFEuclideanOptimisersBaseTestCase, BaseTestClass):
class MFEuclideanESPGPBanditTestCase(MFEuclideanOptimisersBaseTestCase):
  """ Unit tests for GP Bandit with ESP kernel in MF Euclidean spaces. """

  @classmethod
  def _child_instantiate_optimiser(cls, func_caller, worker_manager,
                                   options=None, reporter=None):
    """ Instantiates an additive MF GP bandit in Euclidean space. """
    if options is None:
      opt_args = gp_bandit.get_all_gp_bandit_args(euclidean_gp_args)
      options = load_options(opt_args)
    options.domain_kernel_type = 'esp'
    return gp_bandit.EuclideanGPBandit(func_caller, worker_manager, is_mf=False,
             options=options, reporter=reporter)

  @classmethod
  def run_optimiser(cls, func_caller, worker_manager, max_capital, mode, *args, **kwargs):
    """ Runs optimiser. """
    return gp_bandit.gpb_from_func_caller(func_caller, worker_manager, max_capital,
             mode=mode, acq='add_ucb', is_mf=True, domain_add_max_group_size=0,
             *args, **kwargs)


if __name__ == '__main__':
  execute_tests()
