# Supplementary material for: Autonomous closed-loop mechanistic investigation of molecular electrochemistry via automation
Source: Nat Commun. 2024 Mar 30;15:2781. doi: 10.1038/s41467-024-47210-x (PMC10981680; doi:10.1038/s41467-024-47210-x)
Supplement: Supplementary file 4 — Supplementary Software [file 41467_2024_47210_MOESM4_ESM.zip › Source Code/1_Modules necessary for hardware control and Bayesian optimization/dragonfly/opt/unittest_euclidean_multiobjective_gp_bandit.py]

"""
  Unit tests for multi-objective optimisation using GP Bandits.
  -- kandasamy@cs.cmu.edu
"""
import unittest

from . import multiobjective_gp_bandit
from .unittest_euclidean_random_multiobjective_optimiser import \
  EuclideanMultiObjectiveOptimiserBaseTestCase
from ..utils.base_test_class import BaseTestClass, execute_tests


@unittest.skip
class EuclideanRandomMultiObjectiveOptimiserTestCase(
  EuclideanMultiObjectiveOptimiserBaseTestCase, BaseTestClass):
  """ Unit-tests for random multi-objective optimisation. """

  @classmethod
  def _child_instantiate_optimiser(cls, multi_func_caller, worker_manager, options,
                                   reporter):
    """ Instantiate optimiser. """
    return multiobjective_gp_bandit.EuclideanMultiObjectiveGPBandit(multi_func_caller,
             worker_manager, is_mf=False, options=options, reporter=reporter)

  @classmethod
  def run_optimiser(cls, multi_func_caller, worker_manager, max_capital, mode,
                    *args, **kwargs):
    """ Runs multi-objective optimiser. """
    return multiobjective_gp_bandit.multiobjective_gpb_from_multi_func_caller(
             multi_func_caller, worker_manager, max_capital, is_mf=False,
             mode=mode, *args, **kwargs)


if __name__ == '__main__':
  execute_tests()
