# Supplementary material for: Autonomous closed-loop mechanistic investigation of molecular electrochemistry via automation
Source: Nat Commun. 2024 Mar 30;15:2781. doi: 10.1038/s41467-024-47210-x (PMC10981680; doi:10.1038/s41467-024-47210-x)
Supplement: Supplementary file 4 — Supplementary Software [file 41467_2024_47210_MOESM4_ESM.zip › Source Code/1_Modules necessary for hardware control and Bayesian optimization/dragonfly/sampling/check_functions.py]

"""
  Adapted from pgmpy library: https://github.com/pgmpy/pgmpy
  Contains simple check functions
  -- kvysyara@andrew.cmu.edu
"""
import numpy as np


def _check_1d_array_object(parameter, name_param):
  """
  Checks whether given parameter is a 1d array like object,
  and returns a numpy array object
  """
  if isinstance(parameter, (np.ndarray, list, tuple, np.matrix)):
    parameter = np.array(parameter)
    if parameter.ndim != 1:
      raise TypeError("{} should be a 1d array type object".format(name_param))
  else:
    raise TypeError("{} should be a 1d array type object".format(name_param))

  return parameter


def _check_length_equal(param_1, param_2, name_param_1, name_param_2):
  """
  Raises an error when the length of given two arguments is not equal
  """
  if len(param_1) != len(param_2):
    raise ValueError("Length of {} must be same as Length of {}".\
                      format(name_param_1, name_param_2))
