# Supplementary material for: Autonomous closed-loop mechanistic investigation of molecular electrochemistry via automation
Source: Nat Commun. 2024 Mar 30;15:2781. doi: 10.1038/s41467-024-47210-x (PMC10981680; doi:10.1038/s41467-024-47210-x)
Supplement: Supplementary file 4 — Supplementary Software [file 41467_2024_47210_MOESM4_ESM.zip › Source Code/1_Modules necessary for hardware control and Bayesian optimization/dragonfly/utils/oper_utils.py]

"""
  A collection of wrappers for optimisng a function.
  -- kandasamy@cs.cmu.edu
"""

# pylint: disable=invalid-name
# pylint: disable=no-member

from __future__ import print_function
from __future__ import division

from argparse import Namespace
from datetime import datetime
from warnings import warn
import os
import numpy as np
# Optimal Transport
try:
  import ot as py_opt_transport # Python Optimal Transport
except ImportError:
  py_opt_transport = None
# Local imports
try:
  from .direct_fortran import direct as direct_ft_wrap
except ImportError as e:
  fortran_err_msg = ('Could not import Fortran direct library. Dragonfly can still be ' +
                     'used, but might be slightly slower. To get rid of this warning, ' +
                     'install a numpy compatible Fortran compiler (e.g. gfortran) and ' +
                     'the python-dev package and reinstall Dragonfly.')
  warn('%s\n%s'%(e, fortran_err_msg))
  direct_ft_wrap = None
from .general_utils import map_to_bounds
from .doo import DOOFunction, pdoo_wrap


# Optimal transport and Earth mover's distance ===========================================
def opt_transport(supply, demand, costs):
  """ A wrapper for the EMD computation using the Optimal Transport (ot) package.
      if emd_only is False, it only returns the emd value. Else it returns the transport
      matrix and the minimum value of the objective.
  """
  if py_opt_transport is None:
    raise Exception('Could not import Python optimal transport library. ' +
                    'You can install this via "pip install cython POT".')
  supply = supply.astype(np.float64)
  demand = demand.astype(np.float64)
  tot_supply = supply.sum()
  tot_demand = demand.sum()
  supply = supply / tot_supply
  demand = demand / tot_demand
  # Now solve the problem
  T = py_opt_transport.emd(supply, demand, costs)
  T = tot_supply * T
  min_val = np.sum(T * costs)
  emd = min_val/tot_supply
  return T, min_val, emd

# Random sampling -------------------------------
def random_sample(obj, bounds, max_evals, vectorised=True):
  """ Optimises a function by randomly sampling and choosing its maximum. """
  dim = len(bounds)
  rand_pts = map_to_bounds(np.random.random((int(max_evals), dim)), bounds)
  if vectorised:
    obj_vals = obj(rand_pts)
  else:
    obj_vals = np.array([obj(x) for x in rand_pts])
  return rand_pts, obj_vals

# Random maximisation
def random_maximise(obj, bounds, max_evals, return_history=False, vectorised=True):
  """ Optimises a function by randomly sampling and choosing its maximum. """
  rand_pts, obj_vals = random_sample(obj, bounds, max_evals, vectorised)
  max_idx = obj_vals.argmax()
  max_val = obj_vals[max_idx]
  max_pt = rand_pts[max_idx]
  if return_history:
    history = Namespace(query_vals=obj_vals, query_points=rand_pts)
  else:
    history = None
  return max_val, max_pt, history

# Random minimisation
def random_minimise(obj, bounds, max_evals, return_history=False, vectorised=True):
  """ Optimises a function by randomly sampling and choosing its maximum. """
  rand_pts, obj_vals = random_sample(obj, bounds, max_evals, vectorised)
  min_idx = obj_vals.argmin()
  min_val = obj_vals[min_idx]
  min_pt = rand_pts[min_idx]
  if return_history:
    history = Namespace(query_vals=obj_vals, query_points=rand_pts)
  else:
    history = None
  return min_val, min_pt, history

# DIRECT -----------------------------------------
# Some constants
_MAX_DIRECT_FN_EVALS = 2.6e6 # otherwise the fortran software complains

def direct_ft_minimise(obj, bounds, max_evals,
                       return_history=False,
                       eps=1e-5,
                       max_iterations=None,
                       alg_method=0,
                       fglobal=-1e100,
                       fglper=0.01,
                       volper=-1.0,
                       sigmaper=-1.0,
                       log_file_name='',
                       results_file_name='',
                       vectorised=False,
                       alternative_if_direct_not_loaded='pdoo',
                      ):
  """
    A wrapper for the fortran implementation. The four mandatory arguments are self
    explanatory. If return_history is True it also returns the history of evaluations.
    max_iterations is the maximum number of iterations of the direct algorithm.
    I am not sure what the remaining arguments are for.
  """
  # pylint: disable=too-many-locals
  # pylint: disable=too-many-arguments
  if direct_ft_wrap is None:
    report_str = 'Attempted to use direct, but fortran library could not be imported. '
    if alternative_if_direct_not_loaded is None:
      report_str += 'Alternative not specified. Raising exception.'
      raise Exception(report_str)
    elif alternative_if_direct_not_loaded.lower().startswith('rand'):
      report_str += 'Using random optimiser instead of direct.'
      warn(report_str)
      return random_minimise(obj, bounds, max_evals, vectorised)
    elif alternative_if_direct_not_loaded.lower().startswith('pdoo'):
      report_str += 'Using PDOO optimiser instead of direct.'
      warn(report_str)
      return pdoo_minimise(obj, bounds, max_evals)
    else:
      report_str += 'Unknown option for alternative_if_direct_not_loaded: %s'%( \
                     alternative_if_direct_not_loaded)
      raise ValueError(report_str)

  # Preliminaries.
  max_evals = min(_MAX_DIRECT_FN_EVALS, max_evals) # otherwise the fortran sw complains.
  max_iterations = max_evals if max_iterations is None else max_iterations
  bounds = np.array(bounds, dtype=np.float64)
  lower_bounds = bounds[:, 0]
  upper_bounds = bounds[:, 1]
  if len(lower_bounds) != len(upper_bounds):
    raise ValueError('The dimensionality of the lower and upper bounds should match.')

  # Create a wrapper to comply with the fortran requirements.
  def _objective_wrap(x, *_):
    """ A wrapper to comply with the fortran requirements. """
    return (obj(x), 0)

  # Some dummy data to comply with the fortran requirements.
  iidata = np.ones(0, dtype=np.int32)
  ddata = np.ones(0, dtype=np.float64)
  cdata = np.ones([0, 40], dtype=np.uint8)

  # Set up results_file_name if necessary
  if return_history:
    results_file_name = (results_file_name if results_file_name else
                         'direct_results_%s'%(datetime.now().strftime('%m%d-%H%M%S')))
  # Call the function.
  min_pt, min_val, _ = direct_ft_wrap.direct(_objective_wrap,
                                             eps,
                                             max_evals,
                                             max_iterations,
                                             lower_bounds,
                                             upper_bounds,
                                             alg_method,
                                             log_file_name,
                                             results_file_name,
                                             fglobal,
                                             fglper,
                                             volper,
                                             sigmaper,
                                             iidata,
                                             ddata,
                                             cdata
                                            )
  if return_history:
    history = get_direct_history(results_file_name)
    os.remove(results_file_name)
  else:
    history = None
  # return
  return min_val, min_pt, history


def direct_ft_maximise(obj, bounds, max_evals, *args, **kwargs):
  """
    A wrapper for maximising a function which calls direct_ft_minimise. See arguments
    under direct_ft_minimise for more details.
  """
  min_obj = lambda x: -obj(x)
  min_val, max_pt, history = direct_ft_minimise(min_obj, bounds, max_evals,
                                                *args, **kwargs)
  max_val = - min_val
  if history is not None:
    history.curr_opt_vals = -history.curr_opt_vals
    history.curr_true_opt_vals = history.curr_opt_vals
    history.query_vals = -history.query_vals
  return max_val, max_pt, history


def get_direct_history(results_file_name):
  """ Reads the optimisation history from the direct results file. """
  curr_opt_vals = []
  query_vals = []
  query_points = []
  results_file_handle = open(results_file_name, 'r')
  for line in results_file_handle.readlines():
    words = line.strip().split()
    if words[0].isdigit():
      curr_opt_vals.append(float(words[1]))
      query_vals.append(float(words[2]))
      query_points.append([float(w) for w in words[3:]])
  results_file_handle.close()
  return Namespace(curr_opt_vals=np.array(curr_opt_vals),
                   query_vals=np.array(query_vals),
                   query_points=np.array(query_points),
                   curr_true_opt_vals=np.array(curr_opt_vals))


def get_history_from_direct_log(log_file_name):
  """ Returns the history from the direct log file. """
  saved_iterations = [0]
  saved_max_vals = [-np.inf]
  phase = 'boiler'
  log_file_handle = open(log_file_name, 'r')
  for line in log_file_handle.readlines():
    words = line.strip().split()
    if phase == 'boiler':
      if words[0] == 'Iteration':
        phase = 'results'
    elif phase == 'results':
      if len(words) == 3 and words[0].isdigit():
        saved_iterations.append(int(words[1]))
        saved_max_vals.append(-float(words[2]))
      else:
        phase = 'final'
    elif phase == 'final':
      if words[0] == 'Final':
        saved_max_vals.append(max(-float(words[-1]), saved_max_vals[-1]))
        # doing max as the fortran library rounds off the last result for some reason.
      if words[0] == 'Number':
        saved_iterations.append(int(words[-1]))
  log_file_handle.close()
  # Now fill in the rest of the history.
  curr_opt_vals = np.zeros((saved_iterations[-1]), dtype=np.float64)
  for i in range(len(saved_iterations)-1):
    curr_opt_vals[saved_iterations[i]:saved_iterations[i+1]] = saved_max_vals[i]
  curr_opt_vals[-1] = saved_max_vals[-1]
  return Namespace(curr_opt_vals=curr_opt_vals)
# DIRECT end --------------------------------------------


def pdoo_maximise(obj, bounds, max_evals):
  """
    A wrapper for maximising a function which calls doo_wrap. See arguments
    under utils.doo_wrap for more details.
  """
  K = 2
  tol = 1e-3
  nu_max = 1.0
  C_init = 0.8
  rho_max = 0.9
  POO_mult = 0.5
  doo_obj = DOOFunction(obj, bounds)
  max_val, max_pt, history = pdoo_wrap(doo_obj, max_evals, nu_max, rho_max, K,
                                       C_init, tol, POO_mult)
  return max_val, max_pt, history


def pdoo_minimise(obj, bounds, max_evals):
  """
    A wrapper for maximising a function which calls doo_wrap. See arguments
    under utils.doo_wrap for more details.
  """
  max_obj = lambda x: -obj(x)
  max_val, min_pt, history = pdoo_maximise(max_obj, bounds, max_evals)
  min_val = -max_val
  return min_val, min_pt, history


# Utilities for sampling from combined domains ===================================
def latin_hc_indices(dim, num_samples):
  """ Obtains indices for Latin Hyper-cube sampling. """
  index_set = [list(range(num_samples))] * dim
  lhs_indices = []
  for i in range(num_samples):
    curr_idx_idx = np.random.randint(num_samples-i, size=dim)
    curr_idx = [index_set[j][curr_idx_idx[j]] for j in range(dim)]
    index_set = [index_set[j][:curr_idx_idx[j]] + index_set[j][curr_idx_idx[j]+1:]
                 for j in range(dim)]
    lhs_indices.append(curr_idx)
  return lhs_indices

def latin_hc_sampling(dim, num_samples):
  """ Latin Hyper-cube sampling in the unit hyper-cube. """
  if num_samples == 0:
    return np.zeros((0, dim))
  elif num_samples == 1:
    return 0.5 * np.ones((1, dim))
  lhs_lower_boundaries = (np.linspace(0, 1, num_samples+1)[:num_samples]).reshape(1, -1)
  width = lhs_lower_boundaries[0][1] - lhs_lower_boundaries[0][0]
  lhs_lower_boundaries = np.repeat(lhs_lower_boundaries, dim, axis=0).T
  lhs_indices = latin_hc_indices(dim, num_samples)
  lhs_sample_boundaries = []
  for i in range(num_samples):
    curr_idx = lhs_indices[i]
    curr_sample_boundaries = [lhs_lower_boundaries[curr_idx[j]][j] for j in range(dim)]
    lhs_sample_boundaries.append(curr_sample_boundaries)
  lhs_sample_boundaries = np.array(lhs_sample_boundaries)
  uni_random_width = width * np.random.random((num_samples, dim))
  lhs_samples = lhs_sample_boundaries + uni_random_width
  return lhs_samples

def random_sample_from_euclidean_domain(bounds, num_samples, sample_type='rand'):
  """ Samples from a Euclidean Domain. """
  if sample_type == 'rand':
    ret = map_to_bounds(np.random.random((int(num_samples), len(bounds))), bounds)
  elif sample_type == 'latin_hc':
    ret = map_to_bounds(latin_hc_sampling(len(bounds), num_samples), bounds)
  else:
    raise ValueError('Unknown sample_type %s.'%(sample_type))
  return list(ret)

def random_sample_from_discrete_euclidean_domain(valid_vectors, num_samples,
                                                 sample_type='rand'):
  """ Samples from a Euclidean Domain. """
  if sample_type == 'rand' or True:
    ret = valid_vectors[np.random.randint(len(valid_vectors), size=(num_samples, )), :]
  else:
    raise ValueError('Unknown sample_type %s.'%(sample_type))
  return list(ret)

def random_sample_from_integral_domain(bounds, num_samples, sample_type='rand'):
  """ Samples from a Integral Domain. """
  ret = random_sample_from_euclidean_domain(bounds, num_samples, sample_type)
  return [x.astype(np.int) for x in ret]

def random_sample_from_discrete_domain(dscr_vals, num_points=None):
  """ Samples from a discrete domain. """
  def _sample_single_point():
    """ Samples a single point. """
    return [np.random.choice(categ) for categ in dscr_vals]
  # Now draw num_points of them
  num_points_to_sample = 1 if num_points is None else num_points
  if len(dscr_vals) == 0:
    ret = [[]] * num_points_to_sample
  else:
    ret = [_sample_single_point() for _ in range(num_points_to_sample)]
  if num_points is None:
    return ret[0]
  else:
    return ret

def random_sample_from_prod_discrete_domain(list_of_list_of_vals, num_samples):
  """ Sample from a product of discrete domains. """
  return random_sample_from_discrete_domain(list_of_list_of_vals, num_samples)

def random_sample_cts_dscr(obj, cts_bounds, dscr_vals, max_evals, vectorised=True):
  """ Sample from a joint continuous and discrete space. """
  dim = len(cts_bounds)
  cts_rand_pts = map_to_bounds(np.random.random((int(max_evals), dim)), cts_bounds)
  dscr_rand_pts = random_sample_from_discrete_domain(dscr_vals, max_evals)
  if vectorised:
    obj_vals = obj(cts_rand_pts, dscr_rand_pts)
  else:
    obj_vals = np.array([obj(cx, dx) for (cx, dx) in zip(cts_rand_pts, dscr_rand_pts)])
  return cts_rand_pts, dscr_rand_pts, obj_vals

# Random maximisation
def random_maximise_cts_dscr(obj, cts_bounds, dscr_vals, max_evals,
                             return_history=False, vectorised=True):
  """ Optimises a function by randomly sampling and choosing its maximum. """
  cts_rand_pts, dscr_rand_pts, obj_vals = random_sample_cts_dscr(obj, cts_bounds, \
                                                         dscr_vals, max_evals, vectorised)
  max_idx = obj_vals.argmax()
  max_val = obj_vals[max_idx]
  max_cts_pt = cts_rand_pts[max_idx]
  max_dscr_pt = dscr_rand_pts[max_idx]
  if return_history:
    history = Namespace(query_vals=obj_vals, query_cts_points=cts_rand_pts,
                        query_dscr_points=dscr_rand_pts)
  else:
    history = None
  return max_val, max_cts_pt, max_dscr_pt, history
