# Supplementary material for: Autonomous closed-loop mechanistic investigation of molecular electrochemistry via automation
Source: Nat Commun. 2024 Mar 30;15:2781. doi: 10.1038/s41467-024-47210-x (PMC10981680; doi:10.1038/s41467-024-47210-x)
Supplement: Supplementary file 4 — Supplementary Software [file 41467_2024_47210_MOESM4_ESM.zip › Source Code/1_Modules necessary for hardware control and Bayesian optimization/dragonfly/utils/reporters.py]

"""
  Monitors are used to monitor the progress of any algorithm. Here we implement
  the most basic monitor which will be inherited by monitors for specific processes.
  -- kandasamy@cs.cmu.edu
"""

import sys
import six
import io

def get_reporter(reporter):
  """ Returns a reporter based on what was passed as argument. If reporter is already
      a reporter then it is returned. Otherwise, an appropriate reporter is constructed
      and returned. """
  if six.PY2:
    file_types = file, io.IOBase
  else:
    file_types = (io.IOBase, )

  if isinstance(reporter, str):
    if reporter.lower() == 'default':
      reporter = BasicReporter()
    elif reporter.lower() == 'silent':
      reporter = SilentReporter()
    else:
      raise ValueError('If reporter is string, it should be "default" or "silent".')
  elif isinstance(reporter, file_types):
    return BasicReporter(reporter)
  elif reporter is None:
    reporter = SilentReporter()
  elif not isinstance(reporter, BasicReporter):
    raise ValueError('Pass either a string, BasicReporter or None for reporter. ')
  return reporter


class BasicReporter(object):
  """ The most basic monitor that implements printing etc. """

  def __init__(self, out=sys.stdout):
    """ Constructor. """
    self.out = out

  def write(self, msg, *_):
    """ Writes a message to stdout. """
    if self.out is not None:
      self.out.write(msg)
      self.out.flush()

  def writeln(self, msg, *args):
    """ Writes a message to stdout with a new line. """
    self.write(msg + '\n', *args)


class SilentReporter(BasicReporter):
  """ This reporter prints nothing. """
  def __init__(self):
    """ Constructor. """
    super(SilentReporter, self).__init__(None)
