# Supplementary material for: Autonomous closed-loop mechanistic investigation of molecular electrochemistry via automation
Source: Nat Commun. 2024 Mar 30;15:2781. doi: 10.1038/s41467-024-47210-x (PMC10981680; doi:10.1038/s41467-024-47210-x)
Supplement: Supplementary file 4 — Supplementary Software [file 41467_2024_47210_MOESM4_ESM.zip › Source Code/1_Modules necessary for hardware control and Bayesian optimization/ika/vacuum_pump.py]

import logging
import time
from typing import Union
import threading

from enum import Enum
from ftdi_serial import NumberType, Serial

from ika.errors import IKAError
from ika.utilities import _is_float_int


class VacuumProtocol:
    """
    From the manual
    Command syntax and format:
        - Transmission process: Asynchronous character transmission in start-stop operation.
        - Transmission type: Full duplex.
        - Character format: Character composition according to data format in DIN 66022 for start-stop operation. 1
            start bit, 7 character bits, 1 parity bit (even), 1 stop bit.
        - Transmission speed: 9600 Bits/s.
        - Data flow control: none
        - Access method: Data transmission from the device to the computer only occurs after a _request from the
          computer.
        - The device only responds to requests from the computer. Even error messages are not send spontaneously from
          the device to the computer (automation system).
        - The commands are transmitted in captial letters.
        - Commands and parameters, as well as consecutive parameters, must be separated by at least one
            space (code: hex 0x20).
        - Each individual command (including parameters and data) and all responses are completed with
            CRLF (code: hex 0x20 hex 0x0d hex 0x0A) and can have a maximum length of 50 characters.
        - The dot is used for decimal separators in a floating-point value
(code: hex 0x2E).
    About watchdog:
        watchdog functions monitors the serial data flow. if, once this function has been activated there is no
        retransmission of the command from the computer within the set time ("watchog time:), the Evacuation function
        is switched off in accordance with the set “watchdog” mode or is returned to previously set target values.
        The data transmission may be interrupted by, for example, a crash in the operating system, a power failure in
        the PC or an issue with the connection cable between the computer and the device.
        watchdog mode 1
            - If event WD1 should occur, the evacuation function is switched off and WD1 Watchdog Error is displayed.
              Set watchdog time to m (20 - 1,500) seconds, with watchdog time echo. This command launches the
              watchdog function
        watchdog mode 2
            - If there is an interruption in data communications (longer than the set watchdog time),
              the speed target value is changed to the set WD safety speed limit. The warning PC 2 is displayed. The
              WD2 event can be reset with OUT_WD2@0 - this also stops the watchdog function. Set watchdog time to m
              (20 - 1,500) seconds, with watchdog time echo. This command launches the watchdog function and must be
              transmitted within the set watchdog time.
    """
    # vacuum NAMUR commands - for firmware version 0.0.020
    READ_ACTUAL_VALUES = "IN_PARA1"
    SET_VALUES = "OUT_PARA1"  # set the set values for the pump control
    SET_BLUETOOTH = "OUT_PARA2"  # set the set values for Bluetooth connection
    SEND_DEVICE_STATUS = "OUT_STATUS"  # send the actual device status
    READ_DEVICE_STATUS = "IN_STATUS"
    READ_FIRMWARE_VERSION = "IN_VERSION"
    READ_FIRMWARE_DATE = "IN_DATE"  # Read the release date of the display/logic firmware
    READ_DEVICE_NAME = "IN_NAME"
    READ_DEVICE_TYPE = "IN_DEVICE"
    READ_MAC_ADDRESS = "IN_ADDRESS"  # Read mac address of Wico
    READ_PAIRED_MAC_ADDRESS = "IN_PAIRING"  # Read paired mac address of station.
    SET_PAIRED_MAC_ADDRESSES = "OUT_ADDRESS"  # Write new paired mac addresses of both station and Wico
    READ_SET_PRESSURE = "IN_SP_66"  # Reads the set pressure value
    SET_PRESSURE = "OUT_SP_66"  # Sets set point pressure value
    READ_PRESSURE = "IN_PV_66"  # Reads the actual pressure value
    READ_EVACUATING_MODE = "IN_MODE_66"
    SET_EVACUATING_MODE = "OUT_MODE_66"
    READ_ERROR = "IN_ERROR"  # Reads error state
    TEST_ERROR = "OUT_ERROR"  # Test Error. Sends out error code
    READ_BLUETOOTH_DEVICE_NAME = "IN_BT_NAME"
    READ_CUSTOM_DEVICE_NAME = "IN_CUSTOM_DEVICE_NAME"
    SET_CUSTOM_DEVICE_NAME = "OUT_CUSTOM_DEVICE_NAME"
    READ_WATCHDOG_MODE_1_TIME = "IN_WD1@"  # reads communication watchdog time
    WATCHDOG_MODE_1 = "OUT_WD1@"  # Sets communication watchdog time
    WATCHDOG_MODE_2 = "OUT_WD2@"  # Set PC communication watchdog time 2
    SET_PC_SAFETY_PUMP_RATE = "OUT_SP_41"  # OUT_SP_41 n (0 - 100 %)
    SET_PC_SAFETY_PRESSURE = "OUT_SP_42"
    SWITCH_TO_NORMAL_OPERATING_MODE = "RESET"
    START = "START_66"  # Starts the measurement
    STOP = "STOP_66"  # Stops the measurement
    # not working
    START_IAP_MODE = "ENTER_IAP"
    CALIBRATE_VACUUM = "CALIB_66"  # It is used to calibrate vacuum.
    READ_VACUUM_CALIBRATION = "IN_CALIB_66"  # read vacuum calibration values
    CALIBRATE_VACUUM_2 = "OUT_CALIB_66"  # It is used to calibrate vacuum.


class DeviceErrors:
    """
    From the manual.
    Error codes from the device
    """
    # Device temperature error. The temperature of device has exceeded the limit. Action - Stop the device for a while
    # and restart again. If the problem occurs again and again, please call service department.
    ERROR_3 = "Error 3"
    # Motor overload - The motor is blocked because of overload. Action -  Stop the device for a while and restart
    # again. If the problem occurs again and again, please call service department.
    ERROR_4 = "Error 4"
    # Speed sensor fault. Device can’t detect the pump speed. The sensor occurs some unknown errors that device
    # can’t read the speed value. Action - Call service department
    ERROR_8 = "Error 8"
    # Storage Error. Read or _write internal flash error. Action - Call service department
    ERROR_9 = "Error 9"


class EvacuatingMode(Enum):
    """
    Modes
        Automatic: In the “Modes” menu, you can enable automatic boiling point recognition
            by selecting the “Automatic” menu item. No other parameters
            must be set. The boiling point is detected automatically. For rotary
            evaporators with heating bath, it must be ensured that the tempering
            medium and solvents have a constant temperature (e.g. 60 °C).
        Manual:
            In the “Manual” menu item, the target value can be specified (e.g.
            in "mbar”). The system is evacuated until the target value.
        Pump %:
            By selecting the “Pump %” menu item, the pump can be operated
            continuously with a running performance of between 100 % and 1 %.
        Program
            Under the “Program” menu, 10 user-defined pressure-time profiles
            can be created. The last measurement which is in manual mode can
            be saved as a program. The target value and the running performance
            can only be entered within the set limits (see menu item “Limits”)
            switching to the working screen and pressing the rotary/push
            knob starts the process. Pressing the knob again stops the process.
    """
    AUTOMATIC = 0
    MANUAL = 1
    PERCENT = 2
    PROGRAM = 3


class VacuumPump:
    CONNECTION_SETTINGS = dict(
        baudrate=9600,
        data_bits=Serial.DATA_BITS_7,
        stop_bits=Serial.STOP_BITS_1,
        parity=Serial.PARITY_EVEN,
    )

    # constants useful for the serial communication protocol with an IKA device
    CR_HEX = "\x0d"  # carriage return
    LF_HEX = "\x0a"  # line feed or new line
    LINE_ENDING = CR_HEX + LF_HEX  # each individual command and each response are terminated CR LF
    LINE_ENDING_ENCODED = LINE_ENDING.encode()

    def __init__(self,
                 port: str,
                 ):
        """
        Driver for an IKA vacuum pump
        Supported/tested models:
            - VACSTAR control

        :param str, port: port to connect to the device
        """
        self.logger = logging.getLogger(__name__)

        self._port = port

        self._ser: Serial = None
        # lock for use when making serial requests
        self._lock = threading.Lock()

        # track the last set watchdog safety temperature
        self._watchdog_safety_pressure: int = None
        self._watchdog_safety_pump_rate: int = None

        self.logger.debug('connecting to ika overhead stirrer')
        self.connect()

    @property
    def port(self):
        """Port used to connect to the IKA device"""
        return self._port

    @port.setter
    def port(self, value: str):
        if value is not None:
            self._port = value

    @property
    def name(self) -> str:
        n = self._request(VacuumProtocol.READ_DEVICE_NAME)
        return n

    @property
    def type(self) -> str:
        t = self._request(VacuumProtocol.READ_DEVICE_TYPE)
        return t

    @property
    def firmware_version(self) -> str:
        sv = self._request(VacuumProtocol.READ_FIRMWARE_VERSION)
        return sv

    @property
    def firmware_version_date(self) -> str:
        """the release date of the display/logic firmware"""
        siv = self._request(VacuumProtocol.READ_FIRMWARE_DATE)
        return siv

    @property
    def mac_address(self):
        """ mac address of Wico"""
        ma = self._request(VacuumProtocol.READ_MAC_ADDRESS)
        return ma

    @property
    def paired_mac_address(self):
        """paired mac address of station"""
        ma = self._request(VacuumProtocol.READ_PAIRED_MAC_ADDRESS)
        return ma

    @property
    def pressure(self) -> float:
        """actual pressure"""
        p = int(self._request(VacuumProtocol.READ_PRESSURE))
        return p

    @property
    def set_pressure(self) -> float:
        """the set point pressure to go to, mbar"""
        sp = self._request(VacuumProtocol.READ_SET_PRESSURE)
        return int(sp)

    @set_pressure.setter
    def set_pressure(self, value: int):
        if value is not None:
            if type(value) == int and value >= 0:
                self.logger.debug(f'set the set pressure to {value} mbar')
                self._write(f'{VacuumProtocol.SET_PRESSURE}{value}')
            else:
                self.logger.error(f'unable to set the set pressure to {value}, value must be an int >= 0')

    @property
    def evacuating_mode(self) -> EvacuatingMode:
        """
        Modes
        Automatic: In the “Modes” menu, you can enable automatic boiling point recognition
            by selecting the “Automatic” menu item. No other parameters
            must be set. The boiling point is detected automatically. For rotary
            evaporators with heating bath, it must be ensured that the tempering
            medium and solvents have a constant temperature (e.g. 60 °C).
        Manual:
            In the “Manual” menu item, the target value can be specified (e.g.
            in "mbar”). The system is evacuated until the target value.
        Pump %:
            By selecting the “Pump %” menu item, the pump can be operated
            continuously with a running performance of between 100 % and 1 %.
        Program
            Under the “Program” menu, 10 user-defined pressure-time profiles
            can be created. The last measurement which is in manual mode can
            be saved as a program. The target value and the running performance
            can only be entered within the set limits (see menu item “Limits”)
            switching to the working screen and pressing the rotary/push
            knob starts the process. Pressing the knob again stops the process.
        """
        em = self._request(VacuumProtocol.READ_EVACUATING_MODE)
        em = EvacuatingMode(em)
        return em

    @evacuating_mode.setter
    def evacuating_mode(self, value: Union[EvacuatingMode, int]):
        if value is not None:
            if type(value) != EvacuatingMode:
                value = EvacuatingMode(value)
            self.logger.info(f'set evacuating mode to {value.name}')
            self._request(f'{VacuumProtocol.SET_EVACUATING_MODE} {value.value}')

    @property
    def watchdog_communication_time(self):
        """reads communication watchdog time"""
        t = self._request(VacuumProtocol.READ_WATCHDOG_MODE_1_TIME)
        return float(t)

    @property
    def watchdog_safety_pump_rate(self) -> Union[int, None]:
        """the last set watchdog safety pump rate"""
        return self._watchdog_safety_pump_rate

    # havent actually tested this
    @watchdog_safety_pump_rate.setter
    def watchdog_safety_pump_rate(self, value: int):
        """ set the safety pump rate, 0 - 100 %"""
        if value is not None:
            if _is_float_int(value):
                value = int(value)
                self.logger.debug(f'set the watchdog safety pump rate to {value}')
                self._write(f'{VacuumProtocol.SET_PC_SAFETY_PUMP_RATE} {value}')

    # # technically should work, just not sure what the units are
    # @property
    # def watchdog_safety_pressure(self) -> Union[int, None]:
    #     """the last set watchdog safety pressure"""
    #     return self._watchdog_safety_pressure
    #
    # @watchdog_safety_pressure.setter
    # def watchdog_safety_pressure(self, value: NumberType):
    #     """ set the safety pump pressure"""
    #     if value is not None:
    #         if _is_float_int(value):
    #             value = int(value)
    #             self.logger.debug(f'set the watchdog safety pump pressure to {value}')
    #             self._write(f'{VacuumProtocol.SET_PC_SAFETY_PRESSURE} {value}')

    def start_watchdog_mode_1(self, t: int):
        """
        Start watchdog mode 1 and set the time or the watchdog to t seconds (20 - 1500)
        """
        if 20 <= t <= 1500:
            self.logger.debug(f'set watchdog mode 1 with watch time {t} seconds')
            self._request(f'{VacuumProtocol.WATCHDOG_MODE_1}{t}')
        else:
            raise IKAError('watchdog mode time must be between 20 - 1500 seconds')

    # # doesnt seem to be working
    # def start_watchdog_mode_2(self, t: int):
    #     """
    #     Start watchdog mode 2 and set the time or the watchdog to t seconds (20 - 1500)
    #     """
    #     if 20 <= t <= 1500:
    #         self.logger.debug(f'set watchdog mode 2 with watch time {t} seconds')
    #         self._request(f'{VacuumProtocol.WATCHDOG_MODE_2}{t}')
    #     else:
    #         raise IKAError('watchdog mode time must be between 20 - 1500 seconds')

    def start(self):
        self.logger.debug('start measurement')
        self._write(VacuumProtocol.START)

    def stop(self):
        self.logger.debug('stop measurement')
        self._write(VacuumProtocol.STOP)

    # # not working
    # def start_iap_mode(self):
    #     self.logger.debug('start IAP mode')
    #     self._request(VacuumProtocol.START_IAP_MODE)

    def switch_to_normal_operation_mode(self):
        self.logger.debug('switch to normal operation mode')
        self._request(VacuumProtocol.SWITCH_TO_NORMAL_OPERATING_MODE)

    def read_error(self):
        self.logger.debug('read the error state')
        e = self._request(VacuumProtocol.READ_ERROR)
        return e

    def connect(self):
        try:
            if self._ser is None:
                ser = Serial(self._port,
                             **self.CONNECTION_SETTINGS,
                             )
                self._ser = ser
            else:
                self._ser.connect()
            # check connected to the stirrer by checking current temperature
            name = self.name
            self.logger.debug(f'connected to ika vacuum pump {name}')
        except IKAError as e:
            self.logger.error('unable to connect to ika vacuum pump. make sure the port is correct and the '
                              'vacuum pump is connected to the computer')
            raise IKAError('unable to connect to ika vacuum pump. make sure the port is correct and the '
                            'vacuum pump is connected to the computer')

    def disconnect(self):
        self._ser.disconnect()

    def _request(self,
                 data: str,
                 ) -> Union[str, NumberType]:
        """
        Perform a Serial request. Write data to the device and get a response back. The response is returned
        decoded as either a string or a float value.

        Command - response
        READ_DEVICE_NAME - str, "VACSTAR Control"
        READ_DEVICE_TYPE - str, "IN_DEVICE VACSTAR Control"
        READ_FIRMWARE_VERSION - str, "IN_VERSION 1.1.011"
        READ_FIRMWARE_DATE - str, "IN_DATE 04/03/19"
        READ_MAC_ADDRESS - str, "IN_ADDRESS 68:27:19:F9:1B:36"
        READ_PAIRED_MAC_ADDRESS - str, "IN_PAIRING 68:27:19:F9:18:59"
        SWITCH_TO_NORMAL_OPERATING_MODE - str, "RESET"

        READ_SET_PRESSURE - IN_SP_66 ####.#
        READ_PRESSURE - IN_PV_66 ####.#
        READ_EVACUATING_MODE - IN_MODE_66 #
        READ_DEVICE_STATUS - IN_STATUS #####
        WATCHDOG_MODE_1 - 'OUT_SP_41 #'
        READ_WATCHDOG_MODE_1_TIME - '#'

        SET_EVACUATING_MODE - OUT_MODE_66 #

        START - None
        STOP - None
        RESET - None (? check)

        START_IAP_MODE - not working!
        WATCHDOG_MODE_2 - not working!


        :param data:
        :return: a string or float, depending on the appropriate response based on the data
        """
        self._write(data=data)
        response: str = self._ser.read_line(line_ending=self.LINE_ENDING_ENCODED).decode()
        if data == VacuumProtocol.READ_DEVICE_NAME or data == VacuumProtocol.SWITCH_TO_NORMAL_OPERATING_MODE:
            return response
        elif data == VacuumProtocol.READ_DEVICE_TYPE:
            return f'{response.split()[1]} {response.split()[2]}'
        elif data == VacuumProtocol.READ_DEVICE_TYPE or data == \
                VacuumProtocol.READ_FIRMWARE_VERSION or data == VacuumProtocol.READ_FIRMWARE_DATE or data == \
                VacuumProtocol.SWITCH_TO_NORMAL_OPERATING_MODE or data == VacuumProtocol.READ_MAC_ADDRESS or \
                data == VacuumProtocol.READ_PAIRED_MAC_ADDRESS:
            return response.split()[1]
        try:
            # try to get the 1st index as a float
            response: float = float(response.split()[1])
        except ValueError as e:
            response = str(response)  # leave the response as a string
        return response

    def _write(self,
               data: Union[bytes, str],
               ) -> None:
        """
        Add 0.1 second wait after writing, otherwise, there may be communication errors trying to read a _request
        response

        :param data: one of VacuumProtocol and any associated parameters formatted correctly as a string
        :return:
        """

        with self._lock:
            # Flush data from the input and output buffers
            self._ser.flush()
            formatted_data = data + self.LINE_ENDING
            self._ser.write(data=formatted_data.encode())
            time.sleep(0.1)
