# Supplementary material for: Autonomous closed-loop mechanistic investigation of molecular electrochemistry via automation
Source: Nat Commun. 2024 Mar 30;15:2781. doi: 10.1038/s41467-024-47210-x (PMC10981680; doi:10.1038/s41467-024-47210-x)
Supplement: Supplementary file 4 — Supplementary Software [file 41467_2024_47210_MOESM4_ESM.zip › Source Code/1_Modules necessary for hardware control and Bayesian optimization/ismatec/errors.py]

class PumpError(Exception):
    """
    General pump error
    """

    def __init__(self, msg=None):
        self.msg = msg

    def __str__(self):
        return self.msg


class PumpOverloadError(PumpError):
    """
    Error that the pump is in a state of overload or an incorrect command string was sent
    """

    def __init__(self):
        super().__init__(msg='Error that the pump is in a state of overload or an incorrect command string was sent')


class CommandError(Exception):
    def __init__(self, msg=None):
        self.msg = msg

    def __str__(self):
        return self.msg
