# Supplementary material for: Autonomous closed-loop mechanistic investigation of molecular electrochemistry via automation
Source: Nat Commun. 2024 Mar 30;15:2781. doi: 10.1038/s41467-024-47210-x (PMC10981680; doi:10.1038/s41467-024-47210-x)
Supplement: Supplementary file 4 — Supplementary Software [file 41467_2024_47210_MOESM4_ESM.zip › Source Code/1_Modules necessary for hardware control and Bayesian optimization/pytentiostats/__init__.py]

"""
potentiostats pip version

"""

from .potentiostat import *
from .file import *

__version__ = "0.6"
__author__ = 'Oliver Rodriguez'

__all__ = ['potentiostat', 'chi760e', 'file']
