# Supplementary material for: Autonomous closed-loop mechanistic investigation of molecular electrochemistry via automation
Source: Nat Commun. 2024 Mar 30;15:2781. doi: 10.1038/s41467-024-47210-x (PMC10981680; doi:10.1038/s41467-024-47210-x)
Supplement: Supplementary file 4 — Supplementary Software [file 41467_2024_47210_MOESM4_ESM.zip › Source Code/1_Modules necessary for hardware control and Bayesian optimization/pytentiostats/test_basic.py]

import ElectroLab as elab

# Set parameters:
fileName = 'CV'
folder = 'C:/User/electrolab/data'
model = 'chi760e'

# Potentiostat setup:
elab.Setup(fileName, folder, model)

# Run experiment:
cv = elab.CV(Eini=-0.5, Ev1=0.5, Ev2=-0.5, Efin=-0.5, sr=0.1, fileName=fileName)
cv.bipot(E=0.5) # Bipotentiostat option available
cv.run()

# Load CV data file:
data = elab.LoadCV(fileName, folder, model)

# Plot CV:
elab.plot(data.E, data.i, xlab='$E$ / V', ylab='$i$ / A')
elab.savefig(fileName)
