# Supplementary material for: Autonomous closed-loop mechanistic investigation of molecular electrochemistry via automation
Source: Nat Commun. 2024 Mar 30;15:2781. doi: 10.1038/s41467-024-47210-x (PMC10981680; doi:10.1038/s41467-024-47210-x)
Supplement: Supplementary file 4 — Supplementary Software [file 41467_2024_47210_MOESM4_ESM.zip › Source Code/1_Modules necessary for hardware control and Bayesian optimization/pytentiostats/test_chi.py]

from pstat import *

folder = 'C:/Users/oliverrz/Desktop/Oliver/Data/220214_potentiostats-library'
path_pstat = 'C:/Users/oliverrz/Desktop/chi760e'
pstat_model = 'chi760e'

Potentiostat(folder_save=folder, pstat_model=pstat_model, path_pstat=path_pstat, verbose=1)
tech = CV()
tech.bipot(E=1)
tech.run()

tech = OCP()
tech.run()
