# Supplementary material for: Autonomous closed-loop mechanistic investigation of molecular electrochemistry via automation
Source: Nat Commun. 2024 Mar 30;15:2781. doi: 10.1038/s41467-024-47210-x (PMC10981680; doi:10.1038/s41467-024-47210-x)
Supplement: Supplementary file 4 — Supplementary Software [file 41467_2024_47210_MOESM4_ESM.zip › Source Code/1_Modules necessary for hardware control and Bayesian optimization/pytentiostats/test_data.py]

import softpotato as sp
import file

fileName = 'OCP'
folder = 'data'
delimiter = ','

model = 'chi760e'

dat = file.XY(fileName=fileName, folder=folder, skiprows=13, model=model)
sp.plot(dat.x, dat.y, xlab='E', ylab='i', fig=2, show=1)
