# Supplementary material for: Autonomous closed-loop mechanistic investigation of molecular electrochemistry via automation
Source: Nat Commun. 2024 Mar 30;15:2781. doi: 10.1038/s41467-024-47210-x (PMC10981680; doi:10.1038/s41467-024-47210-x)
Supplement: Supplementary file 4 — Supplementary Software [file 41467_2024_47210_MOESM4_ESM.zip › Source Code/2_Customized Python files necessary for autonomous closed-loop workflow/BO_for_kobs_strat3_1_without_highest_RX_conc.py]

import os, glob
import numpy as np
from argparse import Namespace
from dragonfly import load_config
from dragonfly.exd import domains
from dragonfly.exd.experiment_caller import CPFunctionCaller, CPMultiFunctionCaller
from dragonfly.opt.gp_bandit import CPGPBandit
from dragonfly.opt.multiobjective_gp_bandit import CPMultiObjectiveGPBandit
from dragonfly.exd.worker_manager import SyntheticWorkerManager
from matplotlib.ticker import MaxNLocator
# Utilitie
import pandas as pd
import statsmodels.api as sm
from matplotlib import cm as cm
import math
import csv
import matplotlib.pyplot as plt  # for plotting
from scipy.interpolate import CloughTocher2DInterpolator
from sklearn.preprocessing import MinMaxScaler
from scipy import optimize
from sklearn.metrics import r2_score
from scipy.signal import savgol_filter


np.errstate(divide='ignore')
max_sr_min = 0.2
min_sr_min = 0.01
max_c_nbubr = np.log10(20)
min_c_nbubr = np.log10(0.008)

def scaler(max, min, value):
    x_scaled = (value - min) / (max - min)
    return x_scaled


def reversed_scaler(max, min, value):
    x_orig = value * (max - min) + min
    return x_orig


def find_nearest(array, value):
    array = np.asarray(array)
    idx = (np.abs(array - value)).argmin()
    return array[idx]


def finding_params(params, dataframe, scan_rate_type, v_max, v_min, c_max, c_min):
    V_min, n_BuBr = reversed_scaler(v_max, v_min, params[0]), reversed_scaler(c_max, c_min, params[1])
    scanrates = np.unique(dataframe[scan_rate_type])
    concentrations = np.unique(dataframe['n-BuBr'])
    near_v = find_nearest(scanrates, V_min)
    near_c = find_nearest(concentrations, n_BuBr)  # find the nearest value in the grid to parameters
    return near_v, near_c

def reaction_simulator_ec(V_min, n_BuBr, dataframe):  # objectives='single'):
    # params (list): [v_min (float), n-BuBr (float)], from Bayesian Optimization
    result_ratio = dataframe['iap_vs_icp'].where((dataframe['v'] == V_min) & (dataframe['n-BuBr'] == n_BuBr)).dropna().mean()

    return result_ratio  # normalized EC%

def calculate_k_obs(iap_vs_icp, tao):
    working_curve_ipa_ipc = [1, 0.986, 0.967, 0.937, 0.9, 0.828, 0.727, 0.641, 0.628, 0.551, 0.486, 0.466, 0.415]
    working_curve_ktao = [0.004, 0.023, 0.035, 0.066, 0.105, 0.195, 0.35, 0.525, 0.55, 0.778, 1.05, 1.168, 1.557]
    fitting = np.polyfit(working_curve_ipa_ipc, working_curve_ktao, 6)
    k_obs=0
    for i in range(len(fitting)):
        # print((np.power(iap_vs_icp, 6-i) * fitting[i])/tao)
        k_obs += (np.power(iap_vs_icp, 6-i) * fitting[i])/tao
    return k_obs

def reading_ratio(mainpath, num_init_ec):

    dir_concentration_list = os.listdir(mainpath)
    init_steps = dir_concentration_list[:num_init_ec]
    screening_kobs = pd.DataFrame(columns=['v', 'n-BuBr', 'k_obs', 'iap_vs_icp', 'E_c_p0', 'i_c_p0', 'E_a_p0', 'i_a_p0', 'E_s_p_0', 'i_s_p_0','E_rdx', 'tau'])
    for folder in init_steps:
        concentration = float(folder.split('_mM')[0].split('_')[-1])
        os.chdir(f'{mainpath}/{folder}/converted raw txt')
        files = glob.glob('*_curve1.txt')
        recording_kobs = pd.DataFrame(columns=['v', 'n-BuBr', 'k_obs', 'iap_vs_icp', 'E_c_p0', 'i_c_p0', 'E_a_p0', 'i_a_p0', 'E_s_p_0', 'i_s_p_0','E_rdx', 'tau'])
        for ff in range(len(files)):
            file = files[ff]
            data1 = np.genfromtxt(file, delimiter=',', skip_header=1)
            scan_rate = float(file.split('_')[0])
            i_a_p = np.max(data1[:, 1])
            E_a_p = np.mean(data1[np.where(data1[:, 1] == np.max(data1[:, 1]))[0], 0])
            i_c_p = np.min(data1[:, 1])
            E_c_p = np.mean(data1[np.where(data1[:, 1] == np.min(data1[:, 1]))[0], 0])
            E_s_p = np.min(data1[:, 0])
            i_s_p = data1[np.where(data1[:, 0] == E_s_p), 1][0][0]
            i_rdx = 0.8517 * i_c_p
            data2 = data1[np.where((data1[:, 0] > E_c_p) & (data1[:, 0] < E_a_p))]
            i_rdx1 = find_nearest(data2[:,1], i_rdx)
            E_rdx = np.mean(data1[np.where(data1[:, 1] == i_rdx1)[0], 0])
            # calculate the k_obs according to Anal. Chem. 1966, 38, 10, 1406 and Anal. Chem. 1964, 4, 706–723.
            iap_vs_icp = abs(i_a_p) / abs(i_c_p) + 0.485 * abs(i_s_p) / abs(i_c_p) + 0.086
            tau = (E_rdx - E_s_p) / scan_rate
            k_obs = calculate_k_obs(iap_vs_icp, tau)
            # calculate the k_obs according to Anal. Chem. 1966, 38, 10, 1406 and Anal. Chem. 1964, 4, 706–723.
            recording_kobs.loc[ff] = [scan_rate] + [concentration] + [k_obs] + [iap_vs_icp] + [E_c_p] + [i_c_p] + [
                E_a_p] + [i_a_p] + [E_s_p] + [i_s_p]  + [E_rdx] + [tau]
            recording_kobs.to_csv(f'{concentration}_mM_kobs_recordings.csv',index=False)
        screening_kobs = pd.concat([screening_kobs, recording_kobs],axis=0, ignore_index=True)
    return screening_kobs

def kobs_fitting(x_fit, y_fit):
    df = pd.DataFrame({'x':x_fit, 'y':y_fit})
    df = df.dropna()
    try:
        lm_kobs = sm.OLS(df.y, sm.add_constant(df.x)).fit()
        intercept = lm_kobs.params[0]
        slope = lm_kobs.params[1]
        rsquared=lm_kobs.rsquared
        return intercept, slope, rsquared
    except:
        return np.nan, np.nan, np.nan


def next_concentration(min, max, x_fit, y_fit):
    x_range = np.linspace(np.log(min), np.log(max), 20)
    x_next = np.array([]).astype(float)
    for i in range(len(x_range) - 1):
        if ((x_fit > x_range[i]) & (x_fit < x_range[i + 1])).any():
            print(f'Existing point in this range {round(np.exp(x_range[i]),3)} to {round(np.exp(x_range[i+1]),3)} mM')
        else:
            print(f'Not explored yet in this range {round(np.exp(x_range[i]),3)} to {round(np.exp(x_range[i+1]),3)} mM')
            x_next = np.append(x_next, np.exp(np.random.uniform(x_range[i], x_range[i + 1])))

    return x_next


def save_results(x_fit, y_fit, slope, intercept, r2, mainpath, note):
    fitting = pd.DataFrame({'ln([n-BuBr])': x_fit.tolist(), 'ln(k_obs)': y_fit.tolist()})
    fitting['slope'] = slope
    fitting['intercept'] = intercept
    fitting['r2'] = r2
    fitting.to_csv(
        f"C:/autoechem/pythonproject/Bayeopt_dummy/find_range/linear fitting from {mainpath.split('/')[-1]}-{note}.csv")


def fdtitle(string, filename):
    flag = 0
    index = 0
    file1 = open(filename, "r")
    # Loop through the file line by line
    for line in file1:
        index += 1
        # checking string is present in line or not
        if string in line:
            flag = 1
            break
        # checking condition for string found or not
    if flag == 0:
        file1.close()
        print('String', string, 'Not Found')
    else:
        file1.close()
        return index


def calculating_kobs(filename):
    data1 = np.genfromtxt(filename, delimiter=',', skip_header=1)
    scan_rate = float(filename.split('_')[0])
    i_a_p = np.max(data1[:, 1])
    E_a_p = np.mean(data1[np.where(data1[:, 1] == np.max(data1[:, 1]))[0], 0])
    i_c_p = np.min(data1[:, 1])
    E_c_p = np.mean(data1[np.where(data1[:, 1] == np.min(data1[:, 1]))[0], 0])
    E_s_p = np.min(data1[:, 0])
    i_s_p = data1[np.where(data1[:, 0] == E_s_p), 1][0][0]
    i_rdx = 0.8517 * i_c_p
    data2 = data1[np.where((data1[:, 0] > E_c_p) & (data1[:, 0] < E_a_p))]
    i_rdx1 = find_nearest(data2[:, 1], i_rdx)
    E_rdx = np.mean(data1[np.where(data1[:, 1] == i_rdx1)[0], 0])
    # calculate the k_obs according to Anal. Chem. 1966, 38, 10, 1406 and Anal. Chem. 1964, 4, 706–723.
    iap_vs_icp = abs(i_a_p) / abs(i_c_p) + 0.485 * abs(i_s_p) / abs(i_c_p) + 0.086
    tau = (E_rdx - E_s_p) / scan_rate
    k_obs = calculate_k_obs(iap_vs_icp, tau)
    return k_obs, iap_vs_icp, E_c_p, i_c_p, E_a_p, i_a_p, E_s_p, i_s_p, E_rdx, tau


def getting_kobs(filepath, E_ini_CV):
    log_conc = np.log10(float(filepath.split('_mM')[0].split('_')[-1]))
    os.chdir(filepath)
    files = glob.glob('*CV*.txt')
    k_obss = []
    ratios = []
    recordings = pd.DataFrame(columns=['v', 'n-BuBr', 'k_obs', 'iap_vs_icp', 'E_c_p0', 'i_c_p0', 'E_a_p0', 'i_a_p0', 'E_s_p_0', 'i_s_p_0','E_rdx', 'tau'])

    for file in files:
        file = file.replace("\\", "/").replace("//", '/')
        scan_rate = int(file.split('mV')[0].split('_')[-1]) / 1000
        skiprow = fdtitle('Potential/V', file)
        titles = ['Potential V versus ref', str(scan_rate)]
        f = pd.read_csv(file, skiprows=skiprow-1, header=0, names=titles)
        f[str(scan_rate)] = savgol_filter(f[str(scan_rate)].to_numpy(), 49,3)
        curve_start = f.index[f.iloc[:, 0] == E_ini_CV].tolist()
        part_f = f.iloc[curve_start[0]:curve_start[1], :]
        part_f.columns = ['Potential V versus ref', str(scan_rate)]
        filenm=f'{scan_rate}_curve1.txt'
        part_f.to_csv(filenm, index=False)
        try:
            k_obs, iap_vs_icp, E_c_p, i_c_p, E_a_p, i_a_p, E_s_p, i_s_p, E_rdx, tau = calculating_kobs(filenm)
        except:
            k_obs=1
            iap_vs_icp=0.5  # NOTE 0.7 is JUST FOR DUMMY TRIAL, IF NOT, CHANGE IT TO 0.5
            E_c_p, i_c_p, E_a_p, i_a_p, E_s_p, i_s_p, E_rdx, tau = (np.zeros(8))
        print(f'Scan rate:{scan_rate}V/s Observed peak ratio: {iap_vs_icp}, Calculated k_obs: {k_obs}')
        recordings.loc[len(recordings.index)] = [scan_rate] + [log_conc] + [k_obs] + [iap_vs_icp] + [E_c_p] + [i_c_p] + [
            E_a_p] + [i_a_p] + [E_s_p] + [i_s_p] + [E_rdx] + [tau]
        if (iap_vs_icp < 0.75) & (iap_vs_icp > 0.65):
            k_obss = np.append(k_obss, k_obs)
            ratios = np.append(ratios, iap_vs_icp)
    return k_obss, ratios,recordings


def get_screens_and_c(mainpath, num_init, cutoff_c):
    screens = reading_ratio(mainpath, num_init)
    screens['log_k_obs'] = np.log(screens['k_obs'].astype(float))
    screens['log_n-BuBr'] = np.log(screens['n-BuBr'].astype(float))
    data_filtered = screens[(screens['iap_vs_icp'] >= 0.65) & (screens['iap_vs_icp'] <= 0.75)]
    data_for_fit = data_filtered.groupby(by='log_n-BuBr')
    log_k_obs = data_for_fit['log_k_obs'].agg([np.mean, np.std])
    log_k_obs.reset_index(inplace=True)
    x_fit = log_k_obs['log_n-BuBr'].to_numpy()
    y_fit = log_k_obs['mean'].to_numpy()
    y_fit_std = log_k_obs['std'].to_numpy()
    try:
        intercept_b, slope_b, rsquared_b = kobs_fitting(x_fit, y_fit)  # before picking up more points
    except:
        intercept_b, slope_b, rsquared_b = np.nan, np.nan, np.nan
    save_results(x_fit, y_fit, slope=slope_b, intercept=intercept_b, r2=rsquared_b, mainpath=mainpath, note='pre')
    x_next = next_concentration(0.008, cutoff_c, x_fit, y_fit)
    return screens, x_next, x_fit, y_fit, y_fit_std


def gaussian_fitting(screens, mainpath, note, random_seed=2022):
    np.random.seed(random_seed)
    batch_size = 1
    options = Namespace(build_new_model_every=batch_size, init_capital=1, gpb_hp_tune_criterion='ml-post_sampling')
    variables = [{'name': 'scan_rate', 'type': 'float', 'min': 0.01, 'max': 2},  # continuous
                 {'name': 'n_BuBr', 'type': 'float', 'min': np.log10(0.008), 'max': np.log10(20)}  # continuous
                 ]
    config_params = {'domain': variables}
    config = load_config(config_params)
    func_caller = CPFunctionCaller(None, config.domain, domain_orderings=config.domain_orderings)
    opt_ratio = CPGPBandit(func_caller, 'default', ask_tell_mode=True, options=options)
    opt_ratio.initialise()  # this generates initialization points
    for i in range(len(screens)):
        x = screens.iloc[i, :2].tolist()
        y = screens.iloc[i, 3]
        opt_ratio.tell([(x, y)])
        opt_ratio.step_idx += 1
    opt_ratio._build_new_model()
    opt_ratio._set_next_gp()
    gp_ratio = opt_ratio.gp
    n_points = 200
    vmin = np.linspace(0.01, 2, n_points)  # V-min
    nbubr = np.linspace(np.log10(0.008),np.log10(20), n_points)   # n-BuBr
    x1, x2 = np.meshgrid(vmin, nbubr, indexing='ij')
    m = np.zeros((x1.shape[0], x1.shape[1]))
    s = np.zeros(m.shape)
    for i, vmin_val in enumerate(vmin):  # loop over scan rate range
        for j, nbubr_val in enumerate(nbubr):  # loop over nbubr range
            # Obtain and store model prediction
            x_raw = [vmin_val, nbubr_val]
            x_input = [opt_ratio.func_caller.get_processed_domain_point_from_raw(x_raw)]
            mean, stdev = gp_ratio.eval(x_input, uncert_form='std')
            m[i, j] = mean[0]
            s[i, j] = stdev[0]
    df_m = pd.DataFrame(m)
    df_m.columns = nbubr
    df_m.index = vmin
    df_m.to_csv(f'{mainpath}/GP_kobs_{note}_mean.csv')
    df_s = pd.DataFrame(s)
    df_s.columns = nbubr
    df_s.index = vmin
    df_s.to_csv(f'{mainpath}/GP_kobs_{note}_std.csv')

    fig = plt.figure(figsize=(8, 8))
    ax = fig.add_subplot(111, projection='3d')

    # Color surface according to local std. dev.
    s_scaled = (s - np.min(s)) / (np.max(s) - np.min(s))
    C = cm.viridis(s_scaled)
    s_min = np.amin(s)
    s_max = np.amax(s)
    s_mid = (s_min + s_max) / 2
    unc = [s_min, s_mid, s_max]
    uncs = [str(round(u, 2)) for u in unc]
    # Plot surfaces
    p = ax.plot_surface(x1, x2, m[:, :], cmap='viridis', linewidth=0, edgecolor='none', antialiased=False,
                        facecolors=C[:, :])
    c = plt.colorbar(p, ax=ax, pad=0.1, fraction=0.02, ticks=[0, 0.5, 1])
    c.ax.set_yticklabels(uncs, fontsize=12)
    c.ax.set_title('Model\nStd. Dev.\n{} '.format(u"\u03C3"), loc='center', fontsize=12)
    fsize = 14
    ax.set_xlabel('scan rate', fontsize=fsize, labelpad=2)
    ax.set_ylabel('log10(n-BuBr)', fontsize=fsize, labelpad=2)
    ax.set_zlabel('peak ratio', fontsize=fsize, labelpad=2)
    ax.w_xaxis.set_pane_color((1.0, 1.0, 1.0, 1.0))
    ax.w_yaxis.set_pane_color((1.0, 1.0, 1.0, 1.0))
    ax.w_zaxis.set_pane_color((1.0, 1.0, 1.0, 1.0))
    plt.title('Response surfaces ', fontsize=20)
    # ax.view_init(16, -146)
    plt.savefig(f'{mainpath}/GP-{note}.jpg')
    plt.show()
    return m, opt_ratio


def ec_dynamic_range(df):
    df['x'] = (df.min_scan_rate - min_sr_min) / (max_sr_min - min_sr_min)
    df['y'] = (np.log10(df['[n-BuBr]']) - min_c_nbubr) / (max_c_nbubr - min_c_nbubr)
    df['z'] = df['EC %'] / 100
    np.random.seed(2022)
    batch_size = 1
    options = Namespace(build_new_model_every=batch_size, init_capital=1, gpb_hp_tune_criterion='ml-post_sampling')
    variables = [{'name': 'scan_rate', 'type': 'float', 'min': 0.01, 'max': 2},  # continuous
                 {'name': 'n_BuBr', 'type': 'float', 'min': np.log10(0.008), 'max': np.log10(20)}  # continuous
                 ]
    config_params = {'domain': variables}
    config = load_config(config_params)
    func_caller = CPFunctionCaller(None, config.domain, domain_orderings=config.domain_orderings)
    opt_ecp = CPGPBandit(func_caller, 'default', ask_tell_mode=True, options=options)
    opt_ecp.initialise()  # this generates initialization points
    for i in range(len(df)):
        x = df[['x','y']].iloc[i].tolist()
        y = df['z'].iloc[i]
        opt_ecp.tell([(x, y)])
        opt_ecp.step_idx += 1
    opt_ecp._build_new_model()
    opt_ecp._set_next_gp()
    gp_ratio = opt_ecp.gp
    n_points = 200
    vmin = np.linspace(0.01, 2, n_points)  # V-min
    nbubr = np.linspace(np.log10(0.008),np.log10(20), n_points)  # n-BuBr
    x1, x2 = np.meshgrid(vmin, nbubr, indexing='ij')
    m = np.zeros((x1.shape[0], x1.shape[1]))
    s = np.zeros(m.shape)
    filtered_m = pd.DataFrame(columns=['scaled_vmin', 'scaled_log_nbubr', 'ec%'])
    for i, vmin_val in enumerate(vmin):  # loop over scan rate range
        for j, nbubr_val in enumerate(nbubr):  # loop over nbubr range
            # Obtain and store model prediction
            x_raw = [vmin_val, nbubr_val]
            x_input = [opt_ecp.func_caller.get_processed_domain_point_from_raw(x_raw)]
            mean, stdev = gp_ratio.eval(x_input, uncert_form='std')
            m[i, j] = mean[0]
            s[i, j] = stdev[0]
            if (mean[0] < 0.8) & (mean[0] > 0):
                filtered_m.loc[len(filtered_m.index)] = [vmin_val]+[nbubr_val]+[mean[0]]

    cutoff_c=10**(min(np.max(filtered_m.scaled_log_nbubr),filtered_m['scaled_log_nbubr'].iloc[np.argmax(filtered_m['ec%'])]))

    return filtered_m,cutoff_c


def gp_evaluation(opt, v, concentration):
    gp = opt.gp
    x_raw = [v, concentration]
    x_input = [opt.func_caller.get_processed_domain_point_from_raw(x_raw)]
    # Note: above line converts raw input into data format required by algorithm's eval() function
    # Input needs to be a list of points (note brackets above).

    # Get model prediction (mean and std. dev.)
    mu, stdev = gp.eval(x_input, uncert_form='std')
    return mu, stdev

def finding_scan_rates(concentration, opt):
    vmid=np.linspace(0.01, 2, 200)
    concentration = np.log10(concentration)
    mu = []
    std = []
    for v in vmid:
        mu1, std1 = gp_evaluation(opt, v, concentration)
        mu = np.append(mu, mu1)
        std = np.append(std, std1)
    sc = vmid[np.argwhere((mu < 0.75) & (mu > 0.65)).reshape(1, -1).tolist()[0]]
    prob = len(sc) / len(vmid)
    next_sc = sc.mean()
    if np.isnan(next_sc):
        next_sc = 0.0125  # here to make sure the first scan rate is 0.01 V/s, CHANGE IT BACK TO 0.0125 AFTER DEBUGGING!!
        prob = 1
    return next_sc, prob
