# Supplementary material for: Autonomous closed-loop mechanistic investigation of molecular electrochemistry via automation
Source: Nat Commun. 2024 Mar 30;15:2781. doi: 10.1038/s41467-024-47210-x (PMC10981680; doi:10.1038/s41467-024-47210-x)
Supplement: Supplementary file 4 — Supplementary Software [file 41467_2024_47210_MOESM4_ESM.zip › Source Code/2_Customized Python files necessary for autonomous closed-loop workflow/CHIAutoPredict_working072822_with_smoothing.py]

def ml_prediction_with_smoothing_txt(filepath,n_curves, E_ini_CV, smooth=False, models=['orig']):
    import pandas as pd
    import os, glob, re
    from matplotlib import pyplot as plt
    import time, datetime
    import numpy as np
    import shutil
    import cv2
    import torch
    from resnet import resnet18
    from data_processing import folder
    from IPython.display import FileLink, FileLinks
    import csv
    import uuid
    from scipy.signal import savgol_filter

    """This is for dealing with a bunch of data with >6 scan rates. Will get a series of data and prediction
        To be changed: filepath in line 39, please change all the "\" to '/', and keep a '/' in the end
        And then, right click this .py file and click run.
        Find your predictions in the assigned filepath.
    """

    if smooth:
        smoothing = 'smoothed'
    else:
        smoothing = 'orig-noise'


    def fdtitle(string, filename):
        flag = 0
        index = 0
        file1 = open(filename, "r")
        # Loop through the file line by line
        for line in file1:
            index += 1
            # checking string is present in line or not
            if string in line:
                flag = 1
                break
            # checking condition for string found or not
        if flag == 0:
            file1.close()
            print('String', string, 'Not Found')
        else:
            file1.close()
            return index

    # deal with the raw txt data, skip information rows and extra data potins, save three cycles separately

    os.chdir(filepath)
    files = glob.glob("*CV*.txt")
    full_rates = []

    for file in files:
        scan_idx = fdtitle('Scan Rate (V/s)', file)
        with open(file, 'r') as fp:
            x = fp.readlines()[scan_idx - 1]
            a = re.findall(r"\d+\.?\d*", x)
        scan_rate = float(a[-1])
        full_rates.append(scan_rate)
        skiprow = fdtitle('Potential/V', file)
        titles = ['Potential V versus ref', str(scan_rate)]
        f = pd.read_csv(file, skiprows=skiprow - 1, header=0, names=titles)
        if smooth:
            # Savitzky-Golay filter
           f[str(scan_rate)] = savgol_filter(f[str(scan_rate)].to_numpy(), 49, 3)  # replace the raw data with smoothed one without changing the txt file
        curve_start = f.index[f.iloc[:, 0] == E_ini_CV].tolist()
        for k in range(len(curve_start)):
            if k == len(curve_start) - 1:
                part_f = f.iloc[curve_start[k]:, :]
                part_f.columns = ['Potential V versus ref', str(scan_rate)]
                part_f.to_csv(f'{scan_rate}_curve{k + 1}.txt', index=False)
            else:
                part_f = f.iloc[curve_start[k]:curve_start[k + 1], :]
                part_f.columns = ['Potential V versus ref', str(scan_rate)]
                part_f.to_csv(f'{scan_rate}_curve{k + 1}.txt', index=False)

    for b in range(n_curves):  # sweeps per scan rate
        full_rates = []
        files = glob.glob(f'*_curve{b + 1}.txt')
        for m in files:
            full_rates.append(float(m[:-11]))
        full_rates.sort()
        for i in range(len(full_rates) - 5):
            features = pd.DataFrame()
            for k in range(6):
                # print(i+k, full_rates[i+k], files[i+k])
                features = pd.concat([features, pd.read_csv(files[i + k]).iloc[:, 1]], axis=1)
                features.rename(columns={features.columns[-1]: 'Current mA at ' + str(full_rates[i + k]) + ' V/s'},
                                inplace=True)
            features.insert(0, 'Potential V versus ref', pd.read_csv(files[i + k]).iloc[:, 0])
            datetime_str = (str)(datetime.datetime.now().isoformat(timespec='seconds'))
            datetime_str = datetime_str.replace(" ", "_")
            datetime_str = datetime_str.replace(":", "_")
            V_min_str = str(min(full_rates[i + k - 5:i + k + 1])).replace(".", "'")
            V_max_str = str(max(full_rates[i + k - 5:i + k + 1])).replace(".", "'")
            features.to_csv(f'{filepath}/{datetime_str}_{smoothing}_rate_{V_min_str}_{V_max_str}_curve{b + 1}.csv', index=False)

    # Normalize and post-treat the raw csv data in 6 scan rates and get the formatted data
    # remove all the old txt file to a children path to avoid wrong reading when running the auto uploader.

    def remove_file(old_path, new_path, filelist):
        for file in filelist:
            src = os.path.join(old_path, file)
            dst = os.path.join(new_path, file)
            shutil.move(src, dst)

    try:
        os.mkdir('converted raw txt')
    except:
        print('The converted taw txt path has existed.')

    files = glob.glob("*curve*.txt")
    old_path = os.getcwd()
    new_path = os.path.join(old_path, 'converted raw txt')
    remove_file(old_path, new_path, files)

    files = glob.glob("*.csv")
    for file in files:
        name = file
        data = pd.read_csv(file)
        exp = '[-+]?(?:\d*\.\d+|\d+)'
        full_rates = [float(re.findall(exp, rate)[-1]) for rate in data.columns if len(re.findall(exp, rate)) > 0]
        for k in range(len(full_rates) - 5):
            rates = full_rates[k:k + 6]
            # Changing data from V, i1, i2, i3... in to V, i, scan-rate (stacked format, [V,i] data grouped by scan rate)
            full_reformatted = pd.DataFrame()
            lens = set()
            for i in range(len(rates)):
                reformat_for_rate = pd.DataFrame()
                data_for_rate = data.iloc[:, 1 + i].copy()
                reformat_for_rate['V'] = data.iloc[:, 0]
                reformat_for_rate['V'] = reformat_for_rate.loc[:, 'V'].apply(lambda x: round(1000 * x))
                reformat_for_rate['A'] = data_for_rate
                reformat_for_rate['v'] = rates[i]
                lens.add(len(reformat_for_rate))
                full_reformatted = pd.concat([full_reformatted, reformat_for_rate])
            if (len(lens) != 1): print(f'ERROR: {name}\nFile does not have even sampling.')

            # Normalize Current
            ref = max(max(full_reformatted['A']), abs(min(full_reformatted['A'])))
            full_reformatted['A'] = full_reformatted.loc[:, 'A'].apply(lambda x: x / ref)

            # Check for Experiment Type (forward scan reduction versus oxidation)
            # Reductions need to be flipped
            full_reformatted.reset_index(inplace=True, drop=True)
            if (full_reformatted.loc[0, 'V'] > full_reformatted.loc[1, 'V']):
                full_reformatted['V'] = full_reformatted.loc[:, 'V'].apply(lambda x: -1 * x)
                full_reformatted['A'] = full_reformatted.loc[:, 'A'].apply(lambda x: -1 * x)

            # Recenter data about 0, center_V_val is the midpoint between the major redox peaks
            # This won't work unless max scan rate has largest forward and back currents***
            V_min_A = 0
            V_max_A = 0
            min_A_row = full_reformatted.loc[full_reformatted['A'] == min(full_reformatted['A'])]
            V_min_A = min_A_row.iloc[-1, 0]
            max_A_row = full_reformatted.loc[full_reformatted['A'] == max(full_reformatted['A'])]
            V_max_A = max_A_row.iloc[-1, 0]
            center_V_val = round(V_max_A - ((V_max_A - V_min_A) / 2))
            full_reformatted['V'] = full_reformatted.loc[:, 'V'].apply(lambda x: x - center_V_val)
            full_reformatted.to_csv(f'{filepath}/{name[:-4]}_{k}.txt', index=False)

            for v in full_reformatted['v'].unique():
                t = full_reformatted[full_reformatted['v'] == v].copy()
                plt.plot(t['V'], t['A'], label=f'{round(1000 * t.iloc[:, 2].unique()[0])} mV/s')
            plt.title(name[:-4])
            plt.ylabel('Current (Rel.)')
            plt.xlabel('Potential (Rel.)')
            plt.legend()
            plt.savefig(f'{filepath}/{name[:-4]}_{k}.png', dpi=150)
            plt.clf()

    # the ML model
    files = glob.glob("2022*.txt")

    os.chdir('C:/autoechem/pythonproject')
    np.set_printoptions(6)

    for file in files:
        keys = []
        data = []
        name = file
        read = np.genfromtxt(filepath + file, skip_header=1, delimiter=',')
        scan_rate, scan_rate_idx = np.unique(read[:, 2], return_index=True)
        scan_rate.sort()
        scan_rate_idx.sort()
        if len(scan_rate) == 1:
            length = 1
        else:
            length = read.shape[0] // (scan_rate_idx[1] - scan_rate_idx[0])
        mat_val = cv2.resize(np.vstack([x[:, 1] for x in np.split(read, scan_rate_idx[1:])]), (1000, length))
        mat_val = np.pad(mat_val, ((0, 6 - length), (0, 0)))
        mat_scan = np.tile(scan_rate, (500, 1)).T
        mat_scan = np.pad(mat_scan, ((0, 6 - length), (0, 0)))
        mat_val1 = mat_val[:, :500:]
        mat_val2 = mat_val[:, :-501:-1]
        mat = np.stack((mat_val1, mat_val2, mat_scan), axis=1)
        data.append(torch.tensor(mat, dtype=torch.float32))
        keys.append(file)
        X = torch.stack(data).cuda()
        label = list(folder.keys())
        for model in models:
            filename = filepath + '/'+model+'_prediction_' + name[:-4] + '.csv'
            with open(filename, 'w', newline='') as csvfile:
                writer = csv.writer(csvfile, delimiter=',', quotechar='|', quoting=csv.QUOTE_MINIMAL)
                writer.writerow(('File Name', 'Predicted Label', 'CE', 'EC', 'E', 'ECE', 'DISP', 'trainNoise', 'idx'))
                if model == 'mix':
                    for i in range(8):
                        m = resnet18(num_classes=5).cuda()
                        m.load_state_dict(torch.load('C:/autoechem/pythonproject/MLmodel/{}/resnet18-mix-{}.pth'.format(model, i)))
                        m.eval()
                        with torch.no_grad():
                            Y = m(X)
                            _, pred = torch.max(Y, 1)
                            pred = pred.detach().tolist()
                        for j, l in enumerate(pred):
                            logits = Y[j].detach().cpu().numpy()
                            logits -= np.max(logits)
                            logits = np.exp(logits)
                            logits /= np.sum(logits)
                            writer.writerow(
                                (keys[j], label[l], logits[0], logits[1], logits[2], logits[3], logits[4], 0.1 * noise, i))
                else:
                    for noise in [0, 1, 3]:
                        for i in range(8):
                            m = resnet18(num_classes=5).cuda()
                            m.load_state_dict(torch.load('C:/autoechem/pythonproject/MLmodel/{}/resnet18-{}-{}.pth'.format(model, noise, i)))
                            m.eval()
                            with torch.no_grad():
                                Y = m(X)
                                _, pred = torch.max(Y, 1)
                                pred = pred.detach().tolist()
                            for j, l in enumerate(pred):
                                logits = Y[j].detach().cpu().numpy()
                                logits -= np.max(logits)
                                logits = np.exp(logits)
                                logits /= np.sum(logits)
                                writer.writerow(
                                    (keys[j], label[l], logits[0], logits[1], logits[2], logits[3], logits[4], 0.1 * noise, i))
        FileLink(filename)

    ## Deal with the predictions
    # THIS IS FOR FORMATTING PURPOSE TO MAKE IT LOOK PRETTY AND CONSOLIDATE DATA

    # In[19]:

    os.chdir(filepath)
    for model in models:
        files = glob.glob(f'{model}_prediction*.csv')
        full_data = []
        for file in files:

            name = file
            f = pd.read_csv(file)
            f = f.loc[f['trainNoise'] == max(f['trainNoise'])].copy()
            f.sort_values(by=['File Name'], inplace=True)
            f['File Name'] = name
            # f.drop(['idx', 'trainNoise'], axis=1, inplace=True)
            f.drop(['idx'], axis=1, inplace=True)
            mechs = ['E', 'EC', 'CE', 'DISP', 'ECE']
            for exp in f['File Name'].unique():
                new_info = []
                t = f.loc[f['File Name'] == exp].copy()
                new_info.append(exp)
                max_mech = ('X', 0)
                for mech in mechs:
                    avg_score = round(np.mean(t.loc[:, mech]) * 100, 4)
                    new_info.append(avg_score)
                    if (avg_score > max_mech[1]): max_mech = (mech, avg_score)
                new_info.append(max_mech[0])
                full_data.append(new_info)

        datetime_str = (str)(datetime.datetime.now().isoformat(timespec='seconds'))
        datetime_str = datetime_str.replace(" ", "_")
        datetime_str = datetime_str.replace(":", "_")
        fin_df = pd.DataFrame(full_data, columns=['File', 'E', 'EC', 'CE', 'DISP', 'ECE', 'Prediction'])
        # print(fin_df.head(10))
        filename1 = filepath + "/"+model+"_Pred_" + datetime_str + ".csv"
        fin_df.to_csv(filename1, index=False)

    print('Prediction finished, Please go to '+filepath+'\n to check the results')
    return fin_df
