# Supplementary material for: Autonomous closed-loop mechanistic investigation of molecular electrochemistry via automation
Source: Nat Commun. 2024 Mar 30;15:2781. doi: 10.1038/s41467-024-47210-x (PMC10981680; doi:10.1038/s41467-024-47210-x)
Supplement: Supplementary file 4 — Supplementary Software [file 41467_2024_47210_MOESM4_ESM.zip › Source Code/3_Deep-learning model for voltammogram analysis/Link to the Zenodo repository.txt]

Due to the large file size, the deep-learning model file is deposited in the Zenodo repository (DOI: 10.5281/zenodo.10587576).
