# Supplementary material for: Autonomous closed-loop mechanistic investigation of molecular electrochemistry via automation
Source: Nat Commun. 2024 Mar 30;15:2781. doi: 10.1038/s41467-024-47210-x (PMC10981680; doi:10.1038/s41467-024-47210-x)
Supplement: Supplementary file 4 — Supplementary Software [file 41467_2024_47210_MOESM4_ESM.zip › Source Code/4_Code for automated exhaustive experiment/Expt_variable_Matrix.py]

#!/usr/bin/env python
# coding: utf-8

# <h1>Table of Contents<span class="tocSkip"></span></h1>
# <div class="toc"><ul class="toc-item"><li><span><a href="#Bayesian-Reaction-Optimization-and-Regression-using-Dragonfly" data-toc-modified-id="Bayesian-Reaction-Optimization-and-Regression-using-Dragonfly-1"><span class="toc-item-num">1&nbsp;&nbsp;</span>Bayesian Reaction Optimization and Regression using Dragonfly</a></span><ul class="toc-item"><li><span><a href="#1.-Import-required-modules" data-toc-modified-id="1.-Import-required-modules-1.1"><span class="toc-item-num">1.1&nbsp;&nbsp;</span>1. Import required modules</a></span></li><li><span><a href="#2.-Simulate-reaction" data-toc-modified-id="2.-Simulate-reaction-1.2"><span class="toc-item-num">1.2&nbsp;&nbsp;</span>2. Simulate reaction</a></span></li><li><span><a href="#3.-Define-optimization-variables" data-toc-modified-id="3.-Define-optimization-variables-1.3"><span class="toc-item-num">1.3&nbsp;&nbsp;</span>3. Define optimization variables</a></span></li><li><span><a href="#4.-Single-objective-optimization-(yield)" data-toc-modified-id="4.-Single-objective-optimization-(yield)-1.4"><span class="toc-item-num">1.4&nbsp;&nbsp;</span>4. Single-objective optimization (yield)</a></span></li><li><span><a href="#5.-Multi-objective-optimization-(yield-&amp;-throughput)" data-toc-modified-id="5.-Multi-objective-optimization-(yield-&amp;-throughput)-1.5"><span class="toc-item-num">1.5&nbsp;&nbsp;</span>5. Multi-objective optimization (yield &amp; throughput)</a></span></li><li><span><a href="#6.-Generating-Gaussian-process-models-from-data" data-toc-modified-id="6.-Generating-Gaussian-process-models-from-data-1.6"><span class="toc-item-num">1.6&nbsp;&nbsp;</span>6. Generating Gaussian process models from data</a></span></li><li><span><a href="#7.-Visualizing-model-response-surfaces" data-toc-modified-id="7.-Visualizing-model-response-surfaces-1.7"><span class="toc-item-num">1.7&nbsp;&nbsp;</span>7. Visualizing model response surfaces</a></span></li></ul></li></ul></div>

# # Bayesian Reaction Optimization and Regression using Dragonfly

# This notebook contains code that demonstrates:
# - Single- and multi-objective optimization using the Dragonfly Bayesian optimization library
# - Gaussian process (GP) regression to experimental data
# - Visualization of GP model predictions as response surfaces
#
# The Dragonfly library was originally developed by Kandasamy et al. (J. Mach. Learn. Res. 2020, 21, 1–25, https://jmlr.org/papers/volume21/18-223/18-223.pdf) and is available as a Python library (https://github.com/dragonfly/dragonfly/).
import warnings

warnings.simplefilter(action='ignore', category=(FutureWarning, UserWarning))
import pandas as pd
import os
from CHIAutoPredict_working072822_with_smoothing import ml_prediction_with_smoothing_txt
import pytentiostats as pstat
# hardware settings
from ika.magnetic_stirrer import MagneticStirrer
import time
import datetime
import logging
from ismatec.peristaltic_pump import RegloICCFourChannel, ChannelStatus
import numpy as np
import ismatec.errors
import matplotlib.pyplot as plt
port_plt = 'COM4'
plate = MagneticStirrer(device_port=port_plt)

# pump connection
port_pump = 'COM6'
global icc
icc = RegloICCFourChannel(port_pump)


def stirring(plate=None, stirring_time=30):
    print('Stirring at 800 rpm for 30 s')
    plate.start_stirring()
    plate.target_stir_rate = 800
    time.sleep(stirring_time)
    plate.stop_stirring()
    print('Finished stirring\n')
    time.sleep(5)


def flow_rate_setting(flow_rate=None):
    print('Assigning flow rates...\n')
    if flow_rate is None:
        flow_rate = {1: 33, 2: 33, 3: 33, 4: 100}
    for key, value in flow_rate.items():
        if key == len(flow_rate):
            icc.set_clockwise(key)
            icc.set_mode_pump_rpm(key, value)
        else:
            icc.set_counter_clockwise(key)
            icc.set_mode_pump_rpm(key, value)
        print(f'Setting flow rate for channel {key} as {value} rpm')
    print('\n')


# channel flushing

def pumping_waste_out(flow_rate, cleaning_time=30):
    try:
        icc.start(4)
        print(f'\nStarting channel 4 at {flow_rate[4]} rpm')
    except ismatec.errors.PumpError:
        icc.stop(4)
        print(f'\nChannel 4 keeps stopped because 0 rpm assigned.')
    time.sleep(cleaning_time)
    icc.stop(4)


def initial_cleaning(flow_rate=None, cleaning_time=30):
    print('Channel initial flushing started.\n')
    flow_rate_setting(flow_rate)
    pumping_waste_out(flow_rate)
    time.sleep(5)
    for k in range(3):
        icc.start(k + 1)
    time.sleep(cleaning_time * 0.6)
    for k in range(3):
        icc.stop(k + 1)
    time.sleep(5)
    print('Channel initial flushing finished\n.')


def rinsing_cleaning(flow_rate=None, cleaning_time=30):
    flow_rate_setting(flow_rate)
    pumping_waste_out(flow_rate)
    time.sleep(5)
    for m in range(2):
        print(f'\nRinsing {m + 1} started.\n')
        for k in range(3):
            try:
                icc.start(k + 1)
                print(f'Starting channel {k + 1} at {flow_rate[k + 1]} rpm')
            except ismatec.errors.PumpError:
                icc.stop(k + 1)
                print(f'Channel {k + 1} keeps stopped because 0 rpm assigned.')
            time.sleep(0.1)
        time.sleep(cleaning_time * 0.6)
        for k in range(3):
            icc.stop(k + 1)
            time.sleep(0.1)
        time.sleep(5)
        pumping_waste_out(flow_rate)
        time.sleep(5)
        print(f'\nRinsing {m + 1} finished.\n')


def making_solution(flow_rate=None, flow_time=18):
    flow_rate_setting(flow_rate)
    print('Start making the solution...\n')
    for k in range(3):
        try:
            icc.start(k + 1)
            print(f'Starting channel {k + 1} at {flow_rate[k + 1]} rpm')
        except ismatec.errors.PumpError:
            icc.stop(k + 1)
            print(f'Channel {k + 1} keeps stopped because of assigned 0 rpm.')
        time.sleep(0.1)
    time.sleep(flow_time)
    for k in range(3):
        icc.stop(k + 1)
        time.sleep(0.1)
    time.sleep(5)
    print('Solution made.\n')


def scan_rates(V_min):
    power = 10 ** np.arange(0, 1.2, 0.2).reshape(1, -1)
    V_mins = np.arange(0.01, 0.21, 0.01).reshape(1, -1)
    Vs = np.around(V_mins.T * power, 2)
    # find the assigned scan rate group
    next_cv = Vs[np.where(Vs[:, 0] == V_min)[0][0]]
    return next_cv


def experiments(c_nbubr):
    # set variables,  the final concentration
    c_cotpp = 1
    c_nbubr = c_nbubr  # which would change during the optimization

    # params
    c_cotpp_stock = 2
    c_nbubr_stock = 40
    tot_flow_rate = 100

    # pump settings
    channel_cotpp = 1  # stock solution, 2 mM CoTPP in supporting electrolyte
    channel_nbubr = 2  # 40 mM n-BuBr in supporting electrolyte
    channel_spt = 3  # supporting electrolyte
    channel_waste = 4  # waste, need to make sure 4 is assigned to waste
    cotpp_rate = np.around(c_cotpp / c_cotpp_stock * tot_flow_rate, 2)
    nbubr_rate = np.around(c_nbubr / c_nbubr_stock * tot_flow_rate, 2)
    spt_rate = np.around(tot_flow_rate - cotpp_rate - nbubr_rate, 2)
    realc_nbubr = nbubr_rate / tot_flow_rate * c_nbubr_stock

    flow_rate = {
        channel_cotpp: cotpp_rate,
        channel_nbubr: nbubr_rate,
        channel_spt: spt_rate,
        channel_waste: tot_flow_rate
    }

    # CHI settings
    main_filepath = 'C:/CHI/data/date_1mM_CoTPP_Dragonfly_matrix/'
    try:
        os.mkdir(main_filepath)
    except:
        print(main_filepath + ' already exists.')
    datetime_str = str(datetime.datetime.now().isoformat(timespec='seconds'))
    datetime_str = datetime_str.replace(" ", "_")
    datetime_str = datetime_str.replace(":", "_")
    adding = f'{datetime_str}_{realc_nbubr}_mM_nBuBr'
    child_filepath = os.path.join(main_filepath, adding) + '/'
    try:
        os.mkdir(child_filepath)
    except:
        print(child_filepath + ' already exists.')
    model = 'chi760e'
    path = 'C:/CHI/CHI760E-A4255'  # Folder where the chi760e.exe is located
    pstat.Setup(model=model, path_exe=path, folder=child_filepath)

    # rinsing
    print('Making solution ...')
    rinsing_cleaning(flow_rate, cleaning_time=30)
    # making solution
    making_solution(flow_rate, flow_time=18)
    # stirring
    stirring(plate, stirring_time=30)

    # OCP
    print('Measuring OCP')
    ocp = pstat.OCP(ttot=10, dt=0.01)
    ocp.run()
    ocp_data = pstat.LoadOCP('OCP', folder=child_filepath, model=model)
    print('Finished measuring OCP\n')
    print('Waiting 5 s')
    time.sleep(5)
    print('Finished waiting\n')

    # EIS measurement
    print('Measuring EIS at OCP and get Ru')
    Eini = np.mean(ocp_data.E)  # which is used in EIS
    eis = pstat.EIS(Eini=Eini, fl=1, fh=1e6, amp=0.005, fileName='EIS', header='EIS for Ru')
    eis.run()
    time.sleep(5)
    eis_data = pstat.LoadEIS('EIS', folder=child_filepath, model=model)
    Ru = eis_data.rZ[np.argmax(eis_data.iZ)]  # get the Ru for IR compensation
    print('Finished measuring EIS at OCP and get Ru\n')
    print('Waiting 5 s')
    time.sleep(5)
    print('Finished waiting\n')

    # CV in loops
    filename = 'CoTPP'  # define anything you want to include in the title
    Eini_cv = -0.9  # V, initial potential
    Ev1_cv = -1.5  # V, first vertex potential
    Ev2_cv = -0.9  # V, second vertex potential
    Efin_cv = Eini_cv  # V, final potential
    nSweeps_cv = 6  # number of sweeps
    dE_cv = 0.001  # V, potential increment
    sens_cv = 1e-4  # V/A, current sensitivity
    sr_cv_min = np.arange(0.01, 0.21, 0.01)  # V/s, scan rate, 6 numbers

    df = pd.DataFrame(columns=['n-BuBr','scan_rate_min', 'EC%'])
    for k in range(len(sr_cv_min)):
        adding = f'{datetime_str}_{sr_cv_min[k]}_V'
        child_filepath_sr = os.path.join(child_filepath, adding) + '/'
        try:
            os.mkdir(child_filepath_sr)
        except:
            print(child_filepath_sr + ' already exists.')
        pstat.Setup(model=model, path_exe=path, folder=child_filepath_sr)
        sr_cv = scan_rates(np.round(sr_cv_min[k], 3))
        nsr_cv = sr_cv.size
        # CV measurement
        for j in range(nsr_cv):
            print(f'Measuring CV at {sr_cv[j]} V/s')
            fileName = filename + '_CV_{:.0f}mVs'.format(sr_cv[j] * 1000)
            header = 'CV ran at {:.0f} mVs'.format(sr_cv[j] * 1000)
            cv = pstat.CV(Eini=Eini_cv, Ev1=Ev1_cv, Ev2=Ev2_cv, Efin=Efin_cv, nSweeps=nSweeps_cv, dE=dE_cv, sr=sr_cv[j],
                          sens=sens_cv, fileName=fileName, header=header)
            cv.ircomp(Ru=Ru)  # Ru get from EIS
            cv.run()
            data = pstat.LoadCV(fileName, folder=child_filepath_sr, model=model)
            plt.figure(j)
            plt.plot(data.E, -data.i)
            plt.xlabel('$E$ / V')
            plt.ylabel('$i$ / A')
            print('Finished measuring CV')
            print('Waiting 5 s')
            time.sleep(5)
            print('Finished waiting\n')
            # stirring
            stirring(plate, stirring_time=30)

        result = ml_prediction_with_smoothing_txt(child_filepath_sr, n_curves=int(nSweeps_cv / 2), E_ini_CV=Eini_cv,
                                                  smooth=True, models=['orig'])
        EC_pcnt = np.around(result['EC'].to_numpy()[0] / 100,
                            6)  # feed this value to dragon fly, only take the curve one
        print(f'{EC_pcnt}')
        df.loc[k] = [c_nbubr] + [sr_cv_min[k]] + [EC_pcnt]

    return df

    # to be recorded in a csv: params, EC%, could be realized in dragonfly


# Utilities


def scaler(max, min, value):
    x_scaled = (value - min) / (max - min)
    return x_scaled


def reversed_scaler(max, min, value):
    x_orig = value * (max - min) + min
    return x_orig


# normalize data, shrink to 0 to 1.

sr_mins = np.arange(0.01, 0.21, 0.01)
c_nbubrs = np.arange(0, 21, 1)

init_cleaning_rate = {1:33, 2:33, 3:33, 4:100}
initial_cleaning(init_cleaning_rate, cleaning_time=30)

screening = pd.DataFrame(columns=['n-BuBr','scan_rate_min', 'EC%'])
for c_nbubr in c_nbubrs:
    data = experiments(c_nbubr)  # do experiments
    screening = pd.concat([screening, data], axis=0)

icc.disconnect()
plate.disconnect()
del icc
del plate

datetime_str = (str)(datetime.datetime.now().isoformat(timespec='seconds'))
datetime_str = datetime_str.replace(" ", "_")
datetime_str = datetime_str.replace(":", "_")
screening.to_csv(f'{datetime_str}_screening_BO_matrix.csv')
