# Supplementary material for: Autonomous closed-loop mechanistic investigation of molecular electrochemistry via automation
Source: Nat Commun. 2024 Mar 30;15:2781. doi: 10.1038/s41467-024-47210-x (PMC10981680; doi:10.1038/s41467-024-47210-x)
Supplement: Supplementary file 4 — Supplementary Software [file 41467_2024_47210_MOESM4_ESM.zip › Source Code/5_Code for autonomous closed-loop workflow/Expt_with_BO_EC_kobs.py]

#!/usr/bin/env python
# coding: utf-8

# <h1>Table of Contents<span class="tocSkip"></span></h1>
# <div class="toc"><ul class="toc-item"><li><span><a href="#Bayesian-Reaction-Optimization-and-Regression-using-Dragonfly" data-toc-modified-id="Bayesian-Reaction-Optimization-and-Regression-using-Dragonfly-1"><span class="toc-item-num">1&nbsp;&nbsp;</span>Bayesian Reaction Optimization and Regression using Dragonfly</a></span><ul class="toc-item"><li><span><a href="#1.-Import-required-modules" data-toc-modified-id="1.-Import-required-modules-1.1"><span class="toc-item-num">1.1&nbsp;&nbsp;</span>1. Import required modules</a></span></li><li><span><a href="#2.-Simulate-reaction" data-toc-modified-id="2.-Simulate-reaction-1.2"><span class="toc-item-num">1.2&nbsp;&nbsp;</span>2. Simulate reaction</a></span></li><li><span><a href="#3.-Define-optimization-variables" data-toc-modified-id="3.-Define-optimization-variables-1.3"><span class="toc-item-num">1.3&nbsp;&nbsp;</span>3. Define optimization variables</a></span></li><li><span><a href="#4.-Single-objective-optimization-(yield)" data-toc-modified-id="4.-Single-objective-optimization-(yield)-1.4"><span class="toc-item-num">1.4&nbsp;&nbsp;</span>4. Single-objective optimization (yield)</a></span></li><li><span><a href="#5.-Multi-objective-optimization-(yield-&amp;-throughput)" data-toc-modified-id="5.-Multi-objective-optimization-(yield-&amp;-throughput)-1.5"><span class="toc-item-num">1.5&nbsp;&nbsp;</span>5. Multi-objective optimization (yield &amp; throughput)</a></span></li><li><span><a href="#6.-Generating-Gaussian-process-models-from-data" data-toc-modified-id="6.-Generating-Gaussian-process-models-from-data-1.6"><span class="toc-item-num">1.6&nbsp;&nbsp;</span>6. Generating Gaussian process models from data</a></span></li><li><span><a href="#7.-Visualizing-model-response-surfaces" data-toc-modified-id="7.-Visualizing-model-response-surfaces-1.7"><span class="toc-item-num">1.7&nbsp;&nbsp;</span>7. Visualizing model response surfaces</a></span></li></ul></li></ul></div>

# # Bayesian Reaction Optimization and Regression using Dragonfly

# This notebook contains code that demonstrates:
# - Single- and multi-objective optimization using the Dragonfly Bayesian optimization library
# - Gaussian process (GP) regression to experimental data
# - Visualization of GP model predictions as response surfaces
# 
# The Dragonfly library was originally developed by Kandasamy et al. (J. Mach. Learn. Res. 2020, 21, 1–25, https://jmlr.org/papers/volume21/18-223/18-223.pdf) and is available as a Python library (https://github.com/dragonfly/dragonfly/).
import warnings
import numpy as np
import pandas as pd
from BO_for_kobs_strat3_1 import *
from AutoPredict_081222_with_smoothing_forBO import ml_prediction
import pytentiostats as pstat
from ika.magnetic_stirrer import MagneticStirrer
import time
import datetime
from ismatec.peristaltic_pump import RegloICCFourChannel, ChannelStatus
import ismatec.errors
import MXII_valve as mxii


np.errstate(divide='ignore')
warnings.simplefilter(action='ignore', category=(FutureWarning, UserWarning, RuntimeWarning))
"""NOTE:
Change the mainpath to where you wanna collect the data
"""
#%% HARDWARE CONNECTION
mainpath = 'C:/CHI/data/date_1mM_CoTPP_substrate_BO+kobs/'

valve_address = 'COM6'
valve = mxii.MX_valve(valve_address, ports=10, name='valve1', verbose=True)

port_plt = 'COM4'
plate = MagneticStirrer(device_port=port_plt)

# pump connection
port_pump = 'COM5'
global icc
icc = RegloICCFourChannel(port_pump)

#%% USER SETTINGS, and DEFINED FUNCTIONS
def stirring(plate=None, stirring_time=30):
    print('Stirring at 800 rpm for 30 s')
    plate.start_stirring()
    plate.target_stir_rate = 800
    time.sleep(stirring_time)
    plate.stop_stirring()
    print('Finished stirring\n')
    time.sleep(5)


def flow_rate_setting(flow_rate=None):
    print('Assigning flow rates...\n')
    if flow_rate is None:
        flow_rate = {1: 33, 2: 33, 3: 33, 4: 100}
    for key, value in flow_rate.items():
        if key == len(flow_rate):
            icc.set_clockwise(key)
            icc.set_mode_pump_rpm(key, value)
        else:
            icc.set_counter_clockwise(key)
            icc.set_mode_pump_rpm(key, value)
        print(f'Setting flow rate for channel {key} as {value} rpm')
    print('\n')


# channel flushing

def pumping_waste_out(flow_rate, cleaning_time=30):
    try:
        icc.start(4)
        print(f'\nStarting channel 4 at {flow_rate[4]} rpm')
    except ismatec.errors.PumpError:
        icc.stop(4)
        print(f'\nChannel 4 keeps stopped because 0 rpm assigned.')
    time.sleep(cleaning_time)
    icc.stop(4)


def initial_cleaning(flow_rate=None, cleaning_time=30):
    print('Channel initial flushing started.\n')
    flow_rate_setting(flow_rate)
    pumping_waste_out(flow_rate)
    time.sleep(5)
    for k in range(3):
        icc.start(k + 1)
    time.sleep(cleaning_time * 0.6)
    for k in range(3):
        icc.stop(k + 1)
    time.sleep(5)
    print('Channel initial flushing finished\n.')

def rinsing_cleaning(flow_rate=None, cleaning_time=30):
    flow_rate_setting(flow_rate)
    pumping_waste_out(flow_rate)
    time.sleep(5)
    for m in range(2):
        print(f'\nRinsing {m + 1} started.\n')
        for k in range(3):
            try:
                icc.start(k + 1)
                print(f'Starting channel {k + 1} at {flow_rate[k + 1]} rpm')
            except ismatec.errors.PumpError:
                icc.stop(k + 1)
                print(f'Channel {k + 1} keeps stopped because 0 rpm assigned.')
            time.sleep(0.1)
        time.sleep(cleaning_time * 0.6)
        for k in range(3):
            icc.stop(k + 1)
            time.sleep(0.1)
        time.sleep(5)
        pumping_waste_out(flow_rate)
        time.sleep(5)
        print(f'\nRinsing {m + 1} finished.\n')


def making_solution(flow_rate=None, flow_time=18):
    flow_rate_setting(flow_rate)
    print('Start making the solution...\n')
    for k in range(3):
        try:
            icc.start(k + 1)
            print(f'Starting channel {k + 1} at {flow_rate[k + 1]} rpm')
        except ismatec.errors.PumpError:
            icc.stop(k + 1)
            print(f'Channel {k + 1} keeps stopped because of assigned 0 rpm.')
        time.sleep(0.1)
    time.sleep(flow_time)
    for k in range(3):
        icc.stop(k + 1)
        time.sleep(0.1)
    time.sleep(5)
    print('Solution made.\n')


# setting stirring during each measurement


# start OCP and EIS


# CV grids

def scan_rates_ec(V_min):
    power = 10 ** np.arange(0, 1.2, 0.2).reshape(1, -1)
    V_mins = np.arange(0.01, 0.21, 0.01).reshape(1, -1)
    Vs = np.around(V_mins.T * power, 2)
    # find the assigned scan rate group
    next_cv = Vs[np.where(Vs[:, 0] == V_min)[0][0]]
    return next_cv


def scan_rates_kobs(v_mid):
    if v_mid==1:
        scs = np.linspace(0.8, 1.2, 6)
    else:
        v_mid_log = np.log10(v_mid)
        v_min_log =10**(v_mid_log*0.8)
        v_max_log = 10**(v_mid_log*1.2)
        v_min_lin = 0.8*v_mid
        v_max_lin = 1.2*v_mid
        scs = np.linspace(max(min(v_min_log, v_max_log, v_min_lin), 0.01),min(max(v_min_log, v_max_log, v_max_lin),2), 6)

    return scs


# still, CHI pytentiostat for measurement


# deal with the raw data


# get prediction in a dict format, get the EC%


# feedback to pump and CV range


# ## 1. expts

def experiments(mainpath, c_nbubr, scan_rate_min, note):
    # set variables,  the final concentration
    # valve_channel_1 = stock 1 = 0.8mM, valve_channel_2 = stock 2 = 40 mM, valve_channel_3 = stock 3 = 2000mM

    c_cotpp = 1
    c_nbubr = c_nbubr  # which would change during the optimization
    c_nbubr_stocks = [0.8, 40, 2000]  # concentrations of 3 stock solutions
    if c_nbubr <= c_nbubr_stocks[0] / 2:
        c_nbubr_stock = c_nbubr_stocks[0]
        valve.change_port(1)
    elif c_nbubr > c_nbubr_stocks[1] / 2:
        c_nbubr_stock = c_nbubr_stocks[2]
        valve.change_port(3)
    else:
        c_nbubr_stock = c_nbubr_stocks[1]
        valve.change_port(2)


    # params
    c_cotpp_stock = 2
    tot_flow_rate = 100

    # pump settings
    channel_cotpp = 1  # stock solution, 2 mM CoTPP in supporting electrolyte
    channel_nbubr = 2  # 40 mM n-BuBr in supporting electrolyte
    channel_spt = 3  # supporting electrolyte
    channel_waste = 4  # waste, need to make sure 4 is assigned to waste
    cotpp_rate = np.around(c_cotpp / c_cotpp_stock * tot_flow_rate, 2)
    nbubr_rate = np.around(c_nbubr / c_nbubr_stock * tot_flow_rate, 2)
    spt_rate = np.around(tot_flow_rate - cotpp_rate - nbubr_rate, 2)
    if 0 < spt_rate < 1:
        spt_rate = 1
        nbubr_rate = np.around(tot_flow_rate - cotpp_rate - spt_rate, 2)
    if 0 < nbubr_rate < 1:
        nbubr_rate = 1
        spt_rate = np.around(tot_flow_rate - cotpp_rate - nbubr_rate, 2)
    realc_nbubr = nbubr_rate / tot_flow_rate * c_nbubr_stock

    flow_rate = {
        channel_cotpp: cotpp_rate,
        channel_nbubr: nbubr_rate,
        channel_spt: spt_rate,
        channel_waste: tot_flow_rate
    }

    # CHI settings
    main_filepath = mainpath
    try:
        os.mkdir(main_filepath)
    except:
        print(main_filepath + ' already exists.')
    datetime_str = (str)(datetime.datetime.now().isoformat(timespec='seconds'))
    datetime_str = datetime_str.replace(" ", "_")
    datetime_str = datetime_str.replace(":", "_")
    adding = f'{note}-{datetime_str}_{realc_nbubr}_mM_nBuBr_{scan_rate_min}_V'

    child_filepath = os.path.join(main_filepath, adding) + '/'
    try:
        os.mkdir(child_filepath)
    except:
        print(child_filepath + ' already exists.')
    model = 'chi760e'
    path = 'C:/CHI/CHI760E-A4255'  # Folder where the chi760e.exe is located
    pstat.Setup(model=model, path_exe=path, folder=child_filepath)

    # CV in loops
    filename = 'CoTPP'  # define anything you want to include in the title
    Eini_cv = -0.9  # V, initial potential
    Ev1_cv = -1.4  # V, first vertex potential
    Ev2_cv = -0.9  # V, second vertex potential
    Efin_cv = Eini_cv  # V, final potential
    nSweeps_cv = 6  # number of sweeps
    dE_cv = 0.001  # V, potential increment
    sens_cv = 1e-4  # V/A, current sensitivity
    if note == 'EC':
        sr_cv = scan_rates_ec(scan_rate_min)  # V/s, scan rate, 6 numbers
    elif note == 'kobs':
        sr_cv = scan_rates_kobs(scan_rate_min)
        sr_cv = np.array([float("{num:.2e}".format(num=scan_rate)) for scan_rate in sr_cv])
    nsr_cv = sr_cv.size

    print('Parameters for this experiment: \n')
    print(f'[CoTPP] = {c_cotpp} mM\n[n-BuBr] = {realc_nbubr} mM\nScan rates: {sr_cv}  in (V/s)')

    # n-BuBr channel rinsing
    print('Rinsing n-BuBr channel ...')
    for m in range(4):
        print(f'n-BuBr channel rinsing {m + 1} started.')
        print('Starting channel 4 at 100 rpm for 30 sec')
        icc.set_mode_pump_rpm(4, 100)
        icc.start(4)
        time.sleep(30)
        icc.stop(4)
        time.sleep(5)
        print('Starting channel 2 at 100 rpm for 9 sec')
        icc.set_mode_pump_rpm(2, 100)
        icc.start(2)
        time.sleep(9)
        icc.stop(2)
        time.sleep(5)
        print(f'n-BuBr channel rinsing {m + 1} finished.\n')

    # rinsing
    print('Making solution ...')
    rinsing_cleaning(flow_rate, cleaning_time=30)
    # making solution
    making_solution(flow_rate, flow_time=18)
    # stirring
    stirring(plate, stirring_time=30)

    # OCP
    print('Measuring OCP')
    ocp = pstat.OCP(ttot=10, dt=0.01)
    time.sleep(5)
    ocp.run()
    time.sleep(5)
    ocp_data = pstat.LoadOCP('OCP', folder=child_filepath, model=model)
    print('Finished measuring OCP\n')
    print('Waiting 15 s')
    time.sleep(15)
    print('Finished waiting\n')

    # EIS measurement
    print('Measuring EIS at OCP and get Ru')
    Eini = np.mean(ocp_data.E)  # which is used in EIS
    eis = pstat.EIS(Eini=Eini, fl=1, fh=1e6, amp=0.005, fileName='EIS', header='EIS for Ru')
    time.sleep(5)
    eis.run()
    time.sleep(5)
    eis_data = pstat.LoadEIS('EIS', folder=child_filepath, model=model)
    Ru = eis_data.rZ[np.argmax(eis_data.iZ)]  # get the Ru for IR compensation
    print('Finished measuring EIS at OCP and get Ru\n')
    print('Waiting 15 s')
    time.sleep(15)
    print('Finished waiting\n')

    # CV measurement
    for j in range(nsr_cv):
        print(f'Measuring CV at {sr_cv[j]} V/s')
        fileName = filename + '_CV_{:.0f}mVs'.format(sr_cv[j] * 1000)
        header = 'CV ran at {:.0f} mVs'.format(sr_cv[j] * 1000)
        cv = pstat.CV(Eini=Eini_cv, Ev1=Ev1_cv, Ev2=Ev2_cv, Efin=Efin_cv, nSweeps=nSweeps_cv, dE=dE_cv, sr=sr_cv[j],
                      sens=sens_cv, fileName=fileName, header=header)
        cv.ircomp(Ru=Ru)  # Ru get from EIS
        time.sleep(5)
        cv.run()
        time.sleep(5)
        data = pstat.LoadCV(fileName, folder=child_filepath, model=model)
        plt.figure(j)
        plt.plot(data.E, -data.i)
        plt.xlabel('$E$ / V')
        plt.ylabel('$i$ / A')
        # plt.show()
        plt.savefig(child_filepath + '/' + fileName + '.png')
        print('Finished measuring CV')
        print('Waiting 15 s')
        time.sleep(15)
        print('Finished waiting\n')
        # stirring
        stirring(plate, stirring_time=30)

    return realc_nbubr, child_filepath


def ec_post_treatment(child_filepath, nSweeps_cv, Eini_cv):
    result = ml_prediction(child_filepath, n_curves=int(nSweeps_cv / 2), E_ini_CV=Eini_cv, smooth=True, models=None)
    EC_pcnt = np.around(result['EC'].to_numpy()[0] / 100, 6)  # feed this value to dragon fly, only take the curve one
    print('Prediction made by the Machine learning module')

    return EC_pcnt

    # to be recorded in a csv: params, EC%, could be realized in dragonfly


def kobs_post_treatment(child_filepath, Eini_cv):
    k_obs_list, ratio_list, rec = getting_kobs(child_filepath, Eini_cv)

    try:
        kobs_mean = k_obs_list.mean()
        kobs_std = ratio_list.std()
        return kobs_mean, kobs_std, rec
    except:

        return np.NAN, np.NAN, rec


# Utilities


def scaler(max, min, value):
    x_scaled = (value - min) / (max - min)
    return x_scaled


def reversed_scaler(max, min, value):
    x_orig = value * (max - min) + min
    return x_orig


def obj_vs_iter(values, filename, trialnumber):
    idx = [1 + i for i in range(len(values))]
    y = values[:, -1]
    filepath = './Dragonly_EC_' + filename + str(trialnumber) + '.jpg'
    plt.plot(idx, y, 'o-', color='green', label="EC%", markersize=10)
    plt.axhline(y=90, color='r', linestyle='-.')
    plt.xlabel('Number of iterations', fontsize=20)
    plt.ylabel('EC (%)', fontsize=20)
    plt.xticks(fontsize=18)
    plt.yticks(fontsize=18)
    plt.ylim((0, 100))
    plt.gca().xaxis.set_major_locator(MaxNLocator(integer=True))
    plt.tight_layout()
    plt.savefig(filepath, dpi=300)
    plt.show()


# normalize data, shrink to 0 to 1.

max_sr_min = 0.2
min_sr_min = 0.01
max_c_nbubr = np.log10(1000)
min_c_nbubr = np.log10(0.008)

# Define variables
variables = [{'name': 'scan_rate', 'type': 'float', 'min': 0, 'max': 1},  # continuous
             {'name': 'n_BuBr', 'type': 'float', 'min': 0, 'max': 1},  # continuous
             ]

# Create domain from variables
config_params = {'domain': variables}
config = load_config(config_params)

# Single-objective optimization (EC%)
# user setting
num_init = 6  # number of initialization experiments, only two dimensions, so I reduce the initialization numbers
num_total = 15  # number of total experiments to perform, here they just set it based on budget.
batch_size = 1  # number of new experiments you want to query at each iteration
threshold = 0.8
# Specify algorithm settings
options = Namespace(
    build_new_model_every=batch_size,  # set to batch size
    init_capital=num_init - 1,
    # number of initialization experiments (-1 is included since Dragonfly generates n+1 expts)
    gpb_hp_tune_criterion='ml-post_sampling',
    # Criterion for tuning GP hyperparameters. Options: 'ml-post_sampling' (algorithm default), 'ml', 'post_sampling'.
)

# Create optimizer object
func_caller = CPFunctionCaller(None, config.domain, domain_orderings=config.domain_orderings)
# for k in range(1):
opt_ec = CPGPBandit(func_caller, 'default', ask_tell_mode=True, options=options)

#%%# ------------ Initialization phase ------------
while True:
    opt_ec.initialise()  # this generates initialization points
    np.random.seed(np.random.randint(1,2021))
    init_expts = opt_ec.ask(num_init)  # get all initialization points
    c_nbubr_list = np.array([np.power(10, reversed_scaler(max_c_nbubr, min_c_nbubr, x[1])) for x in init_expts])
    init_dist = [np.sum(c_nbubr_list<0.4), np.sum((c_nbubr_list<20)&(c_nbubr_list>0.4)),np.sum(c_nbubr_list>20)]
    if init_dist == [2,2,2]:
        break
init_expts.sort(key=lambda x:x[1])
# Note: To provide your own initialization data to the algorithm,
# execute the above 2 lines (which clear the initial experiments generated by the algorithm)
# and return as many data points as you want in the for loop below.
for x in init_expts:
    scan_rate_min = np.around(reversed_scaler(max_sr_min, min_sr_min, x[0]), 2)
    c_nbubr = np.power(10, reversed_scaler(max_c_nbubr, min_c_nbubr, x[1]))
    print(f'Random search for initialization phase: \n Minimum scan rate: {scan_rate_min} V/s, [RX]: {c_nbubr} mM')
# Run each experiment
init_cleaning_rate = {1: 33, 2: 33, 3: 33, 4: 100}
for i in range(3):
    valve.change_port(i+1)
    initial_cleaning(init_cleaning_rate, cleaning_time=30)

initialy = np.array([]).reshape((-1, 3))
for x in init_expts:
    scan_rate_min = np.around(reversed_scaler(max_sr_min, min_sr_min, x[0]), 2)
    c_nbubr = np.power(10, reversed_scaler(max_c_nbubr, min_c_nbubr, x[1]))
    print(scan_rate_min, c_nbubr)
    print("Experiment", opt_ec.step_idx + 1, 'started \n', "scan_rate:", scan_rate_min, ", C(n-BuBr): ",
          np.around(c_nbubr, 3))
    real_c_nbubr, folderpath = experiments(mainpath, c_nbubr, scan_rate_min, 'EC')  # do experiments
    y = ec_post_treatment(folderpath, 6, -0.9)
    initialy = np.append(initialy, [[scan_rate_min, real_c_nbubr, y]], axis=0)
    opt_ec.tell([(x, y)])  # return result to algorithm
    opt_ec.step_idx += 1  # increment experiment number
    print("expt #:", opt_ec.step_idx, '\n', "scan_rate:", scan_rate_min, ", C(n-BuBr): ", real_c_nbubr, ", y:", y)
    print(f'Experiment {opt_ec.step_idx} finished.')

# Update model using results
opt_ec._build_new_model()  # key line! update model using prior results
opt_ec._set_next_gp()  # key line! set next GP

# __________________Refinement__________________
refine = np.array([]).reshape((-1, 3))
while opt_ec.step_idx < num_total:

    # Get a new batch of experiments
    batch = []
    for i in range(batch_size):
        x = opt_ec.ask()
        batch.append(x)

    # Run each experiment
    for x in batch:
        scan_rate_min = np.around(reversed_scaler(max_sr_min, min_sr_min, x[0]), 2)
        c_nbubr = np.power(10, reversed_scaler(max_c_nbubr, min_c_nbubr, x[1]))
        print("Experiment", opt_ec.step_idx + 1, 'started \n', "scan_rate:", scan_rate_min, ", C(n-BuBr): ",
              np.around(c_nbubr, 3))
        real_c_nbubr, folderpath = experiments(mainpath, c_nbubr, scan_rate_min, 'EC')  # do experiments
        y = ec_post_treatment(folderpath, 6, -0.9)  # do experiments
        refine = np.append(refine, [[scan_rate_min, real_c_nbubr, y]], axis=0)
        opt_ec.tell([(x, y)])
        opt_ec.step_idx += 1
        print(f'Experiment {opt_ec.step_idx} finished.')
        print("expt #:", opt_ec.step_idx, '\n', "scan_rate:", scan_rate_min, ", C(n-BuBr): ", real_c_nbubr, ", y:", y)
    # Update model
    opt_ec._build_new_model()
    opt_ec._set_next_gp()

print('Max experiments reached. \nBayesian Optimization for EC ended.')

wholeopt = np.concatenate((initialy, refine), axis=0)
wholeopt[:, -1] = 100 * wholeopt[:, -1]
df = pd.DataFrame(data=wholeopt, columns=['min_scan_rate', '[n-BuBr]', 'EC %'])
datetime_str = str(datetime.datetime.now().isoformat(timespec='seconds'))
datetime_str = datetime_str.replace(" ", "_")
datetime_str = datetime_str.replace(":", "_")
df.to_csv(f'{datetime_str}_{num_init}init_{num_total}total_BO.csv')
obj_vs_iter(wholeopt, '4init_20total_converge', 1)

np.random.seed(2022)
if opt_ec.curr_opt_val > 0.5:
    print(
        f"The highest probability of a EC mechanism is {round(opt_ec.curr_opt_val * 100, 2)} %\nIn this case, we believe it's a EC mechanism")
    print('Designing experiments to explore the kinetic rate constants...')
    filtered_m, cutoff_c = ec_dynamic_range(df)
    print(f'The upper bound of exploring concentration for k-obs determined by Bayesian Analysis is : \n {round(cutoff_c,3)} mM')
    screening, concentrations, x_fit, y_fit, y_fit_std = get_screens_and_c(mainpath, num_total, cutoff_c)
    intercept0, slope0, r20 = kobs_fitting(x_fit, y_fit)
    screening['n-BuBr'] = np.log10(screening['n-BuBr'].astype(float))
    m, opt_ratio = gaussian_fitting(screening, mainpath, 'init-15pts', random_seed=2022)

    fitting = pd.DataFrame(
        {'ln([n-BuBr])': x_fit.tolist(), 'ln(k_obs)': y_fit.tolist(), 'k_obs_std': y_fit_std.tolist()})
    fitting['slope'] = slope0
    fitting['intercept'] = intercept0
    fitting['r2'] = r20
    fitting['prob'] = 1
    fitting['mid_scan_rate'] = np.NAN
    fitting.to_csv(
        f"{mainpath}/linear_fitting_kobs_init.csv")
    for kms in range(len(concentrations)):
        v, prob = finding_scan_rates(concentrations[kms], opt_ratio)
        realc_nbubr, folderpath = experiments(mainpath, concentrations[kms],v, 'kobs')
        k_obs_mean, k_obs_std, rec = kobs_post_treatment(folderpath, -0.9)
        screening = pd.concat([screening, rec], ignore_index=True)
        m, opt_ratio = gaussian_fitting(screening,mainpath, f'explore_{kms}', random_seed=2022)
        x_fit = np.append(x_fit, np.log(concentrations[kms]))
        y_fit = np.append(y_fit, np.log(k_obs_mean))
        intercept, slope, r2 = kobs_fitting(x_fit, y_fit)
        fitting.loc[len(fitting.index)] = [np.log(concentrations[kms])] + [np.log(k_obs_mean)] + [k_obs_std] + [slope] + [
            intercept] + [r2] + [prob] + [v]

        print(
            f'Newly explored concentration: {concentrations[kms]}, near scan rates {v} V/s.'
            f' \n Calculated k_obs: {k_obs_mean}.'
            f' \n Fitting results when adding this new data point: ln(k_obs) = {slope} * ln([RX]) + {intercept}, R2 = {r2} \n'
            f'Demonstrating the reaction order of [RX] is {slope}, the kinetic rate constant k0 is {np.exp(intercept)} s^-1')

    fitting.to_csv(f"{mainpath}/linear_fitting_kobs_final.csv")
    screening.to_csv(f"{mainpath}/all_queried_data_final.csv")

#%%
else:
    print(
        f"The highest probability of a EC mechanism is {round(opt_ec.curr_opt_val * 100, 2)} % with {num_total} exploration. \n In this case, we believe it is not a EC mechanism")

# to disconnect the pump and the stir plate
icc.disconnect()
plate.disconnect()
del icc
del plate
# Note: The opt_ec object stores the results (opt_ec.history.query_true_vals and opt_ec.history.query_points)

# plot trajectories on the surface


# plot objective vs iterations
