# Supplementary material for: Autonomous closed-loop mechanistic investigation of molecular electrochemistry via automation
Source: Nat Commun. 2024 Mar 30;15:2781. doi: 10.1038/s41467-024-47210-x (PMC10981680; doi:10.1038/s41467-024-47210-x)
Supplement: Supplementary file 4 — Supplementary Software [file 41467_2024_47210_MOESM4_ESM.zip › Source Code/README.txt]

This README.txt is meant to explain the information included in this 'Source Code' zipped folder.

**********************************************************************************
1. System requirements

In this work, both (a) the code for automated exhaustive experiment and (b) the code for autonomous closed-loop workflow were run on an MSI GF63 Thin 10SC Laptop (Intel Core i5-10500H CPU @ 2.50GHz, 16GB RAM, 1TB SSD) with a Microsoft Windows 10 Home operating system using a Python 3.9.12 programming language in a PyCharm Professional Edition Version 2022.1.2 integrated development environment (IDE).

Python 3.9.12: https://www.python.org/downloads/release/python-3912/
PyCharm Professional Edition Version 2022.1.2: https://www.jetbrains.com/pycharm/download/other.html

**********************************************************************************
2. Installation guide

All the following modules need to be installed for running both (a) the code for automated exhaustive experiment and (b) the code for autonomous closed-loop workflow:

Part I: hardware control & Bayesian optimization
(1) ika 1.16.0 library to control IKA C-Mag HS 7 Control stirring hotplate: https://pypi.org/project/ika/
(2) ismatec 1.5.2 library to control Masterflex Ismatec Reglo ICC Digital Pump: https://pypi.org/project/ismatec/
(3) python module to control IDEX MX Series II actuated selection valve: https://github.com/linnarsson-lab/MXII-valve
(4) pytentiostats library to control CH Instruments CHI760E potentiostat: We note that although the publicly accessible library is named 'Hard Potato' (https://github.com/jrlLAB/hardpotato), we used an earlier version named 'pytentiostats version 0.6' before its public release, and further modified this earlier version by introducing the functionality of automatic iR compensation based on uncompensated resistance (Ru) determined from electrochemical impedance spectroscopy (EIS) (see Supplementary Note 2 in the Supplementary Information). For the sake of transparency, in this 'Source Code' zipped folder, the original 'pytentiostats version 0.6' is provided in the subfolder named '0_pytentiostats version 0.6 and its installation guide', and our modified version that is used for the code is provided in the subfolder named '1_Modules necessary for hardware control and Bayesian optimization'.
(5) Dragonfly library for scalable Bayesian optimization: https://dragonfly-opt.readthedocs.io/en/master/

Part II: other modules for Python programming
(6) NumPy 1.22.4: https://pypi.org/project/numpy/1.22.4/
(7) SciPy 1.8.1: https://pypi.org/project/scipy/1.8.1/
(8) pandas 1.4.2: https://pypi.org/project/pandas/1.4.2/
(9) Matplotlib 3.5.2: https://pypi.org/project/matplotlib/3.5.2/
(10) IPython 8.4.0: https://pypi.org/project/ipython/8.4.0/
(11) statsmodels 0.13.2: https://pypi.org/project/statsmodels/0.13.2/
(12) OpenCV 4.6.0.66 (cv2): https://pypi.org/project/opencv-python/4.6.0.66/
(13) tqdm 4.63.0: https://pypi.org/project/tqdm/4.63.0/
(14) sklearn 0.0: https://pypi.org/project/sklearn/0.0/
(15) PyTorch 1.11.0 (torch): https://pypi.org/project/torch/1.11.0/

Modules from "Part I: hardware control & Bayesian optimization" that are necessary for running the code are provided in this 'Source Code' zipped folder, see the subfolder named '1_Modules necessary for hardware control and Bayesian optimization'.

Modules from "Part II: other packages for Python programming" that are necessary for running the code are not provided in this 'Source Code' zipped folder.

Besides the modules mentioned above, the following customized Python files (.py) are needed for running both (a) the code for automated exhaustive experiment and (b) the code for autonomous closed-loop workflow:

(16) 'resnet.py': Residual Neural Network (ResNet) architectures for deep-learning
(17) 'data_processing.py': necessary data processing for deep-learning-based automated analysis of cyclic voltammograms
(18) 'CHIAutoPredict_working072822_with_smoothing.py' or 'AutoPredict_081222_with_smoothing_forBO.py': customized code for deep-learning-based automated analysis of cyclic voltammograms - the difference between these two files is that 'CHIAutoPredict_working072822_with_smoothing.py' is an earlier version used in the code for automated exhaustive experiment, whereas 'AutoPredict_081222_with_smoothing_forBO.py' is a later version used in the code for autonomous closed-loop workflow.
(19) 'BO_for_kobs_strat3_1.py' or 'BO_for_kobs_strat3_1_without_highest_RX_conc.py': customized code for Bayesian optimization of deep-learning-generated mechanism propensity - these two files are used in the code for autonomous closed-loop workflow, and their difference is that 'BO_for_kobs_strat3_1.py' is used when three stock solutions with 0.8 mM, 40 mM, and 2000 mM RX are used to access a [RX] range of [0.008, 1000] mM, whereas 'BO_for_kobs_strat3_1_without_highest_RX_conc.py' is used when only two stock solutions with 0.8 mM and 40 mM RX are used to access a [RX] range of [0.008, 20] mM, see details in Supplementary Note 6 in the Supplementary Information.

These customized Python files (.py) that are necessary for running the code are provided in this 'Source Code' zipped folder, see the subfolder named '2_Customized Python files necessary for autonomous closed-loop workflow'.

Finally, deep-learning-based automated analysis of cyclic voltammograms employs a pre-trained deep-learning model. Due to the large file size, the deep-learning model file is deposited in the Zenodo repository (DOI: 10.5281/zenodo.10587576). The link to the Zenodo repository for accessing the deep-learning model is provided in this 'Source Code' zipped folder, see the subfolder named '3_Deep-learning model for voltammogram analysis'.

**********************************************************************************
3. Demo

Part I: automated exhaustive experiment
The code for automated exhaustive experiment is provided in this 'Source Code' zipped folder, see the subfolder named '4_Code for automated exhaustive experiment'. As mentioned in the "Installation guide" section above, running the code requires the necessary modules and customized Python files (.py) as well as the deep-learning model file.
(1) 'Expt_variable_Matrix.py' is the code for automated exhaustive experiment
(2) A demo of automated exhaustive experiment is presented in Fig. 2 in the main text.

Part II: autonomous closed-loop workflow

The code for autonomous closed-loop workflow is provided in this 'Source Code' zipped folder, see the subfolder named '5_Code for autonomous closed-loop workflow'. As mentioned in the "Installation guide" section above, running the code requires the necessary modules and customized Python files (.py) as well as the deep-learning model file.
(1) 'Expt_with_BO_EC_kobs.py' is the code for autonomous closed-loop workflow when three stock solutions with 0.8 mM, 40 mM, and 2000 mM RX are used to access a [RX] range of [0.008, 1000] mM.
(2) 'Expt_with_BO_EC_kobs_without_highest_RX_conc.py' is the code for autonomous closed-loop workflow when only two stock solutions with 0.8 mM and 40 mM RX are used to access a [RX] range of [0.008, 20] mM.
(3) A demo of autonomous closed-loop workflow is presented in Fig. 3 in the main text.

**********************************************************************************
4. Instructions for use

Before running the code, make sure the experimental platform is set up properly (as detailed in the Supplementary Information).

Open 'Expt_variable_Matrix.py' in PyCharm Professional Edition Version 2022.1.2. Under the "Python Console" tab, click on the green triangle button ("Execute Current Statement in One-Line Console") to run the code for automated exhaustive experiment.

Open 'Expt_with_BO_EC_kobs.py' or 'Expt_with_BO_EC_kobs_without_highest_RX_conc.py' (depending on the case when three or only two stock solutions of RX are used, respectively, see the "Demo" section above) in PyCharm Professional Edition Version 2022.1.2. Under the "Python Console" tab, click on the green triangle button ("Execute Current Statement in One-Line Console") to run the code for autonomous closed-loop workflow.
