# Supplementary material for: Autonomous closed-loop mechanistic investigation of molecular electrochemistry via automation
Source: Nat Commun. 2024 Mar 30;15:2781. doi: 10.1038/s41467-024-47210-x (PMC10981680; doi:10.1038/s41467-024-47210-x)
Supplement: Supplementary file 5 — Source Data [file 41467_2024_47210_MOESM5_ESM.zip]

Archive with 4 entries (4 files):
- Source Data/Fig. 1.xlsx
- Source Data/Fig. 2.xlsx
- Source Data/Fig. 3.xlsx
- Source Data/Fig. 4.xlsx
