# Supplementary material for: Autonomous closed-loop mechanistic investigation of molecular electrochemistry via automation
Source: Nat Commun. 2024 Mar 30;15:2781. doi: 10.1038/s41467-024-47210-x (PMC10981680; doi:10.1038/s41467-024-47210-x)
Supplement: Supplementary file 5 — Source Data [file 41467_2024_47210_MOESM5_ESM.zip › Source Data/Fig. 1.xlsx]

## Sheet: Fig. 1e
The voltammograms in Fig. 1e are adapted from the middle panel of Fig. 2a, see Source Data for Fig. 2a (10 mM n-BuBr).
Potential, iR-corrected (V vs.Fc/Fc+)	Current (μA) at 0.1 V/s	Current (μA) at 0.16 V/s	Current (μA) at 0.25 V/s	Current (μA) at 0.4 V/s	Current (μA) at 0.63 V/s	Current (μA) at 1 V/s		Mechanism	Mechanism propensity (%)
-0.96588	-0.59471	-0.26979	-0.82667	-0.58402	-1.88518	-1.20043		E	72.8461
-0.96688	-0.61208	-0.3048	-0.80636	-0.66932	-1.81924	-1.39586		EC	27.1498
-0.96788	-0.62854	-0.33766	-0.79026	-0.74943	-1.7627	-1.57595		CE	0
-0.96888	-0.64416	-0.36846	-0.77817	-0.82454	-1.71515	-1.74132		ECE	0
-0.96988	-0.65896	-0.39725	-0.76987	-0.89483	-1.67619	-1.89261		DISP1	0.0041
-0.97088	-0.67301	-0.42412	-0.76516	-0.96048	-1.64542	-2.03047
-0.97188	-0.68633	-0.44913	-0.76383	-1.02169	-1.62243	-2.15553
-0.97288	-0.69898	-0.47237	-0.76568	-1.07863	-1.60681	-2.26843
-0.97388	-0.71101	-0.49389	-0.77051	-1.13149	-1.59817	-2.36981
-0.97488	-0.72245	-0.51379	-0.7781	-1.18046	-1.59608	-2.46029
-0.97588	-0.73336	-0.53211	-0.78825	-1.22571	-1.60016	-2.54053
-0.97688	-0.74377	-0.54895	-0.80076	-1.26744	-1.60999	-2.61116
-0.97788	-0.75374	-0.56438	-0.81541	-1.30582	-1.62517	-2.67282
-0.97888	-0.76331	-0.57846	-0.83201	-1.34105	-1.6453	-2.72614
-0.97988	-0.77252	-0.59127	-0.85034	-1.37331	-1.66997	-2.77176
-0.98088	-0.78143	-0.60288	-0.87021	-1.40278	-1.69877	-2.81032
-0.98188	-0.79007	-0.61336	-0.8914	-1.42964	-1.7313	-2.84247
-0.98288	-0.79849	-0.6228	-0.91371	-1.45409	-1.76715	-2.86882
-0.98388	-0.80673	-0.63125	-0.93693	-1.4763	-1.80592	-2.89003
-0.98488	-0.81485	-0.6388	-0.96086	-1.49646	-1.84721	-2.90674
-0.98588	-0.82288	-0.64551	-0.9853	-1.51476	-1.8906	-2.91957
-0.98688	-0.83088	-0.65146	-1.01003	-1.53138	-1.9357	-2.92916
-0.98788	-0.83888	-0.65673	-1.03485	-1.5465	-1.9821	-2.93616
-0.98888	-0.84694	-0.66138	-1.05955	-1.56031	-2.02939	-2.94121
-0.98988	-0.85509	-0.66548	-1.08393	-1.573	-2.07717	-2.94493
-0.99088	-0.91611	-0.64111	-1.12247	-1.62551	-2.13835	-2.96671
-0.99188	-0.90494	-0.68452	-1.11376	-1.62655	-2.22654	-2.99147
-0.99288	-0.88521	-0.65542	-1.08528	-1.57308	-2.28736	-3.05498
-0.99388	-0.95113	-0.67774	-1.11657	-1.52366	-2.32095	-3.10857
-0.99488	-0.90392	-0.68973	-1.17735	-1.5354	-2.31901	-3.14513
-0.99588	-0.9303	-0.66709	-1.17455	-1.61496	-2.296	-3.19889
-0.99688	-0.96592	-0.71076	-1.13405	-1.71104	-2.24508	-3.21271
-0.99788	-0.91561	-0.68148	-1.15611	-1.76376	-2.23055	-3.2545
-0.99888	-0.97786	-0.70384	-1.21759	-1.74379	-2.24908	-3.26428
-0.99988	-0.96688	-0.71564	-1.21549	-1.69312	-2.28403	-3.27738
-1.00088	-0.94652	-0.69294	-1.17995	-1.66497	-2.35775	-3.26179
-1.00188	-1.01172	-0.73636	-1.19534	-1.69506	-2.42703	-3.27931
-1.00288	-0.96404	-0.70678	-1.25217	-1.78054	-2.47508	-3.28808
-1.00388	-0.98961	-0.72897	-1.25848	-1.86699	-2.5183	-3.28291
-1.00488	-1.02494	-0.74038	-1.22444	-1.88609	-2.52324	-3.33336
-1.00588	-0.97391	-0.71755	-1.23236	-1.83975	-2.48328	-3.3302
-1.00688	-1.03576	-0.76092	-1.28636	-1.77753	-2.45539	-3.37729
-1.00788	-1.02409	-0.73106	-1.32524	-1.75465	-2.4143	-3.44942
-1.00888	-1.00284	-0.75329	-1.28519	-1.80586	-2.41437	-3.4978
-1.00988	-1.06822	-0.7644	-1.26899	-1.88561	-2.45431	-3.54656
-1.01088	-1.02016	-0.74149	-1.33203	-1.93745	-2.52183	-3.60774
-1.01188	-1.04541	-0.78461	-1.36041	-1.93845	-2.59175	-3.66851
-1.01288	-1.08056	-0.75456	-1.33221	-1.87697	-2.6781	-3.70652
-1.01388	-1.0291	-0.77689	-1.31725	-1.82036	-2.73531	-3.76193
-1.01488	-1.09065	-0.78767	-1.35956	-1.82943	-2.76732	-3.77289
-1.01588	-1.0789	-0.76485	-1.39463	-1.90286	-2.76293	-3.78512
-1.01688	-1.0574	-0.80783	-1.37942	-1.99912	-2.73378	-3.81235
-1.01788	-1.12228	-0.77752	-1.34736	-2.05168	-2.67775	-3.80104
-1.01888	-1.07413	-0.79995	-1.37291	-2.02856	-2.6615	-3.80569
-1.01988	-1.09904	-0.81046	-1.43146	-1.97726	-2.67596	-3.82228
-1.02088	-1.13396	-0.78769	-1.43004	-1.9513	-2.70724	-3.82239
-1.02188	-1.08239	-0.83057	-1.38385	-1.97829	-2.77569	-3.86531
-1.02288	-1.14366	-0.80007	-1.40686	-2.06514	-2.84104	-3.88005
-1.02388	-1.13182	-0.82258	-1.46611	-2.14755	-2.8866	-3.92097
-1.02488	-1.10999	-0.83284	-1.46124	-2.16296	-2.92757	-3.96573
-1.02588	-1.17503	-0.81018	-1.42382	-2.11311	-2.93052	-4.03245
-1.02688	-1.12626	-0.85313	-1.43476	-2.04379	-2.88806	-4.07121
-1.02788	-1.15084	-0.82234	-1.49426	-2.0152	-2.85701	-4.11384
-1.02888	-1.18605	-0.84514	-1.49931	-2.06175	-2.81558	-4.17124
-1.02988	-1.13409	-0.85507	-1.46451	-2.13683	-2.81249	-4.17122
-1.03088	-1.19559	-0.83243	-1.46876	-2.19177	-2.84704	-4.2286
-1.03188	-1.18411	-0.87541	-1.5194	-2.19066	-2.91367	-4.23223
-1.03288	-1.16194	-0.84446	-1.55576	-2.12944	-2.97832	-4.21165
-1.03388	-1.22699	-0.86731	-1.52022	-2.07322	-3.06316	-4.21838
-1.03488	-1.1783	-0.8772	-1.50198	-2.08286	-3.11897	-4.21842
-1.03588	-1.20283	-0.85459	-1.56358	-2.15664	-3.14673	-4.20407
-1.03688	-1.2382	-0.89766	-1.5954	-2.25199	-3.13924	-4.19642
-1.03788	-1.18633	-0.86657	-1.56629	-2.3003	-3.10942	-4.20817
-1.03888	-1.24782	-0.88973	-1.55535	-2.27679	-3.05308	-4.20241
-1.03988	-1.236	-0.89944	-1.59745	-2.22223	-3.03589	-4.24568
-1.04088	-1.21365	-0.87689	-1.63001	-2.19093	-3.04669	-4.28175
-1.04188	-1.27921	-0.92003	-1.61602	-2.21596	-3.07462	-4.30333
-1.04288	-1.23043	-0.88882	-1.57823	-2.301	-3.13912	-4.36071
-1.04388	-1.25521	-0.91211	-1.60237	-2.3831	-3.20165	-4.40908
-1.04488	-1.29091	-0.92179	-1.66159	-2.40116	-3.24652	-4.44278
-1.04588	-1.2385	-0.89938	-1.65634	-2.3521	-3.28918	-4.49164
-1.04688	-1.30033	-0.94258	-1.61198	-2.28463	-3.29267	-4.49981
-1.04788	-1.28864	-0.91133	-1.63245	-2.25678	-3.24962	-4.53807
-1.04888	-1.26602	-0.93486	-1.68999	-2.30368	-3.2158	-4.54616
-1.04988	-1.33173	-0.94438	-1.68587	-2.3856	-3.17107	-4.55281
-1.05088	-1.28295	-0.9223	-1.64769	-2.44099	-3.16523	-4.53417
-1.05188	-1.30755	-0.96551	-1.65947	-2.43978	-3.1992	-4.54456
-1.05288	-1.34379	-0.93418	-1.71872	-2.37706	-3.26228	-4.54933
-1.05388	-1.29101	-0.95799	-1.7239	-2.3171	-3.32735	-4.54075
-1.05488	-1.35297	-0.9675	-1.68646	-2.32476	-3.41311	-4.58952
-1.05588	-1.34166	-0.94552	-1.69161	-2.40053	-3.47283	-4.58391
-1.05688	-1.31919	-0.98875	-1.74247	-2.49658	-3.50811	-4.62883
-1.05788	-1.38536	-0.95737	-1.78352	-2.55101	-3.50155	-4.70018
-1.05888	-1.33667	-0.98151	-1.74276	-2.53079	-3.47	-4.74434
-1.05988	-1.36104	-0.99078	-1.72089	-2.48198	-3.41429	-4.79428
-1.06088	-1.39773	-0.96912	-1.78524	-2.45156	-3.39652	-4.85825
-1.06188	-1.34493	-1.0125	-1.81798	-2.48182	-3.40904	-4.91906
-1.06288	-1.40733	-0.98115	-1.78985	-2.57161	-3.43973	-4.96003
-1.06388	-1.3969	-1.00575	-1.77568	-2.65671	-3.5095	-5.01509
-1.06488	-1.37422	-1.015	-1.82102	-2.67687	-3.57334	-5.02663
-1.06588	-1.44114	-0.99349	-1.86012	-2.6292	-3.62454	-5.04074
-1.06688	-1.39273	-1.03704	-1.8483	-2.55946	-3.67199	-5.07717
-1.06788	-1.41727	-1.0056	-1.81646	-2.53458	-3.67669	-5.0655
-1.06888	-1.4546	-1.03063	-1.84447	-2.58193	-3.63514	-5.0714
-1.06988	-1.4022	-1.03978	-1.90271	-2.6612	-3.60419	-5.09327
-1.07088	-1.46485	-1.01875	-1.90133	-2.72041	-3.56007	-5.09576
-1.07188	-1.45514	-1.06259	-1.86186	-2.72169	-3.55753	-5.1401
-1.07288	-1.43262	-1.03114	-1.88154	-2.66099	-3.59356	-5.15412
-1.07388	-1.50048	-1.05672	-1.94497	-2.60652	-3.65985	-5.20133
-1.07488	-1.45238	-1.06596	-1.94416	-2.61543	-3.72917	-5.24495
-1.07588	-1.4774	-1.04517	-1.90433	-2.69272	-3.82007	-5.31287
-1.07688	-1.51598	-1.08939	-1.91714	-2.79197	-3.88315	-5.3538
-1.07788	-1.4637	-1.05812	-1.97498	-2.84715	-3.92054	-5.40493
-1.07888	-1.52721	-1.08427	-1.98447	-2.83067	-3.91671	-5.46911
-1.07988	-1.51874	-1.09369	-1.95071	-2.77973	-3.89035	-5.47448
-1.08088	-1.49634	-1.07337	-1.95805	-2.74752	-3.83759	-5.53753
-1.08188	-1.56541	-1.11794	-2.01361	-2.77671	-3.82492	-5.5473
-1.08288	-1.51849	-1.08692	-2.05519	-2.86549	-3.83811	-5.53014
-1.08388	-1.54376	-1.11359	-2.0197	-2.95129	-3.8715	-5.54294
-1.08488	-1.58344	-1.1231	-1.99886	-2.97485	-3.94407	-5.55076
-1.08588	-1.53176	-1.10332	-2.06332	-2.9286	-4.01371	-5.53964
-1.08688	-1.59555	-1.14824	-2.10069	-2.8642	-4.06881	-5.53396
-1.08788	-1.5878	-1.11747	-2.06866	-2.83804	-4.1191	-5.54812
-1.08888	-1.56614	-1.14492	-2.05061	-2.88708	-4.12651	-5.54445
-1.08988	-1.63629	-1.15471	-2.09683	-2.97348	-4.08947	-5.589
-1.09088	-1.5902	-1.13569	-2.13401	-3.03474	-4.06131	-5.62755
-1.09188	-1.61583	-1.18109	-2.12739	-3.04119	-4.01713	-5.65114
-1.09288	-1.65684	-1.15064	-2.09419	-2.98582	-4.01808	-5.71626
-1.09388	-1.60552	-1.17893	-2.12334	-2.92757	-4.05778	-5.76666
-1.09488	-1.67033	-1.18894	-2.18684	-2.93627	-4.12685	-5.80956
-1.09588	-1.66395	-1.17067	-2.18514	-3.01477	-4.2017	-5.86845
-1.09688	-1.64242	-1.21661	-2.14183	-3.11601	-4.299	-5.88829
-1.09788	-1.7137	-1.18651	-2.16748	-3.17715	-4.36864	-5.93555
-1.09888	-1.66843	-1.21575	-2.23405	-3.16291	-4.41208	-5.95241
-1.09988	-1.69489	-1.22587	-2.23648	-3.11401	-4.41663	-5.96909
-1.10088	-1.73761	-1.20839	-2.20037	-3.08964	-4.39341	-5.96593
-1.10188	-1.68679	-1.25491	-2.2149	-3.12063	-4.34516	-5.98816
-1.10288	-1.75311	-1.2252	-2.28137	-3.21891	-4.3351	-6.00083
-1.10388	-1.74836	-1.25539	-2.29647	-3.31693	-4.35273	-5.99858
-1.10488	-1.7272	-1.26571	-2.26465	-3.34621	-4.39066	-6.05524
-1.10588	-1.80011	-1.24916	-2.27542	-3.30568	-4.47117	-6.05662
-1.10688	-1.75612	-1.29638	-2.33413	-3.24062	-4.54848	-6.10726
-1.10788	-1.78312	-1.26696	-2.38502	-3.21549	-4.61306	-6.18385
-1.10888	-1.82807	-1.29834	-2.35301	-3.26924	-4.67121	-6.23946
-1.10988	-1.77809	-1.30896	-2.3354	-3.35784	-4.68704	-6.29559
-1.11088	-1.84572	-1.29334	-2.40705	-3.42506	-4.65619	-6.37523
-1.11188	-1.84333	-1.34129	-2.45152	-3.43824	-4.63109	-6.44867
-1.11288	-1.82242	-1.31213	-2.42739	-3.38585	-4.59013	-6.50468
-1.11388	-1.89783	-1.34463	-2.41652	-3.33454	-4.59536	-6.57665
-1.11488	-1.85526	-1.35575	-2.46925	-3.34944	-4.63795	-6.60847
-1.11588	-1.88349	-1.34106	-2.51738	-3.43644	-4.712	-6.64003
-1.11688	-1.9311	-1.38974	-2.51315	-3.54675	-4.79467	-6.69093
-1.11788	-1.8825	-1.361	-2.48694	-3.61884	-4.90088	-6.6993
-1.11888	-1.95176	-1.39487	-2.52395	-3.61183	-4.97935	-6.71931
-1.11988	-1.95152	-1.40616	-2.5962	-3.56953	-5.03359	-6.7551
-1.12088	-1.93178	-1.39246	-2.59567	-3.54458	-5.04492	-6.76892
-1.12188	-2.0098	-1.44215	-2.55619	-3.57938	-5.02846	-6.82862
-1.12288	-1.96946	-1.41392	-2.58618	-3.6772	-4.98352	-6.85317
-1.12388	-1.99903	-1.44893	-2.66417	-3.77782	-4.97968	-6.9122
-1.12488	-2.04978	-1.46059	-2.67549	-3.81582	-5.00322	-6.97345
-1.12588	-2.00261	-1.44803	-2.64141	-3.78255	-5.04782	-7.05694
-1.12688	-2.07403	-1.49844	-2.66494	-3.72582	-5.13648	-7.11422
-1.12788	-2.07722	-1.47071	-2.73762	-3.70287	-5.22483	-7.18369
-1.12888	-2.05791	-1.5072	-2.75815	-3.75984	-5.30148	-7.27059
-1.12988	-2.13905	-1.51904	-2.72811	-3.86226	-5.37182	-7.30328
-1.13088	-2.1006	-1.50779	-2.74123	-3.94375	-5.39627	-7.38977
-1.13188	-2.13062	-1.55895	-2.81046	-3.96848	-5.37489	-7.42642
-1.13288	-2.18512	-1.53153	-2.86755	-3.92503	-5.35848	-7.44095
-1.13388	-2.1387	-1.56958	-2.83932	-3.87586	-5.32548	-7.48012
-1.13488	-2.21205	-1.58166	-2.82544	-3.89349	-5.338	-7.51279
-1.13588	-2.21855	-1.57171	-2.90279	-3.98547	-5.39061	-7.52659
-1.13688	-2.20028	-1.62369	-2.95587	-4.1063	-5.47534	-7.54745
-1.13788	-2.28426	-1.59669	-2.93678	-4.19307	-5.5711	-7.58473
-1.13888	-2.24834	-1.6365	-2.92782	-4.20042	-5.69298	-7.60611
-1.13988	-2.27906	-1.64855	-2.9935	-4.16868	-5.78847	-7.67115
-1.14088	-2.3373	-1.64007	-3.05689	-4.1503	-5.8594	-7.73645
-1.14188	-2.2916	-1.69304	-3.06331	-4.19231	-5.88297	-7.78506
-1.14288	-2.36706	-1.66639	-3.04165	-4.30741	-5.87452	-7.88117
-1.14388	-2.3773	-1.70808	-3.08881	-4.42869	-5.84026	-7.96378
-1.14488	-2.35868	-1.72019	-3.17397	-4.48438	-5.84492	-8.03561
-1.14588	-2.44654	-1.71322	-3.18877	-4.46465	-5.87834	-8.13093
-1.14688	-2.41309	-1.76728	-3.15094	-4.4164	-5.93925	-8.1855
-1.14788	-2.44474	-1.741	-3.19204	-4.40009	-6.04634	-8.27627
-1.14888	-2.50748	-1.78476	-3.28657	-4.46671	-6.15124	-8.3373
-1.14988	-2.46304	-1.79696	-3.31131	-4.57764	-6.24995	-8.39385
-1.15088	-2.54062	-1.79183	-3.28199	-4.67832	-6.33952	-8.42836
-1.15188	-2.55481	-1.84707	-3.31193	-4.71939	-6.38244	-8.48716
-1.15288	-2.53626	-1.82112	-3.40365	-4.68706	-6.37574	-8.53872
-1.15388	-2.62823	-1.86743	-3.44127	-4.64695	-6.37042	-8.57154
-1.15488	-2.59745	-1.87988	-3.42373	-4.67145	-6.34838	-8.66107
-1.15588	-2.6296	-1.87655	-3.44759	-4.77632	-6.37256	-8.69587
-1.15688	-2.69811	-1.93321	-3.53413	-4.91937	-6.43824	-8.78512
-1.15788	-2.65443	-1.90789	-3.60722	-5.02638	-6.54263	-8.89489
-1.15888	-2.73447	-1.95683	-3.5886	-5.05363	-6.66218	-8.98765
-1.15988	-2.75378	-1.96955	-3.58104	-5.03241	-6.80957	-9.0863
-1.16088	-2.73485	-1.96835	-3.67691	-5.02057	-6.93176	-9.20772
-1.16188	-2.83186	-2.02667	-3.75146	-5.07076	-7.02502	-9.33077
-1.16288	-2.80451	-2.00205	-3.74118	-5.19647	-7.06899	-9.44155
-1.16388	-2.83744	-2.05393	-3.74049	-5.3327	-7.07836	-9.56919
-1.16488	-2.91249	-2.06694	-3.82012	-5.40693	-7.05941	-9.66293
-1.16588	-2.86984	-2.06864	-3.90322	-5.40416	-7.07981	-9.75787
-1.16688	-2.95277	-2.12897	-3.91539	-5.36199	-7.12847	-9.86824
-1.16788	-2.97832	-2.10516	-3.89719	-5.3509	-7.20909	-9.93328
-1.16888	-2.95979	-2.16059	-3.95765	-5.4244	-7.34284	-10.0118
-1.16988	-3.06289	-2.17419	-4.0647	-5.5556	-7.48152	-10.1009
-1.17088	-3.03989	-2.17892	-4.08993	-5.68041	-7.61361	-10.162
-1.17188	-3.07354	-2.24131	-4.05642	-5.74771	-7.73595	-10.2683
-1.17288	-3.15667	-2.219	-4.1073	-5.73306	-7.80698	-10.34
-1.17388	-3.11617	-2.27863	-4.2239	-5.70044	-7.8242	-10.4452
-1.17488	-3.20302	-2.29297	-4.26226	-5.73154	-7.84151	-10.5595
-1.17588	-3.23675	-2.30159	-4.23688	-5.845	-7.83584	-10.6978
-1.17688	-3.2184	-2.36654	-4.27699	-6.00864	-7.87866	-10.8128
-1.17788	-3.32942	-2.34571	-4.39375	-6.14467	-7.96964	-10.9473
-1.17888	-3.31191	-2.41023	-4.45099	-6.19502	-8.10323	-11.1045
-1.17988	-3.34732	-2.42534	-4.43443	-6.18615	-8.26046	-11.2129
-1.18088	-3.44089	-2.43821	-4.46586	-6.18033	-8.44973	-11.3833
-1.18188	-3.40298	-2.50632	-4.57765	-6.23721	-8.61228	-11.5012
-1.18288	-3.49558	-2.4874	-4.67714	-6.3857	-8.74297	-11.6023
-1.18388	-3.53988	-2.55738	-4.66696	-6.56124	-8.82012	-11.7259
-1.18488	-3.52273	-2.57368	-4.66729	-6.67366	-8.85254	-11.8387
-1.18588	-3.64332	-2.59164	-4.79093	-6.69774	-8.85758	-11.9288
-1.18688	-3.63337	-2.66344	-4.89683	-6.6704	-8.9024	-12.022
-1.18788	-3.67081	-2.64662	-4.90338	-6.66335	-8.97288	-12.1251
-1.18888	-3.77716	-2.72303	-4.90686	-6.7516	-9.08392	-12.2135
-1.18988	-3.74296	-2.74082	-5.00907	-6.91017	-9.25836	-12.3357
-1.19088	-3.84234	-2.76452	-5.12789	-7.0732	-9.4408	-12.4629
-1.19188	-3.89923	-2.84056	-5.16213	-7.17562	-9.62359	-12.5778
-1.19288	-3.88389	-2.82661	-5.15068	-7.18331	-9.79074	-12.7416
-1.19388	-4.01715	-2.9101	-5.23868	-7.16287	-9.90265	-12.9017
-1.19488	-4.017	-2.92985	-5.38681	-7.20179	-9.95305	-13.0622
-1.19588	-4.05857	-2.95997	-5.44378	-7.33858	-9.99368	-13.2599
-1.19688	-4.18089	-3.04073	-5.41955	-7.54329	-10.0093	-13.421
-1.19788	-4.15215	-3.03016	-5.49554	-7.72839	-10.0744	-13.628
-1.19888	-4.26011	-3.12165	-5.66101	-7.82107	-10.1909	-13.8024
-1.19988	-4.3324	-3.14389	-5.74138	-7.83999	-10.3651	-13.9731
-1.20088	-4.32052	-3.18129	-5.73319	-7.84772	-10.5722	-14.1252
-1.20188	-4.46868	-3.26764	-5.79496	-7.92052	-10.8183	-14.2967
-1.20288	-4.48046	-3.26107	-5.95877	-8.09832	-11.04	-14.4506
-1.20388	-4.52712	-3.36113	-6.0594	-8.32118	-11.2203	-14.5813
-1.20488	-4.66824	-3.38643	-6.06666	-8.48739	-11.3414	-14.7639
-1.20588	-4.64655	-3.43201	-6.117	-8.55422	-11.4082	-14.8829
-1.20688	-4.76482	-3.52442	-6.27815	-8.55126	-11.4425	-15.0596
-1.20788	-4.85559	-3.5224	-6.43068	-8.56436	-11.5114	-15.2616
-1.20888	-4.84845	-3.63212	-6.449	-8.67457	-11.6146	-15.4435
-1.20988	-5.01371	-3.66098	-6.47154	-8.88003	-11.7684	-15.6493
-1.21088	-5.03981	-3.71566	-6.64298	-9.10414	-11.9987	-15.8873
-1.21188	-5.09295	-3.81485	-6.81066	-9.26985	-12.246	-16.1338
-1.21288	-5.25567	-3.81816	-6.84965	-9.32634	-12.5012	-16.3871
-1.21388	-5.24284	-3.9384	-6.87427	-9.33404	-12.7391	-16.6555
-1.21488	-5.37438	-3.97129	-7.02599	-9.39294	-12.9111	-16.9049
-1.21588	-5.48632	-4.03568	-7.21117	-9.56769	-13.016	-17.1535
-1.21688	-5.48563	-4.14253	-7.28968	-9.8322	-13.1026	-17.4218
-1.21788	-5.67119	-4.15203	-7.30515	-10.0884	-13.1523	-17.6352
-1.21888	-5.71368	-4.28375	-7.43913	-10.246	-13.2567	-17.8596
-1.21988	-5.77571	-4.32128	-7.66063	-10.3058	-13.422	-18.087
-1.22088	-5.96295	-4.39647	-7.77266	-10.3397	-13.6559	-18.2779
-1.22188	-5.96139	-4.51153	-7.77744	-10.4421	-13.9359	-18.5095
-1.22288	-6.10795	-4.52764	-7.89878	-10.6734	-14.2652	-18.6967
-1.22388	-6.24353	-4.67161	-8.13248	-10.9699	-14.57	-18.922
-1.22488	-6.25121	-4.71456	-8.27608	-11.2191	-14.8352	-19.1602
-1.22588	-6.4587	-4.80111	-8.30356	-11.3521	-15.0296	-19.4297
-1.22688	-6.51976	-4.9252	-8.4047	-11.3932	-15.1574	-19.6879
-1.22788	-6.59278	-4.94843	-8.64277	-11.4356	-15.2463	-19.9778
-1.22888	-6.80588	-5.10503	-8.82578	-11.5873	-15.3629	-20.3056
-1.22988	-6.81676	-5.15369	-8.87825	-11.8554	-15.5164	-20.5935
-1.23088	-6.97991	-5.25185	-8.96802	-12.1643	-15.7343	-20.9562
-1.23188	-7.13924	-5.38528	-9.19734	-12.4113	-16.0407	-21.2677
-1.23288	-7.15597	-5.41555	-9.43124	-12.5225	-16.3753	-21.5601
-1.23388	-7.38617	-5.58496	-9.50544	-12.5642	-16.7295	-21.88
-1.23488	-7.46496	-5.63973	-9.56589	-12.6592	-17.0633	-22.1768
-1.23588	-7.54867	-5.74895	-9.80134	-12.8842	-17.3226	-22.4411
-1.23688	-7.78744	-5.89187	-10.0565	-13.2282	-17.5069	-22.7016
-1.23788	-7.80995	-5.92921	-10.1612	-13.5747	-17.659	-22.9605
-1.23888	-7.98967	-6.11074	-10.2245	-13.8125	-17.7666	-23.2093
-1.23988	-8.17246	-6.17146	-10.4324	-13.9276	-17.9248	-23.4815
-1.24088	-8.1977	-6.29117	-10.7055	-13.9971	-18.148	-23.765
-1.24188	-8.45088	-6.44298	-10.8615	-14.1406	-18.4477	-24.0476
-1.24288	-8.54647	-6.48685	-10.9177	-14.4304	-18.8078	-24.3872
-1.24388	-8.64069	-6.67995	-11.0987	-14.8096	-19.2294	-24.7298
-1.24488	-8.90287	-6.74597	-11.4002	-15.1416	-19.6336	-25.0854
-1.24588	-8.93484	-6.87513	-11.5958	-15.3388	-19.9929	-25.4887
-1.24688	-9.13024	-7.03479	-11.6495	-15.4202	-20.2794	-25.8581
-1.24788	-9.33289	-7.08382	-11.8086	-15.4951	-20.4851	-26.2844
-1.24888	-9.36481	-7.28657	-12.1166	-15.6905	-20.6377	-26.6746
-1.24988	-9.63708	-7.35651	-12.3443	-16.0283	-20.8082	-27.0555
-1.25088	-9.74484	-7.49347	-12.4266	-16.4229	-21.012	-27.4116
-1.25188	-9.84657	-7.65931	-12.5635	-16.7489	-21.2805	-27.7792
-1.25288	-10.128	-7.71227	-12.8602	-16.9173	-21.6503	-28.1204
-1.25388	-10.1651	-7.92296	-13.1173	-16.9945	-22.056	-28.4278
-1.25488	-10.3715	-7.99512	-13.2278	-17.1222	-22.4976	-28.7855
-1.25588	-10.5883	-8.13739	-13.3515	-17.392	-22.9186	-29.0765
-1.25688	-10.6223	-8.30799	-13.6247	-17.7938	-23.265	-29.427
-1.25788	-10.9078	-8.36185	-13.9271	-18.2127	-23.5261	-29.8098
-1.25888	-11.0217	-8.57781	-14.0555	-18.5038	-23.7407	-30.1811
-1.25988	-11.1264	-8.65012	-14.1437	-18.6505	-23.8959	-30.5821
-1.26088	-11.4196	-8.79458	-14.4091	-18.7365	-24.0924	-31.0265
-1.26188	-11.4559	-8.96662	-14.7214	-18.8972	-24.3471	-31.4734
-1.26288	-11.6677	-9.01945	-14.882	-19.2258	-24.6823	-31.9387
-1.26388	-11.8894	-9.23763	-14.9673	-19.6612	-25.0861	-32.4082
-1.26488	-11.9188	-9.30741	-15.1917	-20.0448	-25.56	-32.8622
-1.26588	-12.2102	-9.45128	-15.504	-20.2742	-26.0229	-33.2984
-1.26688	-12.3209	-9.62219	-15.7021	-20.3685	-26.4477	-33.7433
-1.26788	-12.421	-9.67008	-15.7736	-20.4459	-26.7892	-34.1256
-1.26888	-12.7166	-9.88714	-15.9559	-20.6529	-27.0384	-34.508
-1.26988	-12.7431	-9.95166	-16.276	-21.0149	-27.2241	-34.8826
-1.27088	-12.9502	-10.0902	-16.5035	-21.4375	-27.4114	-35.2122
-1.27188	-13.166	-10.2566	-16.5682	-21.7823	-27.6188	-35.5895
-1.27288	-13.1827	-10.2968	-16.7176	-21.9474	-27.8888	-35.9166
-1.27388	-13.4688	-10.5092	-17.0206	-22.0038	-28.2584	-36.2903
-1.27488	-13.5669	-10.5654	-17.2664	-22.1129	-28.6683	-36.6878
-1.27588	-13.6546	-10.6971	-17.3547	-22.3771	-29.1192	-37.1154
-1.27688	-13.9394	-10.8566	-17.4683	-22.7858	-29.556	-37.5408
-1.27788	-13.9477	-10.8863	-17.7382	-23.2063	-29.9223	-37.9897
-1.27888	-14.1421	-11.09	-17.9969	-23.4894	-30.1981	-38.4701
-1.27988	-14.3415	-11.1353	-18.1033	-23.607	-30.4152	-38.8951
-1.28088	-14.3381	-11.2553	-18.1898	-23.6552	-30.5598	-39.373
-1.28188	-14.6076	-11.4044	-18.414	-23.7834	-30.7277	-39.7861
-1.28288	-14.6817	-11.4207	-18.6911	-24.0868	-30.9405	-40.1542
-1.28388	-14.7477	-11.6118	-18.8036	-24.4953	-31.2247	-40.5348
-1.28488	-15.0105	-11.6435	-18.8434	-24.8446	-31.577	-40.8739
-1.28588	-14.9916	-11.7484	-19.0344	-25.0226	-32.0003	-41.1767
-1.28688	-15.1631	-11.8834	-19.3026	-25.0515	-32.4173	-41.4706
-1.28788	-15.3343	-11.8837	-19.4321	-25.0589	-32.8001	-41.7559
-1.28888	-15.302	-12.059	-19.4638	-25.2025	-33.1041	-42.0425
-1.28988	-15.5443	-12.0748	-19.5982	-25.5073	-33.3089	-42.3544
-1.29088	-15.5857	-12.1622	-19.8335	-25.8685	-33.4444	-42.6832
-1.29188	-15.6228	-12.2807	-19.9846	-26.1426	-33.5681	-43.0149
-1.29288	-15.8529	-12.2631	-19.9959	-26.2275	-33.692	-43.4068
-1.29388	-15.7997	-12.42	-20.0755	-26.201	-33.8613	-43.7866
-1.29488	-15.9404	-12.4187	-20.2938	-26.2251	-34.122	-44.1612
-1.29588	-16.0742	-12.4868	-20.4517	-26.408	-34.4192	-44.563
-1.29688	-16.0084	-12.5869	-20.443	-26.7298	-34.7591	-44.8994
-1.29788	-16.2163	-12.5508	-20.4799	-27.0558	-35.0902	-45.2693
-1.29888	-16.2195	-12.6885	-20.6622	-27.2297	-35.3548	-45.5757
-1.29988	-16.2235	-12.6692	-20.8133	-27.2323	-35.5315	-45.8399
-1.30088	-16.415	-12.7173	-20.8183	-27.1675	-35.6469	-46.0659
-1.30188	-16.3248	-12.7989	-20.8102	-27.1867	-35.6802	-46.2859
-1.30288	-16.4305	-12.7442	-20.939	-27.3794	-35.7275	-46.4753
-1.30388	-16.5241	-12.8618	-21.0794	-27.6645	-35.796	-46.6304
-1.30488	-16.4241	-12.825	-21.0868	-27.8839	-35.9256	-46.8421
-1.30588	-16.5939	-12.853	-21.0532	-27.9325	-36.1158	-46.9964
-1.30688	-16.5584	-12.9167	-21.1288	-27.8347	-36.3743	-47.2178
-1.30788	-16.5295	-12.8442	-21.2739	-27.7238	-36.6298	-47.4726
-1.30888	-16.6806	-12.9422	-21.2772	-27.7486	-36.8602	-47.7122
-1.30988	-16.5558	-12.8894	-21.1956	-27.9229	-37.0185	-47.972
-1.31088	-16.6275	-12.8993	-21.2346	-28.1471	-37.0814	-48.2589
-1.31188	-16.6812	-12.9461	-21.3484	-28.2729	-37.0701	-48.5245
-1.31288	-16.5505	-12.8578	-21.3569	-28.2125	-37.0385	-48.7734
-1.31388	-16.684	-12.9377	-21.2637	-28.049	-36.9968	-48.9946
-1.31488	-16.6125	-12.8707	-21.2479	-27.9442	-36.9879	-49.1705
-1.31588	-16.5549	-12.8636	-21.3319	-27.9942	-37.0601	-49.3056
-1.31688	-16.669	-12.8957	-21.3564	-28.1712	-37.1664	-49.4227
-1.31788	-16.5146	-12.7939	-21.2473	-28.3447	-37.3157	-49.4595
-1.31888	-16.5568	-12.8576	-21.1823	-28.3691	-37.4602	-49.4976
-1.31988	-16.5772	-12.7804	-21.2476	-28.2386	-37.5484	-49.5327
-1.32088	-16.4241	-12.7597	-21.2748	-28.0492	-37.5583	-49.5316
-1.32188	-16.5271	-12.7796	-21.151	-27.9489	-37.5086	-49.5882
-1.32288	-16.4288	-12.6677	-21.0593	-28.0127	-37.3779	-49.606
-1.32388	-16.35	-12.7186	-21.0984	-28.1583	-37.2574	-49.6703
-1.32488	-16.4336	-12.632	-21.1242	-28.2338	-37.1558	-49.7669
-1.32588	-16.2597	-12.5992	-21.0176	-28.1434	-37.1029	-49.8778
-1.32688	-16.2802	-12.6093	-20.8947	-27.9222	-37.1056	-49.978
-1.32788	-16.2743	-12.4899	-20.8943	-27.6961	-37.1761	-50.0758
-1.32888	-16.1056	-12.5297	-20.9111	-27.6069	-37.245	-50.1777
-1.32988	-16.1844	-12.437	-20.8164	-27.6576	-37.295	-50.2052
-1.33088	-16.0668	-12.3953	-20.678	-27.7448	-37.2829	-50.2657
-1.33188	-15.9745	-12.3974	-20.6399	-27.7408	-37.1849	-50.2379
-1.33288	-16.0352	-12.2728	-20.6713	-27.569	-37.0204	-50.1549
-1.33388	-15.8498	-12.3035	-20.5807	-27.3134	-36.838	-50.0793
-1.33488	-15.8546	-12.2071	-20.4135	-27.1193	-36.6485	-49.9588
-1.33588	-15.8297	-12.1586	-20.3525	-27.0765	-36.4902	-49.8036
-1.33688	-15.6539	-12.155	-20.3681	-27.1496	-36.4091	-49.6561
-1.33788	-15.7161	-12.0276	-20.2902	-27.2122	-36.3598	-49.5118
-1.33888	-15.5875	-12.0517	-20.1252	-27.1362	-36.3573	-49.3817
-1.33988	-15.4885	-11.9533	-20.0337	-26.9202	-36.3501	-49.2792
-1.34088	-15.533	-11.9005	-20.0297	-26.6594	-36.2893	-49.1997
-1.34188	-15.3433	-11.893	-19.9727	-26.4909	-36.1592	-49.1154
-1.34288	-15.3402	-11.7643	-19.8084	-26.4754	-35.9817	-49.0906
-1.34388	-15.3037	-11.7833	-19.6867	-26.5335	-35.7305	-49.0428
-1.34488	-15.1277	-11.6847	-19.6816	-26.5215	-35.4991	-48.9816
-1.34588	-15.1788	-11.6297	-19.6392	-26.3622	-35.2927	-48.9354
-1.34688	-15.0452	-11.6201	-19.4624	-26.0913	-35.1354	-48.815
-1.34788	-14.945	-11.4916	-19.3274	-25.8299	-35.0353	-48.7166
-1.34888	-14.9793	-11.5076	-19.3142	-25.6951	-34.9991	-48.5612
-1.34988	-14.7903	-11.4098	-19.2726	-25.6913	-34.9603	-48.3655
-1.35088	-14.7835	-11.3535	-19.1205	-25.717	-34.9023	-48.1397
-1.35188	-14.7417	-11.3428	-18.9729	-25.6541	-34.7868	-47.9168
-1.35288	-14.5688	-11.2162	-18.9363	-25.4423	-34.5964	-47.6811
-1.35388	-14.6146	-11.2303	-18.9018	-25.1645	-34.3495	-47.4254
-1.35488	-14.4808	-11.1347	-18.7675	-24.9527	-34.0994	-47.2337
-1.35588	-14.3836	-11.0783	-18.618	-24.8814	-33.851	-46.9942
-1.35688	-14.413	-11.0679	-18.5631	-24.9113	-33.643	-46.8245
-1.35788	-14.229	-10.9434	-18.553	-24.9282	-33.5091	-46.691
-1.35888	-14.2223	-10.9571	-18.4275	-24.8214	-33.4036	-46.538
-1.35988	-14.1784	-10.8639	-18.2531	-24.5926	-33.3376	-46.4115
-1.36088	-14.0119	-10.8078	-18.1944	-24.3374	-33.2687	-46.3027
-1.36188	-14.0562	-10.7981	-18.1849	-24.1699	-33.1466	-46.1832
-1.36288	-13.9259	-10.6764	-18.0759	-24.142	-32.9587	-46.047
-1.36388	-13.8338	-10.6898	-17.9068	-24.1759	-32.7355	-45.8943
-1.36488	-13.8621	-10.5993	-17.8269	-24.1423	-32.4504	-45.7051
-1.36588	-13.6843	-10.5445	-17.8117	-23.9719	-32.1985	-45.4909
-1.36688	-13.6794	-10.5363	-17.7322	-23.706	-31.9813	-45.2784
-1.36788	-13.637	-10.4174	-17.5683	-23.4561	-31.8175	-44.9992
-1.36888	-13.4778	-10.4312	-17.4692	-23.3285	-31.7061	-44.7366
-1.36988	-13.5222	-10.3439	-17.4642	-23.3169	-31.6527	-44.4773
-1.37088	-13.3963	-10.2912	-17.407	-23.3288	-31.5907	-44.1917
-1.37188	-13.3097	-10.2847	-17.2338	-23.2592	-31.5067	-43.9655
-1.37288	-13.3391	-10.1691	-17.1259	-23.056	-31.3676	-43.707
-1.37388	-13.1682	-10.1844	-17.1233	-22.7961	-31.1588	-43.4915
-1.37488	-13.1684	-10.1002	-17.079	-22.6054	-30.9085	-43.3051
-1.37588	-13.1291	-10.0496	-16.9319	-22.549	-30.6654	-43.14
-1.37688	-12.977	-10.0452	-16.8083	-22.5864	-30.4355	-42.9652
-1.37788	-13.0246	-9.93275	-16.7947	-22.6096	-30.2506	-42.8107
-1.37888	-12.9038	-9.9499	-16.7586	-22.51	-30.1374	-42.6739
-1.37988	-12.8235	-9.86855	-16.6362	-22.2997	-30.0508	-42.4713
-1.38088	-12.8559	-9.82019	-16.5129	-22.0686	-29.9953	-42.3223
-1.38188	-12.6916	-9.81802	-16.48	-21.9243	-29.9322	-42.1008
-1.38288	-12.6959	-9.7084	-16.4772	-21.9111	-29.8151	-41.8476
-1.38388	-12.6608	-9.72756	-16.3572	-21.9542	-29.6357	-41.6145
-1.38488	-12.5148	-9.64887	-16.2094	-21.9279	-29.4284	-41.3506
-1.38588	-12.5664	-9.60297	-16.1802	-21.7734	-29.1654	-41.0634
-1.38688	-12.4503	-9.60306	-16.1805	-21.5334	-28.947	-40.7847
-1.38788	-12.3762	-9.49596	-16.0805	-21.3102	-28.7686	-40.5107
-1.38888	-12.4122	-9.51716	-15.9377	-21.2108	-28.6462	-40.2501
-1.38988	-12.2533	-9.44099	-15.8878	-21.2253	-28.5741	-40.0208
-1.39088	-12.2626	-9.39726	-15.8895	-21.2559	-28.5551	-39.812
-1.39188	-12.2308	-9.4	-15.8122	-21.2049	-28.5195	-39.6018
-1.39288	-12.0908	-9.29528	-15.6664	-21.0206	-28.4605	-39.4595
-1.39388	-12.1466	-9.31882	-15.5955	-20.7853	-28.3462	-39.3082
-1.39488	-12.0345	-9.24496	-15.6052	-20.6205	-28.1643	-39.1548
-1.39588	-11.9656	-9.20308	-15.5558	-20.5863	-27.9454	-39.025
-1.39688	-12.0057	-9.20848	-15.4044	-20.6393	-27.7376	-38.8485
-1.39788	-11.8513	-9.10567	-15.3217	-20.6803	-27.5502	-38.7094
-1.39888	-11.8661	-9.1317	-15.3431	-20.5964	-27.4116	-38.5247
-1.39988	-11.8381	-9.06026	-15.3041	-20.4075	-27.3465	-38.3142
-1.40088	-11.7029	-9.02048	-15.1683	-20.2012	-27.2979	-38.086
-1.40188	-11.7638	-9.02834	-15.0765	-20.0844	-27.2793	-37.869
-1.40288	-11.6554	-8.92754	-15.0844	-20.0976	-27.2445	-37.636
-1.40388	-11.592	-8.95566	-15.0613	-20.1659	-27.1534	-37.3845
-1.40488	-11.6365	-8.88636	-14.9437	-20.1596	-27.001	-37.193
-1.40588	-11.4861	-8.84845	-14.8444	-20.0241	-26.8199	-36.9525
-1.40688	-11.5065	-8.85894	-14.8425	-19.8053	-26.594	-36.7815
-1.40788	-11.4822	-8.75977	-14.8477	-19.6047	-26.4127	-36.648
-1.40888	-11.3519	-8.79031	-14.736	-19.5289	-26.2743	-36.4968
-1.40988	-11.4183	-8.72322	-14.6108	-19.5624	-26.1889	-36.379
-1.41088	-11.3122	-8.6871	-14.6057	-19.6119	-26.1537	-36.2931
-1.41188	-11.2533	-8.70003	-14.6263	-19.5759	-26.1687	-36.204
-1.41288	-11.3022	-8.60258	-14.537	-19.4107	-26.1627	-36.1173
-1.41388	-11.1545	-8.6355	-14.4098	-19.192	-26.131	-36.0222
-1.41488	-11.1803	-8.5703	-14.3871	-19.0504	-26.0377	-35.901
-1.41588	-11.1594	-8.53593	-14.4066	-19.0422	-25.8772	-35.7584
-1.41688	-11.0324	-8.55152	-14.3433	-19.1211	-25.6818	-35.6223
-1.41788	-11.104	-8.45552	-14.2136	-19.1788	-25.5062	-35.4219
-1.41888	-11.0011	-8.49088	-14.1684	-19.1127	-25.349	-35.2348
-1.41988	-10.9475	-8.42755	-14.2008	-18.9363	-25.2425	-35.0527
-1.42088	-11.0012	-8.39487	-14.1661	-18.7478	-25.2084	-34.8423
-1.42188	-10.8564	-8.41306	-14.0258	-18.6514	-25.1907	-34.6897
-1.42288	-10.8882	-8.31851	-13.9715	-18.6858	-25.2003	-34.5048
-1.42388	-10.8695	-8.35634	-14.0112	-18.7716	-25.1911	-34.3698
-1.42488	-10.7459	-8.29474	-13.9905	-18.7817	-25.122	-34.2602
-1.42588	-10.8229	-8.26389	-13.8702	-18.6587	-24.9879	-34.1839
-1.42688	-10.7218	-8.28453	-13.7937	-18.4485	-24.8266	-34.0936
-1.42788	-10.6724	-8.19097	-13.8247	-18.2638	-24.623	-34.0284
-1.42888	-10.7299	-8.23113	-13.8155	-18.2115	-24.4648	-33.9851
-1.42988	-10.5863	-8.17137	-13.71	-18.2705	-24.3526	-33.8859
-1.43088	-10.6233	-8.14184	-13.6305	-18.3412	-24.2918	-33.837
-1.43188	-10.6077	-8.16494	-13.6432	-18.3166	-24.2835	-33.7214
-1.43288	-10.487	-8.0723	-13.6678	-18.1626	-24.3243	-33.568
-1.43388	-10.5691	-8.11477	-13.5692	-17.9564	-24.3411	-33.4402
-1.43488	-10.4696	-8.05661	-13.457	-17.8323	-24.3342	-33.2763
-1.43588	-10.4251	-8.02856	-13.474	-17.842	-24.2632	-33.087
-1.43688	-10.4863	-8.05409	-13.5088	-17.9394	-24.1212	-32.9082
-1.43788	-10.3444	-7.96238	-13.4284	-18.0116	-23.9438	-32.7325
-1.43888	-10.3864	-8.00695	-13.3171	-17.9529	-23.787	-32.5684
-1.43988	-10.3733	-7.95042	-13.3088	-17.783	-23.6498	-32.4379
-1.44088	-10.2558	-7.92348	-13.3459	-17.6049	-23.5673	-32.3297
-1.44188	-10.3429	-7.95134	-13.2958	-17.525	-23.5593	-32.2239
-1.44288	-10.2442	-7.86076	-13.1766	-17.5825	-23.5642	-32.1776
-1.44388	-10.2039	-7.90719	-13.1514	-17.6871	-23.5969	-32.1172
-1.44488	-10.2684	-7.85238	-13.2008	-17.7111	-23.6099	-32.0691
-1.44588	-10.128	-7.82654	-13.1703	-17.5963	-23.5614	-32.0436
-1.44688	-10.1752	-7.85665	-13.0415	-17.3949	-23.446	-31.9636
-1.44788	-10.1637	-7.76722	-12.997	-17.2237	-23.2996	-31.921
-1.44888	-10.0489	-7.81559	-13.0548	-17.1825	-23.1101	-31.8286
-1.44988	-10.1402	-7.76241	-13.0442	-17.2598	-22.9701	-31.7105
-1.45088	-10.043	-7.73785	-12.93	-17.3422	-22.8735	-31.5676
-1.45188	-10.0071	-7.77006	-12.8717	-17.327	-22.836	-31.4353
-1.45288	-10.0748	-7.68155	-12.9171	-17.1748	-22.8498	-31.2858
-1.45388	-9.93649	-7.73172	-12.9231	-16.9777	-22.911	-31.1172
-1.45488	-9.98855	-7.6803	-12.8267	-16.8662	-22.9506	-31.0124
-1.45588	-9.9787	-7.65682	-12.7556	-16.8971	-22.9554	-30.858
-1.45688	-9.8668	-7.69098	-12.7878	-17.0153	-22.8973	-30.7778
-1.45788	-9.96249	-7.60364	-12.8258	-17.1001	-22.7689	-30.7354
-1.45888	-9.86629	-7.65556	-12.737	-17.0498	-22.6054	-30.6788
-1.45988	-9.83524	-7.60569	-12.6383	-16.8862	-22.4609	-30.6489
-1.46088	-9.90576	-7.58328	-12.6645	-16.718	-22.3407	-30.6525
-1.46188	-9.76935	-7.61949	-12.7156	-16.651	-22.274	-30.6429
-1.46288	-9.82603	-7.53314	-12.6457	-16.7227	-22.2841	-30.6341
-1.46388	-9.81771	-7.58676	-12.5378	-16.8417	-22.3063	-30.6074
-1.46488	-9.70923	-7.53842	-12.5444	-16.8722	-22.3579	-30.5549
-1.46588	-9.80914	-7.51717	-12.5944	-16.7601	-22.3895	-30.4776
-1.46688	-9.71381	-7.55552	-12.5528	-16.5644	-22.3502	-30.4015
-1.46788	-9.68671	-7.47003	-12.4473	-16.4061	-22.245	-30.2639
-1.46888	-9.75971	-7.52524	-12.4286	-16.3858	-22.1103	-30.1434
-1.46988	-9.62475	-7.47852	-12.4864	-16.4813	-21.9333	-30.0227
-1.47088	-9.68588	-7.45831	-12.4712	-16.5759	-21.8055	-29.8802
-1.47188	-9.67839	-7.49858	-12.3479	-16.5672	-21.7238	-29.7983
-1.47288	-9.57327	-7.41423	-12.3154	-16.4241	-21.6982	-29.6793
-1.47388	-9.67668	-7.47111	-12.3812	-16.2368	-21.7273	-29.6175
-1.47488	-9.58234	-7.42615	-12.3804	-16.1412	-21.8062	-29.5801
-1.47588	-9.55916	-7.40672	-12.2753	-16.188	-21.8578	-29.5718
-1.47688	-9.63435	-7.44909	-12.2226	-16.3184	-21.8771	-29.5515
-1.47788	-9.50124	-7.36577	-12.2779	-16.4093	-21.8303	-29.5497
-1.47888	-9.56733	-7.424	-12.293	-16.3628	-21.7128	-29.5606
-1.47988	-9.56143	-7.38092	-12.2002	-16.2022	-21.5623	-29.5148
-1.48088	-9.4596	-7.36249	-12.137	-16.0442	-21.4267	-29.5122
-1.48188	-9.56592	-7.40669	-12.1763	-15.9938	-21.3201	-29.4407
-1.48288	-9.47341	-7.32466	-12.2226	-16.0817	-21.2688	-29.3311
-1.48388	-9.45483	-7.38413	-12.1444	-16.2127	-21.2932	-29.2428
-1.48488	-9.53172	-7.34259	-12.0513	-16.2496	-21.3311	-29.1262
-1.48588	-9.4011	-7.32504	-12.0875	-16.144	-21.3967	-28.9809
-1.48688	-9.4716	-7.37112	-12.1485	-15.958	-21.4449	-28.8528
-1.48788	-9.46657	-7.29045	-12.085	-15.8122	-21.4196	-28.7294
-1.48888	-9.36794	-7.35103	-11.9861	-15.8062	-21.328	-28.6229
-1.48988	-9.47707	-7.31142	-11.9995	-15.9131	-21.2061	-28.5482
-1.49088	-9.38566	-7.29484	-12.0597	-16.0139	-21.0392	-28.4964
-1.49188	-9.37107	-7.34236	-12.0303	-16.0081	-20.9243	-28.4487
-1.49288	-9.44949	-7.26297	-11.9293	-15.8693	-20.8573	-28.4662
-1.49388	-9.32133	-7.32471	-11.9214	-15.6873	-20.8461	-28.462
-1.49488	-9.39468	-7.28666	-11.9922	-15.6032	-20.8913	-28.4559
-1.49588	-9.39079	-7.27113	-11.9851	-15.6645	-20.9839	-28.4709
-1.49688	-9.29599	-7.32009	-11.8725	-15.8037	-21.0515	-28.4229
-1.49788	-9.40755	-7.24193	-11.8518	-15.9077	-21.0823	-28.4161
-1.49888	-9.31756	-7.30469	-11.9339	-15.8645	-21.0495	-28.352
-1.49988	-9.30705	-7.26814	-11.9469	-15.7116	-20.9451	-28.2612
-1.50088	-9.38673	-7.25336	-11.8489	-15.5645	-20.8087	-28.15
-1.50188	-9.26148	-7.30374	-11.8076	-15.528	-20.6916	-28.0515
-1.50288	-9.33795	-7.22691	-11.877	-15.6257	-20.5962	-27.9401
-1.50388	-9.33473	-7.29044	-11.9055	-15.7623	-20.555	-27.814
-1.50488	-9.24368	-7.25545	-11.83	-15.7995	-20.5923	-27.7523
-1.50588	-9.35724	-7.24154	-11.778	-15.6926	-20.6405	-27.6505
-1.50688	-9.26851	-7.29323	-11.8289	-15.5114	-20.7196	-27.6195
-1.50788	-9.26148	-7.21747	-11.8876	-15.3759	-20.775	-27.6234
-1.50888	-9.34168	-7.2817	-11.8181	-15.3815	-20.7608	-27.6112
-1.50988	-9.21854	-7.2483	-11.7388	-15.4976	-20.6783	-27.6271
-1.51088	-9.2979	-7.23494	-11.7829	-15.605	-20.5669	-27.668
-1.51188	-9.29503	-7.28792	-11.85	-15.6028	-20.4123	-27.6902
-1.51288	-9.20731	-7.21319	-11.8031	-15.468	-20.3093	-27.7078
-1.51388	-9.32204	-7.27811	-11.7157	-15.2992	-20.2494	-27.7032
-1.51488	-9.23438	-7.24607	-11.7403	-15.2288	-20.2449	-27.6739
-1.51588	-9.23111	-7.23313	-11.811	-15.3011	-20.2953	-27.6193
-1.51688	-9.31107	-7.28714	-11.7828	-15.445	-20.396	-27.5682
-1.51788	-9.19058	-7.21355	-11.6951	-15.5451	-20.4697	-27.454
-1.51888	-9.27205	-7.27902	-11.6963	-15.5022	-20.506	-27.362
-1.51988	-9.26912	-7.24835	-11.7687	-15.3545	-20.4818	-27.2748
-1.52088	-9.18492	-7.2359	-11.7688	-15.2194	-20.384	-27.1678
-1.52188	-9.30078	-7.29092	-11.6659	-15.1943	-20.2573	-27.1299
-1.52288	-9.21419	-7.21853	-11.6518	-15.3007	-20.1486	-27.0511
-1.52388	-9.2138	-7.28409	-11.7358	-15.4387	-20.0596	-27.0304
-1.52488	-9.29408	-7.25503	-11.751	-15.481	-20.0269	-27.0407
-1.52588	-9.17621	-7.24302	-11.6675	-15.3819	-20.0684	-27.0665
-1.52688	-9.25973	-7.2987	-11.6277	-15.2125	-20.1235	-27.0789
-1.52788	-9.25727	-7.22751	-11.6947	-15.0901	-20.2054	-27.1057
-1.52888	-9.17606	-7.29314	-11.7267	-15.1078	-20.2659	-27.1422
-1.52988	-9.29209	-7.26533	-11.6545	-15.2303	-20.2608	-27.1173
-1.53088	-9.20701	-7.25391	-11.6083	-15.3363	-20.1851	-27.1365
-1.53188	-9.20949	-7.31027	-11.6638	-15.334	-20.0817	-27.0791
-1.53288	-9.28923	-7.24032	-11.7214	-15.2019	-19.9352	-26.9909
-1.53388	-9.17362	-7.3061	-11.6594	-15.0423	-19.8403	-26.924
-1.53488	-9.25903	-7.2796	-11.5866	-14.985	-19.7905	-26.8268
-1.53588	-9.25597	-7.26854	-11.6334	-15.0654	-19.7899	-26.7098
-1.53688	-9.1783	-7.32543	-11.7045	-15.2128	-19.8447	-26.6116
-1.53788	-9.29476	-7.25679	-11.6612	-15.3147	-19.9493	-26.5245
-1.53888	-9.21099	-7.32271	-11.5842	-15.2762	-20.0242	-26.459
-1.53988	-9.21603	-7.29724	-11.6107	-15.1415	-20.0672	-26.4234
-1.54088	-9.29519	-7.28673	-11.6805	-15.0172	-20.0504	-26.4101
-1.54188	-9.20707	-7.35876	-11.6866	-15.0384	-20.007	-26.4455
-1.54288	-9.32768	-7.31429	-11.6441	-15.214	-19.983	-26.6089
-1.54388	-9.35635	-7.40177	-11.6893	-15.4187	-19.9801	-26.7666
-1.54488	-9.30701	-7.39529	-11.8038	-15.5112	-19.9866	-26.9058
-1.54588	-9.4427	-7.39943	-11.8367	-15.4573	-20.0294	-27.0433
-1.54688	-9.37272	-7.46693	-11.7558	-15.3204	-20.1278	-27.0832
-1.54788	-9.38492	-7.40503	-11.7564	-15.2202	-20.2114	-27.1331
-1.54888	-9.46211	-7.47159	-11.846	-15.2414	-20.2991	-27.0943
-1.54988	-9.34097	-7.44234	-11.8571	-15.3497	-20.3384	-26.9952
-1.55088	-9.41024	-7.42308	-11.7548	-15.4238	-20.283	-26.8428
-1.55188	-9.38393	-7.46559	-11.6922	-15.3745	-20.1409	-26.6708
-1.55288	-9.27756	-7.37886	-11.7281	-15.1867	-19.9469	-26.4517
-1.55388	-9.35381	-7.41995	-11.7085	-14.9567	-19.6906	-26.1927
-1.55488	-9.22571	-7.36501	-11.5831	-14.8113	-19.461	-25.9568
-1.55588	-9.1789	-7.32064	-11.476	-14.7881	-19.2513	-25.6439
-1.55688	-9.19783	-7.3379	-11.4542	-14.8161	-19.0743	-25.375
-1.55788	-9.02036	-7.2268	-11.426	-14.7822	-18.9306	-25.1076
-1.55888	-9.0338	-7.24381	-11.2682	-14.5984	-18.8185	-24.7866
-1.55988	-8.95349	-7.16537	-11.0956	-14.3039	-18.6582	-24.4659
-1.56088	-8.79505	-7.09868	-11.0429	-14.0175	-18.4432	-24.145
-1.56188	-8.82083	-7.09379	-11.0012	-13.8304	-18.1555	-23.782
-1.56288	-8.64524	-6.9622	-10.8325	-13.7548	-17.7848	-23.3939
-1.56388	-8.55285	-6.95951	-10.622	-13.7008	-17.3729	-22.9647
-1.56488	-8.52866	-6.86265	-10.5218	-13.5398	-16.9746	-22.4946
-1.56588	-8.31301	-6.77918	-10.4598	-13.2364	-16.584	-21.9885
-1.56488	-8.28905	-6.75834	-10.2942	-12.8656	-16.2433	-21.4752
-1.56388	-8.17602	-6.61267	-10.0652	-12.5367	-15.9722	-20.8965
-1.56288	-7.9887	-6.59717	-9.93457	-12.341	-15.7054	-20.3365
-1.56188	-7.98776	-6.48915	-9.86918	-12.2413	-15.4617	-19.7774
-1.56088	-7.79044	-6.39646	-9.71925	-12.1245	-15.1891	-19.194
-1.55988	-7.67948	-6.36745	-9.46844	-11.8971	-14.8458	-18.6806
-1.55888	-7.64115	-6.21651	-9.31322	-11.5522	-14.4401	-18.128
-1.55788	-7.41564	-6.19681	-9.26087	-11.1796	-14.0133	-17.6318
-1.55688	-7.38514	-6.08667	-9.12417	-10.9094	-13.5587	-17.1708
-1.55588	-7.27142	-5.99474	-8.88923	-10.7801	-13.1583	-16.7383
-1.55488	-7.08751	-5.96765	-8.72269	-10.7202	-12.8147	-16.3024
-1.55388	-7.09396	-5.82164	-8.66442	-10.6191	-12.5336	-15.8977
-1.55288	-6.91108	-5.80856	-8.56508	-10.394	-12.3204	-15.5208
-1.55188	-6.81773	-5.70732	-8.36911	-10.0812	-12.1691	-15.1083
-1.55088	-6.80217	-5.62702	-8.21189	-9.79615	-12.0009	-14.7714
-1.54988	-6.60606	-5.6133	-8.16644	-9.63064	-11.8149	-14.3901
-1.54888	-6.60938	-5.48433	-8.11982	-9.59996	-11.5906	-14.013
-1.54788	-6.53513	-5.49	-7.95666	-9.60745	-11.3189	-13.7001
-1.54688	-6.39703	-5.41032	-7.80562	-9.53827	-11.0482	-13.394
-1.54588	-6.45318	-5.35492	-7.79496	-9.35504	-10.8303	-13.1086
-1.54488	-6.3277	-5.36767	-7.81026	-9.12456	-10.659	-12.8827
-1.54388	-6.29696	-5.26897	-7.71287	-8.96174	-10.5831	-12.7126
-1.54288	-6.34962	-5.30744	-7.59948	-8.95554	-10.6158	-12.6129
-1.54188	-6.22979	-5.26346	-7.62523	-9.07117	-10.6935	-12.5858
-1.54088	-6.28279	-5.22947	-7.67393	-9.15319	-10.7786	-12.5707
-1.53988	-6.24264	-5.24811	-7.60473	-9.10527	-10.7932	-12.5029
-1.53888	-6.12856	-5.14839	-7.47962	-8.93219	-10.7237	-12.467
-1.53788	-6.19928	-5.17772	-7.44741	-8.73195	-10.5846	-12.4034
-1.53688	-6.08043	-5.11613	-7.47901	-8.62475	-10.4179	-12.3329
-1.53588	-6.04436	-5.07453	-7.43507	-8.64944	-10.2162	-12.2827
-1.53488	-6.08234	-5.09328	-7.28431	-8.74044	-10.0625	-12.1709
-1.53388	-5.93527	-4.99483	-7.23369	-8.78481	-9.95335	-12.105
-1.53288	-5.97868	-5.02643	-7.28669	-8.69431	-9.90238	-11.9898
-1.53188	-5.94085	-4.96603	-7.25608	-8.50909	-9.90353	-11.8523
-1.53088	-5.82899	-4.92694	-7.12516	-8.33862	-9.95333	-11.6982
-1.52988	-5.90397	-4.94755	-7.05161	-8.27526	-9.96878	-11.5623
-1.52888	-5.78948	-4.85101	-7.08931	-8.3312	-9.94214	-11.4107
-1.52788	-5.75667	-4.88514	-7.07844	-8.41746	-9.86136	-11.2495
-1.52688	-5.79967	-4.82624	-6.96124	-8.4108	-9.71088	-11.1478
-1.52588	-5.6561	-4.78944	-6.88144	-8.2729	-9.53659	-10.9982
-1.52488	-5.70309	-4.81176	-6.90549	-8.06966	-9.3896	-10.921
-1.52388	-5.67023	-4.71706	-6.92329	-7.91487	-9.25575	-10.8756
-1.52288	-5.5614	-4.75343	-6.81958	-7.89449	-9.18412	-10.8048
-1.52188	-5.64061	-4.69564	-6.71107	-7.97108	-9.19223	-10.762
-1.52088	-5.53005	-4.6612	-6.7304	-8.03099	-9.20907	-10.7429
-1.51988	-5.50042	-4.68519	-6.77163	-7.98907	-9.25284	-10.7121
-1.51888	-5.54762	-4.59189	-6.68722	-7.82471	-9.26648	-10.6766
-1.51788	-5.40795	-4.63028	-6.56973	-7.63362	-9.20681	-10.6254
-1.51688	-5.45839	-4.57387	-6.56932	-7.53867	-9.08869	-10.5523
-1.51588	-5.42975	-4.54145	-6.6105	-7.57433	-8.93978	-10.4624
-1.51488	-5.32347	-4.56696	-6.55359	-7.67944	-8.7612	-10.3802
-1.51388	-5.40619	-4.47541	-6.43254	-7.74149	-8.62325	-10.2375
-1.51288	-5.29908	-4.51566	-6.40984	-7.66847	-8.53172	-10.1196
-1.51188	-5.27206	-4.46047	-6.45759	-7.49852	-8.49776	-10.0082
-1.51088	-5.32318	-4.4301	-6.42663	-7.34502	-8.51859	-9.87286
-1.50988	-5.18624	-4.4568	-6.29447	-7.29634	-8.5903	-9.80208
-1.50888	-5.239	-4.36673	-6.25295	-7.36792	-8.63041	-9.68671
-1.50788	-5.21407	-4.40889	-6.31647	-7.47124	-8.62298	-9.62203
-1.50688	-5.11066	-4.35477	-6.30726	-7.48057	-8.56508	-9.5793
-1.50588	-5.19666	-4.32608	-6.18697	-7.35733	-8.43114	-9.5556
-1.50488	-5.09308	-4.35393	-6.12501	-7.16536	-8.27558	-9.51937
-1.50388	-5.06794	-4.26548	-6.17745	-7.0174	-8.1385	-9.49755
-1.50288	-5.12299	-4.30901	-6.18374	-7.00364	-8.01926	-9.48625
-1.50188	-4.98888	-4.25591	-6.08207	-7.08999	-7.96381	-9.42192
-1.50088	-5.04431	-4.22918	-6.00766	-7.16395	-7.98587	-9.40508
-1.49988	-5.02252	-4.25775	-6.04253	-7.13425	-8.01839	-9.31653
-1.49888	-4.92132	-4.17077	-6.07879	-6.9869	-8.07841	-9.20263
-1.49788	-5.00971	-4.21577	-5.98909	-6.80762	-8.10997	-9.1195
-1.49688	-4.90959	-4.16332	-5.8865	-6.7165	-8.07052	-9.00524
-1.49588	-4.88639	-4.13833	-5.916	-6.76308	-7.97165	-8.87239
-1.49488	-4.94402	-4.16773	-5.967	-6.87871	-7.83917	-8.7525
-1.49388	-4.81247	-4.08207	-5.90122	-6.95024	-7.67264	-8.6368
-1.49288	-4.8695	-4.12829	-5.78978	-6.8884	-7.54711	-8.54135
-1.49188	-4.851	-4.07665	-5.79393	-6.72748	-7.46336	-8.47112
-1.49088	-4.7515	-4.05335	-5.84939	-6.57965	-7.43922	-8.41527
-1.48988	-4.84212	-4.08337	-5.80277	-6.53581	-7.46987	-8.36026
-1.48888	-4.74473	-3.99893	-5.69286	-6.61154	-7.55324	-8.35931
-1.48788	-4.72277	-4.04633	-5.68133	-6.7229	-7.60607	-8.34006
-1.48688	-4.7826	-3.99527	-5.73534	-6.74333	-7.6139	-8.31575
-1.48588	-4.65323	-3.97332	-5.72684	-6.62977	-7.57187	-8.31448
-1.48488	-4.71129	-4.00409	-5.60169	-6.44911	-7.45863	-8.25388
-1.48388	-4.69534	-3.92074	-5.56441	-6.31318	-7.31458	-8.23309
-1.48288	-4.59756	-3.96912	-5.6381	-6.30761	-7.19179	-8.16457
-1.48188	-4.68923	-3.91883	-5.63865	-6.4036	-7.07856	-8.0749
-1.48088	-4.59438	-3.89794	-5.53535	-6.48628	-7.02804	-7.96654
-1.47988	-4.57307	-3.92913	-5.47926	-6.46715	-7.05683	-7.8803
-1.47888	-4.6346	-3.8469	-5.53066	-6.33096	-7.09835	-7.77928
-1.47788	-4.50754	-3.89584	-5.55155	-6.15768	-7.16939	-7.66688
-1.47688	-4.56639	-3.84606	-5.46114	-6.0739	-7.21212	-7.6118
-1.47588	-4.55271	-3.82637	-5.39418	-6.12467	-7.18457	-7.51179
-1.47488	-4.45634	-3.8575	-5.43254	-6.24405	-7.10043	-7.47763
-1.47388	-4.54832	-3.77623	-5.47437	-6.32212	-6.98276	-7.47377
-1.47288	-4.45569	-3.82573	-5.39748	-6.27027	-6.82621	-7.44515
-1.47188	-4.43517	-3.77647	-5.30376	-6.12114	-6.70704	-7.44198
-1.47088	-4.49753	-3.75766	-5.32907	-5.98269	-6.62795	-7.46014
-1.46988	-4.37225	-3.78909	-5.38935	-5.94446	-6.60602	-7.46896
-1.46888	-4.43075	-3.70897	-5.32782	-6.02483	-6.63982	-7.47079
-1.46788	-4.41808	-3.75862	-5.22391	-6.1408	-6.72411	-7.45534
-1.46688	-4.32274	-3.70981	-5.22939	-6.16948	-6.7858	-7.41548
-1.46588	-4.41484	-3.69191	-5.28485	-6.06506	-6.79816	-7.35812
-1.46488	-4.32435	-3.72318	-5.24832	-5.89191	-6.76649	-7.30806
-1.46388	-4.30416	-3.6441	-5.13929	-5.7606	-6.66363	-7.20318
-1.46288	-4.36639	-3.69389	-5.12413	-5.7562	-6.53084	-7.11694
-1.46188	-4.24308	-3.64533	-5.18213	-5.85046	-6.41277	-7.03771
-1.46088	-4.30071	-3.62819	-5.17404	-5.93628	-6.30184	-6.9364
-1.45988	-4.28963	-3.65937	-5.0575	-5.92115	-6.24831	-6.89864
-1.45888	-4.19555	-3.58112	-5.02285	-5.78933	-6.27651	-6.81978
-1.45788	-4.28679	-3.63089	-5.09222	-5.62382	-6.31608	-6.78762
-1.45688	-4.19788	-3.58272	-5.10094	-5.54342	-6.3886	-6.77968
-1.45588	-4.1777	-3.5664	-5.00194	-5.59468	-6.4344	-6.78465
-1.45488	-4.24021	-3.5971	-4.93991	-5.71351	-6.41748	-6.77487
-1.45388	-4.11842	-3.51987	-4.99609	-5.79507	-6.34187	-6.77717
-1.45288	-4.17559	-3.56963	-5.02154	-5.74789	-6.23266	-6.78941
-1.45188	-4.16516	-3.52161	-4.93559	-5.60283	-6.08194	-6.74648
-1.45088	-4.07205	-3.50596	-4.86784	-5.46649	-5.96459	-6.75107
-1.44988	-4.16246	-3.53632	-4.90435	-5.42984	-5.88646	-6.68558
-1.44888	-4.07517	-3.45975	-4.95105	-5.5037	-5.86447	-6.58992
-1.44788	-4.05439	-3.50938	-4.88464	-5.61598	-5.89487	-6.52299
-1.44688	-4.11684	-3.4617	-4.78935	-5.6435	-5.97827	-6.43069
-1.44588	-3.99655	-3.44659	-4.81498	-5.54419	-6.03886	-6.31638
-1.44488	-4.05257	-3.47657	-4.87725	-5.37625	-6.05933	-6.21715
-1.44388	-4.043	-3.40093	-4.82719	-5.25069	-6.03431	-6.12507
-1.44288	-3.95056	-3.45034	-4.72574	-5.2472	-5.94128	-6.04867
-1.44188	-4.03932	-3.40269	-4.72808	-5.34288	-5.816	-5.99904
-1.44088	-3.95339	-3.38796	-4.78767	-5.42727	-5.70511	-5.96196
-1.43988	-3.93263	-3.41756	-4.76224	-5.41222	-5.59635	-5.92278
-1.43888	-3.99438	-3.34265	-4.66202	-5.28646	-5.54479	-5.9342
-1.43788	-3.8761	-3.39156	-4.64889	-5.12379	-5.56818	-5.92934
-1.43688	-3.93053	-3.34415	-4.70171	-5.04202	-5.6073	-5.91854
-1.43588	-3.9214	-3.32964	-4.70335	-5.08855	-5.67657	-5.92378
-1.43488	-3.82959	-3.35863	-4.59271	-5.20027	-5.72298	-5.87275
-1.43388	-3.91694	-3.28442	-4.554	-5.27563	-5.70568	-5.85871
-1.43288	-3.83223	-3.33264	-4.62279	-5.22711	-5.63715	-5.80066
-1.43188	-3.81043	-3.2854	-4.63032	-5.08584	-5.53461	-5.72185
-1.43088	-3.87141	-3.27107	-4.53859	-4.9539	-5.39217	-5.62171
-1.42988	-3.7543	-3.29928	-4.48236	-4.91117	-5.2751	-5.5435
-1.42888	-3.80684	-3.22573	-4.52854	-4.98434	-5.19511	-5.4526
-1.42788	-3.7979	-3.27336	-4.55302	-5.09298	-5.1685	-5.35156
-1.42688	-3.70683	-3.22615	-4.47516	-5.12058	-5.19422	-5.30291
-1.42588	-3.79192	-3.21205	-4.40635	-5.02241	-5.27219	-5.21235
-1.42488	-3.70836	-3.23941	-4.43744	-4.85904	-5.32816	-5.19088
-1.42388	-3.68571	-3.16653	-4.47882	-4.73158	-5.34545	-5.18994
-1.42288	-3.74472	-3.21327	-4.41005	-4.72204	-5.32245	-5.16344
-1.42188	-3.62884	-3.16596	-4.31971	-4.80417	-5.23004	-5.16519
-1.42088	-3.6798	-3.15218	-4.33474	-4.88251	-5.10967	-5.18443
-1.41988	-3.67054	-3.17859	-4.38514	-4.86616	-4.99836	-5.18789
-1.41888	-3.57957	-3.10622	-4.32872	-4.74061	-4.89	-5.18389
-1.41788	-3.66235	-3.15205	-4.22174	-4.57897	-4.83028	-5.16796
-1.41688	-3.57946	-3.10449	-4.21749	-4.49493	-4.84832	-5.12818
-1.41588	-3.55498	-3.09051	-4.26551	-4.53328	-4.87969	-5.07296
-1.41488	-3.61222	-3.11589	-4.23675	-4.6378	-4.94018	-5.01859
-1.41388	-3.49671	-3.04382	-4.1396	-4.7076	-4.97718	-4.9139
-1.41288	-3.54475	-3.08883	-4.11819	-4.65931	-4.95796	-4.82969
-1.41188	-3.53514	-3.04098	-4.16107	-4.51481	-4.88496	-4.75098
-1.41088	-3.44384	-3.02697	-4.15457	-4.37959	-4.78245	-4.64774
-1.40988	-3.5238	-3.05132	-4.0419	-4.33392	-4.63706	-4.60025
-1.40888	-3.44132	-2.97952	-4.00129	-4.39284	-4.51547	-4.51345
-1.40788	-3.4151	-3.02379	-4.06087	-4.48868	-4.4288	-4.46951
-1.40688	-3.47072	-2.97542	-4.06419	-4.50914	-4.3933	-4.4465
-1.40588	-3.35558	-2.96129	-3.97219	-4.4104	-4.40927	-4.43692
-1.40488	-3.40057	-2.98454	-3.9046	-4.24519	-4.47619	-4.41579
-1.40388	-3.38975	-2.91271	-3.94169	-4.1126	-4.51912	-4.40025
-1.40288	-3.29726	-2.95591	-3.96656	-4.09459	-4.52609	-4.39689
-1.40188	-3.37469	-2.90696	-3.88585	-4.1711	-4.49494	-4.33924
-1.40088	-3.29191	-2.89248	-3.81096	-4.23883	-4.39332	-4.32641
-1.39988	-3.2634	-2.91456	-3.83307	-4.21846	-4.26307	-4.24562
-1.39888	-3.31706	-2.84273	-3.86594	-4.09174	-4.14215	-4.1425
-1.39788	-3.20081	-2.8848	-3.79901	-3.92727	-4.02209	-4.06666
-1.39688	-3.24249	-2.83509	-3.70364	-3.83421	-3.9534	-3.96256
-1.39588	-3.23069	-2.82029	-3.70877	-3.85887	-3.95787	-3.83236
-1.39488	-3.13642	-2.84101	-3.75218	-3.94596	-3.97589	-3.71503
-1.39388	-3.21053	-2.76881	-3.69549	-4.00661	-4.02264	-3.6021
-1.39288	-3.12726	-2.80986	-3.58999	-3.94898	-4.04619	-3.50144
-1.39188	-3.09571	-2.75924	-3.58075	-3.79798	-4.00936	-3.4203
-1.39088	-3.14674	-2.74375	-3.62094	-3.6542	-3.92166	-3.35263
-1.38988	-3.02912	-2.76284	-3.58462	-3.59403	-3.79872	-3.27867
-1.38888	-3.06699	-2.69033	-3.47742	-3.64212	-3.6401	-3.25454
-1.38788	-3.05387	-2.73003	-3.44745	-3.73142	-3.49845	-3.20781
-1.38688	-2.95642	-2.6782	-3.48078	-3.74751	-3.39251	-3.16314
-1.38588	-3.02695	-2.66212	-3.46705	-3.64314	-3.33911	-3.13535
-1.38488	-2.94189	-2.67937	-3.3541	-3.47018	-3.33783	-3.05483
-1.38388	-2.90667	-2.60622	-3.3036	-3.32706	-3.38536	-3.01465
-1.38288	-2.9557	-2.64459	-3.35334	-3.29302	-3.40929	-2.93298
-1.38188	-2.8355	-2.59119	-3.34182	-3.34925	-3.39378	-2.83036
-1.38088	-2.86916	-2.57449	-3.23701	-3.40516	-3.33999	-2.70775
-1.37988	-2.85487	-2.58981	-3.16307	-3.37574	-3.21579	-2.59854
-1.37888	-2.75351	-2.5156	-3.19225	-3.23855	-3.06386	-2.47382
-1.37788	-2.82008	-2.55242	-3.19585	-3.05907	-2.91988	-2.33346
-1.37688	-2.73276	-2.49701	-3.09943	-2.94783	-2.77802	-2.24141
-1.37588	-2.69206	-2.4796	-3.01548	-2.95346	-2.6891	-2.09289
-1.37488	-2.73851	-2.49261	-3.02732	-3.02811	-2.67402	-2.01219
-1.37388	-2.61519	-2.41716	-3.04394	-3.07669	-2.67217	-1.95391
-1.37288	-2.64362	-2.45262	-2.95416	-3.01093	-2.69871	-1.86473
-1.37188	-2.62642	-2.39464	-2.84531	-2.848	-2.69751	-1.80245
-1.37088	-2.51918	-2.37601	-2.84278	-2.68393	-2.63585	-1.76606
-1.36988	-2.58179	-2.38664	-2.87001	-2.59741	-2.51705	-1.72016
-1.36888	-2.49149	-2.30951	-2.79456	-2.62005	-2.36723	-1.66786
-1.36788	-2.44408	-2.34336	-2.67052	-2.69017	-2.17323	-1.60338
-1.36688	-2.48733	-2.28268	-2.64936	-2.68667	-2.002	-1.52223
-1.36588	-2.35796	-2.26268	-2.67918	-2.56448	-1.87296	-1.4259
-1.36488	-2.38006	-2.27044	-2.61336	-2.3667	-1.79719	-1.33188
-1.36388	-2.36004	-2.19102	-2.48041	-2.19361	-1.77273	-1.17922
-1.36288	-2.24542	-2.22303	-2.43959	-2.13393	-1.7999	-1.04133
-1.36188	-2.30287	-2.15903	-2.45588	-2.16985	-1.79845	-0.89818
-1.36088	-2.20807	-2.13744	-2.4159	-2.20814	-1.75529	-0.72407
-1.35988	-2.15168	-2.14216	-2.2724	-2.16523	-1.6672	-0.59529
-1.35888	-2.19118	-2.05995	-2.19984	-2.00875	-1.50378	-0.4186
-1.35788	-2.05453	-2.08976	-2.23632	-1.80152	-1.31162	-0.28183
-1.35688	-2.06903	-2.02209	-2.20207	-1.65203	-1.12666	-0.16243
-1.35588	-2.04514	-1.99852	-2.06579	-1.62561	-0.94641	-0.05339
-1.35488	-1.92131	-1.99976	-1.96803	-1.67522	-0.82419	0.06729
-1.35388	-1.97304	-1.91451	-1.97473	-1.70313	-0.77772	0.16979
-1.35288	-1.87157	-1.94196	-1.9589	-1.61528	-0.74537	0.25872
-1.35188	-1.8049	-1.87001	-1.83053	-1.41914	-0.74441	0.39159
-1.35088	-1.83974	-1.84424	-1.71238	-1.21437	-0.71032	0.4742
-1.34988	-1.69404	-1.84154	-1.70513	-1.08877	-0.60847	0.62209
-1.34888	-1.6991	-1.75276	-1.69759	-1.079	-0.44467	0.79698
-1.34788	-1.6703	-1.7776	-1.57269	-1.12455	-0.24264	0.94701
-1.34688	-1.53461	-1.70084	-1.43072	-1.10751	0.00381	1.13501
-1.34588	-1.57926	-1.67247	-1.39993	-0.95967	0.23052	1.35372
-1.34488	-1.47029	-1.66539	-1.40521	-0.72285	0.41313	1.57356
-1.34388	-1.39174	-1.57273	-1.29285	-0.50236	0.53649	1.8055
-1.34288	-1.42107	-1.59454	-1.12576	-0.39609	0.60292	2.03411
-1.34188	-1.26439	-1.51243	-1.07526	-0.39784	0.61674	2.25547
-1.34088	-1.25944	-1.48132	-1.0807	-0.41013	0.65559	2.46809
-1.33988	-1.22411	-1.46938	-0.97965	-0.33781	0.74688	2.6868
-1.33888	-1.07445	-1.37228	-0.80647	-0.13898	0.88608	2.84946
-1.33788	-1.11128	-1.39092	-0.73131	0.12752	1.10929	3.03178
-1.33688	-0.99355	-1.30302	-0.7266	0.33124	1.36679	3.20522
-1.33588	-0.90177	-1.26891	-0.64425	0.40748	1.62395	3.34678
-1.33488	-0.92447	-1.25193	-0.45086	0.39558	1.87238	3.53781
-1.33388	-0.75514	-1.15	-0.33888	0.39728	2.05717	3.68042
-1.33288	-0.73863	-1.16528	-0.34365	0.52022	2.15767	3.86913
-1.33188	-0.69615	-1.07127	-0.27039	0.76217	2.23779	4.08521
-1.33088	-0.53145	-1.03388	-0.08457	1.02699	2.28526	4.31738
-1.32988	-0.55964	-1.0117	0.05997	1.21706	2.36695	4.5535
-1.32888	-0.43143	-0.90454	0.07743	1.27824	2.5229	4.81623
-1.32788	-0.32527	-0.9165	0.12778	1.27036	2.75114	5.11245
-1.32688	-0.34131	-0.81607	0.31197	1.32415	3.02555	5.37066
-1.32588	-0.15771	-0.77507	0.48161	1.52174	3.35319	5.6924
-1.32488	-0.12958	-0.74785	0.52354	1.8214	3.66042	5.95543
-1.32388	-0.07834	-0.63526	0.56821	2.11285	3.91953	6.1988
-1.32288	0.10163	-0.64376	0.74549	2.28393	4.11308	6.47046
-1.32188	0.08191	-0.53714	0.94733	2.33197	4.23809	6.70884
-1.32088	0.22181	-0.49222	1.01838	2.35345	4.3059	6.92076
-1.31988	0.3425	-0.45987	1.05022	2.46518	4.39903	7.13298
-1.31888	0.33282	-0.34249	1.21414	2.71335	4.53717	7.32935
-1.31788	0.52998	-0.34779	1.44093	3.03813	4.73457	7.54324
-1.31688	0.56923	-0.23533	1.54439	3.30993	5.02844	7.76269
-1.31588	0.62864	-0.1868	1.57396	3.4412	5.36182	8.00828
-1.31488	0.8234	-0.14994	1.71859	3.4676	5.69937	8.25245
-1.31388	0.81176	-0.02669	1.95981	3.50465	6.03039	8.56897
-1.31288	0.96212	-0.02852	2.08704	3.67039	6.29148	8.87642
-1.31188	1.09619	0.0894	2.13066	3.97304	6.46341	9.20125
-1.31088	1.09396	0.1415	2.25261	4.30686	6.6048	9.56437
-1.30988	1.30428	0.18225	2.50002	4.55776	6.70473	9.88648
-1.30888	1.35221	0.30992	2.67178	4.6645	6.83904	10.2692
-1.30788	1.41911	0.31074	2.70549	4.68567	7.04842	10.6075
-1.30688	1.62623	0.43314	2.81297	4.76896	7.33511	10.9259
-1.30588	1.61977	0.48785	3.05061	5.00544	7.6777	11.2258
-1.30488	1.77933	0.53154	3.25026	5.35355	8.07293	11.533
-1.30388	1.92148	0.66276	3.31504	5.7	8.45527	11.8116
-1.30288	1.92293	0.66507	3.39824	5.91521	8.78843	12.0677
-1.30188	2.14242	0.79055	3.6212	5.99372	9.05173	12.3633
-1.30088	2.19504	0.84704	3.84389	6.04047	9.23544	12.6038
-1.29988	2.26553	0.89205	3.92946	6.18007	9.35168	12.9124
-1.29888	2.47984	1.02552	3.99874	6.46947	9.48764	13.2488
-1.29788	2.47442	1.02814	4.20428	6.84969	9.66814	13.564
-1.29688	2.63847	1.15519	4.44286	7.16528	9.90221	13.9294
-1.29588	2.78376	1.21192	4.55087	7.32792	10.2347	14.3286
-1.29488	2.7842	1.25695	4.60318	7.37385	10.61	14.7283
-1.29388	3.00748	1.39115	4.78049	7.42343	10.994	15.1411
-1.29288	3.05851	1.39227	5.03592	7.61116	11.3713	15.5401
-1.29188	3.12851	1.51917	5.17361	7.94025	11.6799	15.93
-1.29088	3.34311	1.57467	5.21576	8.30157	11.8927	16.2961
-1.28988	3.33222	1.61766	5.36645	8.5727	12.0671	16.6582
-1.28888	3.4954	1.75105	5.61915	8.68448	12.1883	16.9554
-1.28788	3.63661	1.74932	5.77078	8.70866	12.3379	17.262
-1.28688	3.63111	1.87389	5.82365	8.79511	12.5473	17.5541
-1.28588	3.85106	1.92691	5.93553	9.03825	12.8308	17.8116
-1.28488	3.89373	1.96595	6.1792	9.40314	13.169	18.1216
-1.28388	3.95745	2.09661	6.35697	9.75676	13.5711	18.3808
-1.28288	4.16509	2.09042	6.39425	9.96929	13.9561	18.6877
-1.28188	4.14367	2.21097	6.48505	10.0333	14.2966	19.0292
-1.28088	4.29902	2.25999	6.70233	10.0577	14.565	19.388
-1.27988	4.4281	2.29286	6.89763	10.1792	14.7499	19.7455
-1.27888	4.41154	2.41893	6.95792	10.4563	14.8585	20.1264
-1.27788	4.62128	2.40681	7.01172	10.8193	14.9752	20.5226
-1.27688	4.64833	2.52081	7.19667	11.1118	15.1172	20.8696
-1.27588	4.70106	2.56438	7.3978	11.2394	15.3042	21.2561
-1.27488	4.89339	2.58997	7.46683	11.2396	15.5815	21.5638
-1.27388	4.8553	2.70987	7.5037	11.2527	15.9009	21.8341
-1.27288	4.99758	2.69061	7.65292	11.4046	16.2344	22.1175
-1.27188	5.1074	2.79657	7.84986	11.6988	16.5613	22.349
-1.27088	5.07499	2.83335	7.9363	12.0147	16.8246	22.5446
-1.26988	5.26892	2.85097	7.95032	12.2279	16.9967	22.7458
-1.26888	5.27627	2.96378	8.0663	12.2795	17.1248	22.9304
-1.26788	5.31337	2.93696	8.26516	12.2414	17.1903	23.1423
-1.26688	5.48491	3.03404	8.36579	12.2687	17.2689	23.3593
-1.26588	5.42779	3.06411	8.36723	12.4542	17.3967	23.6063
-1.26488	5.55298	3.07194	8.43967	12.7506	17.5831	23.8526
-1.26388	5.64019	3.17606	8.61701	13.0271	17.8201	24.1618
-1.26288	5.58984	3.14127	8.71829	13.1544	18.1158	24.4508
-1.26188	5.76167	3.22852	8.72169	13.1317	18.4006	24.7395
-1.26088	5.74473	3.25083	8.75437	13.0793	18.648	25.0438
-1.25988	5.76377	3.24893	8.90563	13.1308	18.8317	25.2736
-1.25888	5.91049	3.34395	9.0189	13.3318	18.9324	25.5323
-1.25788	5.83189	3.30092	8.99955	13.6058	18.9528	25.7254
-1.25688	5.93734	3.37779	9.00796	13.7999	18.9709	25.8704
-1.25588	5.99788	3.39232	9.11996	13.8265	19.0052	25.9841
-1.25488	5.92938	3.38076	9.23235	13.737	19.0669	26.0886
-1.25388	6.07736	3.46663	9.22869	13.6642	19.2077	26.1673
-1.25288	6.03644	3.41583	9.19726	13.7311	19.383	26.2245
-1.25188	6.0378	3.48219	9.27774	13.9261	19.5773	26.3345
-1.25088	6.1582	3.4894	9.38311	14.1303	19.7701	26.3996
-1.24988	6.06004	3.46866	9.38015	14.2254	19.9077	26.5454
-1.24888	6.14502	3.54561	9.33464	14.1658	19.9593	26.7184
-1.24788	6.17992	3.48774	9.37369	14.0317	19.9719	26.8654
-1.24688	6.09506	3.54422	9.46739	13.9715	19.9192	27.0466
-1.24588	6.22028	3.5449	9.47372	14.0603	19.8743	27.248
-1.24488	6.15785	3.51568	9.41114	14.2482	19.8612	27.421
-1.24388	6.14367	3.58456	9.41933	14.4026	19.8987	27.583
-1.24288	6.23944	3.52073	9.50343	14.4089	19.9768	27.693
-1.24188	6.12508	3.56813	9.51891	14.287	20.1105	27.7712
-1.24088	6.19292	3.5634	9.44357	14.1469	20.2379	27.8043
-1.23988	6.20462	3.52663	9.41595	14.1099	20.3364	27.8177
-1.23888	6.10734	3.58801	9.48367	14.2095	20.3773	27.7605
-1.23788	6.21209	3.51964	9.49463	14.3643	20.3497	27.7114
-1.23688	6.13252	3.55876	9.42377	14.4356	20.2471	27.6581
-1.23588	6.10711	3.54954	9.36688	14.3507	20.1433	27.5838
-1.23488	6.18092	3.50651	9.41358	14.1709	20.0441	27.5772
-1.23388	6.05568	3.56158	9.43407	14.0216	19.9691	27.5319
-1.23288	6.109	3.48966	9.34371	14.0084	19.9626	27.5449
-1.23188	6.1026	3.52121	9.27257	14.1089	19.9915	27.5884
-1.23088	5.99881	3.50898	9.2935	14.2061	20.036	27.6472
-1.22988	6.08613	3.4611	9.31498	14.1971	20.082	27.6862
-1.22888	5.99413	3.51043	9.24469	14.0523	20.0807	27.7342
-1.22788	5.96187	3.43666	9.15023	13.8514	20.0088	27.7752
-1.22688	6.01785	3.46204	9.14492	13.7291	19.9072	27.7435
-1.22588	5.88661	3.44743	9.16784	13.7491	19.7517	27.7399
-1.22488	5.93064	3.39579	9.0993	13.8421	19.6035	27.641
-1.22388	5.9099	3.44063	9.00132	13.8955	19.4872	27.5027
-1.22288	5.80395	3.36579	8.97721	13.8124	19.4198	27.3761
-1.22188	5.8776	3.38604	8.99267	13.6235	19.3849	27.2043
-1.22088	5.77774	3.37016	8.94084	13.4419	19.4006	27.0057
-1.21988	5.74243	3.31579	8.8355	13.363	19.4098	26.8337
-1.21888	5.78489	3.35701	8.79023	13.4012	19.3953	26.6669
-1.21788	5.65272	3.28242	8.80668	13.4801	19.3363	26.5379
-1.21688	5.69011	3.29829	8.76269	13.4758	19.2187	26.4317
-1.21588	5.65916	3.28196	8.64885	13.338	19.0413	26.3518
-1.21488	5.5546	3.22611	8.58724	13.132	18.8702	26.2746
-1.21388	5.61865	3.26436	8.6015	12.9613	18.7125	26.2547
-1.21288	5.51541	3.19027	8.55924	12.921	18.5772	26.2053
-1.21188	5.48075	3.2029	8.45835	12.97	18.5067	26.1457
-1.21088	5.51353	3.1869	8.37883	12.9991	18.4612	26.0885
-1.20988	5.38317	3.12999	8.38229	12.9305	18.4276	25.9596
-1.20888	5.4172	3.1662	8.35787	12.7538	18.3985	25.8558
-1.20788	5.38016	3.09356	8.24292	12.5402	18.3265	25.6935
-1.20688	5.28035	3.1035	8.16415	12.4116	18.1944	25.4962
-1.20588	5.3378	3.0882	8.15842	12.4084	18.0436	25.2834
-1.20488	5.23409	3.03084	8.14138	12.4611	17.8539	25.0812
-1.20388	5.20238	3.06542	8.0473	12.4671	17.6839	24.8739
-1.20288	5.22808	2.9944	7.94568	12.3525	17.5449	24.6642
-1.20188	5.10263	3.00236	7.92687	12.1596	17.4556	24.5221
-1.20088	5.13525	2.98811	7.91703	11.9875	17.3914	24.3399
-1.19988	5.09467	2.93077	7.82753	11.9093	17.3699	24.2431
-1.19888	5.00085	2.96424	7.73385	11.9292	17.337	24.1712
-1.19788	5.0536	2.89533	7.70735	11.9702	17.2787	24.0743
-1.19688	4.95173	2.90162	7.69923	11.933	17.1776	24.0068
-1.19588	4.92391	2.88866	7.62267	11.7808	17.0355	23.958
-1.19488	4.94495	2.83171	7.52101	11.5798	16.8429	23.8775
-1.19388	4.82494	2.86445	7.48635	11.4301	16.6715	23.7912
-1.19288	4.85766	2.79779	7.48698	11.392	16.5199	23.6699
-1.19188	4.81535	2.80273	7.42388	11.426	16.3918	23.5253
-1.19088	4.72825	2.79124	7.31914	11.4313	16.3235	23.3613
-1.18988	4.77855	2.73497	7.27005	11.3486	16.273	23.1958
-1.18888	4.67932	2.76706	7.27868	11.1792	16.2232	22.98
-1.18788	4.65555	2.70246	7.2213	10.9921	16.1732	22.7941
-1.18688	4.67358	2.70659	7.12455	10.8856	16.0835	22.6149
-1.18588	4.55983	2.69665	7.06446	10.8872	15.9397	22.428
-1.18488	4.59328	2.6411	7.06942	10.9258	15.79	22.3091
-1.18388	4.55094	2.67282	7.03233	10.9159	15.6138	22.154
-1.18288	4.47023	2.61053	6.92155	10.7965	15.4609	22.0497
-1.18188	4.51839	2.61411	6.8606	10.6177	15.3462	21.9695
-1.18088	4.42228	2.6055	6.86293	10.4691	15.2781	21.9034
-1.17988	4.40302	2.55108	6.83257	10.4132	15.2301	21.8234
-1.17888	4.41921	2.58265	6.74333	10.4351	15.2134	21.7458
-1.17788	4.31108	2.52234	6.66456	10.4707	15.1799	21.6756
-1.17688	4.34581	2.52561	6.65574	10.4284	15.1168	21.5409
-1.17588	4.30346	2.51827	6.64056	10.2861	15.0173	21.4546
-1.17488	4.22859	2.46474	6.55226	10.1106	14.884	21.286
-1.17388	4.27578	2.49636	6.47756	9.98937	14.7056	21.1025
-1.17288	4.18295	2.43797	6.46875	9.96893	14.5587	20.9486
-1.17188	4.16765	2.44098	6.45648	10.0073	14.4391	20.7695
-1.17088	4.18298	2.43495	6.37962	10.0087	14.3424	20.5733
-1.16988	4.07998	2.38244	6.29522	9.92945	14.2993	20.4056
-1.16888	4.1162	2.41413	6.28117	9.77273	14.2667	20.2453
-1.16788	4.07454	2.3577	6.29001	9.60926	14.2269	20.1129
-1.16688	4.00533	2.36085	6.22934	9.52689	14.1832	20.0002
-1.16588	4.05248	2.35612	6.13732	9.53775	14.1005	19.9037
-1.16488	3.96307	2.30461	6.10944	9.57993	13.9672	19.8006
-1.16388	3.95157	2.33671	6.12134	9.56937	13.8357	19.7497
-1.16288	3.96703	2.28197	6.06373	9.46205	13.6841	19.6686
-1.16188	3.86909	2.28513	5.9833	9.30763	13.5644	19.5859
-1.16088	3.90696	2.2818	5.94737	9.18758	13.4841	19.5168
-1.15988	3.86657	2.23115	5.95901	9.15316	13.446	19.3889
-1.15888	3.80197	2.26344	5.92251	9.18695	13.4223	19.3026
-1.15788	3.84938	2.21041	5.82212	9.22431	13.4237	19.1662
-1.15688	3.76286	2.21359	5.78345	9.18496	13.4032	19.0184
-1.15588	3.75494	2.21144	5.79568	9.05652	13.3511	18.8635
-1.15488	3.77047	2.1617	5.76978	8.90337	13.2623	18.7258
-1.15388	3.67669	2.19447	5.68956	8.80589	13.1439	18.5831
-1.15288	3.71581	2.14292	5.62951	8.80419	12.9883	18.434
-1.15188	3.67697	2.14626	5.63907	8.84823	12.8701	18.3469
-1.15088	3.61673	2.14525	5.62824	8.85405	12.7792	18.2088
-1.14988	3.66422	2.09651	5.54595	8.78143	12.7106	18.1495
-1.14888	3.58066	2.12943	5.49109	8.64587	12.691	18.1056
-1.14788	3.57593	2.07925	5.49936	8.50795	12.6806	18.0292
-1.14688	3.59138	2.08287	5.4942	8.44822	12.6529	17.9827
-1.14588	3.50138	2.08287	5.42701	8.47443	12.6215	17.9538
-1.14488	3.54207	2.03492	5.35825	8.52405	12.5465	17.9008
-1.14388	3.50441	2.06807	5.36258	8.51705	12.4251	17.8493
-1.14288	3.44782	2.01912	5.37632	8.41958	12.3085	17.7789
-1.14188	3.49612	2.02307	5.31921	8.27928	12.1759	17.6915
-1.14088	3.41498	2.02389	5.24263	8.17631	12.0798	17.5917
-1.13988	3.41279	1.97682	5.22902	8.15572	12.0242	17.5041
-1.13888	3.42915	2.01037	5.25094	8.19779	12.0089	17.3673
-1.13788	3.34226	1.96269	5.2016	8.24149	12.003	17.2639
-1.13688	3.38452	1.96681	5.13256	8.21185	12.0183	17.1585
-1.13588	3.348	1.96848	5.1122	8.09552	12.007	17.0445
-1.13488	3.29445	1.92231	5.13404	7.96072	11.9655	16.9869
-1.13388	3.3433	1.9563	5.10126	7.88477	11.8884	16.8891
-1.13288	3.26422	1.90954	5.01385	7.89717	11.783	16.8373
-1.13188	3.26435	1.91413	4.98826	7.95095	11.6453	16.8028
-1.13088	3.28124	1.91646	5.01348	7.95761	11.5447	16.7707
-1.12988	3.19721	1.87098	4.98939	7.89165	11.4754	16.7228
-1.12888	3.24087	1.90541	4.91431	7.76255	11.426	16.6828
-1.12788	3.20562	1.85955	4.86901	7.63508	11.4243	16.6561
-1.12688	3.15431	1.86451	4.88823	7.58523	11.4251	16.5722
-1.12588	3.20398	1.86773	4.88321	7.61892	11.4063	16.5416
-1.12488	3.12684	1.8228	4.81143	7.66962	11.386	16.4351
-1.12388	3.12902	1.85756	4.76847	7.66962	11.3233	16.3155
-1.12288	3.14689	1.81266	4.78814	7.57798	11.2107	16.2353
-1.12188	3.06504	1.81797	4.7867	7.45011	11.1068	16.129
-1.12088	3.10992	1.82199	4.72701	7.3647	10.9892	16.0062
-1.11988	3.07557	1.7776	4.67377	7.35937	10.9085	15.903
-1.11888	3.02699	1.81278	4.68201	7.41367	10.8717	15.8018
-1.11788	3.07744	1.76872	4.69608	7.4638	10.8706	15.7211
-1.11688	3.00229	1.77428	4.64793	7.43933	10.8774	15.6576
-1.11588	3.00625	1.77902	4.57983	7.33207	10.9044	15.6063
-1.11488	3.02475	1.73524	4.58228	7.20845	10.9062	15.541
-1.11388	2.9449	1.77072	4.61434	7.13747	10.8756	15.5296
-1.11288	2.99088	1.72742	4.56567	7.15785	10.8077	15.4873
-1.11188	2.95765	1.7332	4.50401	7.21813	10.7128	15.4462
-1.11088	2.91114	1.73854	4.49689	7.23162	10.5867	15.4207
-1.10988	2.96244	1.69537	4.52391	7.17207	10.4994	15.3355
-1.10888	2.88888	1.7311	4.49678	7.05866	10.4438	15.3
-1.10788	2.8947	1.6886	4.41695	6.9462	10.4109	15.2179
-1.10688	2.91394	1.69473	4.40258	6.90871	10.4228	15.1218
-1.10588	2.83599	1.70067	4.4373	6.95428	10.4352	15.0232
-1.10488	2.88295	1.65804	4.41674	7.01361	10.4294	14.9419
-1.10388	2.85125	1.69409	4.35047	7.01669	10.4177	14.8553
-1.10288	2.80645	1.65226	4.31434	6.93312	10.3611	14.7566
-1.10188	2.85856	1.65868	4.34159	6.81355	10.2584	14.7151
-1.10088	2.78679	1.66491	4.34438	6.73816	10.1638	14.6207
-1.09988	2.79373	1.62282	4.27255	6.74118	10.0581	14.6043
-1.09888	2.81366	1.6592	4.23622	6.79837	9.98792	14.6002
-1.09788	2.7378	1.61793	4.26361	6.85222	9.96423	14.5585
-1.09688	2.78594	1.62462	4.26657	6.83177	9.97547	14.5448
-1.09588	2.75506	1.63126	4.21145	6.73082	9.99258	14.5521
-1.09488	2.71188	1.58965	4.1643	6.61965	10.0312	14.5351
-1.09388	2.76456	1.62633	4.1817	6.56067	10.04	14.5197
-1.09288	2.69362	1.58549	4.20272	6.58989	10.0178	14.4846
-1.09188	2.70222	1.59262	4.15853	6.65991	9.95487	14.437
-1.09088	2.72282	1.59973	4.0986	6.6792	9.86633	14.3766
-1.08988	2.64829	1.55854	4.10448	6.62174	9.74999	14.3278
-1.08888	2.69721	1.59549	4.13812	6.51253	9.67144	14.2317
-1.08788	2.66715	1.55509	4.0954	6.40312	9.62912	14.1691
-1.08688	2.62553	1.56252	4.03321	6.37415	9.60793	14.1047
-1.08588	2.67889	1.56994	4.02988	6.42417	9.62754	14.028
-1.08488	2.60892	1.52906	4.06433	6.48443	9.64838	14.0063
-1.08388	2.61856	1.56629	4.04186	6.49325	9.64983	13.9408
-1.08288	2.64013	1.52636	3.96521	6.41364	9.64381	13.9207
-1.08188	2.56684	1.53401	3.95532	6.30051	9.59587	13.912
-1.08088	2.61695	1.54182	3.98836	6.23312	9.49858	13.9116
-1.07988	2.58771	1.50126	3.9742	6.24298	9.41026	13.896
-1.07888	2.54726	1.53874	3.91332	6.30614	9.31272	13.8889
-1.07788	2.60139	1.49925	3.88528	6.36675	9.25463	13.8874
-1.07688	2.53239	1.50696	3.92142	6.35339	9.2403	13.8333
-1.07588	2.54265	1.51517	3.92506	6.25852	9.25917	13.8327
-1.07488	2.5645	1.47489	3.85749	6.15108	9.2837	13.7576
-1.07388	2.49221	1.51256	3.8289	6.09824	9.32794	13.672
-1.07288	2.5428	1.47341	3.86124	6.1328	9.34337	13.6236
-1.07188	2.51415	1.48123	3.86815	6.19982	9.32851	13.5453
-1.07088	2.47437	1.48977	3.81705	6.22001	9.27542	13.4526
-1.06988	2.52886	1.44987	3.77603	6.16733	9.19433	13.3823
-1.06888	2.46089	1.48759	3.8057	6.06203	9.08716	13.3119
-1.06788	2.47198	1.44882	3.83001	5.95916	9.02227	13.2609
-1.06688	2.49422	1.45686	3.78918	5.93387	8.98792	13.2207
-1.06588	2.42267	1.46555	3.73236	5.98737	8.97191	13.1994
-1.06488	2.47383	1.42602	3.74072	6.05588	9.00119	13.1623
-1.06388	2.44567	1.4639	3.77855	6.06591	9.02779	13.1762
-1.06288	2.40702	1.42551	3.73749	5.9873	9.03785	13.156
-1.06188	2.4621	1.4338	3.68152	5.87933	9.04032	13.1372
-1.06088	2.39513	1.44279	3.686	5.81468	8.99974	13.1356
-1.05988	2.40727	1.40355	3.71929	5.82987	8.91264	13.0754
-1.05888	2.43013	1.44157	3.69961	5.89492	8.8328	13.0601
-1.05788	2.36	1.4035	3.63078	5.95564	8.74121	13.0031
-1.05688	2.41166	1.41203	3.62168	5.9442	8.68991	12.9338
-1.05588	2.38454	1.42116	3.66377	5.85272	8.68215	12.8597
-1.05488	2.3466	1.38221	3.65156	5.74946	8.70749	12.7976
-1.05388	2.40211	1.42038	3.59206	5.70407	8.73848	12.731
-1.05288	2.3361	1.38254	3.56596	5.74298	8.79097	12.6604
-1.05188	2.34885	1.39134	3.60031	5.81835	8.81334	12.6424
-1.05088	2.37248	1.40066	3.61008	5.84209	8.80517	12.5732
-1.04988	2.303	1.36197	3.54622	5.79142	8.75841	12.5736
-1.04888	2.35506	1.40033	3.51811	5.68965	8.68324	12.5867
-1.04788	2.32842	1.36279	3.55475	5.59178	8.58121	12.5641
-1.04688	2.29146	1.37174	3.56644	5.56908	8.52045	12.5687
-1.04588	2.34737	1.38134	3.5197	5.62428	8.48904	12.5901
-1.04488	2.28182	1.34286	3.48196	5.69144	8.48002	12.5911
-1.04388	2.29546	1.38138	3.50915	5.70547	8.51398	12.5923
-1.04288	2.31935	1.34401	3.53356	5.63144	8.54613	12.5733
-1.04188	2.25089	1.35313	3.49424	5.52681	8.56263	12.5457
-1.04088	2.30344	1.3629	3.43801	5.47241	8.57011	12.5057
-1.03988	2.27758	1.32463	3.45031	5.49273	8.5374	12.4768
-1.03888	2.2412	1.36342	3.48917	5.56784	8.45262	12.4022
-1.03788	2.29717	1.32631	3.45765	5.63624	8.3756	12.3574
-1.03688	2.23221	1.33556	3.40866	5.62942	8.28782	12.3122
-1.03588	2.24634	1.34561	3.41337	5.54469	8.24284	12.2541
-1.03488	2.27053	1.30763	3.4532	5.44522	8.2391	12.2524
-1.03388	2.2022	1.34644	3.43622	5.40253	8.26817	12.2034
-1.03288	2.25542	1.3097	3.36951	5.44615	8.30162	12.2009
-1.03188	2.22965	1.31907	3.36799	5.52059	8.3581	12.2132
-1.03088	2.19376	1.32922	3.41108	5.54814	8.38697	12.2272
-1.02988	2.24976	1.29153	3.4013	5.50391	8.38113	12.2266
-1.02888	2.18538	1.33043	3.34692	5.40614	8.33555	12.2346
-1.02788	2.19983	1.29398	3.32255	5.31132	8.26408	12.2519
-1.02688	2.22461	1.30351	3.36376	5.29549	8.16656	12.2101
-1.02588	2.15709	1.3139	3.37818	5.35627	8.10986	12.2252
-1.02488	2.21011	1.27641	3.31316	5.42975	8.08497	12.1664
-1.02388	2.18453	1.31531	3.28953	5.44606	8.07877	12.0991
-1.02288	2.14925	1.27914	3.32871	5.37605	8.11559	12.0668
-1.02188	2.20597	1.28888	3.33638	5.27637	8.14925	12.0051
-1.02088	2.1419	1.29929	3.29199	5.22068	8.16618	11.9271
-1.01988	2.15635	1.26216	3.25518	5.24099	8.17704	11.8732
-1.01888	2.18117	1.30122	3.28414	5.31137	8.14148	11.8182
-1.01788	2.11404	1.26513	3.31315	5.37823	8.05927	11.7886
-1.01688	2.16762	1.2751	3.27461	5.37085	7.98603	11.7622
-1.01588	2.14281	1.28557	3.22159	5.2853	7.9007	11.7529
-1.01488	2.10809	1.24862	3.23679	5.19053	7.85808	11.7281
-1.01388	2.16508	1.28786	3.27965	5.15299	7.85694	11.754
-1.01288	2.10183	1.25198	3.24739	5.20074	7.88756	11.7476
-1.01188	2.11677	1.262	3.19642	5.28357	7.92276	11.7415
-1.01088	2.14197	1.27262	3.20894	5.31038	7.97898	11.7524
-1.00988	2.07571	1.23595	3.24357	5.26603	8.00733	11.7083
-1.00888	2.12938	1.27524	3.22648	5.17248	8.0064	11.7108
-1.00788	2.10502	1.23945	3.16586	5.07755	7.962	11.6664
-1.00688	2.07071	1.24977	3.16332	5.0636	7.89099	11.6111
-1.00588	2.12808	1.26055	3.20858	5.12527	7.79533	11.5524
-1.00488	2.06553	1.22402	3.20048	5.19377	7.74366	11.5103
-1.00388	2.08095	1.26349	3.14579	5.21076	7.72007	11.4579
-1.00288	2.10627	1.22791	3.12619	5.14027	7.71625	11.398
-1.00188	2.04054	1.23838	3.16865	5.04146	7.75562	11.3862
-1.00088	2.09464	1.24935	3.1854	4.99295	7.79198	11.3299
-0.99988	2.07095	1.213	3.12775	5.01481	7.81082	11.343
-0.99888	2.03698	1.25246	3.10327	5.09141	7.82539	11.3677
-0.99788	2.09438	1.21716	3.14345	5.16326	7.79643	11.3547
-0.99688	2.0322	1.22772	3.15782	5.15988	7.7183	11.3758
-0.99588	2.04822	1.2388	3.11723	5.07765	7.6481	11.4091
-0.99488	2.07413	1.20267	3.08497	4.98561	7.56486	11.4215
-0.99388	2.00896	1.24232	3.11589	4.94785	7.52822	11.4332
-0.99288	2.06312	1.20706	3.14597	4.99746	7.52932	11.4237
-0.99188	2.03948	1.2178	3.11407	5.07698	7.56345	11.4074
-0.99088	2.0059	1.22895	3.06318	5.10678	7.60045	11.3764
-0.98988	2.07857	1.20152	3.09338	5.09076	7.69949	11.406
-0.98888	2.03479	1.25304	3.16179	5.03244	7.79208	11.43
-0.98788	2.06665	1.22892	3.14707	4.97094	7.84817	11.4797
-0.98688	2.10543	1.24899	3.11277	4.98287	7.84874	11.5114
-0.98588	2.05013	1.26723	3.12984	5.06533	7.81127	11.511
-0.98488	2.1103	1.23622	3.1743	5.1511	7.73868	11.5494
-0.98388	2.08918	1.27809	3.1633	5.17518	7.69414	11.5201
-0.98288	2.0539	1.24255	3.10134	5.1068	7.66593	11.5161
-0.98188	2.10581	1.25026	3.0946	5.0006	7.64366	11.5054
-0.98088	2.03483	1.25527	3.13017	4.93314	7.65314	11.4762
-0.97988	2.03712	1.21064	3.10545	4.93183	7.64625	11.415
-0.97888	2.04529	1.23845	3.03326	4.97257	7.61321	11.3435
-0.97788	1.95884	1.18889	2.98842	4.99922	7.56006	11.2598
-0.97688	1.98747	1.1825	2.99826	4.94542	7.45094	11.1105
-0.97588	1.93509	1.17364	2.98248	4.8076	7.28418	10.9936
-0.97488	1.86887	1.1156	2.88336	4.6531	7.11653	10.7878
-0.97388	1.88969	1.13026	2.81772	4.54838	6.92763	10.5551
-0.97288	1.78854	1.06788	2.81817	4.52113	6.77123	10.3472
-0.97188	1.76176	1.04932	2.78036	4.52002	6.64722	10.1005
-0.97088	1.74241	1.02866	2.68488	4.46403	6.54585	9.82582
-0.96988	1.62908	0.95957	2.59635	4.33368	6.44047	9.56144
-0.96888	1.63251	0.96394	2.56588	4.14726	6.35313	9.2847
-0.96788	1.55622	0.89209	2.53093	3.95795	6.23169	9.0248
-0.96688	1.46768	0.86489	2.4315	3.84228	6.07633	8.76009
