# Supplementary material for: Autonomous closed-loop mechanistic investigation of molecular electrochemistry via automation
Source: Nat Commun. 2024 Mar 30;15:2781. doi: 10.1038/s41467-024-47210-x (PMC10981680; doi:10.1038/s41467-024-47210-x)
Supplement: Supplementary file 5 — Source Data [file 41467_2024_47210_MOESM5_ESM.zip › Source Data/Fig. 2.xlsx]

## Sheet: Fig. 2a (0 mM n-BuBr)
Potential, iR-corrected (V vs.Fc/Fc+)	Current (μA) at 0.2 V/s	Current (μA) at 0.32 V/s	Current (μA) at 0.5 V/s	Current (μA) at 0.8 V/s	Current (μA) at 1.26 V/s	Current (μA) at 2 V/s
-0.96588	-0.53926	-0.95143	-1.24503	-2.03924	-2.24396	-3.52145
-0.96688	-0.55161	-0.91793	-1.20827	-1.99961	-2.31383	-3.40602
-0.96788	-0.56303	-0.88845	-1.17698	-1.96377	-2.3766	-3.31011
-0.96888	-0.57356	-0.8628	-1.15091	-1.93161	-2.43263	-3.23278
-0.96988	-0.58327	-0.8408	-1.12977	-1.90302	-2.48228	-3.17307
-0.97088	-0.59218	-0.82228	-1.1133	-1.87787	-2.52592	-3.13003
-0.97188	-0.60036	-0.80707	-1.10122	-1.85606	-2.5639	-3.10273
-0.97288	-0.60784	-0.79498	-1.09328	-1.83747	-2.59658	-3.09021
-0.97388	-0.61467	-0.78584	-1.0892	-1.82197	-2.62434	-3.09152
-0.97488	-0.62091	-0.77946	-1.08871	-1.80946	-2.64753	-3.10571
-0.97588	-0.62659	-0.77568	-1.09155	-1.79981	-2.66652	-3.13185
-0.97688	-0.63177	-0.77431	-1.09744	-1.79292	-2.68166	-3.16897
-0.97788	-0.63648	-0.77518	-1.10612	-1.78866	-2.69332	-3.21613
-0.97888	-0.64079	-0.77811	-1.11731	-1.78692	-2.70186	-3.27239
-0.97988	-0.64472	-0.78292	-1.13075	-1.78758	-2.70765	-3.33679
-0.98088	-0.64834	-0.78944	-1.14617	-1.79053	-2.71104	-3.40839
-0.98188	-0.65169	-0.79749	-1.16329	-1.79565	-2.7124	-3.48623
-0.98288	-0.65481	-0.80688	-1.18186	-1.80282	-2.71209	-3.56938
-0.98388	-0.65775	-0.81745	-1.2016	-1.81193	-2.71047	-3.65688
-0.98488	-0.66057	-0.82901	-1.22225	-1.82286	-2.70791	-3.74779
-0.98588	-0.66329	-0.84139	-1.24352	-1.8355	-2.70476	-3.84115
-0.98688	-0.66598	-0.8544	-1.26516	-1.84972	-2.7014	-3.93603
-0.98788	-0.66868	-0.86789	-1.2869	-1.86542	-2.69817	-4.03146
-0.98888	-0.67143	-0.88165	-1.30846	-1.88248	-2.69545	-4.12651
-0.98988	-0.67429	-0.89553	-1.32958	-1.90078	-2.6936	-4.22022
-0.99088	-0.69784	-0.87572	-1.32713	-1.9283	-2.6663	-4.25554
-0.99188	-0.71969	-0.89315	-1.32675	-1.95989	-2.62933	-4.28105
-0.99288	-0.68696	-0.936	-1.33135	-1.98918	-2.6786	-4.32545
-0.99388	-0.69939	-0.93369	-1.32907	-2.0291	-2.71555	-4.38923
-0.99488	-0.7318	-0.91565	-1.33004	-2.05937	-2.78759	-4.43223
-0.99588	-0.7134	-0.89719	-1.33449	-2.08941	-2.86535	-4.4926
-0.99688	-0.69931	-0.92226	-1.34404	-2.09375	-2.93104	-4.5407
-0.99788	-0.74013	-0.96979	-1.35647	-2.06687	-2.99261	-4.55535
-0.99888	-0.73605	-0.99805	-1.37225	-2.05591	-3.11527	-4.58562
-0.99988	-0.71174	-0.99066	-1.38303	-2.03276	-3.14178	-4.595
-1.00088	-0.73782	-0.95898	-1.39129	-2.04425	-3.19581	-4.60745
-1.00188	-0.75991	-0.97256	-1.38477	-2.06655	-3.20837	-4.61484
-1.00288	-0.72688	-1.00011	-1.39309	-2.09546	-3.20958	-4.59217
-1.00388	-0.73832	-1.02826	-1.40002	-2.12355	-3.20185	-4.57351
-1.00488	-0.77094	-1.01133	-1.40944	-2.16843	-3.18205	-4.56193
-1.00588	-0.75259	-0.97718	-1.4278	-2.21043	-3.1324	-4.54663
-1.00688	-0.73815	-0.95984	-1.43602	-2.27822	-3.09136	-4.48449
-1.00788	-0.77935	-0.98034	-1.45282	-2.30775	-3.04372	-4.43824
-1.00888	-0.77494	-1.02383	-1.44826	-2.32709	-2.99838	-4.44254
-1.00988	-0.74947	-1.02184	-1.45373	-2.31902	-2.96127	-4.43041
-1.01088	-0.77536	-1.00368	-1.45657	-2.29647	-2.93987	-4.41817
-1.01188	-0.79753	-0.98359	-1.45409	-2.28147	-2.93458	-4.39087
-1.01288	-0.76476	-1.0046	-1.4712	-2.26896	-2.90553	-4.35197
-1.01388	-0.7764	-1.04912	-1.47031	-2.24668	-2.95211	-4.36496
-1.01488	-0.8087	-1.07377	-1.49106	-2.23428	-2.98535	-4.37674
-1.01588	-0.78992	-1.06489	-1.49447	-2.22165	-3.05701	-4.38333
-1.01688	-0.77458	-1.03196	-1.49254	-2.23359	-3.12986	-4.43897
-1.01788	-0.81497	-1.0458	-1.49589	-2.28071	-3.19726	-4.48438
-1.01888	-0.81104	-1.07319	-1.48788	-2.31074	-3.25641	-4.52086
-1.01988	-0.78575	-1.10419	-1.4898	-2.3555	-3.37926	-4.58585
-1.02088	-0.81188	-1.09107	-1.49205	-2.36232	-3.40671	-4.64041
-1.02188	-0.83334	-1.05712	-1.50095	-2.3583	-3.45774	-4.68718
-1.02288	-0.80016	-1.0399	-1.51533	-2.34938	-3.4697	-4.75001
-1.02388	-0.81111	-1.05884	-1.53234	-2.34236	-3.47461	-4.83858
-1.02488	-0.84311	-1.10072	-1.54247	-2.31459	-3.46193	-4.90312
-1.02588	-0.82416	-1.09858	-1.55025	-2.28862	-3.44306	-4.94409
-1.02688	-0.80917	-1.07966	-1.54122	-2.24022	-3.39246	-4.99527
-1.02788	-0.84985	-1.0605	-1.54874	-2.22792	-3.34994	-5.02121
-1.02888	-0.84576	-1.08431	-1.55302	-2.22511	-3.3026	-5.07107
-1.02988	-0.81967	-1.12977	-1.56363	-2.24867	-3.25665	-5.1285
-1.03088	-0.84502	-1.15626	-1.58259	-2.28553	-3.21548	-5.13639
-1.03188	-0.86642	-1.14809	-1.59068	-2.31542	-3.19944	-5.15412
-1.03288	-0.83253	-1.11095	-1.60746	-2.34277	-3.19528	-5.17365
-1.03388	-0.8438	-1.12321	-1.60426	-2.3812	-3.15938	-5.15793
-1.03488	-0.87627	-1.14792	-1.60863	-2.41228	-3.20669	-5.14238
-1.03588	-0.85716	-1.1755	-1.60651	-2.43979	-3.24155	-5.12589
-1.03688	-0.84167	-1.15926	-1.60523	-2.44129	-3.31026	-5.09659
-1.03788	-0.88203	-1.12124	-1.62073	-2.4128	-3.38567	-5.07217
-1.03888	-0.87773	-1.10314	-1.62193	-2.39733	-3.45095	-5.05446
-1.03988	-0.85211	-1.12062	-1.64088	-2.37139	-3.51139	-4.99978
-1.04088	-0.87804	-1.16511	-1.6445	-2.37996	-3.63255	-4.94652
-1.04188	-0.90042	-1.1638	-1.64372	-2.40072	-3.66204	-4.93852
-1.04288	-0.86674	-1.14496	-1.65113	-2.43014	-3.71353	-4.9174
-1.04388	-0.87728	-1.12434	-1.64519	-2.45701	-3.72762	-4.88746
-1.04488	-0.90981	-1.14425	-1.64707	-2.50072	-3.72947	-4.87515
-1.04588	-0.89074	-1.18925	-1.65181	-2.54307	-3.71644	-4.84588
-1.04688	-0.87537	-1.21454	-1.66006	-2.60986	-3.69451	-4.83225
-1.04788	-0.91641	-1.20504	-1.67445	-2.63621	-3.64155	-4.85005
-1.04888	-0.91179	-1.17042	-1.68873	-2.65478	-3.59662	-4.85138
-1.04988	-0.88558	-1.18319	-1.6992	-2.64673	-3.54624	-4.87452
-1.05088	-0.91147	-1.21018	-1.7084	-2.62229	-3.50019	-4.89478
-1.05188	-0.93347	-1.23975	-1.70028	-2.60727	-3.45809	-4.92143
-1.05288	-0.89911	-1.22605	-1.70725	-2.59288	-3.43546	-4.97604
-1.05388	-0.90985	-1.19051	-1.71187	-2.56687	-3.43018	-5.03049
-1.05488	-0.94257	-1.17193	-1.7209	-2.5531	-3.39522	-5.0787
-1.05588	-0.92354	-1.18801	-1.74207	-2.53976	-3.44284	-5.13042
-1.05688	-0.90735	-1.22814	-1.75235	-2.55257	-3.47189	-5.22793
-1.05788	-0.94845	-1.22258	-1.7686	-2.59727	-3.5419	-5.31091
-1.05888	-0.94429	-1.20187	-1.76681	-2.62748	-3.61506	-5.34329
-1.05988	-0.91757	-1.18133	-1.7645	-2.67233	-3.68202	-5.39096
-1.06088	-0.94362	-1.20224	-1.76263	-2.68186	-3.74244	-5.43676
-1.06188	-0.96587	-1.25105	-1.7595	-2.68129	-3.86271	-5.50078
-1.06288	-0.93172	-1.27816	-1.7767	-2.67079	-3.89406	-5.57312
-1.06388	-0.94247	-1.2708	-1.77457	-2.66378	-3.94867	-5.59981
-1.06488	-0.97546	-1.23591	-1.79101	-2.63678	-3.96232	-5.61775
-1.06588	-0.95664	-1.25063	-1.79333	-2.61045	-3.96604	-5.6452
-1.06688	-0.94097	-1.27734	-1.79247	-2.56067	-3.95408	-5.62284
-1.06788	-0.98231	-1.30923	-1.80054	-2.55123	-3.93457	-5.61162
-1.06888	-0.97854	-1.29439	-1.79668	-2.54905	-3.88368	-5.60819
-1.06988	-0.95204	-1.25947	-1.79874	-2.57167	-3.8378	-5.57689
-1.07088	-0.97858	-1.24074	-1.80321	-2.61222	-3.7886	-5.55855
-1.07188	-1.00122	-1.2597	-1.8124	-2.64494	-3.7421	-5.54386
-1.07288	-0.9671	-1.30461	-1.82562	-2.67663	-3.69855	-5.5116
-1.07388	-0.97828	-1.30203	-1.84042	-2.71776	-3.67868	-5.45004
-1.07488	-1.01237	-1.28398	-1.85138	-2.74631	-3.67095	-5.41244
-1.07588	-0.99324	-1.26284	-1.8583	-2.77274	-3.63569	-5.40519
-1.07688	-0.97784	-1.28573	-1.84912	-2.7786	-3.68443	-5.38017
-1.07788	-1.01972	-1.33067	-1.85537	-2.74995	-3.71444	-5.3833
-1.07888	-1.01617	-1.35686	-1.85933	-2.7364	-3.78605	-5.36223
-1.07988	-0.98924	-1.34751	-1.87037	-2.71041	-3.86033	-5.33053
-1.08088	-1.01567	-1.31123	-1.89052	-2.72156	-3.92634	-5.35337
-1.08188	-1.03941	-1.32468	-1.90158	-2.74018	-3.98832	-5.36049
-1.08288	-1.00533	-1.35212	-1.91764	-2.76964	-4.11262	-5.37009
-1.08388	-1.0163	-1.38526	-1.91426	-2.79562	-4.14371	-5.41816
-1.08488	-1.05089	-1.37599	-1.91979	-2.84223	-4.20057	-5.46654
-1.08588	-1.03222	-1.3409	-1.92039	-2.88795	-4.21472	-5.51711
-1.08688	-1.01619	-1.32399	-1.91983	-2.95581	-4.22061	-5.58182
-1.08788	-1.05899	-1.34318	-1.9361	-2.98319	-4.21124	-5.63619
-1.08888	-1.05607	-1.38692	-1.93711	-3.00655	-4.19105	-5.68914
-1.08988	-1.02965	-1.3843	-1.95614	-3.0022	-4.13959	-5.77887
-1.09088	-1.05678	-1.3642	-1.96026	-2.97948	-4.09328	-5.86275
-1.09188	-1.08071	-1.34315	-1.95933	-2.96505	-4.04476	-5.90615
-1.09288	-1.04723	-1.36655	-1.96989	-2.95381	-3.99413	-5.9585
-1.09388	-1.05864	-1.41721	-1.96815	-2.93141	-3.95031	-6.02403
-1.09488	-1.09404	-1.45019	-1.97005	-2.91938	-3.92776	-6.071
-1.09588	-1.07591	-1.44541	-1.97415	-2.90864	-3.9208	-6.13386
-1.09688	-1.06031	-1.4117	-1.98464	-2.9258	-3.88721	-6.18272
-1.09788	-1.10418	-1.42588	-1.99929	-2.97354	-3.93775	-6.1967
-1.09888	-1.10232	-1.45224	-2.01417	-3.00796	-3.97	-6.22681
-1.09988	-1.07578	-1.48366	-2.02361	-3.05544	-4.04388	-6.2366
-1.10088	-1.10351	-1.47096	-2.03241	-3.06618	-4.11947	-6.24798
-1.10188	-1.12888	-1.43513	-2.02471	-3.06722	-4.18652	-6.25673
-1.10288	-1.09567	-1.4155	-2.03176	-3.06063	-4.25263	-6.234
-1.10388	-1.10774	-1.43477	-2.03884	-3.05536	-4.37896	-6.21086
-1.10488	-1.14432	-1.48223	-2.05045	-3.02913	-4.41034	-6.19774
-1.10588	-1.12695	-1.48213	-2.07384	-3.00341	-4.47554	-6.18273
-1.10688	-1.11152	-1.46747	-2.08807	-2.95429	-4.49013	-6.11616
-1.10788	-1.15589	-1.45023	-2.10466	-2.9442	-4.50156	-6.06479
-1.10888	-1.15486	-1.47204	-2.10476	-2.94123	-4.49506	-6.06524
-1.10988	-1.12869	-1.52325	-2.10938	-2.96458	-4.48137	-6.05065
-1.11088	-1.15759	-1.55298	-2.10796	-3.00608	-4.43018	-6.03579
-1.11188	-1.18406	-1.54595	-2.10863	-3.04287	-4.38634	-6.00356
-1.11288	-1.15126	-1.51217	-2.12623	-3.07916	-4.33872	-5.96106
-1.11388	-1.16386	-1.52589	-2.13257	-3.12625	-4.29055	-5.97314
-1.11488	-1.20197	-1.55322	-2.15608	-3.16294	-4.24993	-5.9876
-1.11588	-1.18509	-1.59147	-2.1638	-3.19573	-4.23017	-5.99745
-1.11688	-1.17009	-1.58543	-2.16787	-3.20261	-4.22399	-6.05515
-1.11788	-1.21629	-1.55418	-2.17653	-3.17433	-4.18706	-6.10442
-1.11888	-1.21671	-1.53813	-2.17563	-3.1632	-4.24146	-6.14741
-1.11988	-1.19071	-1.55948	-2.18219	-3.13827	-4.2772	-6.2176
-1.12088	-1.2205	-1.60767	-2.19144	-3.15197	-4.35434	-6.28199
-1.12188	-1.24889	-1.61015	-2.20631	-3.17392	-4.43475	-6.34037
-1.12288	-1.21628	-1.59615	-2.22638	-3.20781	-4.50896	-6.41458
-1.12388	-1.22932	-1.57772	-2.24749	-3.24235	-4.57928	-6.51679
-1.12488	-1.26992	-1.59874	-2.26331	-3.29701	-4.71454	-6.59865
-1.12588	-1.25382	-1.65056	-2.27638	-3.35058	-4.75448	-6.65464
-1.12688	-1.23882	-1.68673	-2.27306	-3.42728	-4.82382	-6.7258
-1.12788	-1.28693	-1.68709	-2.28371	-3.46186	-4.84735	-6.76883
-1.12888	-1.28885	-1.65684	-2.29586	-3.49259	-4.86801	-6.83903
-1.12988	-1.26319	-1.67423	-2.31628	-3.49297	-4.86716	-6.92014
-1.13088	-1.2947	-1.70482	-2.34653	-3.47912	-4.85948	-6.94927
-1.13188	-1.32521	-1.74503	-2.36853	-3.47068	-4.81489	-6.9898
-1.13288	-1.29363	-1.74014	-2.39345	-3.46275	-4.78182	-7.02728
-1.13388	-1.30796	-1.7062	-2.39713	-3.44402	-4.73413	-7.03013
-1.13488	-1.35094	-1.68892	-2.40406	-3.4377	-4.69541	-7.0332
-1.13588	-1.33706	-1.71166	-2.41279	-3.43568	-4.65291	-7.03352
-1.13688	-1.32307	-1.76449	-2.41945	-3.46737	-4.63776	-7.01886
-1.13788	-1.37469	-1.77395	-2.44729	-3.52651	-4.63939	-7.01259
-1.13888	-1.37954	-1.76527	-2.46206	-3.57564	-4.60955	-7.00927
-1.13988	-1.35473	-1.75066	-2.49508	-3.63765	-4.6697	-6.97056
-1.14088	-1.38935	-1.7781	-2.51245	-3.66407	-4.71286	-6.93115
-1.14188	-1.42378	-1.83514	-2.51986	-3.67845	-4.80338	-6.93596
-1.14288	-1.39325	-1.87693	-2.53156	-3.6839	-4.89199	-6.93335
-1.14388	-1.40975	-1.87894	-2.53192	-3.69049	-4.98445	-6.91807
-1.14488	-1.45737	-1.8475	-2.54557	-3.67274	-5.07033	-6.92014
-1.14588	-1.44655	-1.86358	-2.5605	-3.6563	-5.22068	-6.90866
-1.14688	-1.43407	-1.89767	-2.58686	-3.61782	-5.27615	-6.91301
-1.14788	-1.48971	-1.94406	-2.61935	-3.61935	-5.36261	-6.95124
-1.14888	-1.49838	-1.95061	-2.6512	-3.63225	-5.40154	-6.97454
-1.14988	-1.47467	-1.92586	-2.67569	-3.67365	-5.43523	-7.02136
-1.15088	-1.51314	-1.91646	-2.69476	-3.73496	-5.45411	-7.073
-1.15188	-1.55307	-1.94523	-2.69712	-3.79167	-5.45824	-7.13243
-1.15288	-1.52477	-2.00612	-2.71333	-3.84884	-5.42868	-7.2216
-1.15388	-1.54429	-2.02379	-2.73705	-3.92219	-5.40624	-7.31139
-1.15488	-1.59802	-2.02296	-2.76765	-3.98244	-5.37319	-7.39449
-1.15588	-1.58978	-2.01007	-2.81182	-4.03301	-5.34656	-7.48643
-1.15688	-1.57951	-2.03597	-2.84604	-4.05793	-5.31605	-7.62934
-1.15788	-1.64146	-2.10163	-2.88096	-4.04587	-5.31255	-7.76056
-1.15888	-1.65598	-2.15396	-2.89401	-4.04783	-5.31845	-7.84197
-1.15988	-1.63457	-2.17155	-2.911	-4.03584	-5.30395	-7.93808
-1.16088	-1.67818	-2.15329	-2.92097	-4.06151	-5.37811	-8.03471
-1.16188	-1.72542	-2.1789	-2.94203	-4.09744	-5.44032	-8.15363
-1.16288	-1.70035	-2.22335	-2.98649	-4.14786	-5.54596	-8.27929
-1.16388	-1.72361	-2.28437	-3.02099	-4.20322	-5.66233	-8.35962
-1.16488	-1.78637	-2.30308	-3.06943	-4.28704	-5.77217	-8.42959
-1.16588	-1.78422	-2.28746	-3.10415	-4.37259	-5.8883	-8.5098
-1.16688	-1.77709	-2.28228	-3.1298	-4.48248	-6.06864	-8.54236
-1.16788	-1.84772	-2.31251	-3.15785	-4.5506	-6.15395	-8.58081
-1.16888	-1.87	-2.38806	-3.16902	-4.61141	-6.27218	-8.62739
-1.16988	-1.85174	-2.42489	-3.20059	-4.63877	-6.34049	-8.64261
-1.17088	-1.90266	-2.44032	-3.24099	-4.64751	-6.4101	-8.66684
-1.17188	-1.96069	-2.44038	-3.29476	-4.65797	-6.45441	-8.70037
-1.17288	-1.94086	-2.47707	-3.35489	-4.6714	-6.49296	-8.71848
-1.17388	-1.97002	-2.55763	-3.41366	-4.67121	-6.48732	-8.70478
-1.17488	-2.04441	-2.63091	-3.46188	-4.69074	-6.49175	-8.71359
-1.17588	-2.04977	-2.66751	-3.50122	-4.7244	-6.48068	-8.74995
-1.17688	-2.0465	-2.65978	-3.52348	-4.79523	-6.47969	-8.77594
-1.17788	-2.12886	-2.69092	-3.56197	-4.90176	-6.46651	-8.83045
-1.17888	-2.16271	-2.7451	-3.61108	-5.00349	-6.48622	-8.8605
-1.17988	-2.1494	-2.82848	-3.67801	-5.11546	-6.51995	-8.8863
-1.18088	-2.211	-2.87329	-3.75977	-5.19257	-6.5302	-8.96881
-1.18188	-2.28355	-2.87533	-3.83292	-5.26099	-6.62851	-9.04475
-1.18288	-2.27029	-2.88298	-3.9034	-5.31705	-6.72611	-9.12749
-1.18388	-2.30732	-2.93093	-3.94476	-5.36828	-6.86635	-9.2476
-1.18488	-2.39765	-3.02756	-3.98292	-5.39039	-7.02586	-9.38247
-1.18588	-2.41405	-3.09101	-4.02055	-5.41074	-7.19027	-9.52575
-1.18688	-2.41733	-3.13195	-4.07338	-5.41014	-7.35318	-9.68872
-1.18788	-2.51517	-3.14597	-4.15939	-5.45341	-7.59281	-9.85295
-1.18888	-2.56471	-3.19382	-4.23999	-5.5144	-7.74434	-10.0236
-1.18988	-2.5577	-3.29152	-4.33792	-5.61584	-7.92189	-10.2377
-1.19088	-2.63215	-3.39468	-4.41774	-5.74608	-8.05345	-10.4576
-1.19188	-2.72407	-3.46193	-4.47974	-5.88406	-8.1892	-10.6395
-1.19288	-2.72066	-3.47656	-4.54157	-6.02363	-8.29392	-10.8328
-1.19388	-2.76808	-3.52582	-4.5874	-6.18834	-8.39103	-11.0407
-1.19488	-2.87901	-3.60301	-4.65503	-6.33293	-8.44111	-11.2367
-1.19588	-2.9099	-3.71801	-4.74085	-6.46494	-8.49913	-11.4508
-1.19688	-2.92182	-3.80073	-4.8494	-6.5631	-8.53971	-11.6564
-1.19788	-3.03857	-3.83299	-4.96754	-6.61703	-8.58452	-11.833
-1.19888	-3.10841	-3.85816	-5.07978	-6.68081	-8.61731	-12.0254
-1.19988	-3.11091	-3.92161	-5.17597	-6.73213	-8.68541	-12.1892
-1.20088	-3.20152	-4.04867	-5.25489	-6.82235	-8.76533	-12.3542
-1.20188	-3.31713	-4.1534	-5.31851	-6.93469	-8.82678	-12.5143
-1.20288	-3.32704	-4.23059	-5.39637	-7.06566	-8.98282	-12.642
-1.20388	-3.38682	-4.26919	-5.49731	-7.21289	-9.13607	-12.7695
-1.20488	-3.5232	-4.34287	-5.62482	-7.4065	-9.34731	-12.9025
-1.20588	-3.57318	-4.47757	-5.77316	-7.60577	-9.58154	-13.0341
-1.20688	-3.59704	-4.62621	-5.91547	-7.83928	-9.82594	-13.1128
-1.20788	-3.73769	-4.73846	-6.04768	-8.03075	-10.0866	-13.2026
-1.20888	-3.83251	-4.78603	-6.14537	-8.20832	-10.4199	-13.348
-1.20988	-3.84871	-4.85902	-6.24237	-8.34613	-10.6749	-13.4855
-1.21088	-3.95915	-4.96592	-6.33109	-8.45949	-10.9564	-13.6236
-1.21188	-4.10392	-5.12634	-6.44319	-8.56404	-11.1951	-13.7531
-1.21288	-4.13229	-5.26093	-6.59841	-8.66752	-11.4346	-13.882
-1.21388	-4.20877	-5.33702	-6.7625	-8.75348	-11.6436	-14.067
-1.21488	-4.37544	-5.39685	-6.9465	-8.86505	-11.8348	-14.2706
-1.21588	-4.45089	-5.49754	-7.10675	-9.00478	-11.981	-14.481
-1.21688	-4.48934	-5.6776	-7.24283	-9.19481	-12.1229	-14.7534
-1.21788	-4.65746	-5.84189	-7.37744	-9.44064	-12.2445	-15.0338
-1.21888	-4.78354	-5.96847	-7.48669	-9.69069	-12.3705	-15.3212
-1.21988	-4.81653	-6.04615	-7.62542	-9.96203	-12.4743	-15.6552
-1.22088	-4.95043	-6.15304	-7.79194	-10.2043	-12.6149	-15.9965
-1.22188	-5.12969	-6.33614	-7.98954	-10.4331	-12.7689	-16.3446
-1.22288	-5.18087	-6.5458	-8.20398	-10.6471	-12.9108	-16.7215
-1.22388	-5.27606	-6.71653	-8.41409	-10.8432	-13.1475	-17.1445
-1.22488	-5.47572	-6.81171	-8.60298	-10.994	-13.394	-17.566
-1.22588	-5.58067	-6.92652	-8.76944	-11.1404	-13.6977	-17.9673
-1.22688	-5.63768	-7.08173	-8.91541	-11.2594	-14.0458	-18.3832
-1.22788	-5.83489	-7.30511	-9.07676	-11.4253	-14.4071	-18.7831
-1.22888	-5.9955	-7.5006	-9.26561	-11.623	-14.7911	-19.2133
-1.22988	-6.04946	-7.62833	-9.49056	-11.8753	-15.2599	-19.661
-1.23088	-6.20657	-7.73098	-9.74215	-12.1666	-15.6556	-20.062
-1.23188	-6.42117	-7.87897	-9.99273	-12.483	-16.0788	-20.4685
-1.23288	-6.4984	-8.11498	-10.228	-12.8097	-16.4611	-20.8772
-1.23388	-6.6137	-8.34296	-10.4229	-13.1716	-16.8446	-21.2459
-1.23488	-6.84721	-8.52788	-10.6137	-13.5117	-17.1875	-21.6024
-1.23588	-6.98428	-8.65056	-10.7935	-13.8384	-17.5183	-21.9556
-1.23688	-7.06085	-8.80407	-10.9972	-14.1191	-17.7811	-22.2852
-1.23788	-7.28479	-9.04571	-11.2496	-14.3465	-18.0388	-22.6126
-1.23888	-7.48054	-9.32032	-11.5134	-14.5716	-18.2693	-22.9403
-1.23988	-7.55619	-9.55071	-11.8034	-14.7789	-18.4976	-23.2277
-1.24088	-7.73477	-9.68889	-12.07	-15.0128	-18.6947	-23.5058
-1.24188	-7.98409	-9.84454	-12.3119	-15.273	-18.9299	-23.8197
-1.24288	-8.0879	-10.0524	-12.5412	-15.5582	-19.1765	-24.1343
-1.24388	-8.22023	-10.3356	-12.7486	-15.877	-19.4091	-24.4372
-1.24488	-8.48187	-10.59	-12.9781	-16.2567	-19.7409	-24.7628
-1.24588	-8.64783	-10.7588	-13.2312	-16.6508	-20.0842	-25.0797
-1.24688	-8.74077	-10.8966	-13.5189	-17.0939	-20.4969	-25.4065
-1.24788	-8.98632	-11.0917	-13.826	-17.499	-20.9562	-25.7794
-1.24888	-9.21209	-11.3867	-14.131	-17.8821	-21.4373	-26.1568
-1.24988	-9.30666	-11.6692	-14.4202	-18.2219	-21.9449	-26.5653
-1.25088	-9.50013	-11.895	-14.6784	-18.5232	-22.5406	-26.993
-1.25188	-9.77454	-12.0477	-14.9157	-18.8015	-23.0711	-27.4503
-1.25288	-9.89948	-12.236	-15.165	-19.0668	-23.6268	-27.9514
-1.25388	-10.0422	-12.5211	-15.4325	-19.3004	-24.1364	-28.4753
-1.25488	-10.3233	-12.8409	-15.7335	-19.5578	-24.6479	-29.011
-1.25588	-10.5115	-13.1058	-16.0567	-19.8398	-25.1133	-29.5656
-1.25688	-10.6134	-13.2673	-16.3806	-20.1746	-25.548	-30.1888
-1.25788	-10.8698	-13.4472	-16.6951	-20.5748	-25.9154	-30.8238
-1.25888	-11.1141	-13.6926	-16.9693	-20.9871	-26.2573	-31.4173
-1.25988	-11.2179	-14.0171	-17.24	-21.4288	-26.5679	-32.0349
-1.26088	-11.4139	-14.3012	-17.4931	-21.8523	-26.864	-32.6593
-1.26188	-11.7003	-14.4854	-17.7594	-22.2634	-27.1168	-33.3081
-1.26288	-11.8358	-14.6365	-18.0636	-22.6559	-27.4062	-33.971
-1.26388	-11.9769	-14.8502	-18.3658	-23.024	-27.6961	-34.5946
-1.26488	-12.2597	-15.1719	-18.6974	-23.328	-27.9733	-35.1992
-1.26588	-12.4559	-15.4725	-19.0091	-23.6137	-28.3501	-35.8083
-1.26688	-12.5548	-15.6987	-19.3017	-23.8492	-28.7333	-36.3575
-1.26788	-12.8032	-15.85	-19.5899	-24.1211	-29.1914	-36.9031
-1.26888	-13.0496	-16.0469	-19.8453	-24.4115	-29.6956	-37.4421
-1.26988	-13.1499	-16.3506	-20.1127	-24.7494	-30.2252	-37.9328
-1.27088	-13.3306	-16.6771	-20.387	-25.1209	-30.7779	-38.4138
-1.27188	-13.6086	-16.9288	-20.68	-25.5228	-31.4198	-38.8901
-1.27288	-13.7381	-17.0705	-20.9875	-25.9382	-31.9929	-39.3374
-1.27388	-13.8614	-17.2351	-21.2937	-26.397	-32.5923	-39.725
-1.27488	-14.126	-17.4762	-21.5908	-26.838	-33.1438	-40.1111
-1.27588	-14.311	-17.7952	-21.8662	-27.2635	-33.6837	-40.527
-1.27688	-14.3913	-18.051	-22.1234	-27.6375	-34.1693	-40.9232
-1.27788	-14.613	-18.1971	-22.3755	-27.9471	-34.6208	-41.3345
-1.27888	-14.8399	-18.3135	-22.6259	-28.238	-34.9899	-41.7142
-1.27988	-14.9206	-18.5075	-22.8904	-28.494	-35.3228	-42.0697
-1.28088	-15.0712	-18.8114	-23.1595	-28.7557	-35.6147	-42.4797
-1.28188	-15.3208	-19.0773	-23.4327	-29.0266	-35.8874	-42.8827
-1.28288	-15.4273	-19.25	-23.7044	-29.3036	-36.1036	-43.2831
-1.28388	-15.5172	-19.3463	-23.9467	-29.6011	-36.3473	-43.7317
-1.28488	-15.743	-19.4984	-24.1893	-29.9467	-36.5841	-44.1941
-1.28588	-15.897	-19.7625	-24.4051	-30.3107	-36.8054	-44.6646
-1.28688	-15.9438	-20.0381	-24.6182	-30.7215	-37.117	-45.1649
-1.28788	-16.12	-20.2207	-24.8393	-31.0948	-37.4397	-45.6693
-1.28888	-16.3076	-20.2865	-25.0389	-31.4513	-37.818	-46.1752
-1.28988	-16.353	-20.3886	-25.2609	-31.7649	-38.2483	-46.7285
-1.29088	-16.4554	-20.5744	-25.4711	-32.0361	-38.6914	-47.3025
-1.29188	-16.6561	-20.8259	-25.6765	-32.2704	-39.1541	-47.843
-1.29288	-16.7232	-21.0005	-25.8858	-32.4765	-39.7005	-48.386
-1.29388	-16.766	-21.0528	-26.0589	-32.6251	-40.1701	-48.9433
-1.29488	-16.937	-21.0889	-26.2316	-32.7779	-40.6595	-49.4791
-1.29588	-17.0457	-21.2106	-26.383	-32.923	-41.0884	-50.0341
-1.29688	-17.0466	-21.432	-26.5321	-33.099	-41.5055	-50.5786
-1.29788	-17.1662	-21.5975	-26.6824	-33.328	-41.8535	-51.076
-1.29888	-17.3003	-21.6643	-26.8331	-33.5585	-42.1666	-51.573
-1.29988	-17.2998	-21.6593	-26.9932	-33.8176	-42.3924	-52.0366
-1.30088	-17.3466	-21.7253	-27.1462	-34.0616	-42.5722	-52.4727
-1.30188	-17.4884	-21.9015	-27.2778	-34.2904	-42.7093	-52.8858
-1.30288	-17.5071	-22.0732	-27.3956	-34.5057	-42.8215	-53.2429
-1.30388	-17.4975	-22.1427	-27.4886	-34.6979	-42.8746	-53.5664
-1.30488	-17.6064	-22.0992	-27.5686	-34.8237	-42.9408	-53.8738
-1.30588	-17.6628	-22.1065	-27.6444	-34.9212	-43.0067	-54.1562
-1.30688	-17.6142	-22.2004	-27.7203	-34.9539	-43.045	-54.3528
-1.30788	-17.6733	-22.3439	-27.8083	-35.0035	-43.1725	-54.5282
-1.30888	-17.7506	-22.4	-27.8854	-35.0477	-43.2959	-54.7312
-1.30988	-17.7036	-22.3355	-27.9673	-35.112	-43.4783	-54.9006
-1.31088	-17.6963	-22.2692	-28.0242	-35.1909	-43.6967	-55.0465
-1.31188	-17.7791	-22.2988	-28.0545	-35.282	-43.9236	-55.1593
-1.31288	-17.7501	-22.4193	-28.0802	-35.3826	-44.1627	-55.2301
-1.31388	-17.693	-22.4712	-28.0669	-35.5247	-44.4739	-55.3298
-1.31488	-17.7447	-22.4247	-28.0706	-35.6514	-44.7066	-55.4265
-1.31588	-17.7504	-22.3221	-28.0791	-35.7755	-44.959	-55.506
-1.31688	-17.6601	-22.2986	-28.0968	-35.8559	-45.1424	-55.6239
-1.31788	-17.6681	-22.3749	-28.1317	-35.8775	-45.311	-55.7278
-1.31888	-17.6941	-22.4323	-28.1279	-35.8798	-45.4208	-55.8235
-1.31988	-17.6091	-22.3859	-28.1219	-35.8446	-45.4922	-55.9496
-1.32088	-17.5588	-22.2472	-28.0812	-35.7999	-45.4806	-56.0658
-1.32188	-17.5925	-22.1697	-28.0226	-35.7508	-45.4346	-56.1689
-1.32288	-17.5251	-22.1771	-27.9639	-35.6873	-45.3435	-56.2891
-1.32388	-17.4337	-22.2225	-27.9178	-35.6259	-45.231	-56.4543
-1.32488	-17.4426	-22.1791	-27.892	-35.5999	-45.0693	-56.5971
-1.32588	-17.4101	-22.0323	-27.8708	-35.5875	-44.9278	-56.7031
-1.32688	-17.2922	-21.8986	-27.8382	-35.6157	-44.7757	-56.8212
-1.32788	-17.2656	-21.8576	-27.79	-35.6153	-44.607	-56.9088
-1.32888	-17.2537	-21.8946	-27.7083	-35.6093	-44.5221	-57.0196
-1.32988	-17.1422	-21.8543	-27.6087	-35.5737	-44.4374	-57.1408
-1.33088	-17.0654	-21.7279	-27.5044	-35.5073	-44.3983	-57.1974
-1.33188	-17.0645	-21.5681	-27.4075	-35.4201	-44.3991	-57.2574
-1.33288	-16.9721	-21.4897	-27.3346	-35.3087	-44.3959	-57.3109
-1.33388	-16.8625	-21.5037	-27.2609	-35.1474	-44.4078	-57.3039
-1.33488	-16.8434	-21.4885	-27.2012	-34.9828	-44.4927	-57.2828
-1.33588	-16.7846	-21.3774	-27.1161	-34.806	-44.4902	-57.2398
-1.33688	-16.6525	-21.1922	-27.0065	-34.6527	-44.5082	-57.1593
-1.33788	-16.6068	-21.0781	-26.8921	-34.5377	-44.4702	-57.0674
-1.33888	-16.5705	-21.04	-26.7436	-34.4226	-44.4158	-56.9593
-1.33988	-16.4466	-21.0264	-26.6191	-34.3378	-44.3143	-56.7914
-1.34088	-16.3596	-20.9274	-26.5037	-34.2433	-44.1829	-56.5953
-1.34188	-16.3372	-20.7421	-26.4018	-34.1407	-43.9851	-56.4255
-1.34288	-16.2306	-20.5842	-26.3277	-34.0369	-43.7639	-56.2322
-1.34388	-16.1165	-20.5131	-26.221	-33.9279	-43.5163	-56.0047
-1.34488	-16.0827	-20.5045	-26.113	-33.7738	-43.2571	-55.7857
-1.34588	-16.01	-20.4253	-25.9742	-33.6042	-42.962	-55.5281
-1.34688	-15.8755	-20.2739	-25.8209	-33.3839	-42.6975	-55.2673
-1.34788	-15.8236	-20.1035	-25.6776	-33.1877	-42.4308	-55.0363
-1.34888	-15.7726	-20.0118	-25.5496	-32.9871	-42.1465	-54.7791
-1.34988	-15.6457	-19.9947	-25.4447	-32.8068	-41.9562	-54.5378
-1.35088	-15.5589	-19.9461	-25.3473	-32.6461	-41.7623	-54.2958
-1.35188	-15.5268	-19.8162	-25.2405	-32.4941	-41.6182	-54.0545
-1.35288	-15.4151	-19.626	-25.1235	-32.355	-41.5051	-53.8501
-1.35388	-15.3066	-19.5085	-24.9846	-32.2545	-41.3959	-53.6442
-1.35488	-15.268	-19.4546	-24.8312	-32.146	-41.2923	-53.431
-1.35588	-15.1881	-19.4165	-24.6829	-32.0453	-41.2611	-53.2279
-1.35688	-15.0601	-19.3052	-24.5421	-31.9164	-41.1445	-53.086
-1.35788	-15.01	-19.1246	-24.4254	-31.7453	-41.053	-52.9423
-1.35888	-14.9526	-18.9793	-24.31	-31.5741	-40.9102	-52.7457
-1.35988	-14.8305	-18.909	-24.2016	-31.3805	-40.7602	-52.5673
-1.36088	-14.7514	-18.8847	-24.0778	-31.2014	-40.5723	-52.3916
-1.36188	-14.7157	-18.7955	-23.9399	-31.0261	-40.3704	-52.2382
-1.36288	-14.605	-18.6488	-23.8083	-30.8483	-40.1149	-52.1059
-1.36388	-14.5066	-18.49	-23.6538	-30.6743	-39.8505	-51.9259
-1.36488	-14.4703	-18.401	-23.5233	-30.5329	-39.5699	-51.7331
-1.36588	-14.3892	-18.3767	-23.397	-30.4051	-39.29	-51.5536
-1.36688	-14.2715	-18.3192	-23.2821	-30.3136	-38.9871	-51.3222
-1.36788	-14.2286	-18.1971	-23.1963	-30.1935	-38.7182	-51.0941
-1.36888	-14.169	-18.0299	-23.077	-30.0748	-38.4522	-50.8707
-1.36988	-14.0548	-17.9286	-22.9626	-29.9336	-38.1747	-50.61
-1.37088	-13.9869	-17.8787	-22.8316	-29.7714	-37.9858	-50.356
-1.37188	-13.9524	-17.8378	-22.6959	-29.6102	-37.7996	-50.1044
-1.37288	-13.8465	-17.7309	-22.5686	-29.4389	-37.6563	-49.8301
-1.37388	-13.7611	-17.5669	-22.4552	-29.2404	-37.5418	-49.5127
-1.37488	-13.7294	-17.4402	-22.3587	-29.0504	-37.4226	-49.2174
-1.37588	-13.6505	-17.3756	-22.264	-28.8605	-37.3143	-48.9432
-1.37688	-13.5441	-17.3509	-22.1579	-28.7	-37.2684	-48.6493
-1.37788	-13.51	-17.2655	-22.0508	-28.5786	-37.1405	-48.3817
-1.37888	-13.4526	-17.138	-21.933	-28.453	-37.0328	-48.0869
-1.37988	-13.3477	-17.0075	-21.8088	-28.3493	-36.8822	-47.7775
-1.38088	-13.2925	-16.9364	-21.6938	-28.2242	-36.7247	-47.5289
-1.38188	-13.2606	-16.9179	-21.5817	-28.0929	-36.5448	-47.2602
-1.38288	-13.161	-16.8629	-21.4847	-27.961	-36.3471	-46.9935
-1.38388	-13.088	-16.7543	-21.3828	-27.8295	-36.1061	-46.7679
-1.38488	-13.0616	-16.6118	-21.2854	-27.6683	-35.8683	-46.5471
-1.38588	-12.9871	-16.5292	-21.1798	-27.5022	-35.62	-46.3361
-1.38688	-12.8933	-16.4871	-21.065	-27.3052	-35.3772	-46.145
-1.38788	-12.868	-16.448	-20.9678	-27.1452	-35.1213	-45.9526
-1.38888	-12.8136	-16.3565	-20.8469	-26.9919	-34.9035	-45.7617
-1.38988	-12.7176	-16.219	-20.7516	-26.8615	-34.6906	-45.6144
-1.39088	-12.6729	-16.1181	-20.6558	-26.7525	-34.4615	-45.4761
-1.39188	-12.645	-16.0655	-20.5618	-26.6444	-34.326	-45.2979
-1.39288	-12.5512	-16.0478	-20.4859	-26.5436	-34.1778	-45.1369
-1.39388	-12.4909	-15.976	-20.3832	-26.468	-34.0761	-44.9941
-1.39488	-12.4706	-15.8669	-20.2941	-26.3827	-33.9958	-44.8349
-1.39588	-12.3998	-15.7571	-20.1972	-26.2976	-33.9041	-44.7005
-1.39688	-12.3162	-15.6969	-20.0982	-26.1884	-33.8225	-44.5536
-1.39788	-12.299	-15.6837	-20.008	-26.0422	-33.8037	-44.3728
-1.39888	-12.2474	-15.6386	-19.9256	-25.9063	-33.6921	-44.2139
-1.39988	-12.1602	-15.5477	-19.8501	-25.7579	-33.6116	-44.0326
-1.40088	-12.1251	-15.4258	-19.7719	-25.6395	-33.4845	-43.8503
-1.40188	-12.1015	-15.3639	-19.6839	-25.531	-33.3496	-43.6677
-1.40288	-12.0133	-15.3311	-19.5974	-25.4279	-33.1931	-43.457
-1.40388	-11.9622	-15.3034	-19.5101	-25.3278	-33.0282	-43.2467
-1.40488	-11.9474	-15.2264	-19.4202	-25.2538	-32.8221	-43.0394
-1.40588	-11.8806	-15.1075	-19.3441	-25.1846	-32.622	-42.8307
-1.40688	-11.8058	-15.0229	-19.2662	-25.1409	-32.4185	-42.5705
-1.40788	-11.7959	-14.9827	-19.1947	-25.0606	-32.2192	-42.3258
-1.40888	-11.7482	-14.9733	-19.1142	-24.9779	-32.0158	-42.1335
-1.40988	-11.6684	-14.912	-19.0375	-24.8692	-31.843	-41.9241
-1.41088	-11.6412	-14.8193	-18.9586	-24.7453	-31.6802	-41.7144
-1.41188	-11.621	-14.7271	-18.8722	-24.6278	-31.4989	-41.4925
-1.41288	-11.5385	-14.6855	-18.8073	-24.5101	-31.4055	-41.2563
-1.41388	-11.4959	-14.6847	-18.7209	-24.3754	-31.2988	-41.0806
-1.41488	-11.4863	-14.649	-18.6596	-24.2537	-31.2324	-40.9077
-1.41588	-11.4238	-14.572	-18.5916	-24.1378	-31.1854	-40.7303
-1.41688	-11.3559	-14.4659	-18.519	-24.0496	-31.1261	-40.6051
-1.41788	-11.3523	-14.4118	-18.4621	-23.9912	-31.075	-40.4745
-1.41888	-11.3079	-14.3888	-18.3801	-23.9256	-31.0781	-40.3362
-1.41988	-11.2335	-14.365	-18.3146	-23.8744	-30.9991	-40.2312
-1.42088	-11.2131	-14.2974	-18.2475	-23.7903	-30.9398	-40.1201
-1.42188	-11.1973	-14.1952	-18.1822	-23.701	-30.8377	-40.0038
-1.42288	-11.1199	-14.1275	-18.1217	-23.6082	-30.7299	-39.909
-1.42388	-11.0838	-14.0996	-18.0646	-23.5142	-30.6062	-39.8446
-1.42488	-11.0777	-14.0995	-18.012	-23.3989	-30.4686	-39.7603
-1.42588	-11.0193	-14.0494	-17.9555	-23.2821	-30.2948	-39.654
-1.42688	-10.9585	-13.9709	-17.8896	-23.1416	-30.1305	-39.5652
-1.42788	-10.96	-13.8921	-17.8248	-23.039	-29.9605	-39.4526
-1.42888	-10.9197	-13.8578	-17.763	-22.9464	-29.7988	-39.3685
-1.42988	-10.8504	-13.86	-17.6988	-22.8801	-29.6288	-39.2903
-1.43088	-10.8356	-13.8303	-17.6495	-22.8315	-29.4918	-39.1621
-1.43188	-10.8227	-13.7641	-17.5939	-22.7783	-29.3649	-39.0499
-1.43288	-10.7498	-13.674	-17.5422	-22.7272	-29.2196	-38.9417
-1.43388	-10.7199	-13.6331	-17.4804	-22.6942	-29.1588	-38.7981
-1.43488	-10.718	-13.6207	-17.4179	-22.649	-29.0825	-38.6487
-1.43588	-10.6628	-13.6073	-17.3579	-22.6011	-29.0506	-38.4978
-1.43688	-10.6068	-13.554	-17.2915	-22.5288	-29.0313	-38.3355
-1.43788	-10.6122	-13.4607	-17.251	-22.4202	-28.9967	-38.184
-1.43888	-10.5741	-13.4008	-17.1885	-22.3272	-28.9661	-38.0347
-1.43988	-10.5097	-13.3768	-17.1462	-22.2204	-28.9972	-37.8465
-1.44088	-10.4993	-13.3837	-17.0965	-22.1504	-28.9325	-37.6621
-1.44188	-10.4899	-13.3401	-17.0397	-22.0896	-28.8967	-37.5253
-1.44288	-10.4201	-13.2686	-16.9971	-22.0348	-28.8149	-37.3779
-1.44388	-10.394	-13.1995	-16.9285	-21.98	-28.7297	-37.2195
-1.44488	-10.3956	-13.173	-16.8828	-21.9517	-28.6292	-37.0755
-1.44588	-10.343	-13.1841	-16.8361	-21.9235	-28.5123	-36.9178
-1.44688	-10.2909	-13.1629	-16.7882	-21.9208	-28.363	-36.7786
-1.44788	-10.3005	-13.1056	-16.7474	-21.8792	-28.2207	-36.6684
-1.44888	-10.2655	-13.0216	-16.7084	-21.8323	-28.0747	-36.5441
-1.44988	-10.2047	-12.986	-16.6703	-21.7582	-27.932	-36.4481
-1.45088	-10.1986	-12.9768	-16.6266	-21.6695	-27.7875	-36.3486
-1.45188	-10.1918	-12.9709	-16.5727	-21.5861	-27.6746	-36.2553
-1.45288	-10.1249	-12.9204	-16.5227	-21.5037	-27.5721	-36.1953
-1.45388	-10.1028	-12.8358	-16.4761	-21.4095	-27.4476	-36.1366
-1.45488	-10.1074	-12.7849	-16.43	-21.3259	-27.4119	-36.0704
-1.45588	-10.0586	-12.7708	-16.3963	-21.2503	-27.3589	-36.0085
-1.45688	-10.0106	-12.7839	-16.3571	-21.2048	-27.3458	-35.9997
-1.45788	-10.0239	-12.7481	-16.3191	-21.1898	-27.3433	-35.9782
-1.45888	-9.99132	-12.6879	-16.271	-21.1606	-27.3276	-35.9058
-1.45988	-9.93355	-12.6291	-16.2169	-21.1415	-27.3168	-35.8534
-1.46088	-9.93128	-12.6112	-16.1701	-21.0871	-27.3629	-35.7974
-1.46188	-9.9277	-12.6274	-16.1166	-21.0246	-27.3146	-35.7637
-1.46288	-9.86374	-12.611	-16.0888	-20.96	-27.2966	-35.7395
-1.46388	-9.84539	-12.5618	-16.0373	-20.8966	-27.2334	-35.6648
-1.46488	-9.85271	-12.4835	-16.0062	-20.8099	-27.1641	-35.5814
-1.46588	-9.80637	-12.4543	-15.9685	-20.7233	-27.0755	-35.5097
-1.46688	-9.76137	-12.4559	-15.9228	-20.6169	-26.9759	-35.39
-1.46788	-9.77749	-12.4553	-15.8918	-20.5467	-26.8473	-35.2815
-1.46888	-9.74799	-12.4173	-15.8339	-20.4896	-26.7204	-35.1796
-1.46988	-9.69344	-12.3422	-15.7995	-20.4588	-26.5878	-35.0458
-1.47088	-9.69404	-12.2977	-15.7646	-20.4435	-26.4683	-34.9287
-1.47188	-9.69275	-12.2866	-15.7305	-20.4212	-26.3402	-34.8205
-1.47288	-9.63125	-12.3013	-15.7026	-20.4004	-26.2429	-34.6936
-1.47388	-9.61595	-12.2695	-15.6738	-20.3952	-26.156	-34.5376
-1.47488	-9.62622	-12.2124	-15.6451	-20.3791	-26.0491	-34.408
-1.47588	-9.58166	-12.1583	-15.6088	-20.3559	-26.0242	-34.3036
-1.47688	-9.53958	-12.1466	-15.565	-20.3056	-25.9897	-34.1837
-1.47788	-9.55851	-12.1679	-15.5244	-20.2219	-25.9907	-34.0924
-1.47888	-9.53137	-12.1592	-15.4895	-20.1534	-26.0035	-33.9773
-1.47988	-9.47885	-12.1157	-15.4531	-20.0739	-26.0053	-33.8518
-1.48088	-9.48209	-12.0463	-15.431	-20.0326	-26.005	-33.786
-1.48188	-9.48284	-12.0214	-15.4016	-19.9982	-26.0656	-33.6998
-1.48288	-9.42372	-12.0238	-15.3735	-19.9685	-26.0321	-33.6159
-1.48388	-9.41088	-12.0255	-15.3373	-19.9399	-26.0279	-33.5735
-1.48488	-9.42366	-11.9867	-15.2966	-19.9354	-25.9723	-33.5353
-1.48588	-9.38128	-11.9123	-15.2601	-19.9295	-25.9179	-33.4985
-1.48688	-9.3414	-11.8721	-15.2173	-19.9474	-25.8415	-33.4769
-1.48788	-9.3629	-11.8651	-15.1989	-19.9251	-25.7568	-33.4489
-1.48888	-9.33736	-11.8874	-15.1623	-19.8967	-25.6365	-33.4206
-1.48988	-9.28728	-11.8629	-15.1435	-19.841	-25.5244	-33.4312
-1.49088	-9.29301	-11.8094	-15.1171	-19.77	-25.4084	-33.4371
-1.49188	-9.29593	-11.757	-15.0832	-19.7053	-25.298	-33.3991
-1.49288	-9.23873	-11.7445	-15.0654	-19.6429	-25.1825	-33.3688
-1.49388	-9.22796	-11.7689	-15.023	-19.5664	-25.0985	-33.3549
-1.49488	-9.24273	-11.7618	-14.9976	-19.5019	-25.0247	-33.3265
-1.49588	-9.2028	-11.7193	-14.9757	-19.4452	-24.9295	-33.3118
-1.49688	-9.16525	-11.6519	-14.9508	-19.4165	-24.9235	-33.2852
-1.49788	-9.18879	-11.6305	-14.9325	-19.4186	-24.8941	-33.2284
-1.49888	-9.16518	-11.6387	-14.9141	-19.4084	-24.9109	-33.1872
-1.49988	-9.11627	-11.6461	-14.8958	-19.4062	-24.9388	-33.1229
-1.50088	-9.12383	-11.6124	-14.8726	-19.3715	-24.9515	-33.0564
-1.50188	-9.12908	-11.5444	-14.8403	-19.3305	-24.9651	-32.9883
-1.50288	-9.07356	-11.51	-14.811	-19.2819	-25.0407	-32.8898
-1.50388	-9.06501	-11.5106	-14.7857	-19.2362	-25.0165	-32.7946
-1.50488	-9.08163	-11.5356	-14.7578	-19.1674	-25.0206	-32.7082
-1.50588	-9.0433	-11.5152	-14.7436	-19.0972	-24.9803	-32.6166
-1.50688	-9.007	-11.4666	-14.7222	-19.0052	-24.9337	-32.4728
-1.50788	-9.03213	-11.4192	-14.6994	-18.9532	-24.8719	-32.3448
-1.50888	-9.01004	-11.4124	-14.6696	-18.9128	-24.8003	-32.2691
-1.50988	-8.96261	-11.4426	-14.6298	-18.9011	-24.6914	-32.1779
-1.51088	-8.97166	-11.4412	-14.5998	-18.9079	-24.5904	-32.0861
-1.51188	-8.97841	-11.4058	-14.5622	-18.9051	-24.4824	-31.9766
-1.51288	-8.92433	-11.3428	-14.5527	-18.8989	-24.3836	-31.8565
-1.51388	-8.91736	-11.3266	-14.5237	-18.9091	-24.2786	-31.7963
-1.51488	-8.93493	-11.3382	-14.5105	-18.9066	-24.2047	-31.7371
-1.51588	-8.89723	-11.3463	-14.4883	-18.8983	-24.1406	-31.6738
-1.51688	-8.86242	-11.3166	-14.4577	-18.8642	-24.0553	-31.6579
-1.51788	-8.88909	-11.2497	-14.4429	-18.7955	-24.0537	-31.6379
-1.51888	-8.8685	-11.2159	-14.404	-18.7417	-24.0428	-31.6143
-1.51988	-8.82227	-11.2181	-14.3821	-18.6773	-24.0656	-31.6128
-1.52088	-8.83202	-11.2472	-14.3643	-18.6496	-24.0996	-31.5982
-1.52188	-8.83961	-11.2359	-14.3439	-18.6306	-24.1201	-31.5826
-1.52288	-8.78661	-11.1919	-14.3308	-18.6162	-24.1424	-31.5867
-1.52388	-8.78019	-11.1495	-14.316	-18.6003	-24.2247	-31.6227
-1.52488	-8.79955	-11.1455	-14.3015	-18.61	-24.2154	-31.6323
-1.52588	-8.76293	-11.1763	-14.2805	-18.6171	-24.2243	-31.6154
-1.52688	-8.72854	-11.1733	-14.2522	-18.6524	-24.1913	-31.6136
-1.52788	-8.75606	-11.1363	-14.2263	-18.6473	-24.1581	-31.5836
-1.52888	-8.73644	-11.074	-14.204	-18.6336	-24.0953	-31.5809
-1.52988	-8.6909	-11.0555	-14.1822	-18.5883	-24.0349	-31.5851
-1.53088	-8.70198	-11.0712	-14.1752	-18.53	-23.9319	-31.5371
-1.53188	-8.7102	-11.0836	-14.1566	-18.4774	-23.8379	-31.5016
-1.53288	-8.65824	-11.058	-14.1387	-18.4261	-23.7344	-31.4681
-1.53388	-8.65245	-10.993	-14.1124	-18.3575	-23.6442	-31.3948
-1.53488	-8.67258	-10.9645	-14.079	-18.3065	-23.5419	-31.3248
-1.53588	-8.63646	-10.9668	-14.0566	-18.2595	-23.4727	-31.2509
-1.53688	-8.6026	-10.9982	-14.0236	-18.2399	-23.4165	-31.1627
-1.53788	-8.63046	-10.9822	-14.0164	-18.2529	-23.3331	-31.083
-1.53888	-8.61131	-10.9339	-13.9896	-18.2519	-23.3378	-31.0051
-1.53988	-8.56623	-10.889	-13.9822	-18.261	-23.3269	-30.8875
-1.54088	-8.578	-10.8855	-13.9649	-18.2326	-23.3573	-30.7709
-1.54188	-8.60439	-10.9386	-13.9659	-18.2368	-23.4419	-30.7563
-1.54288	-8.5724	-10.9631	-13.9935	-18.2619	-23.5639	-30.8123
-1.54388	-8.58365	-10.9477	-13.9925	-18.2818	-23.682	-30.8566
-1.54488	-8.61614	-10.9049	-14.0035	-18.2649	-23.8395	-30.9003
-1.54588	-8.58911	-10.9001	-14.0081	-18.2343	-23.8831	-30.9024
-1.54688	-8.55975	-10.9201	-14.0005	-18.1674	-23.9316	-30.8856
-1.54788	-8.58784	-10.9337	-13.991	-18.1267	-23.9136	-30.8726
-1.54888	-8.56429	-10.9001	-13.9713	-18.0834	-23.8645	-30.8073
-1.54988	-8.51091	-10.8262	-13.9413	-18.0553	-23.7778	-30.7364
-1.55088	-8.50972	-10.7839	-13.8966	-18.0259	-23.6552	-30.6337
-1.55188	-8.50244	-10.7682	-13.8367	-17.9749	-23.4811	-30.5013
-1.55288	-8.4307	-10.7744	-13.7697	-17.911	-23.296	-30.3725
-1.55388	-8.40152	-10.733	-13.7012	-17.8466	-23.0849	-30.2114
-1.55488	-8.39427	-10.6516	-13.6216	-17.7622	-22.8647	-30.013
-1.55588	-8.32802	-10.5717	-13.5494	-17.6622	-22.6233	-29.7927
-1.55688	-8.26065	-10.53	-13.4622	-17.5261	-22.3962	-29.603
-1.55788	-8.25208	-10.516	-13.3697	-17.3461	-22.1563	-29.3732
-1.55888	-8.19453	-10.4649	-13.2641	-17.1715	-21.8884	-29.0699
-1.55988	-8.10823	-10.3738	-13.1469	-16.9768	-21.6916	-28.7658
-1.56088	-8.07535	-10.256	-13.032	-16.8109	-21.4701	-28.4376
-1.56188	-8.03819	-10.1758	-12.9033	-16.6461	-21.2737	-28.1151
-1.56288	-7.93837	-10.1298	-12.7979	-16.4799	-21.0807	-27.7895
-1.56388	-7.8837	-10.0801	-12.6703	-16.3082	-20.8679	-27.4042
-1.56488	-7.85372	-9.99032	-12.5611	-16.1565	-20.6486	-26.9956
-1.56588	-7.76653	-9.86021	-12.437	-15.9989	-20.481	-26.5915
-1.56488	-7.68008	-9.76538	-12.3011	-15.8664	-20.2169	-26.1254
-1.56388	-7.65519	-9.70399	-12.1779	-15.6877	-19.9711	-25.6654
-1.56288	-7.58349	-9.66664	-12.0342	-15.5013	-19.6802	-25.2119
-1.56188	-7.48564	-9.58617	-11.907	-15.286	-19.3877	-24.7288
-1.56088	-7.44383	-9.4676	-11.7818	-15.057	-19.0733	-24.256
-1.55988	-7.40066	-9.35505	-11.6555	-14.8355	-18.7537	-23.7964
-1.55888	-7.29769	-9.285	-11.5411	-14.6195	-18.4031	-23.3216
-1.55788	-7.24209	-9.2516	-11.4258	-14.3904	-18.0613	-22.826
-1.55688	-7.21438	-9.18562	-11.312	-14.1842	-17.7276	-22.3656
-1.55588	-7.13241	-9.08925	-11.1959	-13.9857	-17.4111	-21.9425
-1.55488	-7.05393	-8.97071	-11.0792	-13.818	-17.0938	-21.5219
-1.55388	-7.03924	-8.89778	-10.9651	-13.6917	-16.8201	-21.1447
-1.55288	-6.98122	-8.86518	-10.8608	-13.5625	-16.567	-20.7588
-1.55188	-6.9001	-8.82814	-10.7623	-13.4545	-16.3089	-20.3881
-1.55088	-6.87877	-8.75607	-10.6852	-13.3236	-16.1496	-20.1036
-1.54988	-6.85843	-8.65047	-10.6072	-13.1963	-16.0006	-19.8251
-1.54888	-6.78162	-8.58656	-10.537	-13.076	-15.9042	-19.5787
-1.54788	-6.75455	-8.56057	-10.4699	-12.9663	-15.8377	-19.399
-1.54688	-6.75887	-8.56871	-10.4024	-12.8514	-15.7849	-19.2523
-1.54588	-6.71233	-8.54085	-10.3557	-12.751	-15.7524	-19.1427
-1.54488	-6.67291	-8.48395	-10.3092	-12.6438	-15.8074	-19.0876
-1.54388	-6.70105	-8.43801	-10.3029	-12.597	-15.7988	-19.0649
-1.54288	-6.6883	-8.44296	-10.2894	-12.58	-15.8392	-19.0865
-1.54188	-6.6554	-8.49034	-10.3093	-12.6144	-15.8662	-19.1971
-1.54088	-6.66425	-8.48505	-10.2965	-12.6354	-15.8652	-19.2866
-1.53988	-6.66601	-8.43613	-10.2559	-12.618	-15.7923	-19.2598
-1.53888	-6.60677	-8.36467	-10.2306	-12.5978	-15.7051	-19.2221
-1.53788	-6.59397	-8.33147	-10.1821	-12.5886	-15.5751	-19.1926
-1.53688	-6.60728	-8.33799	-10.1513	-12.5677	-15.4521	-19.1414
-1.53588	-6.56503	-8.34105	-10.1231	-12.5447	-15.3283	-19.1048
-1.53488	-6.52427	-8.30212	-10.0905	-12.4947	-15.2087	-19.0515
-1.53388	-6.54598	-8.22986	-10.0655	-12.4143	-15.083	-18.9711
-1.53288	-6.52072	-8.19468	-10.0422	-12.3461	-14.9878	-18.9063
-1.53188	-6.4696	-8.19087	-10.0172	-12.2691	-14.9096	-18.8146
-1.53088	-6.47537	-8.2134	-9.98567	-12.2312	-14.8028	-18.7289
-1.52988	-6.47865	-8.19087	-9.94939	-12.1978	-14.7877	-18.6411
-1.52888	-6.42156	-8.12999	-9.9104	-12.1762	-14.7524	-18.5219
-1.52788	-6.41067	-8.07985	-9.8794	-12.1539	-14.7605	-18.4074
-1.52688	-6.42577	-8.07048	-9.84669	-12.1517	-14.776	-18.3017
-1.52588	-6.38506	-8.09252	-9.83095	-12.1498	-14.7788	-18.19
-1.52488	-6.34643	-8.0838	-9.80381	-12.1728	-14.7864	-18.0289
-1.52388	-6.36941	-8.03944	-9.77639	-12.1544	-14.8527	-17.889
-1.52288	-6.34622	-7.9738	-9.74258	-12.1307	-14.8252	-17.8
-1.52188	-6.29733	-7.94869	-9.70262	-12.0758	-14.8181	-17.6944
-1.52088	-6.30395	-7.96156	-9.67038	-12.0084	-14.7715	-17.5958
-1.51988	-6.3088	-7.96771	-9.62971	-11.9475	-14.7223	-17.4766
-1.51888	-6.25332	-7.93107	-9.61543	-11.89	-14.6469	-17.3436
-1.51788	-6.24371	-7.85949	-9.58059	-11.8178	-14.5661	-17.2707
-1.51688	-6.2605	-7.82482	-9.56702	-11.7591	-14.4485	-17.1962
-1.51588	-6.22195	-7.82433	-9.5454	-11.7005	-14.3406	-17.119
-1.51488	-6.18475	-7.84914	-9.51096	-11.6738	-14.2279	-17.0922
-1.51388	-6.20916	-7.83255	-9.49232	-11.6777	-14.1238	-17.0595
-1.51288	-6.18696	-7.77666	-9.45411	-11.667	-14.0094	-17.0222
-1.51188	-6.13973	-7.73115	-9.43315	-11.6717	-13.9293	-17.0156
-1.51088	-6.14824	-7.7287	-9.41271	-11.6408	-13.8605	-16.9959
-1.50988	-6.15449	-7.75844	-9.38723	-11.5977	-13.7704	-16.9713
-1.50888	-6.10093	-7.75249	-9.37105	-11.5515	-13.7663	-16.9657
-1.50788	-6.09253	-7.71433	-9.35455	-11.5059	-13.7472	-16.9895
-1.50688	-6.11044	-7.65263	-9.33446	-11.4368	-13.7615	-16.9881
-1.50588	-6.07291	-7.62781	-9.30779	-11.3685	-13.7835	-16.96
-1.50488	-6.03762	-7.6455	-9.27897	-11.2776	-13.8013	-16.9481
-1.50388	-6.06335	-7.65293	-9.24793	-11.2256	-13.8172	-16.9117
-1.50288	-6.04295	-7.61944	-9.2233	-11.182	-13.8909	-16.9025
-1.50188	-5.99701	-7.5539	-9.19925	-11.1658	-13.8732	-16.8969
-1.50088	-6.0069	-7.5241	-9.18829	-11.1636	-13.8766	-16.8389
-1.49988	-6.0139	-7.53125	-9.1678	-11.1569	-13.8361	-16.796
-1.49888	-5.96171	-7.56082	-9.14774	-11.1513	-13.796	-16.7509
-1.49788	-5.95486	-7.54971	-9.12058	-11.1574	-13.7307	-16.6717
-1.49688	-5.97369	-7.49763	-9.08609	-11.1535	-13.6603	-16.5908
-1.49588	-5.93779	-7.45239	-9.0618	-11.147	-13.5526	-16.5045
-1.49488	-5.90307	-7.44824	-9.02689	-11.1121	-13.4486	-16.4078
-1.49388	-5.92992	-7.47783	-9.01991	-11.0438	-13.3466	-16.3198
-1.49288	-5.9104	-7.47198	-8.9936	-10.9889	-13.2498	-16.2328
-1.49188	-5.86564	-7.43089	-8.98358	-10.9242	-13.1468	-16.1087
-1.49088	-5.87637	-7.37111	-8.96806	-10.8981	-13.0761	-15.9888
-1.48988	-5.88475	-7.34992	-8.93903	-10.8787	-13.0091	-15.914
-1.48888	-5.83351	-7.37316	-8.92437	-10.8677	-12.9268	-15.8289
-1.48788	-5.82789	-7.38343	-8.89061	-10.857	-12.9306	-15.7325
-1.48688	-5.84752	-7.35254	-8.87258	-10.8674	-12.9148	-15.6538
-1.48588	-5.81207	-7.29142	-8.85848	-10.8799	-12.9381	-15.5571
-1.48488	-5.77878	-7.26323	-8.84119	-10.9111	-12.975	-15.4758
-1.48388	-5.80668	-7.26714	-8.83003	-10.9031	-12.9978	-15.4264
-1.48288	-5.78852	-7.2969	-8.8181	-10.8889	-13.0203	-15.3632
-1.48188	-5.74459	-7.28641	-8.80333	-10.8441	-13.1012	-15.325
-1.48088	-5.75618	-7.23578	-8.77988	-10.7893	-13.0865	-15.2859
-1.47988	-5.76542	-7.19606	-8.7518	-10.7414	-13.1048	-15.2486
-1.47888	-5.7141	-7.19655	-8.72422	-10.6916	-13.068	-15.2444
-1.47788	-5.70861	-7.23054	-8.70362	-10.6298	-13.0331	-15.2426
-1.47688	-5.72928	-7.23072	-8.68232	-10.5802	-12.9746	-15.2309
-1.47588	-5.69484	-7.19254	-8.67519	-10.5353	-12.9155	-15.2251
-1.47488	-5.66234	-7.13249	-8.65735	-10.5195	-12.8076	-15.2643
-1.47388	-5.69055	-7.10889	-8.63967	-10.5315	-12.7137	-15.2889
-1.47288	-5.67241	-7.12644	-8.61488	-10.5342	-12.6171	-15.2651
-1.47188	-5.62924	-7.1365	-8.5874	-10.5468	-12.5241	-15.2576
-1.47088	-5.64114	-7.10622	-8.57013	-10.5237	-12.4232	-15.245
-1.46988	-5.65069	-7.04466	-8.53937	-10.4912	-12.3579	-15.255
-1.46888	-5.60022	-7.01975	-8.53506	-10.4509	-12.2988	-15.274
-1.46788	-5.5955	-7.0296	-8.51305	-10.4118	-12.222	-15.2417
-1.46688	-5.61703	-7.06232	-8.50819	-10.3504	-12.2266	-15.204
-1.46588	-5.5828	-7.05564	-8.49567	-10.2886	-12.2167	-15.1715
-1.46488	-5.55011	-7.00674	-8.46747	-10.2033	-12.2453	-15.0905
-1.46388	-5.57904	-6.9677	-8.45293	-10.1631	-12.2823	-15.0183
-1.46288	-5.56103	-6.96864	-8.41742	-10.1261	-12.3105	-14.955
-1.46188	-5.51758	-6.99742	-8.40237	-10.1192	-12.3327	-14.863
-1.46088	-5.5307	-6.9946	-8.38886	-10.1288	-12.4129	-14.7787
-1.45988	-5.54012	-6.95646	-8.37253	-10.1304	-12.4023	-14.7013
-1.45888	-5.48928	-6.89631	-8.362	-10.1323	-12.4137	-14.6102
-1.45788	-5.48425	-6.87311	-8.35263	-10.1469	-12.3796	-14.487
-1.45688	-5.50585	-6.89507	-8.33819	-10.148	-12.3473	-14.3951
-1.45588	-5.47127	-6.90563	-8.3174	-10.1423	-12.292	-14.3264
-1.45488	-5.43844	-6.8781	-8.29202	-10.1126	-12.2261	-14.2426
-1.45388	-5.46751	-6.81746	-8.26193	-10.0497	-12.1243	-14.1841
-1.45288	-5.44976	-6.78995	-8.24137	-9.99961	-12.0306	-14.1
-1.45188	-5.40527	-6.7983	-8.22343	-9.93699	-11.9345	-14.0062
-1.45088	-5.41796	-6.83039	-8.21755	-9.91126	-11.8432	-13.9668
-1.44988	-5.42781	-6.82204	-8.2006	-9.89454	-11.7389	-13.9118
-1.44888	-5.37603	-6.77401	-8.18232	-9.88553	-11.6725	-13.8644
-1.44788	-5.37124	-6.73402	-8.15835	-9.87646	-11.6119	-13.8519
-1.44688	-5.39309	-6.73531	-8.12768	-9.88702	-11.5319	-13.8414
-1.44588	-5.3583	-6.77071	-8.10573	-9.90154	-11.5362	-13.8341
-1.44488	-5.32508	-6.76917	-8.07252	-9.93392	-11.5241	-13.8375
-1.44388	-5.35455	-6.73155	-8.06536	-9.92601	-11.5506	-13.8348
-1.44288	-5.33617	-6.67375	-8.04762	-9.91295	-11.5898	-13.8305
-1.44188	-5.29105	-6.64859	-8.04184	-9.86918	-11.6127	-13.8636
-1.44088	-5.30387	-6.66767	-8.02783	-9.8095	-11.6412	-13.8929
-1.43988	-5.31436	-6.67614	-7.9988	-9.75787	-11.7266	-13.8768
-1.43888	-5.26184	-6.64559	-7.98136	-9.70655	-11.7157	-13.8681
-1.43788	-5.25646	-6.58543	-7.95315	-9.64312	-11.733	-13.8738
-1.43688	-5.27879	-6.55694	-7.93472	-9.59043	-11.7011	-13.8643
-1.43588	-5.24275	-6.56323	-7.91827	-9.54769	-11.6662	-13.8676
-1.43488	-5.20856	-6.59636	-7.89835	-9.53299	-11.611	-13.8574
-1.43388	-5.23784	-6.59157	-7.88618	-9.54869	-11.5471	-13.8157
-1.43288	-5.2189	-6.54091	-7.87235	-9.55109	-11.4418	-13.7937
-1.43188	-5.17231	-6.49939	-7.8559	-9.56317	-11.3466	-13.7411
-1.43088	-5.18379	-6.4984	-7.83168	-9.53583	-11.2413	-13.6898
-1.42988	-5.19396	-6.52949	-7.79979	-9.50042	-11.1475	-13.6355
-1.42888	-5.1399	-6.52524	-7.7655	-9.4563	-11.0404	-13.547
-1.42788	-5.13349	-6.4851	-7.74342	-9.4147	-10.9707	-13.4587
-1.42688	-5.15549	-6.42303	-7.72242	-9.34754	-10.8987	-13.3761
-1.42588	-5.11802	-6.39441	-7.71932	-9.28098	-10.8148	-13.2894
-1.42488	-5.08132	-6.4129	-7.70158	-9.19082	-10.8164	-13.1555
-1.42388	-5.11032	-6.42518	-7.68307	-9.13964	-10.798	-13.0337
-1.42288	-5.09018	-6.39858	-7.65376	-9.09654	-10.8234	-12.9606
-1.42188	-5.04106	-6.33504	-7.61236	-9.08397	-10.8553	-12.8734
-1.42088	-5.05222	-6.30394	-7.58202	-9.08697	-10.8768	-12.7859
-1.41988	-5.06145	-6.30642	-7.54468	-9.08645	-10.8998	-12.679
-1.41888	-5.00459	-6.3331	-7.53434	-9.08307	-10.9777	-12.5644
-1.41788	-4.99521	-6.32393	-7.51138	-9.09482	-10.963	-12.5
-1.41688	-5.01659	-6.26971	-7.50027	-9.09377	-10.9768	-12.4401
-1.41588	-4.97671	-6.22006	-7.48194	-9.08296	-10.9366	-12.3732
-1.41488	-4.93657	-6.21262	-7.44428	-9.04086	-10.8966	-12.3566
-1.41388	-4.96459	-6.23608	-7.42309	-8.96326	-10.8311	-12.3307
-1.41288	-4.94328	-6.23502	-7.3805	-8.89709	-10.7587	-12.2961
-1.41188	-4.88968	-6.19473	-7.35568	-8.82128	-10.6443	-12.2941
-1.41088	-4.8982	-6.13012	-7.33583	-8.78242	-10.5389	-12.2789
-1.40988	-4.9065	-6.09392	-7.31687	-8.75251	-10.4218	-12.2572
-1.40888	-4.84538	-6.10467	-7.30401	-8.72887	-10.3144	-12.2577
-1.40788	-4.83252	-6.11273	-7.287	-8.70811	-10.1943	-12.283
-1.40688	-4.85324	-6.08002	-7.2612	-8.71501	-10.1035	-12.2836
-1.40588	-4.81019	-6.01012	-7.22364	-8.71919	-10.0227	-12.2567
-1.40488	-4.7653	-5.96949	-7.18099	-8.74255	-9.92039	-12.2412
-1.40388	-4.79149	-5.96488	-7.13753	-8.72497	-9.90643	-12.1972
-1.40288	-4.76808	-5.98936	-7.10517	-8.69915	-9.86914	-12.179
-1.40188	-4.7088	-5.97907	-7.07884	-8.63967	-9.87812	-12.1667
-1.40088	-4.71398	-5.92373	-7.0674	-8.56171	-9.90127	-12.0993
-1.39988	-4.72158	-5.86737	-7.041	-8.48654	-9.90992	-12.0365
-1.39888	-4.65554	-5.84879	-7.00924	-8.40828	-9.92204	-11.9724
-1.39788	-4.6376	-5.86448	-6.96499	-8.31851	-9.98878	-11.8735
-1.39688	-4.6565	-5.85356	-6.91175	-8.23841	-9.97012	-11.7652
-1.39588	-4.60824	-5.80526	-6.86722	-8.17144	-9.96989	-11.6513
-1.39488	-4.55666	-5.7266	-6.81819	-8.1371	-9.92316	-11.5205
-1.39388	-4.57995	-5.6751	-6.79836	-8.13421	-9.86877	-11.3933
-1.39288	-4.55334	-5.67462	-6.76882	-8.12007	-9.7932	-11.2665
-1.39188	-4.48644	-5.67751	-6.75098	-8.11462	-9.70078	-11.0972
-1.39088	-4.48695	-5.64099	-6.72057	-8.06887	-9.5622	-10.9255
-1.38988	-4.49132	-5.56582	-6.66734	-8.01674	-9.43126	-10.7985
-1.38888	-4.41716	-5.50881	-6.61477	-7.94841	-9.28799	-10.6625
-1.38788	-4.39153	-5.48928	-6.54546	-7.87466	-9.14809	-10.511
-1.38688	-4.40782	-5.50239	-6.49991	-7.7699	-8.98945	-10.3769
-1.38588	-4.35303	-5.4872	-6.46239	-7.66153	-8.86702	-10.2251
-1.38488	-4.29148	-5.41819	-6.4266	-7.52986	-8.74678	-10.0906
-1.38388	-4.31149	-5.34598	-6.39881	-7.44103	-8.61216	-9.98206
-1.38288	-4.27913	-5.3092	-6.36325	-7.36412	-8.55721	-9.86121
-1.38188	-4.20112	-5.31353	-6.31467	-7.32239	-8.48858	-9.771
-1.38088	-4.19473	-5.29946	-6.24911	-7.29817	-8.46513	-9.67567
-1.37988	-4.19545	-5.24668	-6.17931	-7.2737	-8.45408	-9.58439
-1.37888	-4.10995	-5.15558	-6.10532	-7.2436	-8.43546	-9.52594
-1.37788	-4.07433	-5.08505	-6.04677	-7.23005	-8.42253	-9.46986
-1.37688	-4.08682	-5.06758	-5.99777	-7.19476	-8.46958	-9.40378
-1.37588	-4.02343	-5.05859	-5.96677	-7.14441	-8.4197	-9.34149
-1.37488	-3.94818	-5.00979	-5.91799	-7.05576	-8.39718	-9.3254
-1.37388	-3.96151	-4.91473	-5.85733	-6.92852	-8.31871	-9.30031
-1.37288	-3.92244	-4.83445	-5.77659	-6.8064	-8.23842	-9.21909
-1.37188	-3.82906	-4.79009	-5.68466	-6.66976	-8.1237	-9.15218
-1.37088	-3.81323	-4.78814	-5.59324	-6.56305	-7.99644	-9.07512
-1.36988	-3.8086	-4.76397	-5.50956	-6.47064	-7.81447	-9.01115
-1.36888	-3.7092	-4.68024	-5.46034	-6.38886	-7.63195	-8.95679
-1.36788	-3.65903	-4.58261	-5.40631	-6.31394	-7.43222	-8.84951
-1.36688	-3.66519	-4.52049	-5.36049	-6.2758	-7.23499	-8.72405
-1.36588	-3.58949	-4.50217	-5.29747	-6.23595	-7.01337	-8.59841
-1.36488	-3.49695	-4.4735	-5.19963	-6.22145	-6.82259	-8.41592
-1.36388	-3.50121	-4.40279	-5.1034	-6.15875	-6.63975	-8.23243
-1.36288	-3.4532	-4.28302	-4.98829	-6.07785	-6.43425	-8.04424
-1.36188	-3.34053	-4.1778	-4.89352	-5.9507	-6.31227	-7.8218
-1.36088	-3.3106	-4.13184	-4.81453	-5.7958	-6.18124	-7.5947
-1.35988	-3.29822	-4.10351	-4.74421	-5.63151	-6.09374	-7.36458
-1.35888	-3.18051	-4.03791	-4.68187	-5.46427	-6.02484	-7.10626
-1.35788	-3.11101	-3.91674	-4.60566	-5.27295	-5.95598	-6.80811
-1.35688	-3.10902	-3.80131	-4.50781	-5.10162	-5.88859	-6.52724
-1.35588	-3.0179	-3.72133	-4.38495	-4.94679	-5.88417	-6.26866
-1.35488	-2.90208	-3.69227	-4.24956	-4.8304	-5.79205	-5.99161
-1.35388	-2.89329	-3.64443	-4.11383	-4.75378	-5.71765	-5.73543
-1.35288	-2.83286	-3.53551	-4.00006	-4.67202	-5.58802	-5.45433
-1.35188	-2.69582	-3.3952	-3.90438	-4.59851	-5.45871	-5.15887
-1.35088	-2.64671	-3.2859	-3.82941	-4.48568	-5.28271	-4.9135
-1.34988	-2.62302	-3.23064	-3.73455	-4.35588	-5.08789	-4.65758
-1.34888	-2.48279	-3.17551	-3.61978	-4.19921	-4.83589	-4.39903
-1.34788	-2.38826	-3.07633	-3.47328	-4.02565	-4.56665	-4.1792
-1.34688	-2.37359	-2.91736	-3.30826	-3.80158	-4.27778	-3.9689
-1.34588	-2.26264	-2.76382	-3.14363	-3.57054	-3.98407	-3.76141
-1.34488	-2.1182	-2.67489	-2.98962	-3.30703	-3.65333	-3.57117
-1.34388	-2.09201	-2.61457	-2.8774	-3.08349	-3.35328	-3.37728
-1.34288	-2.01635	-2.51584	-2.76316	-2.87668	-3.05861	-3.18389
-1.34188	-1.84982	-2.35157	-2.66075	-2.71736	-2.74404	-3.03065
-1.34088	-1.77669	-2.17593	-2.53357	-2.57675	-2.51105	-2.87493
-1.33988	-1.73778	-2.04316	-2.36225	-2.45022	-2.27001	-2.67821
-1.33888	-1.57118	-1.97322	-2.18751	-2.3216	-2.08171	-2.48581
-1.33788	-1.44655	-1.89573	-1.98207	-2.21431	-1.92069	-2.29838
-1.33688	-1.41469	-1.74471	-1.80401	-2.08027	-1.76136	-2.09254
-1.33588	-1.28242	-1.5525	-1.64763	-1.91588	-1.60783	-1.88737
-1.33488	-1.1039	-1.38831	-1.50455	-1.69596	-1.5221	-1.66589
-1.33388	-1.05472	-1.28921	-1.37219	-1.41953	-1.35416	-1.40157
-1.33288	-0.96016	-1.19745	-1.22374	-1.13469	-1.20604	-1.13028
-1.33188	-0.76093	-1.05532	-1.04687	-0.82843	-0.99947	-0.82436
-1.33088	-0.65851	-0.84005	-0.83029	-0.547	-0.78909	-0.50119
-1.32988	-0.60212	-0.62204	-0.59823	-0.28385	-0.528	-0.15568
-1.32888	-0.40647	-0.47653	-0.36769	-0.03673	-0.24082	0.23652
-1.32788	-0.24682	-0.374	-0.15951	0.19168	0.12159	0.64712
-1.32688	-0.19307	-0.23511	0.02339	0.37059	0.50229	1.07139
-1.32588	-0.03646	-0.01981	0.18371	0.54448	0.91384	1.51223
-1.32488	0.17779	0.21622	0.36215	0.68923	1.33782	2.02268
-1.32388	0.25337	0.4079	0.56457	0.88113	1.80472	2.53819
-1.32288	0.36738	0.52262	0.8074	1.10295	2.24316	3.0148
-1.32188	0.60043	0.64282	1.0664	1.37888	2.68582	3.5114
-1.32088	0.73547	0.84592	1.33282	1.69344	3.13794	4.01213
-1.31988	0.81156	1.10235	1.5903	2.03838	3.50694	4.54518
-1.31888	1.03443	1.32771	1.80295	2.39624	3.87909	5.09366
-1.31788	1.2286	1.47857	2.01283	2.79225	4.19097	5.5944
-1.31688	1.30315	1.61179	2.20676	3.1689	4.47006	6.08575
-1.31588	1.48199	1.79899	2.42574	3.52707	4.73695	6.58171
-1.31488	1.73125	2.07436	2.68977	3.83483	4.99144	7.02714
-1.31388	1.83425	2.35184	2.96728	4.08921	5.16914	7.46891
-1.31288	1.96739	2.55013	3.27671	4.33723	5.42542	7.9101
-1.31188	2.23157	2.69425	3.5591	4.56859	5.66084	8.31177
-1.31088	2.39787	2.87829	3.82182	4.82638	5.95393	8.71306
-1.30988	2.492	3.15074	4.0653	5.10744	6.25166	9.11571
-1.30888	2.73953	3.44973	4.29414	5.41312	6.60737	9.49019
-1.30788	2.96703	3.69357	4.5356	5.75063	6.98974	9.82593
-1.30688	3.06247	3.85005	4.8017	6.14893	7.45413	10.1741
-1.30588	3.25924	4.00986	5.10414	6.57009	7.94737	10.5486
-1.30488	3.5378	4.2611	5.42212	7.03284	8.47045	10.9092
-1.30388	3.66393	4.57435	5.74656	7.46037	9.00935	11.3025
-1.30288	3.8095	4.84502	6.04949	7.86531	9.6084	11.67
-1.30188	4.09503	5.02962	6.32592	8.2228	10.1675	12.0279
-1.30088	4.28552	5.19189	6.57921	8.54853	10.7326	12.4451
-1.29988	4.39163	5.41996	6.84586	8.84264	11.3074	12.8646
-1.29888	4.65196	5.74352	7.1239	9.12638	11.7903	13.2936
-1.29788	4.90197	6.06777	7.43494	9.37023	12.2668	13.7742
-1.29688	5.00999	6.29297	7.75939	9.63987	12.6823	14.2765
-1.29588	5.21136	6.46048	8.09368	9.93133	13.0443	14.7981
-1.29488	5.50488	6.67425	8.42164	10.2771	13.39	15.3564
-1.29388	5.64482	6.98289	8.70645	10.6837	13.7119	15.9287
-1.29288	5.79206	7.31254	8.99202	11.1093	13.9497	16.5097
-1.29188	6.08338	7.57104	9.25487	11.5605	14.25	17.1445
-1.29088	6.28465	7.73129	9.52842	11.9984	14.5267	17.8045
-1.28988	6.391	7.90202	9.83454	12.42	14.8593	18.4418
-1.28888	6.64766	8.17654	10.1406	12.8246	15.1869	19.0836
-1.28788	6.90186	8.51114	10.4725	13.204	15.5753	19.7453
-1.28688	7.00983	8.79283	10.7891	13.5191	15.9857	20.3957
-1.28588	7.20109	8.97025	11.0891	13.8101	16.4804	21.0659
-1.28488	7.49022	9.12747	11.3776	14.0512	17.0038	21.7334
-1.28388	7.62793	9.3603	11.6471	14.3234	17.5605	22.3582
-1.28288	7.76078	9.68983	11.9142	14.6125	18.1317	22.9881
-1.28188	8.03775	10.0046	12.1852	14.9443	18.7583	23.5825
-1.28088	8.23166	10.2059	12.476	15.3103	19.3466	24.1626
-1.27988	8.32198	10.3423	12.7781	15.7068	19.9344	24.7233
-1.27888	8.55499	10.541	13.0839	16.117	20.5211	25.237
-1.27788	8.79308	10.8389	13.3785	16.5722	21.0104	25.7269
-1.27688	8.8838	11.1487	13.656	17.0066	21.4874	26.2033
-1.27588	9.04569	11.3683	13.909	17.4246	21.886	26.6588
-1.27488	9.30746	11.481	14.1633	17.7926	22.2288	27.0412
-1.27388	9.42406	11.6132	14.4064	18.0941	22.542	27.4084
-1.27288	9.52509	11.8575	14.6619	18.3749	22.8182	27.8103
-1.27188	9.76486	12.1534	14.9198	18.6207	23.005	28.1871
-1.27088	9.9312	12.3728	15.18	18.8689	23.2487	28.551
-1.26988	9.99035	12.4836	15.4435	19.1216	23.4559	28.8876
-1.26888	10.1811	12.5813	15.6804	19.3758	23.7167	29.1989
-1.26788	10.3838	12.7684	15.9233	19.6448	23.964	29.5471
-1.26688	10.4412	13.049	16.1358	19.9645	24.2639	29.9033
-1.26588	10.5582	13.2951	16.3372	20.3033	24.587	30.247
-1.26488	10.7754	13.4147	16.5455	20.6861	24.9879	30.6432
-1.26388	10.8558	13.473	16.7286	21.0351	25.4098	31.0404
-1.26288	10.9128	13.6068	16.9397	21.3653	25.862	31.4344
-1.26188	11.1003	13.8394	17.1313	21.6485	26.3206	31.8627
-1.26088	11.2239	14.0658	17.3264	21.8933	26.8249	32.2872
-1.25988	11.239	14.1848	17.5197	22.1042	27.2844	32.7123
-1.25888	11.3734	14.2042	17.689	22.2868	27.7403	33.1591
-1.25788	11.525	14.2515	17.8417	22.412	28.1873	33.6504
-1.25688	11.5385	14.4182	17.9724	22.5335	28.5334	34.1262
-1.25588	11.5999	14.622	18.1028	22.6514	28.8554	34.5765
-1.25488	11.7594	14.7355	18.2251	22.7974	29.1028	35.0357
-1.25388	11.7926	14.7402	18.3604	22.9895	29.2799	35.4661
-1.25288	11.7969	14.7433	18.5033	23.1855	29.429	35.9212
-1.25188	11.9238	14.8474	18.6408	23.4036	29.538	36.387
-1.25088	11.9956	15.0307	18.7549	23.6098	29.5539	36.7858
-1.24988	11.9625	15.164	18.8637	23.802	29.6218	37.1858
-1.24888	12.037	15.1658	18.9399	23.9839	29.6534	37.5699
-1.24788	12.1308	15.122	19.0067	24.1429	29.7237	37.8969
-1.24688	12.0977	15.1603	19.0613	24.2431	29.7845	38.1969
-1.24588	12.1042	15.2948	19.117	24.3106	29.8896	38.4698
-1.24488	12.2037	15.4103	19.1905	24.3132	30.0092	38.6981
-1.24388	12.189	15.4131	19.2513	24.3307	30.1932	38.9099
-1.24288	12.145	15.3256	19.3271	24.3432	30.3987	39.0996
-1.24188	12.2133	15.2838	19.372	24.3743	30.6216	39.2203
-1.24088	12.234	15.3581	19.3924	24.4182	30.84	39.2984
-1.23988	12.1569	15.4551	19.3998	24.4765	31.1043	39.3993
-1.23888	12.1783	15.4543	19.3773	24.5444	31.3191	39.4745
-1.23788	12.2196	15.3481	19.3715	24.6541	31.5274	39.5099
-1.23688	12.1459	15.259	19.3636	24.7506	31.7269	39.5418
-1.23588	12.1067	15.2707	19.3708	24.8441	31.8231	39.5291
-1.23488	12.154	15.3535	19.3877	24.8962	31.8991	39.5085
-1.23388	12.0983	15.3785	19.3874	24.8883	31.906	39.511
-1.23288	12.0165	15.278	19.3632	24.8632	31.8472	39.4817
-1.23188	12.0369	15.1515	19.3039	24.8	31.7621	39.4645
-1.23088	12.0161	15.1171	19.2321	24.7335	31.6481	39.4432
-1.22988	11.9072	15.1627	19.1573	24.659	31.4487	39.413
-1.22888	11.8891	15.1777	19.1018	24.5706	31.3062	39.4153
-1.22788	11.8884	15.0847	19.0641	24.4823	31.1245	39.4163
-1.22688	11.7848	14.9191	19.0367	24.4318	30.9921	39.4081
-1.22588	11.7156	14.81	18.9915	24.3956	30.85	39.398
-1.22488	11.7249	14.8094	18.9413	24.4036	30.7454	39.4469
-1.22388	11.6403	14.8215	18.855	24.3818	30.6563	39.4905
-1.22288	11.5367	14.7393	18.754	24.353	30.6321	39.4817
-1.22188	11.5252	14.5746	18.6445	24.2928	30.6122	39.4821
-1.22088	11.4748	14.4388	18.5403	24.208	30.6147	39.4772
-1.21988	11.3485	14.4009	18.4622	24.1053	30.6108	39.4873
-1.21888	11.3073	14.4147	18.3827	23.9792	30.6473	39.5182
-1.21788	11.279	14.3686	18.3214	23.8073	30.6413	39.4903
-1.21688	11.1603	14.2148	18.2372	23.63	30.629	39.4461
-1.21588	11.0775	14.0508	18.1285	23.4397	30.6108	39.4026
-1.21488	11.063	13.9776	18.01	23.2723	30.5044	39.2985
-1.21388	10.9617	13.9729	17.8564	23.1455	30.3854	39.19
-1.21288	10.8508	13.9329	17.7358	23.0216	30.2067	39.0764
-1.21188	10.8224	13.7995	17.6146	22.9239	29.9839	38.9184
-1.21088	10.754	13.6125	17.5127	22.8129	29.7513	38.7543
-1.20988	10.6237	13.4858	17.4297	22.6986	29.4981	38.5868
-1.20888	10.5744	13.4561	17.3322	22.585	29.1738	38.3853
-1.20788	10.5297	13.4253	17.2175	22.4664	28.9176	38.1297
-1.20688	10.4064	13.3077	17.0757	22.309	28.6352	37.882
-1.20588	10.3219	13.1303	16.9317	22.1351	28.4031	37.6508
-1.20488	10.2946	12.9862	16.7895	21.9155	28.1662	37.394
-1.20388	10.1871	12.9306	16.6642	21.723	27.9717	37.1473
-1.20288	10.0799	12.9124	16.5591	21.5275	27.7894	36.8634
-1.20188	10.0459	12.8399	16.4674	21.356	27.668	36.557
-1.20088	9.96985	12.6787	16.3597	21.2012	27.5584	36.2967
-1.19988	9.84406	12.5197	16.2508	21.0563	27.458	36.0206
-1.19888	9.79654	12.4448	16.1172	20.9238	27.3605	35.7414
-1.19788	9.74389	12.4251	15.9746	20.8248	27.2946	35.4969
-1.19688	9.62371	12.3671	15.8369	20.7209	27.1889	35.2549
-1.19588	9.54644	12.2272	15.7061	20.6238	27.0819	35.0218
-1.19488	9.51502	12.0543	15.5983	20.5005	26.9838	34.8071
-1.19388	9.40745	11.9354	15.4853	20.3359	26.7978	34.5898
-1.19288	9.31023	11.8987	15.3895	20.1719	26.6138	34.3707
-1.19188	9.27648	11.8534	15.276	19.9853	26.3848	34.203
-1.19088	9.19823	11.7349	15.1484	19.8151	26.1199	34.0473
-1.18988	9.08226	11.5682	15.0209	19.6511	25.8619	33.8475
-1.18888	9.04075	11.4421	14.8722	19.4856	25.5932	33.6637
-1.18788	8.98528	11.3916	14.7522	19.3226	25.2635	33.4979
-1.18688	8.87236	11.3691	14.6289	19.1939	25.0116	33.3212
-1.18588	8.80553	11.2976	14.5188	19.0798	24.7407	33.1689
-1.18488	8.77399	11.1482	14.4222	19.003	24.518	33.0001
-1.18388	8.66939	11.0131	14.3128	18.8968	24.2986	32.8066
-1.18288	8.58478	10.9443	14.2027	18.79	24.121	32.6289
-1.18188	8.55485	10.9184	14.0751	18.6554	23.9576	32.4261
-1.18088	8.47817	10.8569	13.9495	18.5059	23.8451	32.2246
-1.17988	8.37367	10.7319	13.8267	18.3548	23.734	32.02
-1.17888	8.34026	10.5823	13.7221	18.1971	23.6373	31.7788
-1.17788	8.28581	10.4841	13.6285	18.0153	23.5365	31.5356
-1.17688	8.18177	10.4539	13.5427	17.8436	23.4596	31.2991
-1.17588	8.12601	10.4132	13.4387	17.6687	23.3487	31.0577
-1.17488	8.09661	10.3093	13.3431	17.5219	23.2378	30.7596
-1.17388	7.99794	10.1676	13.232	17.4152	23.1322	30.469
-1.17288	7.92579	10.0632	13.1214	17.3042	22.9499	30.2316
-1.17188	7.90133	10.0221	13.0216	17.2112	22.7761	29.9758
-1.17088	7.82787	10.0003	12.9213	17.0935	22.5633	29.72
-1.16988	7.73484	9.93763	12.8372	16.973	22.327	29.4446
-1.16888	7.71038	9.81292	12.7426	16.8475	22.1029	29.1548
-1.16788	7.65863	9.7019	12.6602	16.7238	21.8727	28.9226
-1.16688	7.5635	9.65319	12.5666	16.5776	21.5922	28.6999
-1.16588	7.51922	9.63562	12.4658	16.4231	21.3937	28.4671
-1.16488	7.49334	9.58391	12.376	16.2409	21.1715	28.2885
-1.16388	7.40071	9.4767	12.2654	16.0971	21.0046	28.1065
-1.16288	7.34008	9.35066	12.1827	15.9538	20.8402	27.92
-1.16188	7.32226	9.2704	12.0924	15.8424	20.7088	27.7663
-1.16088	7.25319	9.24769	12.0049	15.7487	20.5885	27.605
-1.15988	7.17043	9.21145	11.9285	15.6543	20.5173	27.4416
-1.15888	7.15422	9.12083	11.8399	15.5666	20.4421	27.304
-1.15788	7.1056	9.00417	11.7549	15.4992	20.3742	27.1999
-1.15688	7.01864	8.9183	11.6626	15.4229	20.3034	27.0694
-1.15588	6.98448	8.89311	11.573	15.3475	20.2532	26.9206
-1.15488	6.96299	8.87983	11.4927	15.2449	20.1662	26.796
-1.15388	6.87688	8.82661	11.4204	15.1107	20.082	26.6478
-1.15288	6.82664	8.72	11.3506	14.9858	20.0069	26.5276
-1.15188	6.81413	8.62835	11.2824	14.8476	19.848	26.4202
-1.15088	6.74955	8.59228	11.2002	14.7413	19.71	26.259
-1.14988	6.67577	8.58324	11.1259	14.6451	19.5336	26.1154
-1.14888	6.667	8.54247	11.0465	14.5564	19.3365	25.975
-1.14788	6.62267	8.45019	10.97	14.468	19.1552	25.802
-1.14688	6.54387	8.34804	10.9029	14.4069	18.9747	25.6268
-1.14588	6.5181	8.28423	10.8337	14.3487	18.7347	25.4472
-1.14488	6.50097	8.27273	10.7766	14.3187	18.5862	25.2551
-1.14388	6.42002	8.24616	10.7016	14.2527	18.4142	25.0743
-1.14288	6.37838	8.17011	10.6376	14.1817	18.2928	24.8947
-1.14188	6.37132	8.06899	10.5645	14.0859	18.1748	24.6737
-1.14088	6.31112	8.00066	10.4905	13.9754	18.0852	24.4607
-1.13988	6.24524	7.98146	10.4287	13.8681	18.0037	24.2935
-1.13888	6.24339	7.97313	10.3499	13.7615	17.9664	24.1181
-1.13788	6.2027	7.92711	10.2988	13.6398	17.9309	23.9289
-1.13688	6.12991	7.83418	10.2332	13.5289	17.8912	23.7538
-1.13588	6.11055	7.75806	10.1663	13.4234	17.8512	23.5673
-1.13488	6.09774	7.7344	10.1098	13.3446	17.8276	23.3973
-1.13388	6.02191	7.7342	10.0379	13.3008	17.7682	23.2652
-1.13288	5.98746	7.70287	9.97469	13.248	17.7022	23.1173
-1.13188	5.98513	7.62322	9.90884	13.2082	17.6534	22.9961
-1.13088	5.92902	7.53255	9.85057	13.1365	17.5207	22.8752
-1.12988	5.8694	7.48037	9.79693	13.0588	17.4129	22.7599
-1.12888	5.87247	7.47454	9.74694	12.9767	17.2642	22.679
-1.12788	5.83492	7.45493	9.69641	12.8929	17.098	22.5997
-1.12688	5.76779	7.38679	9.64707	12.7876	16.9514	22.5102
-1.12588	5.75468	7.29945	9.58174	12.6814	16.7987	22.4309
-1.12488	5.74526	7.24295	9.52543	12.5547	16.5975	22.4021
-1.12388	5.67399	7.23512	9.46926	12.4693	16.4839	22.3609
-1.12288	5.64494	7.23722	9.41688	12.3885	16.3493	22.2698
-1.12188	5.64636	7.20367	9.37513	12.3364	16.262	22.2015
-1.12088	5.59375	7.12397	9.3278	12.2991	16.1716	22.1278
-1.11988	5.53985	7.05822	9.28756	12.2579	16.1138	22.0779
-1.11888	5.5474	7.04294	9.23193	12.2159	16.0636	22.0396
-1.11788	5.51349	7.04746	9.18318	12.1884	16.0508	21.9443
-1.11688	5.45059	7.02198	9.12696	12.1519	16.034	21.8503
-1.11588	5.44199	6.95359	9.07196	12.1122	16.0248	21.764
-1.11488	5.4353	6.8748	9.03437	12.044	16.0049	21.6288
-1.11388	5.36758	6.83401	8.97902	11.9495	15.9988	21.5035
-1.11288	5.34342	6.83863	8.9443	11.8655	15.9586	21.3851
-1.11188	5.348	6.82839	8.89721	11.7705	15.9164	21.2392
-1.11088	5.29867	6.77014	8.84516	11.7119	15.8853	21.1044
-1.10988	5.24887	6.69261	8.80489	11.6582	15.7766	20.9754
-1.10888	5.26006	6.64286	8.75001	11.6129	15.6901	20.8314
-1.10788	5.22899	6.6405	8.7027	11.5684	15.5561	20.6626
-1.10688	5.16979	6.64291	8.65621	11.5491	15.416	20.5206
-1.10588	5.16533	6.61296	8.61474	11.5303	15.2901	20.3984
-1.10488	5.16162	6.53999	8.57654	11.5352	15.1602	20.2627
-1.10388	5.09752	6.48347	8.54235	11.5022	14.98	20.1549
-1.10288	5.0777	6.47586	8.50712	11.4637	14.8915	20.0219
-1.10188	5.08484	6.49007	8.47155	11.397	14.7766	19.8829
-1.10088	5.0379	6.4739	8.42178	11.3151	14.7074	19.7953
-1.09988	4.99215	6.41351	8.3822	11.2393	14.6432	19.698
-1.09888	5.00681	6.34545	8.34212	11.1632	14.6017	19.6014
-1.09788	4.97829	6.31036	8.30589	11.0764	14.5662	19.5379
-1.09688	4.92241	6.31912	8.28115	11.0024	14.5771	19.4772
-1.09588	4.92076	6.31177	8.24637	10.9333	14.5746	19.4262
-1.09488	4.9201	6.25706	8.2209	10.8902	14.5786	19.3876
-1.09388	4.85843	6.18553	8.17741	10.8809	14.5765	19.3436
-1.09288	4.84111	6.14398	8.14029	10.8595	14.5874	19.3004
-1.09188	4.85157	6.14777	8.0967	10.8492	14.5602	19.296
-1.09088	4.80763	6.15923	8.05463	10.806	14.5336	19.2867
-1.08988	4.7643	6.13608	8.02971	10.753	14.5192	19.2339
-1.08888	4.78104	6.07179	7.98565	10.6947	14.4184	19.1921
-1.08788	4.75425	6.01994	7.96254	10.6372	14.3479	19.1678
-1.08688	4.70133	6.01628	7.92815	10.5591	14.2332	19.1296
-1.08588	4.70239	6.02795	7.88879	10.4816	14.1082	19.1076
-1.08488	4.70362	6.01443	7.858	10.3825	13.9977	19.0639
-1.08388	4.64488	5.95668	7.8109	10.3233	13.8869	18.9954
-1.08288	4.63017	5.89164	7.77361	10.268	13.7197	18.9437
-1.08188	4.64196	5.86271	7.73771	10.2425	13.6518	18.865
-1.08088	4.60026	5.87574	7.70584	10.2322	13.5497	18.7903
-1.07988	4.55923	5.87535	7.67984	10.2157	13.4966	18.7143
-1.07888	4.5782	5.83113	7.65484	10.1994	13.4463	18.6075
-1.07788	4.55417	5.76725	7.62827	10.1977	13.4199	18.5056
-1.07688	4.50357	5.72975	7.59996	10.1842	13.398	18.4101
-1.07588	4.50691	5.73863	7.55967	10.1645	13.4171	18.3115
-1.07488	4.5094	5.7507	7.52729	10.1162	13.4293	18.1628
-1.07388	4.45254	5.72753	7.49498	10.0403	13.4446	18.0364
-1.07288	4.44008	5.66694	7.46898	9.97738	13.4517	17.9579
-1.07188	4.45425	5.62032	7.45327	9.9042	13.4741	17.8625
-1.07088	4.41458	5.62259	7.42932	9.86899	13.4607	17.7741
-1.06988	4.37627	5.64101	7.41059	9.84255	13.442	17.6648
-1.06888	4.39695	5.63329	7.37398	9.82125	13.4394	17.5464
-1.06788	4.37428	5.5833	7.3433	9.79955	13.3544	17.4825
-1.06688	4.32516	5.52392	7.30604	9.79997	13.2878	17.4221
-1.06588	4.3305	5.50094	7.2698	9.80197	13.1833	17.3531
-1.06488	4.33563	5.51803	7.25206	9.82415	13.0713	17.3353
-1.06388	4.28065	5.51701	7.21922	9.80855	12.9735	17.3091
-1.06288	4.27011	5.47159	7.20672	9.78661	12.872	17.2783
-1.06188	4.28582	5.40897	7.17999	9.73556	12.719	17.271
-1.06088	4.24726	5.37245	7.14724	9.67494	12.6571	17.2551
-1.05988	4.21068	5.38298	7.12449	9.61934	12.5644	17.2323
-1.05888	4.23279	5.39918	7.08509	9.56336	12.5276	17.2278
-1.05788	4.2121	5.38179	7.05625	9.49181	12.4871	17.2537
-1.05688	4.16517	5.32415	7.02658	9.43277	12.4709	17.2493
-1.05588	4.17196	5.28438	7.00464	9.37987	12.4598	17.2258
-1.05488	4.17767	5.28897	6.98675	9.35314	12.4906	17.2168
-1.05388	4.12377	5.31099	6.96875	9.3596	12.5066	17.1832
-1.05288	4.11502	5.30433	6.95058	9.35456	12.5336	17.1758
-1.05188	4.13268	5.25451	6.92819	9.3606	12.5485	17.1766
-1.05088	4.09587	5.19732	6.89335	9.32953	12.5792	17.1169
-1.04988	4.06039	5.17574	6.86688	9.29242	12.5773	17.077
-1.04888	4.08396	5.1944	6.84226	9.25006	12.5664	17.0382
-1.04788	4.06386	5.19804	6.82106	9.20729	12.5686	16.9696
-1.04688	4.01824	5.15859	6.81284	9.14261	12.4962	16.893
-1.04588	4.02604	5.1033	6.79347	9.07817	12.4404	16.8116
-1.04488	4.03284	5.07398	6.78118	8.99331	12.3449	16.7211
-1.04388	3.98059	5.08736	6.7528	8.94783	12.2376	16.638
-1.04288	3.97241	5.10567	6.7281	8.90886	12.1468	16.5558
-1.04188	3.99091	5.08701	6.69735	8.89719	12.0546	16.4354
-1.04088	3.95507	5.02989	6.66855	8.90132	11.9082	16.32
-1.03988	3.92055	4.9898	6.65548	8.89553	11.8539	16.2518
-1.03888	3.9455	4.9959	6.62847	8.89271	11.7727	16.1751
-1.03788	3.92673	5.01918	6.61737	8.90214	11.7415	16.0843
-1.03688	3.88222	5.01827	6.5947	8.90211	11.7026	16.0062
-1.03588	3.89183	4.97134	6.56649	8.89385	11.6951	15.9147
-1.03488	3.9	4.92063	6.5509	8.85784	11.6899	15.8395
-1.03388	3.84896	4.90619	6.5192	8.79427	11.7272	15.7947
-1.03288	3.84245	4.92804	6.49746	8.74348	11.7517	15.7319
-1.03188	3.8617	4.93299	6.47378	8.68438	11.7789	15.6988
-1.03088	3.82745	4.89482	6.45582	8.66034	11.7987	15.6631
-1.02988	3.79519	4.83821	6.44187	8.64152	11.8358	15.6288
-1.02888	3.82084	4.80895	6.43067	8.6301	11.8316	15.6279
-1.02788	3.80306	4.82349	6.41724	8.61844	11.8287	15.6268
-1.02688	3.75947	4.84312	6.40129	8.62944	11.8379	15.6174
-1.02588	3.7703	4.83075	6.37345	8.64159	11.768	15.6135
-1.02488	3.77984	4.78131	6.35277	8.67647	11.7157	15.6545
-1.02388	3.72963	4.74527	6.33271	8.67124	11.6244	15.6828
-1.02288	3.72455	4.75522	6.31756	8.65893	11.5256	15.6626
-1.02188	3.74499	4.77933	6.31234	8.61578	11.437	15.6563
-1.02088	3.71122	4.77938	6.29768	8.55999	11.3491	15.6458
-1.01988	3.67955	4.73533	6.28969	8.51259	11.2055	15.659
-1.01888	3.70609	4.68397	6.26549	8.46494	11.1553	15.6846
-1.01788	3.68953	4.66924	6.24607	8.40225	11.08	15.6509
-1.01688	3.64697	4.69244	6.21873	8.35255	11.0553	15.6166
-1.01588	3.65836	4.69802	6.19412	8.31224	11.0222	15.5889
-1.01488	3.66867	4.66543	6.18706	8.29774	11.0192	15.5157
-1.01388	3.62005	4.6122	6.16293	8.31257	11.0203	15.449
-1.01288	3.6152	4.58618	6.1564	8.31578	11.0616	15.394
-1.01188	3.63652	4.60275	6.13924	8.32896	11.0896	15.3086
-1.01088	3.60342	4.62338	6.11435	8.30716	11.1273	15.2358
-1.00988	3.57299	4.60825	6.10276	8.27763	11.1539	15.1735
-1.00888	3.60074	4.55768	6.07143	8.24514	11.1923	15.0886
-1.00788	3.5852	4.52131	6.05396	8.21287	11.1968	14.9818
-1.00688	3.54414	4.52802	6.03608	8.15797	11.1997	14.9003
-1.00588	3.55643	4.55268	6.0208	8.10347	11.2116	14.8407
-1.00488	3.5673	4.55259	6.0148	8.02864	11.1529	14.7664
-1.00388	3.51957	4.51067	6.00419	7.98866	11.1046	14.7167
-1.00288	3.51553	4.46345	5.99293	7.95497	11.0231	14.6413
-1.00188	3.53791	4.45364	5.97898	7.9522	10.9273	14.566
-1.00088	3.50623	4.4798	5.95295	7.96552	10.8447	14.5407
-0.99988	3.47631	4.49041	5.93486	7.96902	10.7612	14.5012
-0.99888	3.50493	4.45664	5.91819	7.97274	10.6294	14.4634
-0.99788	3.48987	4.40648	5.90178	7.98926	10.5832	14.4581
-0.99688	3.4489	4.37998	5.89949	7.99447	10.5124	14.4587
-0.99588	3.46248	4.39611	5.88621	7.99282	10.4893	14.4602
-0.99488	3.47425	4.41799	5.87967	7.96567	10.4665	14.4737
-0.99388	3.42739	4.40385	5.85765	7.90824	10.4692	14.4819
-0.99288	3.42407	4.35799	5.83934	7.86258	10.4731	14.486
-0.99188	3.44685	4.32642	5.8158	7.8098	10.521	14.5314
-0.99088	3.41602	4.33824	5.79487	7.79988	10.5573	14.5704
-0.98988	3.40318	4.38515	5.8206	7.82966	10.6428	14.6074
-0.98888	3.45071	4.41352	5.84251	7.88992	10.7604	14.7305
-0.98788	3.45211	4.39194	5.87499	7.937	10.8938	14.8718
-0.98688	3.42375	4.36264	5.88834	7.99602	10.9704	14.9826
-0.98588	3.44515	4.36258	5.88466	8.04195	11.0244	15.0799
-0.98488	3.46091	4.39291	5.88465	8.09818	11.068	15.13
-0.98388	3.41432	4.40426	5.85537	8.1021	11.0119	15.1253
-0.98288	3.40709	4.37084	5.83381	8.08196	10.9588	15.1031
-0.98188	3.42205	4.31404	5.80241	8.01995	10.8459	15.0234
-0.98088	3.37941	4.27575	5.76764	7.93503	10.7037	14.9151
-0.97988	3.33527	4.2761	5.73079	7.84237	10.5531	14.7759
-0.97888	3.34585	4.27772	5.68571	7.74109	10.3847	14.5768
-0.97788	3.30943	4.23646	5.63081	7.61034	10.1511	14.3547
-0.97688	3.24399	4.15609	5.56525	7.48168	9.98155	14.1157
-0.97588	3.22921	4.08741	5.4829	7.34732	9.77477	13.8484
-0.97488	3.21053	4.0586	5.40149	7.23211	9.60281	13.5084
-0.97388	3.13055	4.04193	5.31387	7.13958	9.41316	13.1665
-0.97288	3.09168	4.00051	5.22522	7.02668	9.2358	12.856
-0.97188	3.07654	3.91188	5.14408	6.91508	9.0515	12.5091
-0.97088	3.00527	3.81568	5.04826	6.76073	8.89965	12.1501
-0.96988	2.93446	3.75755	4.9553	6.5928	8.72689	11.7525
-0.96888	2.91989	3.73052	4.8418	6.41822	8.55029	11.3382
-0.96788	2.86134	3.68343	4.73036	6.23899	8.35235	10.9661
-0.96688	2.77563	3.59266	4.60882	6.03299	8.16883	10.5893

## Sheet: Fig. 2a (5 mM n-BuBr)
Potential, iR-corrected (V vs.Fc/Fc+)	Current (μA) at 0.15 V/s	Current (μA) at 0.24 V/s	Current (μA) at 0.38 V/s	Current (μA) at 0.6 V/s	Current (μA) at 0.95 V/s	Current (μA) at 1.5 V/s
-0.96588	-0.56103	-0.67093	-0.38877	-0.53663	-0.82449	-2.75293
-0.96688	-0.57223	-0.68362	-0.50403	-0.70307	-1.02523	-2.78976
-0.96788	-0.58323	-0.69598	-0.6101	-0.85589	-1.21194	-2.82641
-0.96888	-0.59404	-0.70803	-0.70736	-0.99563	-1.38514	-2.8629
-0.96988	-0.60467	-0.7198	-0.79616	-1.12288	-1.54535	-2.89921
-0.97088	-0.61512	-0.73129	-0.8769	-1.23819	-1.69307	-2.93536
-0.97188	-0.6254	-0.74253	-0.94994	-1.34213	-1.82882	-2.97133
-0.97288	-0.63551	-0.75354	-1.01565	-1.43526	-1.95312	-3.00712
-0.97388	-0.64545	-0.76434	-1.0744	-1.51816	-2.06648	-3.04274
-0.97488	-0.65524	-0.77494	-1.12657	-1.59138	-2.1694	-3.07819
-0.97588	-0.66487	-0.78536	-1.17254	-1.65549	-2.26242	-3.11345
-0.97688	-0.67436	-0.79563	-1.21267	-1.71105	-2.34603	-3.14853
-0.97788	-0.6837	-0.80576	-1.24733	-1.75864	-2.42075	-3.18343
-0.97888	-0.69291	-0.81577	-1.27691	-1.79882	-2.48711	-3.21815
-0.97988	-0.70199	-0.82567	-1.30177	-1.83214	-2.5456	-3.25268
-0.98088	-0.71093	-0.83549	-1.32228	-1.85918	-2.59675	-3.28703
-0.98188	-0.71976	-0.84525	-1.33882	-1.88051	-2.64106	-3.32119
-0.98288	-0.72847	-0.85497	-1.35177	-1.89668	-2.67906	-3.35516
-0.98388	-0.73707	-0.86466	-1.36148	-1.90826	-2.71125	-3.38893
-0.98488	-0.74557	-0.87434	-1.36835	-1.91582	-2.73815	-3.42252
-0.98588	-0.75396	-0.88403	-1.37273	-1.91992	-2.76027	-3.45591
-0.98688	-0.76226	-0.89375	-1.375	-1.92114	-2.77813	-3.4891
-0.98788	-0.77046	-0.90352	-1.37554	-1.92002	-2.79224	-3.5221
-0.98888	-0.77859	-0.91336	-1.37471	-1.91714	-2.80311	-3.55491
-0.98988	-0.78663	-0.92328	-1.3729	-1.91307	-2.81126	-3.58751
-0.99088	-0.826	-0.94372	-1.34106	-1.9224	-2.83159	-3.60573
-0.99188	-0.78889	-0.99247	-1.34881	-1.93526	-2.86757	-3.59168
-0.99288	-0.83128	-0.98585	-1.38626	-1.96208	-2.85751	-3.63329
-0.99388	-0.82354	-0.9563	-1.43731	-1.9681	-2.87107	-3.68715
-0.99488	-0.81786	-0.9768	-1.45186	-1.99141	-2.85374	-3.76343
-0.99588	-0.85859	-1.0297	-1.432	-2.00802	-2.8233	-3.80754
-0.99688	-0.82166	-1.02508	-1.40323	-2.02771	-2.80088	-3.87423
-0.99788	-0.86391	-0.99209	-1.414	-2.03382	-2.7874	-3.95331
-0.99888	-0.85587	-1.01404	-1.45222	-2.06162	-2.79579	-4.00634
-0.99988	-0.84997	-1.06673	-1.50154	-2.0716	-2.80759	-4.08184
-1.00088	-0.89058	-1.06152	-1.53375	-2.08805	-2.85904	-4.13706
-1.00188	-0.85306	-1.02799	-1.53222	-2.10195	-2.88504	-4.19697
-1.00288	-0.89505	-1.04823	-1.51084	-2.12903	-2.94401	-4.22826
-1.00388	-0.88679	-1.09973	-1.50383	-2.13398	-3.0216	-4.24192
-1.00488	-0.8802	-1.09764	-1.52277	-2.15771	-3.08642	-4.29356
-1.00588	-0.92081	-1.06583	-1.56268	-2.17526	-3.13784	-4.28441
-1.00688	-0.88303	-1.08727	-1.60731	-2.1954	-3.17509	-4.30016
-1.00788	-0.92469	-1.13925	-1.62242	-2.20151	-3.19771	-4.26347
-1.00888	-0.91618	-1.13503	-1.59886	-2.22596	-3.18913	-4.28914
-1.00988	-0.90959	-1.10311	-1.56734	-2.23559	-3.20518	-4.24837
-1.01088	-0.95026	-1.12473	-1.57532	-2.25053	-3.18148	-4.25706
-1.01188	-0.91218	-1.17958	-1.61326	-2.26096	-3.14608	-4.21611
-1.01288	-0.95381	-1.17613	-1.6618	-2.2866	-3.11861	-4.22658
-1.01388	-0.94555	-1.14097	-1.67706	-2.2884	-3.10381	-4.22167
-1.01488	-0.93838	-1.16016	-1.6542	-2.30806	-3.09702	-4.21473
-1.01588	-0.97874	-1.20998	-1.62196	-2.32257	-3.11741	-4.26564
-1.01688	-0.94062	-1.20788	-1.63275	-2.33895	-3.16284	-4.25531
-1.01788	-0.98231	-1.17483	-1.66762	-2.34169	-3.18248	-4.30064
-1.01888	-0.97381	-1.19691	-1.71555	-2.36693	-3.24611	-4.34769
-1.01988	-0.96636	-1.24938	-1.74833	-2.37289	-3.31534	-4.42483
-1.02088	-1.00693	-1.24341	-1.74583	-2.38749	-3.38811	-4.46474
-1.02188	-0.9687	-1.20892	-1.72276	-2.39903	-3.44248	-4.52707
-1.02288	-1.00997	-1.23267	-1.71529	-2.42308	-3.49713	-4.60221
-1.02388	-1.00163	-1.2828	-1.73295	-2.4273	-3.51146	-4.65451
-1.02488	-0.99411	-1.27737	-1.77248	-2.44673	-3.50192	-4.72423
-1.02588	-1.03484	-1.24132	-1.81599	-2.46191	-3.51718	-4.77645
-1.02688	-0.99657	-1.26599	-1.8294	-2.47717	-3.48808	-4.83257
-1.02788	-1.03778	-1.3179	-1.80377	-2.47994	-3.46144	-4.86188
-1.02888	-1.02946	-1.31215	-1.77241	-2.5055	-3.4312	-4.87204
-1.02988	-1.02175	-1.27373	-1.77757	-2.51108	-3.41651	-4.92341
-1.03088	-1.06263	-1.29222	-1.81264	-2.52518	-3.40152	-4.91344
-1.03188	-1.0242	-1.34687	-1.8578	-2.53613	-3.42692	-4.92572
-1.03288	-1.06531	-1.3388	-1.87104	-2.5597	-3.47814	-4.8887
-1.03388	-1.05736	-1.29942	-1.84758	-2.56251	-3.50942	-4.91334
-1.03488	-1.04978	-1.32009	-1.81338	-2.58336	-3.57594	-4.87089
-1.03588	-1.09068	-1.37586	-1.82063	-2.59715	-3.63893	-4.88005
-1.03688	-1.05215	-1.36765	-1.85588	-2.61475	-3.70479	-4.83798
-1.03788	-1.09352	-1.33069	-1.90241	-2.61786	-3.75322	-4.84768
-1.03888	-1.08534	-1.35377	-1.93601	-2.64515	-3.80805	-4.83751
-1.03988	-1.0774	-1.40546	-1.93718	-2.65198	-3.81537	-4.83318
-1.04088	-1.11835	-1.39696	-1.91376	-2.66643	-3.80569	-4.88074
-1.04188	-1.08008	-1.3589	-1.90131	-2.67877	-3.80343	-4.87099
-1.04288	-1.1213	-1.37897	-1.91704	-2.70454	-3.77246	-4.91141
-1.04388	-1.11308	-1.43332	-1.95847	-2.70851	-3.74978	-4.95914
-1.04488	-1.10524	-1.42389	-2.00211	-2.72967	-3.7235	-5.03097
-1.04588	-1.14621	-1.38486	-2.01682	-2.74398	-3.71371	-5.07474
-1.04688	-1.10755	-1.4069	-1.99474	-2.76038	-3.70026	-5.14014
-1.04788	-1.1488	-1.46047	-1.96347	-2.7634	-3.73278	-5.22102
-1.04888	-1.14057	-1.45129	-1.9718	-2.78844	-3.77279	-5.27086
-1.04988	-1.13256	-1.41392	-2.01122	-2.79673	-3.82133	-5.34334
-1.05088	-1.1742	-1.43679	-2.05821	-2.81113	-3.89384	-5.39612
-1.05188	-1.13542	-1.49203	-2.07429	-2.8227	-3.95593	-5.45611
-1.05288	-1.17682	-1.48076	-2.05384	-2.84701	-4.01428	-5.4903
-1.05388	-1.16901	-1.44192	-2.02302	-2.85153	-4.05896	-5.50023
-1.05488	-1.1608	-1.46688	-2.02905	-2.87211	-4.10776	-5.55376
-1.05588	-1.20254	-1.52211	-2.06287	-2.8857	-4.10947	-5.54858
-1.05688	-1.16373	-1.5142	-2.10983	-2.90232	-4.11406	-5.56179
-1.05788	-1.20528	-1.475	-2.14102	-2.90749	-4.09908	-5.52385
-1.05888	-1.19764	-1.49915	-2.1447	-2.931	-4.06173	-5.5493
-1.05988	-1.18915	-1.55499	-2.12407	-2.93758	-4.03252	-5.51166
-1.06088	-1.23134	-1.54136	-2.11514	-2.95308	-4.01553	-5.52289
-1.06188	-1.19262	-1.50224	-2.13325	-2.96472	-4.00827	-5.48165
-1.06288	-1.23388	-1.52748	-2.17405	-2.99077	-3.99652	-5.49205
-1.06388	-1.22684	-1.58729	-2.21949	-2.99602	-4.03672	-5.48563
-1.06488	-1.21855	-1.578	-2.23519	-3.01737	-4.05948	-5.48051
-1.06588	-1.26079	-1.53687	-2.21181	-3.03365	-4.11513	-5.53337
-1.06688	-1.22218	-1.56107	-2.17984	-3.05131	-4.1937	-5.52181
-1.06788	-1.26373	-1.61878	-2.1887	-3.05497	-4.26004	-5.56352
-1.06888	-1.25679	-1.60878	-2.22932	-3.08099	-4.31651	-5.61664
-1.06988	-1.24847	-1.57062	-2.27726	-3.0903	-4.36001	-5.68749
-1.07088	-1.29112	-1.59997	-2.29424	-3.10495	-4.41153	-5.73259
-1.07188	-1.25293	-1.65794	-2.27379	-3.11786	-4.40675	-5.80283
-1.07288	-1.2947	-1.64982	-2.24201	-3.14348	-4.4258	-5.88705
-1.07388	-1.28825	-1.61267	-2.24696	-3.1493	-4.40902	-5.94038
-1.07488	-1.27992	-1.64192	-2.28142	-3.17118	-4.37491	-6.01703
-1.07588	-1.32292	-1.69864	-2.33156	-3.18816	-4.35526	-6.07738
-1.07688	-1.28466	-1.68732	-2.36413	-3.20852	-4.34407	-6.14242
-1.07788	-1.32672	-1.64785	-2.36559	-3.21312	-4.34439	-6.17934
-1.07888	-1.32048	-1.67925	-2.34463	-3.24035	-4.34035	-6.19676
-1.07988	-1.31233	-1.73993	-2.33379	-3.24927	-4.39259	-6.25457
-1.08088	-1.35603	-1.72888	-2.35534	-3.26569	-4.42294	-6.25289
-1.08188	-1.31801	-1.69252	-2.39886	-3.28059	-4.48475	-6.27065
-1.08288	-1.36015	-1.72464	-2.44539	-3.30926	-4.56027	-6.23619
-1.08388	-1.35438	-1.78444	-2.4654	-3.31541	-4.6262	-6.2661
-1.08488	-1.34636	-1.77497	-2.4466	-3.33971	-4.68636	-6.23173
-1.08588	-1.39058	-1.73614	-2.41656	-3.35715	-4.73085	-6.24691
-1.08688	-1.35255	-1.76652	-2.4276	-3.37795	-4.77968	-6.20678
-1.08788	-1.39531	-1.82512	-2.47079	-3.38518	-4.7731	-6.22323
-1.08888	-1.38994	-1.81558	-2.51837	-3.41256	-4.79155	-6.21722
-1.08988	-1.38207	-1.77607	-2.53754	-3.42292	-4.77661	-6.2175
-1.09088	-1.42684	-1.80772	-2.52399	-3.44181	-4.74736	-6.27107
-1.09188	-1.38911	-1.8651	-2.494	-3.45625	-4.73084	-6.26335
-1.09288	-1.43238	-1.85371	-2.50107	-3.48717	-4.7201	-6.30883
-1.09388	-1.42773	-1.8162	-2.53687	-3.49635	-4.72684	-6.36572
-1.09488	-1.42017	-1.84798	-2.59048	-3.52272	-4.73864	-6.44118
-1.09588	-1.46588	-1.90808	-2.6263	-3.54421	-4.79208	-6.49146
-1.09688	-1.42834	-1.89717	-2.63102	-3.56633	-4.82238	-6.56189
-1.09788	-1.47213	-1.85932	-2.6116	-3.576	-4.88932	-6.65104
-1.09888	-1.46815	-1.88866	-2.60397	-3.60497	-4.97349	-6.71034
-1.09988	-1.46063	-1.94689	-2.62585	-3.61647	-5.04175	-6.79307
-1.10088	-1.50737	-1.93618	-2.66995	-3.63806	-5.10373	-6.86119
-1.10188	-1.47012	-1.90057	-2.71895	-3.65671	-5.15082	-6.9296
-1.10288	-1.51428	-1.9338	-2.74145	-3.69126	-5.18397	-6.97915
-1.10388	-1.51104	-1.99256	-2.72439	-3.70494	-5.18735	-7.00514
-1.10488	-1.50358	-1.98113	-2.69657	-3.73587	-5.2138	-7.06808
-1.10588	-1.55115	-1.94246	-2.71198	-3.76106	-5.19839	-7.07656
-1.10688	-1.51448	-1.97614	-2.75892	-3.78771	-5.1697	-7.10583
-1.10788	-1.55909	-2.03393	-2.81146	-3.80011	-5.14701	-7.08033
-1.10888	-1.55698	-2.02476	-2.83284	-3.83318	-5.14056	-7.12036
-1.10988	-1.54993	-1.99056	-2.81785	-3.84795	-5.14124	-7.09341
-1.11088	-1.59838	-2.02459	-2.78856	-3.87031	-5.16809	-7.11625
-1.11188	-1.56239	-2.08729	-2.79498	-3.89179	-5.22036	-7.08607
-1.11288	-1.60753	-2.07857	-2.83229	-3.92825	-5.2481	-7.10997
-1.11388	-1.60644	-2.04286	-2.89212	-3.94493	-5.32505	-7.11467
-1.11488	-1.59982	-2.07858	-2.93265	-3.97953	-5.41033	-7.12081
-1.11588	-1.64934	-2.14096	-2.94476	-4.0073	-5.49772	-7.18503
-1.11688	-1.61354	-2.13362	-2.92774	-4.03706	-5.56768	-7.1889
-1.11788	-1.65964	-2.09952	-2.91869	-4.05284	-5.63846	-7.23853
-1.11888	-1.6594	-2.13695	-2.94642	-4.0874	-5.67725	-7.30752
-1.11988	-1.65307	-2.2017	-2.99901	-4.10677	-5.688	-7.39459
-1.12088	-1.70403	-2.19531	-3.05537	-4.13297	-5.72295	-7.45622
-1.12188	-1.6689	-2.16202	-3.08353	-4.15853	-5.71317	-7.53811
-1.12288	-1.71585	-2.19935	-3.07168	-4.1993	-5.7039	-7.63901
-1.12388	-1.71675	-2.26501	-3.04425	-4.22026	-5.69181	-7.7118
-1.12488	-1.71082	-2.26227	-3.06335	-4.25922	-5.69262	-7.80919
-1.12588	-1.76311	-2.2317	-3.11769	-4.28956	-5.68931	-7.89024
-1.12688	-1.72836	-2.27128	-3.1796	-4.32461	-5.73052	-7.97691
-1.12788	-1.7764	-2.33724	-3.20757	-4.34393	-5.79869	-8.04086
-1.12888	-1.77833	-2.33432	-3.19821	-4.38337	-5.84675	-8.08274
-1.12988	-1.77254	-2.30434	-3.17469	-4.40533	-5.93471	-8.16526
-1.13088	-1.82665	-2.34166	-3.18552	-4.43638	-6.01748	-8.19119
-1.13188	-1.79211	-2.40939	-3.23258	-4.46504	-6.11452	-8.24101
-1.13288	-1.84076	-2.40762	-3.29954	-4.51188	-6.19679	-8.23442
-1.13388	-1.84407	-2.37672	-3.3482	-4.53718	-6.28438	-8.2925
-1.13488	-1.83874	-2.41669	-3.36675	-4.58152	-6.32933	-8.28446
-1.13588	-1.89436	-2.48434	-3.35855	-4.61813	-6.34905	-8.32726
-1.13688	-1.86034	-2.48414	-3.35623	-4.65778	-6.38197	-8.31271
-1.13788	-1.91044	-2.45561	-3.3914	-4.68314	-6.3859	-8.35348
-1.13888	-1.91523	-2.49623	-3.45438	-4.72571	-6.39601	-8.3731
-1.13988	-1.91007	-2.56527	-3.51962	-4.74988	-6.39374	-8.39463
-1.14088	-1.96777	-2.56915	-3.55844	-4.78674	-6.40741	-8.47436
-1.14188	-1.93401	-2.54042	-3.5504	-4.8208	-6.41852	-8.49433
-1.14288	-1.98498	-2.5794	-3.52906	-4.8723	-6.47551	-8.56164
-1.14388	-1.99133	-2.64817	-3.55534	-4.90698	-6.54436	-8.64383
-1.14488	-1.98615	-2.65076	-3.61976	-4.95753	-6.61566	-8.74713
-1.14588	-2.04622	-2.62313	-3.69421	-5.00302	-6.71703	-8.8283
-1.14688	-2.01314	-2.66576	-3.73174	-5.04782	-6.81717	-8.93004
-1.14788	-2.06554	-2.74109	-3.7291	-5.0778	-6.91616	-9.05233
-1.14888	-2.07369	-2.74689	-3.71372	-5.12771	-7.00823	-9.15194
-1.14988	-2.06912	-2.72012	-3.73179	-5.15995	-7.10635	-9.27269
-1.15088	-2.13151	-2.76146	-3.78927	-5.20284	-7.15745	-9.38183
-1.15188	-2.09924	-2.83397	-3.86819	-5.24453	-7.21269	-9.49842
-1.15288	-2.15317	-2.84234	-3.92765	-5.30461	-7.24368	-9.59067
-1.15388	-2.16348	-2.81779	-3.9546	-5.34768	-7.25145	-9.66524
-1.15488	-2.15941	-2.85785	-3.94912	-5.40653	-7.26719	-9.78116
-1.15588	-2.22462	-2.93304	-3.95346	-5.45826	-7.28804	-9.8409
-1.15688	-2.19319	-2.94704	-3.99769	-5.51216	-7.32052	-9.92181
-1.15788	-2.24891	-2.92266	-4.07668	-5.54786	-7.34117	-9.9461
-1.15888	-2.26184	-2.96555	-4.1564	-5.60317	-7.41609	-10.0379
-1.15988	-2.2585	-3.04288	-4.20437	-5.64194	-7.48003	-10.0621
-1.16088	-2.32693	-3.05599	-4.205	-5.69157	-7.57606	-10.1347
-1.16188	-2.29653	-3.03107	-4.18932	-5.74259	-7.70273	-10.1529
-1.16288	-2.35451	-3.07469	-4.22315	-5.81262	-7.82218	-10.2205
-1.16388	-2.37001	-3.1559	-4.3028	-5.86557	-7.93808	-10.271
-1.16488	-2.36718	-3.17324	-4.39032	-5.9377	-8.04724	-10.3196
-1.16588	-2.43984	-3.15226	-4.44294	-6.00177	-8.17133	-10.4253
-1.16688	-2.4106	-3.19577	-4.45304	-6.06446	-8.23926	-10.4747
-1.16788	-2.47099	-3.27858	-4.44322	-6.10861	-8.32369	-10.5674
-1.16888	-2.48998	-3.29947	-4.46731	-6.16969	-8.37563	-10.6794
-1.16988	-2.48811	-3.28001	-4.53779	-6.21119	-8.40505	-10.8149
-1.17088	-2.56521	-3.32454	-4.63679	-6.26906	-8.44274	-10.9281
-1.17188	-2.53704	-3.41262	-4.71383	-6.33036	-8.48434	-11.0647
-1.17288	-2.60059	-3.43978	-4.75729	-6.41387	-8.53531	-11.2257
-1.17388	-2.62359	-3.42073	-4.76069	-6.48212	-8.57498	-11.3639
-1.17488	-2.62279	-3.46609	-4.77188	-6.57024	-8.67845	-11.5325
-1.17588	-2.70538	-3.55847	-4.82615	-6.64794	-8.76154	-11.6894
-1.17688	-2.67906	-3.59089	-4.92305	-6.72232	-8.87726	-11.8571
-1.17788	-2.74612	-3.57599	-5.02736	-6.77613	-9.02304	-12.0023
-1.17888	-2.77426	-3.62381	-5.09294	-6.847	-9.1673	-12.1315
-1.17988	-2.77452	-3.72195	-5.10623	-6.89782	-9.31717	-12.3088
-1.18088	-2.86343	-3.76132	-5.09994	-6.96469	-9.45544	-12.4209
-1.18188	-2.83966	-3.74904	-5.14639	-7.03726	-9.60497	-12.5588
-1.18288	-2.91123	-3.79671	-5.2482	-7.13564	-9.70028	-12.6406
-1.18388	-2.94456	-3.90007	-5.36499	-7.21984	-9.81798	-12.785
-1.18488	-2.94714	-3.94577	-5.43911	-7.32449	-9.90259	-12.8624
-1.18588	-3.04317	-3.93796	-5.46548	-7.4168	-9.96393	-12.9853
-1.18688	-3.02215	-3.99009	-5.46734	-7.50526	-10.026	-13.0526
-1.18788	-3.09821	-4.09822	-5.50234	-7.57491	-10.0871	-13.1685
-1.18888	-3.13856	-4.14961	-5.59284	-7.65854	-10.1652	-13.2618
-1.18988	-3.143	-4.1444	-5.71863	-7.72351	-10.2412	-13.356
-1.19088	-3.24738	-4.19983	-5.83002	-7.80263	-10.3627	-13.5068
-1.19188	-3.23024	-4.31604	-5.89716	-7.89352	-10.4693	-13.6022
-1.19288	-3.31177	-4.37861	-5.91565	-8.00827	-10.6149	-13.7435
-1.19388	-3.35968	-4.37905	-5.9394	-8.11471	-10.7976	-13.904
-1.19488	-3.36705	-4.43257	-6.01636	-8.23858	-10.984	-14.0914
-1.19588	-3.48061	-4.55244	-6.14882	-8.35462	-11.1702	-14.2636
-1.19688	-3.46763	-4.6187	-6.29016	-8.46355	-11.3513	-14.4571
-1.19788	-3.55563	-4.62567	-6.38589	-8.54975	-11.5314	-14.6814
-1.19888	-3.6122	-4.68872	-6.41934	-8.64888	-11.6761	-14.8874
-1.19988	-3.62305	-4.81866	-6.42928	-8.73024	-11.8408	-15.1312
-1.20088	-3.74676	-4.89656	-6.49803	-8.82702	-11.9617	-15.3654
-1.20188	-3.73909	-4.90873	-6.63513	-8.93633	-12.0617	-15.6176
-1.20288	-3.83432	-4.97375	-6.79617	-9.07549	-12.1524	-15.8497
-1.20388	-3.90086	-5.11338	-6.91355	-9.20858	-12.2499	-16.0653
-1.20488	-3.91589	-5.20385	-6.97203	-9.36367	-12.3515	-16.3331
-1.20588	-4.05123	-5.22074	-6.99898	-9.50493	-12.4675	-16.5418
-1.20688	-4.04933	-5.28867	-7.05585	-9.63972	-12.6228	-16.7708
-1.20788	-4.15258	-5.43752	-7.18076	-9.75004	-12.7587	-16.9423
-1.20888	-4.22974	-5.53989	-7.35501	-9.87134	-12.9543	-17.1803
-1.20988	-4.24919	-5.56391	-7.51932	-9.97327	-13.1836	-17.3447
-1.21088	-4.39731	-5.63904	-7.63108	-10.0929	-13.4278	-17.5497
-1.21188	-4.40192	-5.79513	-7.68119	-10.2294	-13.6753	-17.7019
-1.21288	-4.51372	-5.90692	-7.73362	-10.3983	-13.9329	-17.8957
-1.21388	-4.60325	-5.94032	-7.84928	-10.5637	-14.1675	-18.0658
-1.21488	-4.62806	-6.02159	-8.03552	-10.7524	-14.3746	-18.2368
-1.21588	-4.78968	-6.18911	-8.23905	-10.9284	-14.6005	-18.4638
-1.21688	-4.80199	-6.31571	-8.39196	-11.0943	-14.7758	-18.6379
-1.21788	-4.92337	-6.35709	-8.46856	-11.2347	-14.9332	-18.8536
-1.21888	-5.02595	-6.44391	-8.51432	-11.3882	-15.0714	-19.0984
-1.21988	-5.05622	-6.62402	-8.62171	-11.5198	-15.2147	-19.372
-1.22088	-5.23256	-6.76426	-8.81313	-11.6716	-15.349	-19.6371
-1.22188	-5.25344	-6.81385	-9.04043	-11.8399	-15.5176	-19.928
-1.22288	-5.38448	-6.90917	-9.223	-12.0443	-15.729	-20.2569
-1.22388	-5.50143	-7.10151	-9.33586	-12.2474	-15.9257	-20.5697
-1.22488	-5.53852	-7.25447	-9.4085	-12.4733	-16.1871	-20.9313
-1.22588	-5.72969	-7.31191	-9.50889	-12.6909	-16.4735	-21.2848
-1.22688	-5.76019	-7.41432	-9.68809	-12.8969	-16.7908	-21.6635
-1.22788	-5.90129	-7.61892	-9.92999	-13.0755	-17.1168	-22.0285
-1.22888	-6.03283	-7.78478	-10.1677	-13.2653	-17.4598	-22.3692
-1.22988	-6.0767	-7.85077	-10.3463	-13.4344	-17.7712	-22.7738
-1.23088	-6.28323	-7.96377	-10.4515	-13.6241	-18.0485	-23.1159
-1.23188	-6.32328	-8.18336	-10.5494	-13.8323	-18.3386	-23.4733
-1.23288	-6.47458	-8.36208	-10.7116	-14.0757	-18.5824	-23.772
-1.23388	-6.62081	-8.44235	-10.9645	-14.3192	-18.8085	-24.132
-1.23488	-6.67162	-8.56257	-11.2439	-14.5895	-19.0104	-24.4176
-1.23588	-6.89268	-8.7951	-11.471	-14.8482	-19.2136	-24.7412
-1.23688	-6.9431	-8.991	-11.6097	-15.094	-19.4041	-25.004
-1.23788	-7.10386	-9.07808	-11.705	-15.3132	-19.642	-25.3094
-1.23888	-7.26468	-9.20492	-11.8631	-15.5394	-19.9103	-25.589
-1.23988	-7.3223	-9.44812	-12.1125	-15.7495	-20.1893	-25.8633
-1.24088	-7.55685	-9.65667	-12.4148	-15.9752	-20.5279	-26.1941
-1.24188	-7.61676	-9.7513	-12.6753	-16.2211	-20.8962	-26.4733
-1.24288	-7.78653	-9.889	-12.8574	-16.5011	-21.2907	-26.7965
-1.24388	-7.96056	-10.1486	-12.9838	-16.7836	-21.6936	-27.1535
-1.24488	-8.02418	-10.3687	-13.1288	-17.0894	-22.1202	-27.5378
-1.24588	-8.27137	-10.4734	-13.3573	-17.385	-22.5028	-27.9274
-1.24688	-8.33944	-10.6187	-13.6629	-17.6694	-22.87	-28.3419
-1.24788	-8.51636	-10.8849	-13.9739	-17.9248	-23.2199	-28.8015
-1.24888	-8.70219	-11.1161	-14.2219	-18.1886	-23.5178	-29.2476
-1.24988	-8.77065	-11.2262	-14.3861	-18.4333	-23.7944	-29.7467
-1.25088	-9.02821	-11.3722	-14.5284	-18.6964	-24.0547	-30.2379
-1.25188	-9.103	-11.6496	-14.7334	-18.976	-24.3171	-30.7551
-1.25288	-9.28522	-11.8913	-15.0386	-19.2876	-24.5577	-31.2603
-1.25388	-9.48019	-12.0016	-15.3808	-19.595	-24.8552	-31.7373
-1.25488	-9.55097	-12.1546	-15.6708	-19.9283	-25.1688	-32.2732
-1.25588	-9.81593	-12.4415	-15.8653	-20.2486	-25.5195	-32.7446
-1.25688	-9.89491	-12.6845	-16.0063	-20.5584	-25.9335	-33.2243
-1.25788	-10.0794	-12.7989	-16.1982	-20.8423	-26.3758	-33.6313
-1.25888	-10.2811	-12.956	-16.4803	-21.1353	-26.8308	-34.102
-1.25988	-10.3513	-13.2456	-16.8265	-21.4071	-27.2962	-34.4916
-1.26088	-10.6201	-13.4939	-17.1379	-21.6941	-27.7863	-34.9062
-1.26188	-10.7008	-13.6064	-17.368	-21.992	-28.212	-35.258
-1.26288	-10.884	-13.764	-17.5336	-22.3155	-28.6372	-35.6484
-1.26388	-11.0882	-14.0568	-17.6984	-22.6318	-29.0169	-36.0053
-1.26488	-11.1548	-14.3069	-17.9423	-22.968	-29.3424	-36.3571
-1.26588	-11.4235	-14.4135	-18.2674	-23.2948	-29.6428	-36.7634
-1.26688	-11.5021	-14.5647	-18.6098	-23.6124	-29.9258	-37.1223
-1.26788	-11.6803	-14.8572	-18.8943	-23.9067	-30.2093	-37.5192
-1.26888	-11.8833	-15.1021	-19.0838	-24.2114	-30.4676	-37.9525
-1.26988	-11.9432	-15.2015	-19.2365	-24.4935	-30.8019	-38.4138
-1.27088	-12.2058	-15.3446	-19.437	-24.787	-31.135	-38.8801
-1.27188	-12.2789	-15.634	-19.7357	-25.0862	-31.517	-39.3671
-1.27288	-12.4478	-15.8718	-20.0808	-25.4043	-31.9613	-39.9051
-1.27388	-12.6443	-15.9636	-20.3812	-25.7099	-32.4222	-40.424
-1.27488	-12.6951	-16.1042	-20.5838	-26.0306	-32.9032	-40.9918
-1.27588	-12.9495	-16.3867	-20.7236	-26.3378	-33.38	-41.5496
-1.27688	-13.0139	-16.6129	-20.8923	-26.6409	-33.8702	-42.1222
-1.27788	-13.1704	-16.6946	-21.1418	-26.9231	-34.2808	-42.677
-1.27888	-13.3569	-16.8283	-21.4572	-27.2204	-34.6861	-43.191
-1.27988	-13.3943	-17.1033	-21.7497	-27.4943	-35.0426	-43.7507
-1.28088	-13.6347	-17.3216	-21.9666	-27.7737	-35.3326	-44.2389
-1.28188	-13.6872	-17.3886	-22.1127	-28.0526	-35.5943	-44.7244
-1.28288	-13.8271	-17.503	-22.2389	-28.3398	-35.8363	-45.1254
-1.28388	-13.9988	-17.7657	-22.4286	-28.6054	-36.0831	-45.5777
-1.28488	-14.0205	-17.9659	-22.6939	-28.8826	-36.3186	-45.9397
-1.28588	-14.2421	-18.0105	-22.9871	-29.1467	-36.6198	-46.3213
-1.28688	-14.2783	-18.1139	-23.2306	-29.4067	-36.9208	-46.6348
-1.28788	-14.3991	-18.363	-23.3753	-29.6516	-37.2742	-46.9787
-1.28888	-14.5524	-18.5439	-23.4712	-29.9126	-37.6883	-47.2859
-1.28988	-14.5554	-18.5705	-23.5952	-30.1527	-38.1134	-47.5836
-1.29088	-14.7555	-18.6558	-23.8043	-30.3927	-38.5425	-47.9345
-1.29188	-14.7726	-18.8833	-24.064	-30.6235	-38.9549	-48.2376
-1.29288	-14.8712	-19.0416	-24.2913	-30.8522	-39.3562	-48.5752
-1.29388	-15.003	-19.0439	-24.4284	-31.0515	-39.6838	-48.9481
-1.29488	-14.9856	-19.1064	-24.4947	-31.2596	-40.0042	-49.3451
-1.29588	-15.1622	-19.3142	-24.5698	-31.4548	-40.2523	-49.7474
-1.29688	-15.1589	-19.4514	-24.7119	-31.6485	-40.4292	-50.1671
-1.29788	-15.2344	-19.4286	-24.9165	-31.8329	-40.5801	-50.6261
-1.29888	-15.3429	-19.4707	-25.1048	-32.0374	-40.7191	-51.0552
-1.29988	-15.3039	-19.6599	-25.2335	-32.2199	-40.8552	-51.5246
-1.30088	-15.4554	-19.7736	-25.2897	-32.3987	-41.0046	-51.9723
-1.30188	-15.4308	-19.7279	-25.3106	-32.558	-41.2081	-52.4205
-1.30288	-15.4826	-19.7499	-25.3757	-32.7101	-41.4036	-52.8403
-1.30388	-15.5669	-19.915	-25.5095	-32.8255	-41.6606	-53.2014
-1.30488	-15.5072	-20.0048	-25.677	-32.9455	-41.9671	-53.6001
-1.30588	-15.6333	-19.9387	-25.8041	-33.0533	-42.2898	-53.9139
-1.30688	-15.5883	-19.9398	-25.8427	-33.1647	-42.5958	-54.2211
-1.30788	-15.6175	-20.0808	-25.8268	-33.2706	-42.8925	-54.429
-1.30888	-15.6785	-20.146	-25.8206	-33.4025	-43.1412	-54.6798
-1.30988	-15.5997	-20.0582	-25.8891	-33.5116	-43.3192	-54.8343
-1.31088	-15.7017	-20.0376	-26.0109	-33.6149	-43.4885	-55.0073
-1.31188	-15.6371	-20.1556	-26.1078	-33.696	-43.5739	-55.1034
-1.31288	-15.645	-20.1957	-26.1287	-33.763	-43.6041	-55.232
-1.31388	-15.6843	-20.085	-26.0789	-33.7908	-43.5988	-55.3266
-1.31488	-15.5881	-20.0447	-26.0289	-33.8215	-43.5917	-55.4096
-1.31588	-15.6679	-20.1469	-26.0312	-33.8408	-43.5765	-55.5499
-1.31688	-15.586	-20.1658	-26.0916	-33.8708	-43.5983	-55.6397
-1.31788	-15.5756	-20.0394	-26.1468	-33.8988	-43.678	-55.7623
-1.31888	-15.5949	-19.9871	-26.1509	-33.9559	-43.7471	-55.9194
-1.31988	-15.4858	-20.0713	-26.0923	-33.9937	-43.8804	-56.0986
-1.32088	-15.5472	-20.0719	-25.9978	-34.0239	-44.0371	-56.2795
-1.32188	-15.4519	-19.9314	-25.9384	-34.0273	-44.2079	-56.4736
-1.32288	-15.4281	-19.8672	-25.9381	-34.0157	-44.3633	-56.6988
-1.32388	-15.4308	-19.9324	-25.9762	-33.9631	-44.5099	-56.891
-1.32488	-15.3103	-19.9168	-25.9804	-33.9194	-44.592	-57.1114
-1.32588	-15.355	-19.7649	-25.911	-33.8655	-44.5994	-57.3027
-1.32688	-15.2486	-19.6833	-25.7946	-33.8255	-44.6009	-57.4928
-1.32788	-15.2136	-19.7317	-25.6832	-33.7854	-44.5305	-57.6441
-1.32888	-15.2024	-19.7014	-25.6391	-33.7763	-44.4206	-57.7381
-1.32988	-15.0746	-19.5339	-25.646	-33.7471	-44.2845	-57.8615
-1.33088	-15.1064	-19.442	-25.6357	-33.7125	-44.1516	-57.9008
-1.33188	-14.9912	-19.4815	-25.5576	-33.6527	-44.0134	-57.9371
-1.33288	-14.9483	-19.4399	-25.4215	-33.5782	-43.9288	-57.8802
-1.33388	-14.9254	-19.2667	-25.2844	-33.4629	-43.887	-57.8649
-1.33488	-14.7937	-19.1724	-25.1937	-33.3572	-43.8546	-57.7629
-1.33588	-14.8153	-19.1946	-25.1583	-33.2476	-43.8717	-57.6829
-1.33688	-14.6936	-19.1398	-25.121	-33.1537	-43.903	-57.5337
-1.33788	-14.6454	-18.9632	-25.0393	-33.061	-43.9405	-57.4279
-1.33888	-14.6137	-18.8601	-24.9044	-32.9991	-43.959	-57.2936
-1.33988	-14.4796	-18.8754	-24.7439	-32.9198	-43.9691	-57.1563
-1.34088	-14.4941	-18.8151	-24.6193	-32.8348	-43.9139	-57.0773
-1.34188	-14.3692	-18.6349	-24.5475	-32.7261	-43.814	-56.9529
-1.34288	-14.3186	-18.5271	-24.5082	-32.6078	-43.6835	-56.8694
-1.34388	-14.2804	-18.5395	-24.4403	-32.4518	-43.4926	-56.8153
-1.34488	-14.1469	-18.4742	-24.3106	-32.3075	-43.2812	-56.7833
-1.34588	-14.1566	-18.2917	-24.1431	-32.1618	-43.0645	-56.7493
-1.34688	-14.0301	-18.1836	-23.9875	-32.0315	-42.8538	-56.7325
-1.34788	-13.9792	-18.1911	-23.8959	-31.9041	-42.64	-56.7476
-1.34888	-13.937	-18.1227	-23.8458	-31.8058	-42.4878	-56.7292
-1.34988	-13.806	-17.9414	-23.7771	-31.6873	-42.3503	-56.7368
-1.35088	-13.8121	-17.8341	-23.6509	-31.5727	-42.248	-56.724
-1.35188	-13.6857	-17.837	-23.4807	-31.4364	-42.1947	-56.7048
-1.35288	-13.6364	-17.7673	-23.3186	-31.2952	-42.149	-56.6573
-1.35388	-13.5913	-17.5889	-23.2026	-31.1213	-42.0958	-56.5588
-1.35488	-13.4642	-17.481	-23.1359	-30.9619	-42.0261	-56.4942
-1.35588	-13.4684	-17.4805	-23.0616	-30.8013	-41.9558	-56.3535
-1.35688	-13.3433	-17.411	-22.9452	-30.6571	-41.8119	-56.2216
-1.35788	-13.2964	-17.2329	-22.787	-30.5135	-41.6596	-56.0044
-1.35888	-13.2491	-17.1243	-22.6195	-30.3991	-41.4583	-55.843
-1.35988	-13.1264	-17.1268	-22.489	-30.2671	-41.2115	-55.6011
-1.36088	-13.1298	-17.0577	-22.4062	-30.1365	-40.9606	-55.3917
-1.36188	-13.0068	-16.8839	-22.3493	-29.9905	-40.7058	-55.1279
-1.36288	-12.9627	-16.7777	-22.2599	-29.8444	-40.4661	-54.9075
-1.36388	-12.9149	-16.7814	-22.1171	-29.6684	-40.2224	-54.6693
-1.36488	-12.7967	-16.7121	-21.9521	-29.5111	-40.0499	-54.4258
-1.36588	-12.8002	-16.5461	-21.8055	-29.3499	-39.8733	-54.2466
-1.36688	-12.6799	-16.4487	-21.7193	-29.2039	-39.7386	-54.023
-1.36788	-12.6398	-16.4457	-21.6689	-29.056	-39.6446	-53.84
-1.36888	-12.592	-16.3803	-21.5932	-28.9352	-39.5456	-53.6832
-1.36988	-12.479	-16.2169	-21.4626	-28.8003	-39.4514	-53.5526
-1.37088	-12.4837	-16.1183	-21.2987	-28.669	-39.3396	-53.4144
-1.37188	-12.3661	-16.117	-21.156	-28.5251	-39.2248	-53.294
-1.37288	-12.3298	-16.0506	-21.0611	-28.3842	-39.04	-53.2019
-1.37388	-12.2824	-15.8903	-21.0053	-28.2149	-38.8601	-53.08
-1.37488	-12.175	-15.7961	-20.9355	-28.0656	-38.6409	-52.991
-1.37588	-12.1806	-15.8019	-20.8205	-27.9123	-38.3784	-52.8767
-1.37688	-12.066	-15.7382	-20.6754	-27.7722	-38.1191	-52.7666
-1.37788	-12.0341	-15.5827	-20.5299	-27.6274	-37.8623	-52.6307
-1.37888	-11.9878	-15.4949	-20.4253	-27.5121	-37.6225	-52.4528
-1.37988	-11.8851	-15.5013	-20.3611	-27.3789	-37.3874	-52.3172
-1.38088	-11.8921	-15.438	-20.3128	-27.252	-37.2168	-52.1077
-1.38188	-11.7808	-15.2877	-20.2254	-27.1153	-37.032	-51.9111
-1.38288	-11.7523	-15.2005	-20.0952	-26.9874	-36.8957	-51.6433
-1.38388	-11.707	-15.2045	-19.9526	-26.8351	-36.7976	-51.4304
-1.38488	-11.6087	-15.1458	-19.834	-26.7012	-36.6945	-51.1404
-1.38588	-11.618	-14.9995	-19.7727	-26.5618	-36.5905	-50.8919
-1.38688	-11.5098	-14.9177	-19.7364	-26.4331	-36.4684	-50.5861
-1.38788	-11.4854	-14.9261	-19.6679	-26.2972	-36.3343	-50.3295
-1.38888	-11.4423	-14.87	-19.5468	-26.1875	-36.1501	-50.0493
-1.38988	-11.3488	-14.7241	-19.4042	-26.0615	-35.9793	-49.7691
-1.39088	-11.36	-14.6455	-19.2871	-25.9468	-35.7611	-49.5504
-1.39188	-11.2549	-14.6592	-19.2186	-25.8232	-35.5086	-49.2829
-1.39288	-11.2345	-14.6063	-19.1817	-25.7095	-35.2591	-49.0583
-1.39388	-11.1932	-14.4656	-19.1219	-25.5705	-35.0228	-48.8606
-1.39488	-11.1039	-14.3908	-19.0175	-25.4512	-34.7931	-48.6849
-1.39588	-11.1171	-14.4033	-18.8865	-25.3261	-34.5913	-48.5031
-1.39688	-11.0148	-14.3499	-18.7651	-25.2103	-34.4323	-48.3364
-1.39788	-10.9977	-14.2139	-18.6892	-25.0858	-34.2585	-48.198
-1.39888	-10.9575	-14.1437	-18.6475	-24.9898	-34.1454	-48.0366
-1.39988	-10.8721	-14.1573	-18.6141	-24.8732	-34.0621	-47.9024
-1.40088	-10.8875	-14.1056	-18.5414	-24.7696	-33.987	-47.7523
-1.40188	-10.7879	-13.9716	-18.4282	-24.6589	-33.8968	-47.6098
-1.40288	-10.7743	-13.9022	-18.3089	-24.5616	-33.805	-47.4405
-1.40388	-10.7356	-13.9202	-18.2178	-24.4413	-33.6786	-47.2392
-1.40488	-10.6537	-13.8702	-18.1781	-24.3374	-33.5146	-47.0821
-1.40588	-10.6709	-13.7366	-18.1599	-24.2265	-33.3651	-46.8576
-1.40688	-10.5736	-13.6723	-18.1088	-24.1244	-33.1626	-46.6486
-1.40788	-10.563	-13.6939	-18.0014	-24.0114	-32.9438	-46.3726
-1.40888	-10.5259	-13.6467	-17.8782	-23.9259	-32.7166	-46.1569
-1.40988	-10.4473	-13.5186	-17.7851	-23.8221	-32.5019	-45.8708
-1.41088	-10.4667	-13.4599	-17.737	-23.7326	-32.2895	-45.6207
-1.41188	-10.3717	-13.4849	-17.7175	-23.6366	-32.1196	-45.3206
-1.41288	-10.3638	-13.438	-17.674	-23.5544	-31.9925	-45.0645
-1.41388	-10.3286	-13.3127	-17.5836	-23.4465	-31.8552	-44.7942
-1.41488	-10.2526	-13.2568	-17.4688	-23.3598	-31.7723	-44.5216
-1.41588	-10.2743	-13.2782	-17.3679	-23.262	-31.7046	-44.3098
-1.41688	-10.1814	-13.235	-17.3128	-23.1732	-31.6478	-44.0516
-1.41788	-10.1762	-13.1097	-17.2895	-23.0732	-31.5861	-43.8413
-1.41888	-10.143	-13.0524	-17.269	-22.9958	-31.5254	-43.6549
-1.41988	-10.0696	-13.0824	-17.2075	-22.9018	-31.4163	-43.4964
-1.42088	-10.0931	-13.0395	-17.1089	-22.8219	-31.2719	-43.3309
-1.42188	-10.0022	-12.9192	-17.0056	-22.7357	-31.1329	-43.1844
-1.42288	-9.99993	-12.8671	-16.933	-22.664	-30.9567	-43.0728
-1.42388	-9.96812	-12.8996	-16.9105	-22.5692	-30.7707	-42.9311
-1.42488	-9.89717	-12.8576	-16.9056	-22.4925	-30.5729	-42.8272
-1.42588	-9.92294	-12.7419	-16.8645	-22.407	-30.3905	-42.7057
-1.42688	-9.83367	-12.6947	-16.7696	-22.3286	-30.2053	-42.592
-1.42788	-9.83365	-12.7254	-16.6593	-22.2371	-30.0746	-42.4557
-1.42888	-9.80331	-12.6842	-16.5845	-22.172	-29.9751	-42.2849
-1.42988	-9.73479	-12.5709	-16.5552	-22.0899	-29.88	-42.1644
-1.43088	-9.76229	-12.5259	-16.55	-22.0224	-29.8304	-41.9757
-1.43188	-9.67505	-12.5619	-16.5176	-21.9481	-29.7887	-41.8023
-1.43288	-9.67733	-12.5221	-16.4381	-21.8858	-29.7517	-41.5643
-1.43388	-9.64888	-12.4089	-16.3355	-21.8005	-29.7061	-41.3918
-1.43488	-9.58271	-12.3705	-16.2487	-21.7328	-29.661	-41.1431
-1.43588	-9.6121	-12.4062	-16.2084	-21.6547	-29.5652	-40.9364
-1.43688	-9.52654	-12.3697	-16.1999	-21.5853	-29.4524	-40.677
-1.43788	-9.53067	-12.2569	-16.1943	-21.5029	-29.3218	-40.4703
-1.43888	-9.50341	-12.2216	-16.1438	-21.4465	-29.1586	-40.2435
-1.43988	-9.43906	-12.2589	-16.0582	-21.3713	-28.987	-40.0188
-1.44088	-9.47029	-12.2196	-15.968	-21.3094	-28.8228	-39.8554
-1.44188	-9.38615	-12.1097	-15.9066	-21.2408	-28.6708	-39.6477
-1.44288	-9.39236	-12.0749	-15.8976	-21.1874	-28.5112	-39.4849
-1.44388	-9.36612	-12.1136	-15.9065	-21.1093	-28.4135	-39.3509
-1.44488	-9.30412	-12.0775	-15.8794	-21.0498	-28.3206	-39.2389
-1.44588	-9.33696	-11.9723	-15.7967	-20.9784	-28.2612	-39.1234
-1.44688	-9.25422	-11.9434	-15.7004	-20.9168	-28.2429	-39.0265
-1.44788	-9.2627	-11.9829	-15.6388	-20.8429	-28.2243	-38.9607
-1.44888	-9.23802	-11.9485	-15.6222	-20.7948	-28.2014	-38.8708
-1.44988	-9.17756	-11.8435	-15.6274	-20.727	-28.1661	-38.8136
-1.45088	-9.21197	-11.8168	-15.607	-20.673	-28.141	-38.7373
-1.45188	-9.13037	-11.8568	-15.5371	-20.6118	-28.0547	-38.672
-1.45288	-9.14063	-11.822	-15.4425	-20.5641	-27.9694	-38.5821
-1.45388	-9.117	-11.7186	-15.3686	-20.4935	-27.8454	-38.4581
-1.45488	-9.05818	-11.6913	-15.3389	-20.4418	-27.6942	-38.3804
-1.45588	-9.09417	-11.7326	-15.3388	-20.3783	-27.5462	-38.2359
-1.45688	-9.01399	-11.6968	-15.3419	-20.3256	-27.399	-38.1051
-1.45788	-9.02593	-11.5945	-15.2994	-20.2599	-27.2687	-37.9081
-1.45888	-9.00384	-11.5702	-15.2228	-20.2224	-27.131	-37.7748
-1.45988	-8.94621	-11.6093	-15.1417	-20.1637	-27.0626	-37.5734
-1.46088	-8.98378	-11.5754	-15.0922	-20.1162	-26.9889	-37.4085
-1.46188	-8.90528	-11.4758	-15.0913	-20.062	-26.9529	-37.197
-1.46288	-8.91891	-11.4547	-15.1071	-20.0222	-26.9529	-37.0316
-1.46388	-8.89824	-11.4966	-15.0871	-19.9562	-26.9456	-36.8478
-1.46488	-8.84266	-11.4606	-15.0129	-19.9116	-26.9383	-36.6699
-1.46588	-8.88147	-11.3601	-14.9198	-19.854	-26.9169	-36.5547
-1.46688	-8.80458	-11.3395	-14.8652	-19.8062	-26.896	-36.3895
-1.46788	-8.81935	-11.3858	-14.8566	-19.7454	-26.8061	-36.2723
-1.46888	-8.80014	-11.3519	-14.8688	-19.7116	-26.7309	-36.1829
-1.46988	-8.74621	-11.2552	-14.8549	-19.6572	-26.6202	-36.1147
-1.47088	-8.78636	-11.2391	-14.795	-19.6155	-26.4802	-36.0436
-1.47188	-8.71074	-11.2876	-14.708	-19.5668	-26.3414	-35.9867
-1.47288	-8.72735	-11.2537	-14.6422	-19.5313	-26.2069	-35.9612
-1.47388	-8.70922	-11.1607	-14.6226	-19.4715	-26.0954	-35.9051
-1.47488	-8.65669	-11.1455	-14.6312	-19.4321	-25.9855	-35.8826
-1.47588	-8.69805	-11.1918	-14.642	-19.3816	-25.9378	-35.8425
-1.47688	-8.62381	-11.1609	-14.6087	-19.3401	-25.8779	-35.8072
-1.47788	-8.64173	-11.0703	-14.5388	-19.2853	-25.8577	-35.7511
-1.47888	-8.62474	-11.0584	-14.4647	-19.2564	-25.8739	-35.654
-1.47988	-8.5739	-11.1076	-14.422	-19.2057	-25.8831	-35.6063
-1.48088	-8.61656	-11.0745	-14.431	-19.1679	-25.8832	-35.4893
-1.48188	-8.54383	-10.9836	-14.4564	-19.1235	-25.8685	-35.3875
-1.48288	-8.56331	-10.9737	-14.4449	-19.0904	-25.8385	-35.2164
-1.48388	-8.54713	-11.0212	-14.379	-19.0336	-25.7613	-35.1143
-1.48488	-8.49775	-10.9902	-14.2935	-18.9999	-25.6963	-34.939
-1.48588	-8.54158	-10.9004	-14.2488	-18.9527	-25.5891	-34.8065
-1.48688	-8.47026	-10.8934	-14.249	-18.9172	-25.4543	-34.6196
-1.48788	-8.49096	-10.9418	-14.2673	-18.8672	-25.3188	-34.4845
-1.48888	-8.47596	-10.9133	-14.2601	-18.8439	-25.204	-34.3307
-1.48988	-8.42814	-10.8266	-14.2057	-18.7992	-25.0993	-34.1848
-1.49088	-8.47281	-10.8192	-14.1268	-18.7665	-25.0163	-34.0983
-1.49188	-8.40267	-10.8687	-14.068	-18.726	-24.9802	-33.9627
-1.49288	-8.42474	-10.8387	-14.0563	-18.699	-24.9288	-33.8772
-1.49388	-8.41056	-10.7554	-14.0732	-18.6456	-24.9329	-33.8203
-1.49488	-8.36403	-10.7518	-14.0918	-18.617	-24.9579	-33.7796
-1.49588	-8.40956	-10.8003	-14.0652	-18.5749	-24.9856	-33.7376
-1.49688	-8.34054	-10.7698	-14.0052	-18.5426	-24.9959	-33.7105
-1.49788	-8.36356	-10.6831	-13.9394	-18.4987	-25.0009	-33.7114
-1.49888	-8.35053	-10.6808	-13.9064	-18.4815	-24.9695	-33.6824
-1.49988	-8.30515	-10.7268	-13.9196	-18.44	-24.8975	-33.6842
-1.50088	-8.35171	-10.6959	-13.9517	-18.4122	-24.8424	-33.6667
-1.50188	-8.28391	-10.6091	-13.9481	-18.3741	-24.7378	-33.6507
-1.50288	-8.30801	-10.604	-13.8887	-18.3507	-24.6187	-33.6134
-1.50388	-8.29567	-10.6545	-13.8108	-18.3016	-24.4889	-33.5366
-1.50488	-8.25175	-10.6263	-13.7724	-18.2767	-24.3779	-33.5047
-1.50588	-8.29908	-10.5451	-13.7795	-18.2402	-24.2693	-33.4075
-1.50688	-8.23261	-10.543	-13.8045	-18.2137	-24.2057	-33.3232
-1.50788	-8.25723	-10.5929	-13.8034	-18.1745	-24.1845	-33.1746
-1.50888	-8.24643	-10.5652	-13.7574	-18.1603	-24.152	-33.0884
-1.50988	-8.20352	-10.4825	-13.6813	-18.1271	-24.1652	-32.9343
-1.51088	-8.25084	-10.4817	-13.626	-18.1024	-24.1895	-32.8179
-1.51188	-8.18557	-10.531	-13.6186	-18.0675	-24.2198	-32.6556
-1.51288	-8.21104	-10.5002	-13.6395	-18.0459	-24.2359	-32.5436
-1.51388	-8.2001	-10.421	-13.6611	-17.9998	-24.2508	-32.414
-1.51488	-8.15849	-10.4237	-13.6416	-17.977	-24.2133	-32.2859
-1.51588	-8.20603	-10.475	-13.589	-17.9426	-24.1378	-32.2226
-1.51688	-8.14181	-10.4496	-13.5285	-17.9191	-24.0751	-32.1113
-1.51788	-8.16762	-10.371	-13.5034	-17.8819	-23.9738	-32.0434
-1.51888	-8.1574	-10.3751	-13.5229	-17.8715	-23.8669	-32.0053
-1.51988	-8.11662	-10.4258	-13.5587	-17.8376	-23.7497	-31.9842
-1.52088	-8.16436	-10.3984	-13.5613	-17.8146	-23.6511	-31.9576
-1.52188	-8.10088	-10.3219	-13.5104	-17.7821	-23.5538	-31.9476
-1.52288	-8.12732	-10.3247	-13.4379	-17.7626	-23.5095	-31.9643
-1.52388	-8.11718	-10.377	-13.407	-17.7181	-23.4965	-31.9496
-1.52488	-8.07768	-10.3521	-13.4192	-17.6976	-23.4825	-31.9652
-1.52588	-8.12594	-10.2759	-13.4475	-17.6667	-23.5077	-31.9592
-1.52688	-8.06314	-10.2802	-13.4495	-17.6455	-23.5372	-31.9517
-1.52788	-8.09028	-10.3311	-13.4067	-17.6114	-23.5661	-31.9237
-1.52888	-8.08054	-10.304	-13.3405	-17.6045	-23.5777	-31.8555
-1.52988	-8.04173	-10.2309	-13.2916	-17.5735	-23.5885	-31.8345
-1.53088	-8.08995	-10.2365	-13.2889	-17.5516	-23.5426	-31.7436
-1.53188	-8.02809	-10.2898	-13.3148	-17.5228	-23.4851	-31.6719
-1.53288	-8.05551	-10.2651	-13.3371	-17.5077	-23.41	-31.5341
-1.53388	-8.04596	-10.1927	-13.3236	-17.4643	-23.3072	-31.4625
-1.53488	-8.00792	-10.1982	-13.276	-17.4473	-23.2005	-31.3186
-1.53588	-8.05592	-10.2504	-13.2193	-17.4174	-23.1034	-31.2193
-1.53688	-7.9947	-10.2288	-13.1959	-17.3974	-23.023	-31.0723
-1.53788	-8.02256	-10.1533	-13.2163	-17.3652	-22.9386	-30.9777
-1.53888	-8.01303	-10.1612	-13.2552	-17.359	-22.9104	-30.8628
-1.53988	-7.97553	-10.2152	-13.2597	-17.3311	-22.8908	-30.7521
-1.54088	-8.024	-10.1919	-13.2138	-17.3122	-22.8986	-30.708
-1.54188	-7.98098	-10.1369	-13.1721	-17.3214	-22.9839	-30.6622
-1.54288	-8.03093	-10.1686	-13.1873	-17.3724	-23.1078	-30.7306
-1.54388	-8.04173	-10.2409	-13.2414	-17.392	-23.2218	-30.8405
-1.54488	-8.02177	-10.2366	-13.3036	-17.4269	-23.3097	-30.9501
-1.54588	-8.08267	-10.1813	-13.3302	-17.4384	-23.3844	-31.0307
-1.54688	-8.03061	-10.1967	-13.3057	-17.4471	-23.3792	-31.0945
-1.54788	-8.06242	-10.2518	-13.2464	-17.4272	-23.3572	-31.1555
-1.54888	-8.05181	-10.2276	-13.1973	-17.421	-23.2762	-31.1543
-1.54988	-8.00867	-10.1486	-13.1851	-17.3743	-23.1425	-31.147
-1.55088	-8.04549	-10.1414	-13.1898	-17.3233	-22.9947	-31.085
-1.55188	-7.96891	-10.1746	-13.1793	-17.2482	-22.833	-30.9906
-1.55288	-7.9757	-10.1263	-13.1257	-17.172	-22.6649	-30.8384
-1.55388	-7.94	-10.0231	-13.0282	-17.0547	-22.4695	-30.6199
-1.55488	-7.87224	-9.99119	-12.9131	-16.9468	-22.3238	-30.4138
-1.55588	-7.88463	-9.99972	-12.8239	-16.8125	-22.1428	-30.111
-1.55688	-7.78448	-9.92649	-12.7695	-16.6762	-21.9806	-29.7972
-1.55788	-7.76797	-9.80222	-12.7204	-16.5138	-21.8213	-29.3879
-1.55888	-7.71002	-9.74806	-12.6318	-16.3623	-21.6371	-29.0171
-1.55988	-7.62132	-9.73408	-12.484	-16.1778	-21.4327	-28.5547
-1.56088	-7.61316	-9.64242	-12.3063	-15.9948	-21.1939	-28.1092
-1.56188	-7.49381	-9.49905	-12.1684	-15.7921	-20.9427	-27.596
-1.56288	-7.45953	-9.42458	-12.0664	-15.5959	-20.6108	-27.1169
-1.56388	-7.38458	-9.39354	-11.9708	-15.3658	-20.2881	-26.6001
-1.56488	-7.28068	-9.28877	-11.8399	-15.1525	-19.9217	-26.0695
-1.56588	-7.25861	-9.12821	-11.6642	-14.9218	-19.5181	-25.588
-1.56488	-7.12669	-9.04022	-11.4606	-14.6964	-19.1122	-25.0497
-1.56388	-7.08157	-8.99663	-11.2736	-14.4505	-18.705	-24.5405
-1.56288	-6.99737	-8.88196	-11.1314	-14.2301	-18.3178	-24.0565
-1.56188	-6.88591	-8.71708	-11.0172	-13.9842	-17.9301	-23.5816
-1.56088	-6.85792	-8.62395	-10.8936	-13.7485	-17.5998	-23.0926
-1.55988	-6.72195	-8.57832	-10.7356	-13.5066	-17.2547	-22.6165
-1.55888	-6.67495	-8.46206	-10.5439	-13.281	-16.9451	-22.1719
-1.55788	-6.59028	-8.29761	-10.3466	-13.0318	-16.6719	-21.6986
-1.55688	-6.48039	-8.20759	-10.1889	-12.8116	-16.3938	-21.2628
-1.55588	-6.45632	-8.16419	-10.0786	-12.583	-16.1114	-20.817
-1.55488	-6.32605	-8.05701	-9.98585	-12.3691	-15.819	-20.3884
-1.55388	-6.28666	-7.90287	-9.86075	-12.1459	-15.5321	-19.9508
-1.55288	-6.21162	-7.82075	-9.68947	-11.9583	-15.2083	-19.4965
-1.55188	-6.11382	-7.79364	-9.50059	-11.7577	-14.9201	-19.1136
-1.55088	-6.10352	-7.69904	-9.36734	-11.5805	-14.6041	-18.6873
-1.54988	-5.98959	-7.55986	-9.28828	-11.4085	-14.2859	-18.305
-1.54888	-5.9692	-7.49465	-9.22782	-11.2685	-13.9918	-17.8878
-1.54788	-5.91476	-7.48852	-9.14409	-11.117	-13.7361	-17.5696
-1.54688	-5.84021	-7.42123	-9.02834	-11.0068	-13.5191	-17.2197
-1.54588	-5.8558	-7.30678	-8.90404	-10.904	-13.3481	-16.9491
-1.54488	-5.76992	-7.27046	-8.81343	-10.8266	-13.2474	-16.672
-1.54388	-5.78026	-7.2935	-8.78289	-10.7545	-13.1589	-16.4911
-1.54288	-5.75943	-7.25873	-8.79711	-10.7283	-13.1529	-16.3406
-1.54188	-5.72052	-7.18304	-8.81557	-10.7043	-13.2022	-16.2412
-1.54088	-5.75301	-7.16684	-8.78041	-10.672	-13.2296	-16.1966
-1.53988	-5.67246	-7.19107	-8.69737	-10.6075	-13.2018	-16.0486
-1.53888	-5.68009	-7.15001	-8.60589	-10.5565	-13.1605	-15.9221
-1.53788	-5.6491	-7.05568	-8.55555	-10.4792	-13.0821	-15.8185
-1.53688	-5.59193	-7.02801	-8.54818	-10.4267	-12.9693	-15.7289
-1.53588	-5.61955	-7.05439	-8.55425	-10.3583	-12.8747	-15.6329
-1.53488	-5.53882	-7.01466	-8.52382	-10.2996	-12.7313	-15.5462
-1.53388	-5.54752	-6.92175	-8.44236	-10.2235	-12.5765	-15.4901
-1.53288	-5.51841	-6.89756	-8.3365	-10.1729	-12.4178	-15.4006
-1.53188	-5.46252	-6.92501	-8.28122	-10.0999	-12.2764	-15.3452
-1.53088	-5.49216	-6.88784	-8.2752	-10.0425	-12.138	-15.2714
-1.52988	-5.41349	-6.79893	-8.27875	-9.979	-12.0439	-15.2011
-1.52888	-5.42386	-6.77766	-8.2495	-9.93473	-11.9881	-15.1106
-1.52788	-5.39687	-6.80542	-8.17843	-9.86667	-11.9151	-14.9851
-1.52688	-5.34257	-6.76734	-8.0862	-9.82289	-11.8904	-14.911
-1.52588	-5.37388	-6.68004	-8.01345	-9.76548	-11.8713	-14.7684
-1.52488	-5.29686	-6.65738	-7.9885	-9.71505	-11.8687	-14.648
-1.52388	-5.30885	-6.6872	-7.99296	-9.64801	-11.8499	-14.4659
-1.52288	-5.28379	-6.65101	-7.98938	-9.60544	-11.8315	-14.3513
-1.52188	-5.2306	-6.56353	-7.9503	-9.54333	-11.7676	-14.1685
-1.52088	-5.26396	-6.5405	-7.87603	-9.49354	-11.6654	-14.0283
-1.51988	-5.18843	-6.57213	-7.79358	-9.43757	-11.5837	-13.8389
-1.51888	-5.20192	-6.53852	-7.75356	-9.39978	-11.4576	-13.7017
-1.51788	-5.17868	-6.44937	-7.75928	-9.33733	-11.3302	-13.5492
-1.51688	-5.127	-6.42933	-7.77861	-9.30125	-11.1958	-13.4005
-1.51588	-5.16226	-6.46315	-7.76024	-9.25016	-11.0777	-13.3075
-1.51488	-5.08825	-6.43364	-7.69317	-9.20864	-10.9613	-13.1739
-1.51388	-5.10314	-6.34821	-7.60131	-9.14821	-10.8963	-13.0766
-1.51288	-5.0818	-6.32519	-7.55565	-9.11367	-10.8581	-13.0077
-1.51188	-5.03138	-6.35741	-7.55764	-9.05595	-10.8186	-12.9586
-1.51088	-5.06832	-6.327	-7.57189	-9.0116	-10.8133	-12.903
-1.50988	-4.99587	-6.24576	-7.55323	-8.9634	-10.8156	-12.8576
-1.50888	-5.01198	-6.22744	-7.49297	-8.93276	-10.8189	-12.843
-1.50788	-4.99217	-6.26179	-7.411	-8.8765	-10.8064	-12.7953
-1.50688	-4.94276	-6.23675	-7.34502	-8.84654	-10.7979	-12.7829
-1.50588	-4.98085	-6.15315	-7.328	-8.80297	-10.7375	-12.7442
-1.50488	-4.90959	-6.13352	-7.34331	-8.76719	-10.6608	-12.7168
-1.50388	-4.9269	-6.17219	-7.35153	-8.71312	-10.5735	-12.6635
-1.50288	-4.90854	-6.1452	-7.32461	-8.68573	-10.4547	-12.5753
-1.50188	-4.85953	-6.06471	-7.2605	-8.63673	-10.3373	-12.5386
-1.50088	-4.89932	-6.04709	-7.18526	-8.59945	-10.2223	-12.4351
-1.49988	-4.82896	-6.09	-7.15382	-8.5552	-10.1236	-12.3464
-1.49888	-4.84723	-6.06756	-7.167	-8.53008	-10.0223	-12.1997
-1.49788	-4.83064	-5.98762	-7.19602	-8.48001	-9.97495	-12.1156
-1.49688	-4.78241	-5.97036	-7.18672	-8.45498	-9.93428	-11.9643
-1.49588	-4.82353	-6.01119	-7.12699	-8.41748	-9.91897	-11.8559
-1.49488	-4.75426	-5.98757	-7.04164	-8.38665	-9.93924	-11.7015
-1.49388	-4.77326	-5.91049	-7.0018	-8.33915	-9.95373	-11.5968
-1.49288	-4.75777	-5.89402	-7.01149	-8.31707	-9.95776	-11.4724
-1.49188	-4.71009	-5.93425	-7.03633	-8.27015	-9.95285	-11.3523
-1.49088	-4.75221	-5.91578	-7.02579	-8.23767	-9.95461	-11.2911
-1.48988	-4.68385	-5.83884	-6.97523	-8.19789	-9.89497	-11.1825
-1.48888	-4.70308	-5.82101	-6.89859	-8.17606	-9.84445	-11.116
-1.48788	-4.68904	-5.86594	-6.83731	-8.12888	-9.75608	-11.075
-1.48688	-4.6415	-5.84938	-6.82466	-8.10855	-9.63848	-11.0478
-1.48588	-4.68451	-5.77122	-6.84659	-8.07403	-9.52938	-11.0213
-1.48488	-4.61701	-5.75532	-6.86114	-8.04866	-9.42711	-10.9992
-1.48388	-4.63654	-5.80006	-6.84244	-8.0045	-9.33881	-11.0071
-1.48288	-4.62329	-5.78427	-6.78645	-7.98771	-9.24481	-10.9862
-1.48188	-4.57608	-5.70953	-6.71647	-7.94598	-9.21674	-10.9923
-1.48088	-4.61947	-5.69286	-6.68903	-7.91743	-9.17569	-10.9811
-1.47988	-4.5528	-5.73339	-6.7085	-7.87971	-9.17206	-10.9742
-1.47888	-4.57254	-5.71797	-6.74241	-7.86045	-9.19949	-10.9448
-1.47788	-4.55963	-5.64369	-6.73844	-7.81739	-9.21911	-10.8788
-1.47688	-4.51296	-5.62647	-6.68437	-7.79807	-9.23722	-10.863
-1.47588	-4.55674	-5.66928	-6.60165	-7.76771	-9.23628	-10.779
-1.47488	-4.49037	-5.65304	-6.56626	-7.7441	-9.23856	-10.7127
-1.47388	-4.5101	-5.57868	-6.5793	-7.70414	-9.1761	-10.5801
-1.47288	-4.49838	-5.55876	-6.60984	-7.68706	-9.12886	-10.5148
-1.47188	-4.45165	-5.60201	-6.60352	-7.6473	-9.05111	-10.3808
-1.47088	-4.49591	-5.58927	-6.55756	-7.62051	-8.94183	-10.2881
-1.46988	-4.43002	-5.51409	-6.48691	-7.58594	-8.84249	-10.1481
-1.46888	-4.44993	-5.49577	-6.4273	-7.56894	-8.74689	-10.0572
-1.46788	-4.43846	-5.5361	-6.414	-7.52526	-8.67069	-9.94592
-1.46688	-4.39172	-5.52171	-6.43878	-7.5087	-8.59824	-9.84256
-1.46588	-4.43613	-5.44495	-6.4565	-7.47903	-8.5829	-9.79269
-1.46488	-4.37061	-5.42619	-6.44102	-7.4586	-8.55042	-9.69869
-1.46388	-4.39047	-5.46782	-6.38576	-7.4206	-8.55371	-9.6446
-1.46288	-4.37936	-5.45555	-6.31639	-7.40851	-8.58633	-9.61656
-1.46188	-4.33276	-5.38363	-6.28967	-7.37241	-8.615	-9.60372
-1.46088	-4.37731	-5.36112	-6.31069	-7.34668	-8.63293	-9.58668
-1.45988	-4.31218	-5.40282	-6.34871	-7.31412	-8.63277	-9.57724
-1.45888	-4.33187	-5.39348	-6.34923	-7.29797	-8.62503	-9.59749
-1.45788	-4.32113	-5.3198	-6.30029	-7.25668	-8.56822	-9.58336
-1.45688	-4.27452	-5.29998	-6.22246	-7.24032	-8.52833	-9.60418
-1.45588	-4.31904	-5.34292	-6.18772	-7.2134	-8.4452	-9.59964
-1.45488	-4.25408	-5.33128	-6.19906	-7.19556	-8.33866	-9.60241
-1.45388	-4.27342	-5.25791	-6.23306	-7.16077	-8.23912	-9.58328
-1.45288	-4.26364	-5.23532	-6.22974	-7.14836	-8.1482	-9.52469
-1.45188	-4.21658	-5.27465	-6.1894	-7.11221	-8.07365	-9.51376
-1.45088	-4.2614	-5.26337	-6.12112	-7.08893	-8.01899	-9.44267
-1.44988	-4.19679	-5.18994	-6.06147	-7.05671	-8.00225	-9.38225
-1.44888	-4.21566	-5.16924	-6.04888	-7.04151	-7.96914	-9.2611
-1.44788	-4.20608	-5.20971	-6.07319	-6.9999	-7.98302	-9.20821
-1.44688	-4.15876	-5.19895	-6.09198	-6.9836	-8.0201	-9.07982
-1.44588	-4.20318	-5.12722	-6.07812	-6.95525	-8.05376	-8.99517
-1.44488	-4.13885	-5.10084	-6.02499	-6.93659	-8.07308	-8.85976
-1.44388	-4.15723	-5.14378	-5.9535	-6.89859	-8.08551	-8.77816
-1.44288	-4.14759	-5.13618	-5.92305	-6.88759	-8.0667	-8.67316
-1.44188	-4.09999	-5.06205	-5.94257	-6.85069	-8.01004	-8.5717
-1.44088	-4.14417	-5.03754	-5.97939	-6.82452	-7.96979	-8.53016
-1.43988	-4.07997	-5.08444	-5.97801	-6.7904	-7.88246	-8.43917
-1.43888	-4.09748	-5.07788	-5.92853	-6.77323	-7.78073	-8.38954
-1.43788	-4.08807	-5.0045	-5.84896	-6.73148	-7.67239	-8.3681
-1.43688	-4.04008	-4.97973	-5.80948	-6.71418	-7.57685	-8.356
-1.43588	-4.08376	-5.021	-5.81954	-6.68464	-7.48608	-8.34097
-1.43488	-4.01965	-5.01403	-5.8518	-6.66622	-7.43547	-8.33842
-1.43388	-4.03691	-4.94403	-5.84607	-6.62916	-7.42237	-8.35671
-1.43288	-4.02728	-4.92004	-5.80478	-6.61579	-7.39031	-8.3488
-1.43188	-3.97883	-4.9622	-5.73347	-6.57636	-7.40777	-8.3707
-1.43088	-4.02197	-4.95497	-5.66962	-6.54977	-7.43494	-8.37182
-1.42988	-3.95748	-4.88307	-5.65435	-6.51428	-7.46517	-8.37285
-1.42888	-3.97451	-4.85744	-5.67462	-6.49734	-7.48253	-8.35404
-1.42788	-3.9648	-4.89991	-5.68806	-6.45467	-7.49856	-8.3003
-1.42688	-3.91583	-4.8952	-5.67337	-6.43602	-7.47046	-8.29228
-1.42588	-3.95874	-4.82139	-5.61668	-6.40722	-7.40538	-8.21717
-1.42488	-3.89423	-4.79458	-5.54265	-6.38609	-7.35308	-8.16342
-1.42388	-3.91007	-4.83784	-5.50761	-6.34664	-7.26246	-8.04016
-1.42288	-3.9	-4.83323	-5.52498	-6.33142	-7.16456	-7.98593
-1.42188	-3.85066	-4.75738	-5.55896	-6.29052	-7.05803	-7.86087
-1.42088	-3.89312	-4.7279	-5.55398	-6.25895	-6.96686	-7.77336
-1.41988	-3.82812	-4.76637	-5.50032	-6.22012	-6.87292	-7.63919
-1.41888	-3.84338	-4.76022	-5.41937	-6.19902	-6.82749	-7.55395
-1.41788	-3.83334	-4.6869	-5.37484	-6.1538	-6.80904	-7.44528
-1.41688	-3.78297	-4.65615	-5.38048	-6.13212	-6.78558	-7.33935
-1.41588	-3.82501	-4.69109	-5.40845	-6.09715	-6.7994	-7.29065
-1.41488	-3.75913	-4.68563	-5.40132	-6.07132	-6.81767	-7.19219
-1.41388	-3.77314	-4.61113	-5.35742	-6.0287	-6.84174	-7.1326
-1.41288	-3.7625	-4.5767	-5.28182	-6.00832	-6.84804	-7.09793
-1.41188	-3.71091	-4.61608	-5.21399	-5.96514	-6.8566	-7.07712
-1.41088	-3.75197	-4.61053	-5.19284	-5.93106	-6.81403	-7.0508
-1.40988	-3.68518	-4.52974	-5.20947	-5.88855	-6.75307	-7.03369
-1.40888	-3.69809	-4.49163	-5.22091	-5.86438	-6.68386	-7.04178
-1.40788	-3.68683	-4.5291	-5.19949	-5.81651	-6.58268	-7.0204
-1.40688	-3.63394	-4.52422	-5.13576	-5.79167	-6.47707	-7.03037
-1.40588	-3.67442	-4.44576	-5.05588	-5.75373	-6.37175	-7.01765
-1.40488	-3.60685	-4.40743	-5.01397	-5.72226	-6.27577	-7.00756
-1.40388	-3.6183	-4.44341	-5.02563	-5.67165	-6.17504	-6.978
-1.40288	-3.6065	-4.43849	-5.05567	-5.64486	-6.12512	-6.91329
-1.40188	-3.55167	-4.35849	-5.04355	-5.59316	-6.07736	-6.89448
-1.40088	-3.59112	-4.31573	-4.98384	-5.55232	-6.05605	-6.80948
-1.39988	-3.52234	-4.34506	-4.8955	-5.50189	-6.0695	-6.74103
-1.39888	-3.5325	-4.3365	-4.84334	-5.47233	-6.07661	-6.60326
-1.39788	-3.5196	-4.25544	-4.84102	-5.41835	-6.07671	-6.53556
-1.39688	-3.46326	-4.21124	-4.86464	-5.38927	-6.06713	-6.39252
-1.39588	-3.50161	-4.24821	-4.84812	-5.34617	-6.06589	-6.29057
-1.39488	-3.43079	-4.24157	-4.79594	-5.3096	-6.00745	-6.13428
-1.39388	-3.43914	-4.15619	-4.71163	-5.25036	-5.95212	-6.02771
-1.39288	-3.42489	-4.10919	-4.63369	-5.21345	-5.8601	-5.89609
-1.39188	-3.36606	-4.14149	-4.6018	-5.15337	-5.74151	-5.76207
-1.39088	-3.40306	-4.13299	-4.60951	-5.10425	-5.61797	-5.68761
-1.38988	-3.33001	-4.04611	-4.61347	-5.04818	-5.49708	-5.55935
-1.38888	-3.33674	-3.99438	-4.58323	-5.01227	-5.3854	-5.46624
-1.38788	-3.321	-4.02566	-4.50644	-4.95399	-5.26302	-5.40203
-1.38688	-3.25943	-4.0192	-4.41163	-4.91858	-5.20311	-5.34919
-1.38588	-3.29553	-3.93304	-4.35714	-4.86883	-5.12783	-5.28956
-1.38488	-3.2198	-3.87732	-4.35967	-4.82156	-5.08749	-5.24264
-1.38388	-3.22421	-3.90408	-4.38231	-4.75173	-5.07663	-5.21893
-1.38288	-3.20731	-3.89433	-4.35739	-4.70402	-5.06297	-5.16541
-1.38188	-3.14233	-3.80632	-4.28146	-4.63235	-5.04551	-5.14253
-1.38088	-3.17728	-3.75392	-4.1774	-4.57079	-5.01882	-5.10107
-1.37988	-3.0983	-3.7816	-4.10899	-4.50386	-4.99949	-5.0651
-1.37888	-3.09996	-3.77121	-4.097	-4.46105	-4.91295	-5.00498
-1.37788	-3.08099	-3.67591	-4.11175	-4.39453	-4.84129	-4.91137
-1.37688	-3.0121	-3.61329	-4.08684	-4.35088	-4.73436	-4.86699
-1.37588	-3.04537	-3.63422	-4.01811	-4.29092	-4.59526	-4.75196
-1.37488	-2.96262	-3.62007	-3.91308	-4.231	-4.44855	-4.65542
-1.37388	-2.96125	-3.52252	-3.815	-4.14648	-4.30262	-4.48698
-1.37288	-2.93996	-3.45698	-3.76473	-4.08027	-4.16948	-4.37883
-1.37188	-2.8658	-3.47421	-3.75859	-3.99044	-4.02613	-4.20147
-1.37088	-2.89688	-3.45869	-3.75152	-3.9133	-3.94125	-4.05533
-1.36988	-2.80993	-3.35798	-3.70221	-3.83314	-3.8361	-3.85595
-1.36888	-2.8045	-3.28548	-3.59995	-3.77591	-3.7666	-3.6957
-1.36788	-2.78028	-3.29998	-3.47618	-3.69872	-3.72926	-3.5114
-1.36688	-2.70043	-3.28102	-3.39957	-3.64508	-3.69157	-3.32013
-1.36588	-2.72942	-3.17159	-3.38666	-3.57292	-3.65281	-3.17903
-1.36488	-2.6371	-3.08883	-3.39491	-3.49516	-3.59693	-2.9895
-1.36388	-2.62723	-3.1012	-3.35085	-3.39167	-3.54022	-2.82988
-1.36288	-2.59998	-3.08065	-3.24692	-3.30222	-3.43305	-2.6964
-1.36188	-2.51335	-2.96674	-3.1127	-3.18529	-3.33771	-2.57406
-1.36088	-2.53959	-2.88171	-3.01437	-3.08663	-3.19786	-2.44773
-1.35988	-2.44146	-2.88812	-2.9802	-2.98515	-3.02013	-2.32629
-1.35888	-2.42624	-2.86266	-2.97637	-2.909	-2.83136	-2.23611
-1.35788	-2.39541	-2.7425	-2.93042	-2.81371	-2.64318	-2.11267
-1.35688	-2.30143	-2.64693	-2.82946	-2.7413	-2.4572	-2.02852
-1.35588	-2.32452	-2.64499	-2.68457	-2.64958	-2.27894	-1.92493
-1.35488	-2.21964	-2.6142	-2.54862	-2.55198	-2.13693	-1.82532
-1.35388	-2.19874	-2.48841	-2.46819	-2.42259	-1.9793	-1.70625
-1.35288	-2.16413	-2.38536	-2.43769	-2.30584	-1.86994	-1.54727
-1.35188	-2.06205	-2.37874	-2.40421	-2.16321	-1.78933	-1.44584
-1.35088	-2.08112	-2.34496	-2.31993	-2.03507	-1.71255	-1.26903
-1.34988	-1.96853	-2.21106	-2.1751	-1.90861	-1.63333	-1.10479
-1.34888	-1.94112	-2.09817	-2.00609	-1.80803	-1.54977	-0.86607
-1.34788	-1.90156	-2.0886	-1.88626	-1.68994	-1.44432	-0.68816
-1.34688	-1.78984	-2.04744	-1.84345	-1.59379	-1.29417	-0.42885
-1.34588	-1.80459	-1.90502	-1.82361	-1.47642	-1.15743	-0.19849
-1.34488	-1.68381	-1.78397	-1.74415	-1.35008	-0.96017	0.0934
-1.34388	-1.64896	-1.76456	-1.59459	-1.18897	-0.73061	0.35014
-1.34288	-1.60421	-1.72118	-1.40823	-1.03844	-0.47415	0.63574
-1.34188	-1.48219	-1.57239	-1.26162	-0.8641	-0.21709	0.93698
-1.34088	-1.49246	-1.44071	-1.18738	-0.69956	0.05064	1.18751
-1.33988	-1.36263	-1.41611	-1.15065	-0.53847	0.2928	1.49206
-1.33888	-1.31967	-1.36625	-1.07245	-0.40697	0.49975	1.77117
-1.33788	-1.26951	-1.20952	-0.92698	-0.25966	0.72797	2.0223
-1.33688	-1.13628	-1.06986	-0.72724	-0.13264	0.90007	2.26069
-1.33588	-1.14099	-1.03815	-0.53205	0.01597	1.0496	2.50146
-1.33488	-1.00191	-0.98278	-0.39872	0.17605	1.17973	2.7397
-1.33388	-0.9492	-0.8165	-0.33106	0.37156	1.31203	2.94357
-1.33288	-0.89345	-0.66382	-0.26341	0.56057	1.43714	3.17353
-1.33188	-0.74857	-0.61917	-0.13228	0.77616	1.60228	3.36323
-1.33088	-0.74752	-0.55375	0.07064	0.97466	1.8154	3.57175
-1.32988	-0.59869	-0.37562	0.30402	1.17043	2.01788	3.77079
-1.32888	-0.53682	-0.2106	0.48291	1.33459	2.28239	3.9889
-1.32788	-0.47458	-0.15916	0.57698	1.51537	2.57469	4.24872
-1.32688	-0.31758	-0.08996	0.63831	1.67342	2.90193	4.45231
-1.32588	-0.31014	0.09384	0.76223	1.85329	3.23194	4.73412
-1.32488	-0.15157	0.26765	0.96921	2.04781	3.57979	5.00773
-1.32388	-0.07924	0.3275	1.21975	2.28051	3.89414	5.35739
-1.32288	-0.0111	0.4093	1.43206	2.50561	4.17216	5.65265
-1.32188	0.15801	0.60474	1.56534	2.76021	4.46122	6.03255
-1.32088	0.1723	0.78813	1.64763	2.99848	4.69805	6.39365
-1.31988	0.34032	0.85709	1.76728	3.23163	4.91325	6.81611
-1.31888	0.42146	0.94544	1.95728	3.43387	5.10455	7.20981
-1.31788	0.4954	1.15377	2.21914	3.65003	5.29833	7.63979
-1.31688	0.67619	1.34775	2.48325	3.84498	5.48562	8.08291
-1.31588	0.69612	1.42126	2.68003	4.06001	5.72193	8.48106
-1.31488	0.87316	1.51696	2.80004	4.28941	5.99032	8.92847
-1.31388	0.96493	1.73647	2.91151	4.55687	6.27562	9.35572
-1.31288	1.04451	1.94266	3.0892	4.81394	6.62004	9.75131
-1.31188	1.23608	2.02979	3.35063	5.10195	6.99619	10.1333
-1.31088	1.26189	2.13251	3.65267	5.3745	7.39896	10.504
-1.30988	1.4468	2.36012	3.89794	5.63974	7.80604	10.8759
-1.30888	1.54652	2.57308	4.049	5.87619	8.23738	11.2007
-1.30788	1.63053	2.66619	4.15295	6.12911	8.6165	11.5513
-1.30688	1.83139	2.77679	4.3178	6.35776	8.98312	11.8548
-1.30588	1.86157	3.0143	4.57132	6.60734	9.3213	12.1744
-1.30488	2.05253	3.23601	4.87888	6.86678	9.6078	12.4796
-1.30388	2.15933	3.33201	5.15258	7.16027	9.87263	12.797
-1.30288	2.24635	3.45095	5.34225	7.4454	10.1219	13.1668
-1.30188	2.45426	3.69569	5.47013	7.75514	10.3713	13.475
-1.30088	2.48721	3.92266	5.62504	8.05118	10.6034	13.8587
-1.29988	2.68187	4.01845	5.84981	8.34151	10.896	14.2405
-1.29888	2.79331	4.14032	6.14918	8.60351	11.2036	14.7029
-1.29788	2.88104	4.38823	6.45978	8.88043	11.5504	15.1089
-1.29688	3.0931	4.61426	6.70566	9.13562	11.9637	15.6009
-1.29588	3.12648	4.71385	6.86733	9.40575	12.3993	16.0749
-1.29488	3.32232	4.83563	7.00462	9.68093	12.8519	16.608
-1.29388	3.43579	5.0865	7.19895	9.98444	13.3074	17.1145
-1.29288	3.52105	5.31693	7.47976	10.2782	13.7839	17.6489
-1.29188	3.73421	5.41362	7.80912	10.5903	14.1894	18.1939
-1.29088	3.76612	5.5357	8.08786	10.8869	14.5893	18.6826
-1.28988	3.95932	5.78735	8.27053	11.1804	14.9445	19.2153
-1.28888	4.07203	6.01445	8.3913	11.4475	15.2354	19.7167
-1.28788	4.15282	6.10478	8.55916	11.7322	15.5013	20.1775
-1.28688	4.36311	6.22237	8.80732	11.9932	15.7496	20.6179
-1.28588	4.39071	6.47386	9.11401	12.2654	15.9971	21.0311
-1.28488	4.57771	6.69228	9.39842	12.5376	16.2275	21.4356
-1.28388	4.68653	6.77319	9.59992	12.8283	16.5346	21.7885
-1.28288	4.76011	6.88558	9.73133	13.0968	16.8428	22.1573
-1.28188	4.96437	7.13034	9.871	13.3874	17.1984	22.4723
-1.28088	4.98532	7.34089	10.0699	13.6619	17.6103	22.7991
-1.27988	5.16324	7.41243	10.3439	13.9357	18.0435	23.1082
-1.27888	5.26469	7.51329	10.634	14.1875	18.4922	23.4273
-1.27788	5.32855	7.74777	10.8677	14.4596	18.9246	23.795
-1.27688	5.52264	7.94809	11.0138	14.7049	19.3653	24.102
-1.27588	5.53444	8.00952	11.123	14.9604	19.7265	24.4787
-1.27488	5.69974	8.1029	11.2706	15.206	20.0768	24.8504
-1.27388	5.79063	8.32635	11.4939	15.4622	20.375	25.3057
-1.27288	5.84163	8.50879	11.77	15.6875	20.6022	25.7001
-1.27188	6.02222	8.55635	12.0094	15.9245	20.8007	26.1741
-1.27088	6.02182	8.63798	12.1559	16.1518	20.9845	26.6262
-1.26988	6.17292	8.85249	12.2343	16.38	21.1746	27.1277
-1.26888	6.2514	9.02154	12.3424	16.5914	21.3619	27.5926
-1.26788	6.28842	9.05076	12.5143	16.8267	21.6116	28.0756
-1.26688	6.45342	9.11948	12.7408	17.0381	21.8598	28.5555
-1.26588	6.44036	9.31819	12.9579	17.2521	22.1656	28.9698
-1.26488	6.57407	9.46682	13.1029	17.4491	22.5262	29.4083
-1.26388	6.63698	9.47855	13.1743	17.6483	22.8963	29.8027
-1.26288	6.65881	9.53142	13.2381	17.81	23.263	30.1456
-1.26188	6.80631	9.71479	13.3435	17.9801	23.6104	30.4582
-1.26088	6.77849	9.8448	13.5186	18.1412	23.9365	30.7313
-1.25988	6.89417	9.83995	13.7161	18.3071	24.185	30.9852
-1.25888	6.94068	9.87886	13.873	18.4584	24.4265	31.179
-1.25788	6.94665	10.0472	13.9437	18.6386	24.5911	31.3899
-1.25688	7.07524	10.157	13.9683	18.7932	24.6862	31.5404
-1.25588	7.03269	10.1306	14.0163	18.9487	24.7563	31.7006
-1.25488	7.12982	10.1552	14.1273	19.0791	24.82	31.8465
-1.25388	7.15928	10.3024	14.2873	19.2032	24.8841	31.9948
-1.25288	7.14914	10.3876	14.4262	19.2845	24.9703	32.1953
-1.25188	7.25848	10.3429	14.483	19.3706	25.1103	32.3358
-1.25088	7.20122	10.3516	14.4684	19.4475	25.2437	32.5423
-1.24988	7.28018	10.4808	14.4731	19.5364	25.4425	32.7396
-1.24888	7.29302	10.5467	14.5269	19.6183	25.6835	33.013
-1.24788	7.26807	10.4895	14.632	19.7302	25.9301	33.2231
-1.24688	7.35906	10.4827	14.7313	19.818	26.1595	33.5042
-1.24588	7.28842	10.5958	14.7759	19.9021	26.3747	33.7538
-1.24488	7.35036	10.6421	14.752	19.9583	26.5361	34.0431
-1.24388	7.34796	10.5631	14.712	20.0045	26.6248	34.2827
-1.24288	7.3101	10.5412	14.6994	20.0038	26.7049	34.5309
-1.24188	7.38339	10.637	14.7502	20.012	26.7061	34.7672
-1.24088	7.30151	10.6655	14.8234	20.0121	26.6542	34.924
-1.23988	7.34815	10.5694	14.8674	20.029	26.5734	35.0987
-1.23888	7.33152	10.5387	14.8397	20.0418	26.4979	35.2215
-1.23788	7.28328	10.6199	14.7669	20.0882	26.4179	35.2854
-1.23688	7.34099	10.6301	14.7093	20.1125	26.3825	35.3234
-1.23588	7.24966	10.5255	14.704	20.1329	26.4085	35.3172
-1.23488	7.28363	10.4835	14.7478	20.1221	26.4241	35.2912
-1.23388	7.25483	10.5506	14.7782	20.1013	26.4986	35.2111
-1.23288	7.19864	10.5457	14.7413	20.0327	26.592	35.1488
-1.23188	7.2424	10.4275	14.6402	19.9719	26.6964	35.0331
-1.23088	7.14415	10.3751	14.5532	19.9087	26.7781	34.9333
-1.22988	7.16787	10.4289	14.5087	19.8645	26.8462	34.8228
-1.22888	7.12883	10.4099	14.5107	19.8205	26.8492	34.7263
-1.22788	7.0668	10.2831	14.5102	19.8167	26.7842	34.6754
-1.22688	7.09875	10.2212	14.4645	19.787	26.7078	34.5785
-1.22588	6.99545	10.2663	14.3661	19.7539	26.5695	34.5489
-1.22488	7.0112	10.2372	14.2554	19.6914	26.397	34.5019
-1.22388	6.96368	10.1053	14.1685	19.6197	26.2067	34.5344
-1.22288	6.89805	10.0386	14.1378	19.5071	26.0319	34.5035
-1.22188	6.92085	10.0721	14.1289	19.4022	25.8557	34.5374
-1.22088	6.81406	10.0316	14.0992	19.2978	25.7408	34.541
-1.21988	6.82379	9.89336	14.0056	19.2167	25.6666	34.5794
-1.21888	6.77007	9.82413	13.8806	19.1351	25.6072	34.564
-1.21788	6.70352	9.84888	13.774	19.0922	25.5893	34.5589
-1.21688	6.71867	9.80213	13.7114	19.0274	25.5823	34.5417
-1.21588	6.61068	9.6641	13.6912	18.9598	25.577	34.4509
-1.21488	6.61709	9.59395	13.662	18.8647	25.5486	34.3842
-1.21388	6.55847	9.61465	13.5737	18.7625	25.5129	34.2689
-1.21288	6.49212	9.5622	13.4355	18.6228	25.4104	34.1102
-1.21188	6.50152	9.42302	13.3166	18.4956	25.273	33.926
-1.21088	6.39397	9.352	13.2387	18.3666	25.1072	33.7213
-1.20988	6.39819	9.36584	13.1985	18.262	24.8871	33.5055
-1.20888	6.33643	9.30646	13.1519	18.1578	24.6576	33.2454
-1.20788	6.27188	9.16507	13.0667	18.0924	24.4358	33.018
-1.20688	6.27705	9.09561	12.941	18.0036	24.2261	32.7527
-1.20588	6.17115	9.10765	12.814	17.9164	24.0179	32.5057
-1.20488	6.17431	9.04668	12.7168	17.8058	23.8778	32.2666
-1.20388	6.11077	8.91152	12.6644	17.6924	23.7533	32.0413
-1.20288	6.04902	8.84169	12.6255	17.5449	23.6665	31.8715
-1.20188	6.05099	8.85003	12.568	17.4133	23.6196	31.6567
-1.20088	5.94759	8.78625	12.4593	17.2802	23.5697	31.5112
-1.19988	5.95059	8.65514	12.3316	17.1709	23.5097	31.3545
-1.19888	5.88591	8.58673	12.2231	17.0583	23.4331	31.2744
-1.19788	5.82772	8.59567	12.1558	16.9828	23.3537	31.1317
-1.19688	5.82713	8.53474	12.1198	16.8854	23.204	31.0577
-1.19588	5.72677	8.40741	12.0711	16.7937	23.0563	30.9475
-1.19488	5.73043	8.34607	11.9708	16.6787	22.8629	30.8805
-1.19388	5.66539	8.35474	11.8333	16.568	22.6333	30.7628
-1.19288	5.6111	8.29032	11.7203	16.422	22.4095	30.656
-1.19188	5.60888	8.16407	11.6521	16.2971	22.1913	30.5487
-1.19088	5.51187	8.10617	11.6114	16.1701	21.996	30.3735
-1.18988	5.51699	8.11277	11.5534	16.0633	21.8019	30.234
-1.18888	5.45211	8.0509	11.4622	15.9518	21.6821	30.0587
-1.18788	5.40202	7.92948	11.3408	15.8775	21.5583	29.8429
-1.18688	5.39912	7.87354	11.2266	15.7812	21.4714	29.6215
-1.18588	5.30587	7.87984	11.1458	15.6885	21.4155	29.3901
-1.18488	5.31265	7.8207	11.1024	15.5783	21.3515	29.1527
-1.18388	5.24821	7.70176	11.061	15.4747	21.2831	28.887
-1.18288	5.20246	7.64815	10.9971	15.3429	21.195	28.6609
-1.18188	5.19901	7.65396	10.8915	15.2295	21.1013	28.4017
-1.18088	5.10896	7.59276	10.7792	15.1145	20.9429	28.1708
-1.17988	5.11722	7.47847	10.6914	15.0199	20.7975	27.9398
-1.17888	5.05373	7.42908	10.6424	14.9165	20.6171	27.738
-1.17788	5.01179	7.4374	10.6133	14.8474	20.407	27.5794
-1.17688	5.00817	7.3776	10.5625	14.7553	20.2044	27.3765
-1.17588	4.92129	7.2643	10.4684	14.6707	20.0164	27.2476
-1.17488	4.93122	7.21948	10.3469	14.5697	19.8519	27.0986
-1.17388	4.86886	7.2264	10.2575	14.4794	19.6981	27.0225
-1.17288	4.83046	7.16811	10.2077	14.3603	19.602	26.8856
-1.17188	4.82705	7.06074	10.1783	14.2594	19.4913	26.8114
-1.17088	4.74363	7.01579	10.1252	14.1565	19.4226	26.7029
-1.16988	4.75546	7.02269	10.0387	14.073	19.3822	26.6373
-1.16888	4.69438	6.966	9.92802	13.9766	19.3349	26.5241
-1.16788	4.65971	6.86213	9.83383	13.9142	19.2759	26.4281
-1.16688	4.65703	6.82168	9.7771	13.8302	19.198	26.3318
-1.16588	4.57655	6.83089	9.74935	13.7528	19.1017	26.1755
-1.16488	4.59012	6.77505	9.71636	13.6637	18.9633	26.0615
-1.16388	4.53065	6.67257	9.65995	13.5848	18.8446	25.9082
-1.16288	4.49916	6.63336	9.56536	13.4774	18.6821	25.7304
-1.16188	4.49714	6.64362	9.47256	13.394	18.4941	25.5441
-1.16088	4.41985	6.58988	9.40687	13.3064	18.3187	25.3545
-1.15988	4.43513	6.49092	9.37708	13.233	18.1624	25.1685
-1.15888	4.37688	6.45558	9.35767	13.1468	18.0176	24.9522
-1.15788	4.34857	6.46429	9.31666	13.0905	17.9058	24.7746
-1.15688	4.34683	6.4133	9.23124	13.0137	17.8336	24.5724
-1.15588	4.27235	6.31662	9.12817	12.9438	17.7403	24.3913
-1.15488	4.28917	6.28073	9.06068	12.8615	17.6908	24.2153
-1.15388	4.23216	6.29077	9.03335	12.7944	17.663	24.0632
-1.15288	4.20678	6.23883	9.0205	12.7006	17.6358	23.9499
-1.15188	4.20573	6.14778	8.97405	12.6277	17.5858	23.7894
-1.15088	4.13399	6.11516	8.89524	12.5487	17.5344	23.6996
-1.14988	4.15267	6.1305	8.80066	12.4837	17.4441	23.5906
-1.14888	4.09661	6.07762	8.72739	12.4041	17.3241	23.5477
-1.14788	4.07415	5.9864	8.69044	12.3579	17.2261	23.4381
-1.14688	4.07385	5.95766	8.67837	12.2857	17.0799	23.3988
-1.14588	4.00429	5.97149	8.65544	12.2241	16.9284	23.3192
-1.14488	4.02432	5.92388	8.60575	12.1513	16.7774	23.2801
-1.14388	3.96974	5.83972	8.52264	12.0946	16.643	23.1987
-1.14288	3.94924	5.81376	8.44381	12.0092	16.5109	23.1306
-1.14188	3.94991	5.82967	8.3951	11.9488	16.4259	23.065
-1.14088	3.88234	5.78428	8.38217	11.8805	16.3753	22.9429
-1.13988	3.90389	5.70161	8.37351	11.8263	16.3089	22.863
-1.13888	3.85045	5.67721	8.3376	11.7532	16.2802	22.7513
-1.13788	3.832	5.69454	8.26155	11.7102	16.2527	22.6118
-1.13688	3.83327	5.65123	8.17433	11.6469	16.2345	22.4663
-1.13588	3.76744	5.56883	8.12048	11.592	16.2008	22.324
-1.13488	3.79025	5.54494	8.10525	11.5272	16.1672	22.1822
-1.13388	3.73769	5.56204	8.10293	11.4787	16.0839	22.0136
-1.13288	3.72097	5.51962	8.06515	11.4039	15.9776	21.8797
-1.13188	3.72308	5.44132	7.99338	11.3526	15.8776	21.7174
-1.13088	3.65901	5.42197	7.90968	11.2908	15.7504	21.5823
-1.12988	3.68303	5.44058	7.84869	11.242	15.6248	21.4456
-1.12888	3.63169	5.40206	7.82328	11.1751	15.4965	21.3316
-1.12788	3.6165	5.32459	7.82128	11.1397	15.3883	21.2579
-1.12688	3.61946	5.30506	7.80454	11.0814	15.2783	21.1311
-1.12588	3.55723	5.32325	7.76286	11.0332	15.2219	21.078
-1.12488	3.58221	5.28687	7.68827	10.9756	15.1821	21.0001
-1.12388	3.53216	5.21145	7.62386	10.9348	15.1457	20.984
-1.12288	3.51876	5.19224	7.58501	10.8696	15.1377	20.9044
-1.12188	3.52262	5.21297	7.58278	10.8261	15.1268	20.8918
-1.12088	3.46163	5.17769	7.58067	10.7712	15.1113	20.8378
-1.11988	3.48773	5.10622	7.55252	10.7291	15.0832	20.8262
-1.11888	3.4385	5.08789	7.48497	10.6685	15.0549	20.7681
-1.11788	3.42645	5.10853	7.4032	10.6372	14.9774	20.7278
-1.11688	3.43098	5.07556	7.35955	10.5847	14.9	20.6863
-1.11588	3.37154	5.00308	7.35458	10.5423	14.804	20.5916
-1.11488	3.39861	4.98627	7.35838	10.4902	14.6782	20.541
-1.11388	3.3504	5.00716	7.32645	10.4569	14.563	20.4556
-1.11288	3.33959	4.97253	7.261	10.3965	14.4624	20.3449
-1.11188	3.34481	4.9004	7.18589	10.3575	14.3729	20.2331
-1.11088	3.28659	4.88408	7.13342	10.3098	14.2807	20.1191
-1.10988	3.31486	4.9045	7.1206	10.2723	14.2417	20.0083
-1.10888	3.26726	4.87409	7.12475	10.2177	14.1946	19.8714
-1.10788	3.25771	4.79939	7.11607	10.1913	14.1762	19.7704
-1.10688	3.26365	4.78118	7.07932	10.1437	14.1861	19.6372
-1.10588	3.20669	4.80265	7.01299	10.1061	14.1883	19.5317
-1.10488	3.23571	4.77415	6.95496	10.0595	14.1767	19.4207
-1.10388	3.18908	4.70515	6.92448	10.0304	14.1495	19.3336
-1.10288	3.18067	4.68994	6.93168	9.97495	14.133	19.2879
-1.10188	3.18729	4.71069	6.93744	9.94108	14.0585	19.1873
-1.10088	3.13128	4.67996	6.91592	9.89761	14.002	19.1529
-1.09988	3.16143	4.61519	6.85434	9.86644	13.9125	19.0998
-1.09888	3.1151	4.60013	6.78277	9.8149	13.8001	19.1101
-1.09788	3.10766	4.62286	6.74546	9.793	13.699	19.0509
-1.09688	3.11496	4.59391	6.74683	9.75007	13.6078	19.0569
-1.09588	3.05978	4.52851	6.75965	9.71671	13.5297	19.0268
-1.09488	3.09049	4.51234	6.73736	9.67531	13.4497	19.0354
-1.09388	3.04525	4.53511	6.67754	9.65151	13.4309	18.9975
-1.09288	3.03857	4.50915	6.61427	9.59937	13.3922	18.9771
-1.09188	3.04646	4.44573	6.5694	9.57308	13.3853	18.9562
-1.09088	2.99213	4.43348	6.56309	9.53307	13.3971	18.8796
-1.08988	3.0235	4.45832	6.57462	9.50472	13.4005	18.8506
-1.08888	2.97898	4.43275	6.57326	9.45624	13.3985	18.7844
-1.08788	2.97309	4.37163	6.53934	9.4361	13.3766	18.6953
-1.08688	2.98151	4.35918	6.47816	9.39638	13.3569	18.6037
-1.08588	2.92799	4.38441	6.42996	9.36508	13.2801	18.5096
-1.08488	2.95987	4.36151	6.4055	9.32571	13.2287	18.4144
-1.08388	2.91616	4.30234	6.41782	9.30663	13.1437	18.2979
-1.08288	2.91114	4.29201	6.43126	9.25917	13.0423	18.2167
-1.08188	2.92032	4.32013	6.41511	9.23326	12.9501	18.1057
-1.08088	2.86759	4.29777	6.35757	9.19678	12.8651	18.0171
-1.07988	2.90001	4.23788	6.29445	9.17112	12.8041	17.928
-1.07888	2.85711	4.22756	6.26472	9.12628	12.7455	17.8591
-1.07788	2.85284	4.25598	6.27116	9.10968	12.7368	17.8289
-1.07688	2.86235	4.23503	6.29165	9.07145	12.7018	17.7433
-1.07588	2.81032	4.17532	6.2716	9.04279	12.7034	17.7264
-1.07488	2.84327	4.16422	6.21516	9.0068	12.7298	17.6868
-1.07388	2.80088	4.19308	6.15418	8.99083	12.7411	17.7128
-1.07288	2.79683	4.17464	6.11276	8.94623	12.741	17.6645
-1.07188	2.80708	4.11938	6.11141	8.92327	12.7231	17.6855
-1.07088	2.75595	4.10939	6.12846	8.89279	12.6925	17.6699
-1.06988	2.78951	4.13988	6.13042	8.87218	12.6281	17.6952
-1.06888	2.74747	4.12557	6.10259	8.83225	12.5864	17.6681
-1.06788	2.74446	4.06736	6.04466	8.8204	12.5034	17.6657
-1.06688	2.75503	4.05633	5.99878	8.78569	12.4044	17.6531
-1.06588	2.70434	4.08576	5.98029	8.76298	12.3152	17.591
-1.06488	2.73855	4.07192	5.99827	8.73103	12.243	17.5758
-1.06388	2.6972	4.0141	6.01541	8.71916	12.1781	17.5248
-1.06288	2.69424	4.00194	6.00178	8.67879	12.1417	17.446
-1.06188	2.70567	4.03055	5.94752	8.659	12.1347	17.3673
-1.06088	2.65538	4.01708	5.88844	8.63146	12.1024	17.285
-1.05988	2.69022	3.95937	5.86345	8.6139	12.12	17.2049
-1.05888	2.64934	3.94702	5.87635	8.57476	12.1483	17.0966
-1.05788	2.64715	3.97747	5.90111	8.56544	12.1741	17.0296
-1.05688	2.65894	3.96319	5.8834	8.53397	12.1796	16.9252
-1.05588	2.60913	3.90461	5.83315	8.51156	12.1831	16.8499
-1.05488	2.64443	3.89174	5.77648	8.48255	12.1522	16.7746
-1.05388	2.60418	3.91928	5.74016	8.47355	12.094	16.714
-1.05288	2.60219	3.90739	5.74317	8.43605	12.0579	16.6944
-1.05188	2.6145	3.84959	5.76211	8.42192	11.9745	16.6232
-1.05088	2.56507	3.83627	5.76975	8.39618	11.8879	16.6169
-1.04988	2.60082	3.86739	5.7453	8.38195	11.7992	16.5905
-1.04888	2.56108	3.85525	5.69424	8.34599	11.7297	16.6246
-1.04788	2.55963	3.79792	5.6534	8.33788	11.6588	16.5882
-1.04688	2.57234	3.78223	5.63807	8.30936	11.6346	16.6185
-1.04588	2.52342	3.81147	5.65818	8.28875	11.6363	16.6096
-1.04488	2.55967	3.80264	5.68283	8.2624	11.6211	16.6421
-1.04388	2.52021	3.74576	5.66867	8.25501	11.6447	16.6261
-1.04288	2.5191	3.73124	5.61817	8.21772	11.6643	16.6301
-1.04188	2.53228	3.75958	5.56351	8.20331	11.6929	16.6333
-1.04088	2.48388	3.74738	5.5418	8.17909	11.7014	16.5782
-1.03988	2.52013	3.69424	5.55789	8.16526	11.714	16.5736
-1.03888	2.48129	3.6788	5.58468	8.13072	11.6798	16.5342
-1.03788	2.48077	3.70794	5.57256	8.12275	11.6196	16.463
-1.03688	2.494	3.69738	5.52289	8.09438	11.5733	16.395
-1.03588	2.44621	3.646	5.46951	8.07679	11.4913	16.3258
-1.03488	2.48291	3.63236	5.4374	8.04946	11.4192	16.2568
-1.03388	2.4442	3.66408	5.44244	8.04267	11.3416	16.1595
-1.03288	2.44385	3.65298	5.46138	8.00897	11.2808	16.0968
-1.03188	2.45743	3.60087	5.47107	7.99737	11.2209	16.0048
-1.03088	2.40988	3.58747	5.4484	7.97664	11.2076	15.9378
-1.02988	2.44682	3.61789	5.39972	7.96432	11.2113	15.8666
-1.02888	2.40873	3.61062	5.36238	7.93026	11.2131	15.8161
-1.02788	2.40872	3.56037	5.34573	7.92578	11.2458	15.8031
-1.02688	2.42293	3.54773	5.36896	7.89917	11.2729	15.7393
-1.02588	2.37592	3.58095	5.39378	7.88166	11.2927	15.743
-1.02488	2.41328	3.57594	5.38469	7.8554	11.3004	15.7195
-1.02388	2.37567	3.52809	5.33764	7.84985	11.3117	15.7637
-1.02288	2.37609	3.51569	5.28443	7.81957	11.274	15.737
-1.02188	2.39054	3.54783	5.26315	7.80794	11.2352	15.7738
-1.02088	2.34368	3.54336	5.28071	7.78741	11.1786	15.7704
-1.01988	2.38135	3.49197	5.30911	7.77638	11.0969	15.8132
-1.01888	2.34398	3.48055	5.30062	7.7436	11.0209	15.8017
-1.01788	2.34477	3.51559	5.2548	7.74119	10.9581	15.8144
-1.01688	2.35966	3.51285	5.20257	7.71455	10.9091	15.8223
-1.01588	2.31313	3.45991	5.17337	7.69881	10.8528	15.7747
-1.01488	2.35108	3.44701	5.18294	7.67523	10.8511	15.7737
-1.01388	2.3143	3.48374	5.20531	7.67221	10.84	15.7418
-1.01288	2.31499	3.48547	5.22114	7.64348	10.8586	15.6788
-1.01188	2.33014	3.43315	5.20058	7.63342	10.9033	15.6154
-1.01088	2.2837	3.41969	5.15471	7.61447	10.9311	15.5504
-1.00988	2.32217	3.4549	5.11882	7.60791	10.9476	15.4895
-1.00888	2.2858	3.45278	5.10419	7.57852	10.9509	15.3984
-1.00788	2.28657	3.40355	5.12941	7.57741	10.9638	15.3495
-1.00688	2.30245	3.39109	5.15619	7.55579	10.9205	15.2683
-1.00588	2.25656	3.42589	5.14801	7.54205	10.8928	15.2058
-1.00488	2.29508	3.42408	5.10099	7.52128	10.8315	15.1464
-1.00388	2.25918	3.37121	5.05249	7.52015	10.7468	15.1043
-1.00288	2.26041	3.35973	5.03605	7.49132	10.6783	15.0981
-1.00188	2.27672	3.39657	5.05472	7.48291	10.6212	15.0401
-1.00088	2.23115	3.39452	5.08492	7.46548	10.5768	15.049
-0.99988	2.26983	3.33996	5.07789	7.4584	10.5271	15.0338
-0.99888	2.234	3.32493	5.03337	7.43058	10.5373	15.0846
-0.99788	2.23532	3.35963	4.98431	7.43019	10.5254	15.061
-0.99688	2.25188	3.36082	4.95658	7.41181	10.5473	15.1075
-0.99588	2.20641	3.30764	4.96398	7.39921	10.5873	15.1137
-0.99488	2.24527	3.29256	4.98892	7.37867	10.6131	15.1626
-0.99388	2.21006	3.32597	5.00463	7.37768	10.6381	15.1612
-0.99288	2.21164	3.32415	4.98482	7.35081	10.6422	15.1777
-0.99188	2.22826	3.27437	4.9406	7.34339	10.6508	15.194
-0.99088	2.1833	3.25925	4.90462	7.32876	10.6012	15.1545
-0.98988	2.23617	3.30812	4.91487	7.35814	10.62	15.2057
-0.98888	2.217	3.3254	4.97165	7.38354	10.6426	15.2894
-0.98788	2.23273	3.29085	5.02909	7.43144	10.6365	15.3405
-0.98688	2.26099	3.28993	5.04569	7.44751	10.6353	15.3723
-0.98588	2.22425	3.33671	5.0163	7.4627	10.6205	15.3816
-0.98488	2.26861	3.34152	4.97812	7.45752	10.6103	15.3697
-0.98388	2.23518	3.29266	4.96784	7.46235	10.5858	15.3056
-0.98288	2.23513	3.27877	4.98504	7.42709	10.5922	15.2508
-0.98188	2.24685	3.30873	5.00579	7.4042	10.5587	15.1356
-0.98088	2.19301	3.30166	4.98226	7.35709	10.5399	15.0184
-0.97988	2.21965	3.23803	4.91638	7.30904	10.5278	14.8742
-0.97888	2.16871	3.20722	4.83765	7.22997	10.4828	14.7291
-0.97788	2.15088	3.21952	4.77393	7.16952	10.4101	14.5889
-0.97688	2.1447	3.19279	4.74006	7.07833	10.3054	14.375
-0.97588	2.07381	3.1134	4.71523	6.98605	10.1741	14.2102
-0.97488	2.08385	3.06655	4.67577	6.87569	9.98956	13.9968
-0.97388	2.01678	3.06684	4.59467	6.7754	9.81751	13.8286
-0.97288	1.98341	3.02821	4.48556	6.64133	9.59021	13.5702
-0.97188	1.96274	2.93281	4.38045	6.52192	9.33757	13.3609
-0.97088	1.8779	2.87212	4.29373	6.38362	9.08117	13.0922
-0.96988	1.87452	2.85884	4.23854	6.2496	8.83389	12.8512
-0.96888	1.79529	2.80675	4.18542	6.0873	8.58662	12.5498
-0.96788	1.75057	2.69869	4.09273	5.95041	8.354	12.2542
-0.96688	1.71949	2.62887	3.95687	5.78801	8.14985	11.9461

## Sheet: Fig. 2a (10 mM n-BuBr)
Potential, iR-corrected (V vs.Fc/Fc+)	Current (μA) at 0.1 V/s	Current (μA) at 0.16 V/s	Current (μA) at 0.25 V/s	Current (μA) at 0.4 V/s	Current (μA) at 0.63 V/s	Current (μA) at 1 V/s
-0.96588	-0.59471	-0.26979	-0.82667	-0.58402	-1.88518	-1.20043
-0.96688	-0.61208	-0.3048	-0.80636	-0.66932	-1.81924	-1.39586
-0.96788	-0.62854	-0.33766	-0.79026	-0.74943	-1.7627	-1.57595
-0.96888	-0.64416	-0.36846	-0.77817	-0.82454	-1.71515	-1.74132
-0.96988	-0.65896	-0.39725	-0.76987	-0.89483	-1.67619	-1.89261
-0.97088	-0.67301	-0.42412	-0.76516	-0.96048	-1.64542	-2.03047
-0.97188	-0.68633	-0.44913	-0.76383	-1.02169	-1.62243	-2.15553
-0.97288	-0.69898	-0.47237	-0.76568	-1.07863	-1.60681	-2.26843
-0.97388	-0.71101	-0.49389	-0.77051	-1.13149	-1.59817	-2.36981
-0.97488	-0.72245	-0.51379	-0.7781	-1.18046	-1.59608	-2.46029
-0.97588	-0.73336	-0.53211	-0.78825	-1.22571	-1.60016	-2.54053
-0.97688	-0.74377	-0.54895	-0.80076	-1.26744	-1.60999	-2.61116
-0.97788	-0.75374	-0.56438	-0.81541	-1.30582	-1.62517	-2.67282
-0.97888	-0.76331	-0.57846	-0.83201	-1.34105	-1.6453	-2.72614
-0.97988	-0.77252	-0.59127	-0.85034	-1.37331	-1.66997	-2.77176
-0.98088	-0.78143	-0.60288	-0.87021	-1.40278	-1.69877	-2.81032
-0.98188	-0.79007	-0.61336	-0.8914	-1.42964	-1.7313	-2.84247
-0.98288	-0.79849	-0.6228	-0.91371	-1.45409	-1.76715	-2.86882
-0.98388	-0.80673	-0.63125	-0.93693	-1.4763	-1.80592	-2.89003
-0.98488	-0.81485	-0.6388	-0.96086	-1.49646	-1.84721	-2.90674
-0.98588	-0.82288	-0.64551	-0.9853	-1.51476	-1.8906	-2.91957
-0.98688	-0.83088	-0.65146	-1.01003	-1.53138	-1.9357	-2.92916
-0.98788	-0.83888	-0.65673	-1.03485	-1.5465	-1.9821	-2.93616
-0.98888	-0.84694	-0.66138	-1.05955	-1.56031	-2.02939	-2.94121
-0.98988	-0.85509	-0.66548	-1.08393	-1.573	-2.07717	-2.94493
-0.99088	-0.91611	-0.64111	-1.12247	-1.62551	-2.13835	-2.96671
-0.99188	-0.90494	-0.68452	-1.11376	-1.62655	-2.22654	-2.99147
-0.99288	-0.88521	-0.65542	-1.08528	-1.57308	-2.28736	-3.05498
-0.99388	-0.95113	-0.67774	-1.11657	-1.52366	-2.32095	-3.10857
-0.99488	-0.90392	-0.68973	-1.17735	-1.5354	-2.31901	-3.14513
-0.99588	-0.9303	-0.66709	-1.17455	-1.61496	-2.296	-3.19889
-0.99688	-0.96592	-0.71076	-1.13405	-1.71104	-2.24508	-3.21271
-0.99788	-0.91561	-0.68148	-1.15611	-1.76376	-2.23055	-3.2545
-0.99888	-0.97786	-0.70384	-1.21759	-1.74379	-2.24908	-3.26428
-0.99988	-0.96688	-0.71564	-1.21549	-1.69312	-2.28403	-3.27738
-1.00088	-0.94652	-0.69294	-1.17995	-1.66497	-2.35775	-3.26179
-1.00188	-1.01172	-0.73636	-1.19534	-1.69506	-2.42703	-3.27931
-1.00288	-0.96404	-0.70678	-1.25217	-1.78054	-2.47508	-3.28808
-1.00388	-0.98961	-0.72897	-1.25848	-1.86699	-2.5183	-3.28291
-1.00488	-1.02494	-0.74038	-1.22444	-1.88609	-2.52324	-3.33336
-1.00588	-0.97391	-0.71755	-1.23236	-1.83975	-2.48328	-3.3302
-1.00688	-1.03576	-0.76092	-1.28636	-1.77753	-2.45539	-3.37729
-1.00788	-1.02409	-0.73106	-1.32524	-1.75465	-2.4143	-3.44942
-1.00888	-1.00284	-0.75329	-1.28519	-1.80586	-2.41437	-3.4978
-1.00988	-1.06822	-0.7644	-1.26899	-1.88561	-2.45431	-3.54656
-1.01088	-1.02016	-0.74149	-1.33203	-1.93745	-2.52183	-3.60774
-1.01188	-1.04541	-0.78461	-1.36041	-1.93845	-2.59175	-3.66851
-1.01288	-1.08056	-0.75456	-1.33221	-1.87697	-2.6781	-3.70652
-1.01388	-1.0291	-0.77689	-1.31725	-1.82036	-2.73531	-3.76193
-1.01488	-1.09065	-0.78767	-1.35956	-1.82943	-2.76732	-3.77289
-1.01588	-1.0789	-0.76485	-1.39463	-1.90286	-2.76293	-3.78512
-1.01688	-1.0574	-0.80783	-1.37942	-1.99912	-2.73378	-3.81235
-1.01788	-1.12228	-0.77752	-1.34736	-2.05168	-2.67775	-3.80104
-1.01888	-1.07413	-0.79995	-1.37291	-2.02856	-2.6615	-3.80569
-1.01988	-1.09904	-0.81046	-1.43146	-1.97726	-2.67596	-3.82228
-1.02088	-1.13396	-0.78769	-1.43004	-1.9513	-2.70724	-3.82239
-1.02188	-1.08239	-0.83057	-1.38385	-1.97829	-2.77569	-3.86531
-1.02288	-1.14366	-0.80007	-1.40686	-2.06514	-2.84104	-3.88005
-1.02388	-1.13182	-0.82258	-1.46611	-2.14755	-2.8866	-3.92097
-1.02488	-1.10999	-0.83284	-1.46124	-2.16296	-2.92757	-3.96573
-1.02588	-1.17503	-0.81018	-1.42382	-2.11311	-2.93052	-4.03245
-1.02688	-1.12626	-0.85313	-1.43476	-2.04379	-2.88806	-4.07121
-1.02788	-1.15084	-0.82234	-1.49426	-2.0152	-2.85701	-4.11384
-1.02888	-1.18605	-0.84514	-1.49931	-2.06175	-2.81558	-4.17124
-1.02988	-1.13409	-0.85507	-1.46451	-2.13683	-2.81249	-4.17122
-1.03088	-1.19559	-0.83243	-1.46876	-2.19177	-2.84704	-4.2286
-1.03188	-1.18411	-0.87541	-1.5194	-2.19066	-2.91367	-4.23223
-1.03288	-1.16194	-0.84446	-1.55576	-2.12944	-2.97832	-4.21165
-1.03388	-1.22699	-0.86731	-1.52022	-2.07322	-3.06316	-4.21838
-1.03488	-1.1783	-0.8772	-1.50198	-2.08286	-3.11897	-4.21842
-1.03588	-1.20283	-0.85459	-1.56358	-2.15664	-3.14673	-4.20407
-1.03688	-1.2382	-0.89766	-1.5954	-2.25199	-3.13924	-4.19642
-1.03788	-1.18633	-0.86657	-1.56629	-2.3003	-3.10942	-4.20817
-1.03888	-1.24782	-0.88973	-1.55535	-2.27679	-3.05308	-4.20241
-1.03988	-1.236	-0.89944	-1.59745	-2.22223	-3.03589	-4.24568
-1.04088	-1.21365	-0.87689	-1.63001	-2.19093	-3.04669	-4.28175
-1.04188	-1.27921	-0.92003	-1.61602	-2.21596	-3.07462	-4.30333
-1.04288	-1.23043	-0.88882	-1.57823	-2.301	-3.13912	-4.36071
-1.04388	-1.25521	-0.91211	-1.60237	-2.3831	-3.20165	-4.40908
-1.04488	-1.29091	-0.92179	-1.66159	-2.40116	-3.24652	-4.44278
-1.04588	-1.2385	-0.89938	-1.65634	-2.3521	-3.28918	-4.49164
-1.04688	-1.30033	-0.94258	-1.61198	-2.28463	-3.29267	-4.49981
-1.04788	-1.28864	-0.91133	-1.63245	-2.25678	-3.24962	-4.53807
-1.04888	-1.26602	-0.93486	-1.68999	-2.30368	-3.2158	-4.54616
-1.04988	-1.33173	-0.94438	-1.68587	-2.3856	-3.17107	-4.55281
-1.05088	-1.28295	-0.9223	-1.64769	-2.44099	-3.16523	-4.53417
-1.05188	-1.30755	-0.96551	-1.65947	-2.43978	-3.1992	-4.54456
-1.05288	-1.34379	-0.93418	-1.71872	-2.37706	-3.26228	-4.54933
-1.05388	-1.29101	-0.95799	-1.7239	-2.3171	-3.32735	-4.54075
-1.05488	-1.35297	-0.9675	-1.68646	-2.32476	-3.41311	-4.58952
-1.05588	-1.34166	-0.94552	-1.69161	-2.40053	-3.47283	-4.58391
-1.05688	-1.31919	-0.98875	-1.74247	-2.49658	-3.50811	-4.62883
-1.05788	-1.38536	-0.95737	-1.78352	-2.55101	-3.50155	-4.70018
-1.05888	-1.33667	-0.98151	-1.74276	-2.53079	-3.47	-4.74434
-1.05988	-1.36104	-0.99078	-1.72089	-2.48198	-3.41429	-4.79428
-1.06088	-1.39773	-0.96912	-1.78524	-2.45156	-3.39652	-4.85825
-1.06188	-1.34493	-1.0125	-1.81798	-2.48182	-3.40904	-4.91906
-1.06288	-1.40733	-0.98115	-1.78985	-2.57161	-3.43973	-4.96003
-1.06388	-1.3969	-1.00575	-1.77568	-2.65671	-3.5095	-5.01509
-1.06488	-1.37422	-1.015	-1.82102	-2.67687	-3.57334	-5.02663
-1.06588	-1.44114	-0.99349	-1.86012	-2.6292	-3.62454	-5.04074
-1.06688	-1.39273	-1.03704	-1.8483	-2.55946	-3.67199	-5.07717
-1.06788	-1.41727	-1.0056	-1.81646	-2.53458	-3.67669	-5.0655
-1.06888	-1.4546	-1.03063	-1.84447	-2.58193	-3.63514	-5.0714
-1.06988	-1.4022	-1.03978	-1.90271	-2.6612	-3.60419	-5.09327
-1.07088	-1.46485	-1.01875	-1.90133	-2.72041	-3.56007	-5.09576
-1.07188	-1.45514	-1.06259	-1.86186	-2.72169	-3.55753	-5.1401
-1.07288	-1.43262	-1.03114	-1.88154	-2.66099	-3.59356	-5.15412
-1.07388	-1.50048	-1.05672	-1.94497	-2.60652	-3.65985	-5.20133
-1.07488	-1.45238	-1.06596	-1.94416	-2.61543	-3.72917	-5.24495
-1.07588	-1.4774	-1.04517	-1.90433	-2.69272	-3.82007	-5.31287
-1.07688	-1.51598	-1.08939	-1.91714	-2.79197	-3.88315	-5.3538
-1.07788	-1.4637	-1.05812	-1.97498	-2.84715	-3.92054	-5.40493
-1.07888	-1.52721	-1.08427	-1.98447	-2.83067	-3.91671	-5.46911
-1.07988	-1.51874	-1.09369	-1.95071	-2.77973	-3.89035	-5.47448
-1.08088	-1.49634	-1.07337	-1.95805	-2.74752	-3.83759	-5.53753
-1.08188	-1.56541	-1.11794	-2.01361	-2.77671	-3.82492	-5.5473
-1.08288	-1.51849	-1.08692	-2.05519	-2.86549	-3.83811	-5.53014
-1.08388	-1.54376	-1.11359	-2.0197	-2.95129	-3.8715	-5.54294
-1.08488	-1.58344	-1.1231	-1.99886	-2.97485	-3.94407	-5.55076
-1.08588	-1.53176	-1.10332	-2.06332	-2.9286	-4.01371	-5.53964
-1.08688	-1.59555	-1.14824	-2.10069	-2.8642	-4.06881	-5.53396
-1.08788	-1.5878	-1.11747	-2.06866	-2.83804	-4.1191	-5.54812
-1.08888	-1.56614	-1.14492	-2.05061	-2.88708	-4.12651	-5.54445
-1.08988	-1.63629	-1.15471	-2.09683	-2.97348	-4.08947	-5.589
-1.09088	-1.5902	-1.13569	-2.13401	-3.03474	-4.06131	-5.62755
-1.09188	-1.61583	-1.18109	-2.12739	-3.04119	-4.01713	-5.65114
-1.09288	-1.65684	-1.15064	-2.09419	-2.98582	-4.01808	-5.71626
-1.09388	-1.60552	-1.17893	-2.12334	-2.92757	-4.05778	-5.76666
-1.09488	-1.67033	-1.18894	-2.18684	-2.93627	-4.12685	-5.80956
-1.09588	-1.66395	-1.17067	-2.18514	-3.01477	-4.2017	-5.86845
-1.09688	-1.64242	-1.21661	-2.14183	-3.11601	-4.299	-5.88829
-1.09788	-1.7137	-1.18651	-2.16748	-3.17715	-4.36864	-5.93555
-1.09888	-1.66843	-1.21575	-2.23405	-3.16291	-4.41208	-5.95241
-1.09988	-1.69489	-1.22587	-2.23648	-3.11401	-4.41663	-5.96909
-1.10088	-1.73761	-1.20839	-2.20037	-3.08964	-4.39341	-5.96593
-1.10188	-1.68679	-1.25491	-2.2149	-3.12063	-4.34516	-5.98816
-1.10288	-1.75311	-1.2252	-2.28137	-3.21891	-4.3351	-6.00083
-1.10388	-1.74836	-1.25539	-2.29647	-3.31693	-4.35273	-5.99858
-1.10488	-1.7272	-1.26571	-2.26465	-3.34621	-4.39066	-6.05524
-1.10588	-1.80011	-1.24916	-2.27542	-3.30568	-4.47117	-6.05662
-1.10688	-1.75612	-1.29638	-2.33413	-3.24062	-4.54848	-6.10726
-1.10788	-1.78312	-1.26696	-2.38502	-3.21549	-4.61306	-6.18385
-1.10888	-1.82807	-1.29834	-2.35301	-3.26924	-4.67121	-6.23946
-1.10988	-1.77809	-1.30896	-2.3354	-3.35784	-4.68704	-6.29559
-1.11088	-1.84572	-1.29334	-2.40705	-3.42506	-4.65619	-6.37523
-1.11188	-1.84333	-1.34129	-2.45152	-3.43824	-4.63109	-6.44867
-1.11288	-1.82242	-1.31213	-2.42739	-3.38585	-4.59013	-6.50468
-1.11388	-1.89783	-1.34463	-2.41652	-3.33454	-4.59536	-6.57665
-1.11488	-1.85526	-1.35575	-2.46925	-3.34944	-4.63795	-6.60847
-1.11588	-1.88349	-1.34106	-2.51738	-3.43644	-4.712	-6.64003
-1.11688	-1.9311	-1.38974	-2.51315	-3.54675	-4.79467	-6.69093
-1.11788	-1.8825	-1.361	-2.48694	-3.61884	-4.90088	-6.6993
-1.11888	-1.95176	-1.39487	-2.52395	-3.61183	-4.97935	-6.71931
-1.11988	-1.95152	-1.40616	-2.5962	-3.56953	-5.03359	-6.7551
-1.12088	-1.93178	-1.39246	-2.59567	-3.54458	-5.04492	-6.76892
-1.12188	-2.0098	-1.44215	-2.55619	-3.57938	-5.02846	-6.82862
-1.12288	-1.96946	-1.41392	-2.58618	-3.6772	-4.98352	-6.85317
-1.12388	-1.99903	-1.44893	-2.66417	-3.77782	-4.97968	-6.9122
-1.12488	-2.04978	-1.46059	-2.67549	-3.81582	-5.00322	-6.97345
-1.12588	-2.00261	-1.44803	-2.64141	-3.78255	-5.04782	-7.05694
-1.12688	-2.07403	-1.49844	-2.66494	-3.72582	-5.13648	-7.11422
-1.12788	-2.07722	-1.47071	-2.73762	-3.70287	-5.22483	-7.18369
-1.12888	-2.05791	-1.5072	-2.75815	-3.75984	-5.30148	-7.27059
-1.12988	-2.13905	-1.51904	-2.72811	-3.86226	-5.37182	-7.30328
-1.13088	-2.1006	-1.50779	-2.74123	-3.94375	-5.39627	-7.38977
-1.13188	-2.13062	-1.55895	-2.81046	-3.96848	-5.37489	-7.42642
-1.13288	-2.18512	-1.53153	-2.86755	-3.92503	-5.35848	-7.44095
-1.13388	-2.1387	-1.56958	-2.83932	-3.87586	-5.32548	-7.48012
-1.13488	-2.21205	-1.58166	-2.82544	-3.89349	-5.338	-7.51279
-1.13588	-2.21855	-1.57171	-2.90279	-3.98547	-5.39061	-7.52659
-1.13688	-2.20028	-1.62369	-2.95587	-4.1063	-5.47534	-7.54745
-1.13788	-2.28426	-1.59669	-2.93678	-4.19307	-5.5711	-7.58473
-1.13888	-2.24834	-1.6365	-2.92782	-4.20042	-5.69298	-7.60611
-1.13988	-2.27906	-1.64855	-2.9935	-4.16868	-5.78847	-7.67115
-1.14088	-2.3373	-1.64007	-3.05689	-4.1503	-5.8594	-7.73645
-1.14188	-2.2916	-1.69304	-3.06331	-4.19231	-5.88297	-7.78506
-1.14288	-2.36706	-1.66639	-3.04165	-4.30741	-5.87452	-7.88117
-1.14388	-2.3773	-1.70808	-3.08881	-4.42869	-5.84026	-7.96378
-1.14488	-2.35868	-1.72019	-3.17397	-4.48438	-5.84492	-8.03561
-1.14588	-2.44654	-1.71322	-3.18877	-4.46465	-5.87834	-8.13093
-1.14688	-2.41309	-1.76728	-3.15094	-4.4164	-5.93925	-8.1855
-1.14788	-2.44474	-1.741	-3.19204	-4.40009	-6.04634	-8.27627
-1.14888	-2.50748	-1.78476	-3.28657	-4.46671	-6.15124	-8.3373
-1.14988	-2.46304	-1.79696	-3.31131	-4.57764	-6.24995	-8.39385
-1.15088	-2.54062	-1.79183	-3.28199	-4.67832	-6.33952	-8.42836
-1.15188	-2.55481	-1.84707	-3.31193	-4.71939	-6.38244	-8.48716
-1.15288	-2.53626	-1.82112	-3.40365	-4.68706	-6.37574	-8.53872
-1.15388	-2.62823	-1.86743	-3.44127	-4.64695	-6.37042	-8.57154
-1.15488	-2.59745	-1.87988	-3.42373	-4.67145	-6.34838	-8.66107
-1.15588	-2.6296	-1.87655	-3.44759	-4.77632	-6.37256	-8.69587
-1.15688	-2.69811	-1.93321	-3.53413	-4.91937	-6.43824	-8.78512
-1.15788	-2.65443	-1.90789	-3.60722	-5.02638	-6.54263	-8.89489
-1.15888	-2.73447	-1.95683	-3.5886	-5.05363	-6.66218	-8.98765
-1.15988	-2.75378	-1.96955	-3.58104	-5.03241	-6.80957	-9.0863
-1.16088	-2.73485	-1.96835	-3.67691	-5.02057	-6.93176	-9.20772
-1.16188	-2.83186	-2.02667	-3.75146	-5.07076	-7.02502	-9.33077
-1.16288	-2.80451	-2.00205	-3.74118	-5.19647	-7.06899	-9.44155
-1.16388	-2.83744	-2.05393	-3.74049	-5.3327	-7.07836	-9.56919
-1.16488	-2.91249	-2.06694	-3.82012	-5.40693	-7.05941	-9.66293
-1.16588	-2.86984	-2.06864	-3.90322	-5.40416	-7.07981	-9.75787
-1.16688	-2.95277	-2.12897	-3.91539	-5.36199	-7.12847	-9.86824
-1.16788	-2.97832	-2.10516	-3.89719	-5.3509	-7.20909	-9.93328
-1.16888	-2.95979	-2.16059	-3.95765	-5.4244	-7.34284	-10.0118
-1.16988	-3.06289	-2.17419	-4.0647	-5.5556	-7.48152	-10.1009
-1.17088	-3.03989	-2.17892	-4.08993	-5.68041	-7.61361	-10.162
-1.17188	-3.07354	-2.24131	-4.05642	-5.74771	-7.73595	-10.2683
-1.17288	-3.15667	-2.219	-4.1073	-5.73306	-7.80698	-10.34
-1.17388	-3.11617	-2.27863	-4.2239	-5.70044	-7.8242	-10.4452
-1.17488	-3.20302	-2.29297	-4.26226	-5.73154	-7.84151	-10.5595
-1.17588	-3.23675	-2.30159	-4.23688	-5.845	-7.83584	-10.6978
-1.17688	-3.2184	-2.36654	-4.27699	-6.00864	-7.87866	-10.8128
-1.17788	-3.32942	-2.34571	-4.39375	-6.14467	-7.96964	-10.9473
-1.17888	-3.31191	-2.41023	-4.45099	-6.19502	-8.10323	-11.1045
-1.17988	-3.34732	-2.42534	-4.43443	-6.18615	-8.26046	-11.2129
-1.18088	-3.44089	-2.43821	-4.46586	-6.18033	-8.44973	-11.3833
-1.18188	-3.40298	-2.50632	-4.57765	-6.23721	-8.61228	-11.5012
-1.18288	-3.49558	-2.4874	-4.67714	-6.3857	-8.74297	-11.6023
-1.18388	-3.53988	-2.55738	-4.66696	-6.56124	-8.82012	-11.7259
-1.18488	-3.52273	-2.57368	-4.66729	-6.67366	-8.85254	-11.8387
-1.18588	-3.64332	-2.59164	-4.79093	-6.69774	-8.85758	-11.9288
-1.18688	-3.63337	-2.66344	-4.89683	-6.6704	-8.9024	-12.022
-1.18788	-3.67081	-2.64662	-4.90338	-6.66335	-8.97288	-12.1251
-1.18888	-3.77716	-2.72303	-4.90686	-6.7516	-9.08392	-12.2135
-1.18988	-3.74296	-2.74082	-5.00907	-6.91017	-9.25836	-12.3357
-1.19088	-3.84234	-2.76452	-5.12789	-7.0732	-9.4408	-12.4629
-1.19188	-3.89923	-2.84056	-5.16213	-7.17562	-9.62359	-12.5778
-1.19288	-3.88389	-2.82661	-5.15068	-7.18331	-9.79074	-12.7416
-1.19388	-4.01715	-2.9101	-5.23868	-7.16287	-9.90265	-12.9017
-1.19488	-4.017	-2.92985	-5.38681	-7.20179	-9.95305	-13.0622
-1.19588	-4.05857	-2.95997	-5.44378	-7.33858	-9.99368	-13.2599
-1.19688	-4.18089	-3.04073	-5.41955	-7.54329	-10.0093	-13.421
-1.19788	-4.15215	-3.03016	-5.49554	-7.72839	-10.0744	-13.628
-1.19888	-4.26011	-3.12165	-5.66101	-7.82107	-10.1909	-13.8024
-1.19988	-4.3324	-3.14389	-5.74138	-7.83999	-10.3651	-13.9731
-1.20088	-4.32052	-3.18129	-5.73319	-7.84772	-10.5722	-14.1252
-1.20188	-4.46868	-3.26764	-5.79496	-7.92052	-10.8183	-14.2967
-1.20288	-4.48046	-3.26107	-5.95877	-8.09832	-11.04	-14.4506
-1.20388	-4.52712	-3.36113	-6.0594	-8.32118	-11.2203	-14.5813
-1.20488	-4.66824	-3.38643	-6.06666	-8.48739	-11.3414	-14.7639
-1.20588	-4.64655	-3.43201	-6.117	-8.55422	-11.4082	-14.8829
-1.20688	-4.76482	-3.52442	-6.27815	-8.55126	-11.4425	-15.0596
-1.20788	-4.85559	-3.5224	-6.43068	-8.56436	-11.5114	-15.2616
-1.20888	-4.84845	-3.63212	-6.449	-8.67457	-11.6146	-15.4435
-1.20988	-5.01371	-3.66098	-6.47154	-8.88003	-11.7684	-15.6493
-1.21088	-5.03981	-3.71566	-6.64298	-9.10414	-11.9987	-15.8873
-1.21188	-5.09295	-3.81485	-6.81066	-9.26985	-12.246	-16.1338
-1.21288	-5.25567	-3.81816	-6.84965	-9.32634	-12.5012	-16.3871
-1.21388	-5.24284	-3.9384	-6.87427	-9.33404	-12.7391	-16.6555
-1.21488	-5.37438	-3.97129	-7.02599	-9.39294	-12.9111	-16.9049
-1.21588	-5.48632	-4.03568	-7.21117	-9.56769	-13.016	-17.1535
-1.21688	-5.48563	-4.14253	-7.28968	-9.8322	-13.1026	-17.4218
-1.21788	-5.67119	-4.15203	-7.30515	-10.0884	-13.1523	-17.6352
-1.21888	-5.71368	-4.28375	-7.43913	-10.246	-13.2567	-17.8596
-1.21988	-5.77571	-4.32128	-7.66063	-10.3058	-13.422	-18.087
-1.22088	-5.96295	-4.39647	-7.77266	-10.3397	-13.6559	-18.2779
-1.22188	-5.96139	-4.51153	-7.77744	-10.4421	-13.9359	-18.5095
-1.22288	-6.10795	-4.52764	-7.89878	-10.6734	-14.2652	-18.6967
-1.22388	-6.24353	-4.67161	-8.13248	-10.9699	-14.57	-18.922
-1.22488	-6.25121	-4.71456	-8.27608	-11.2191	-14.8352	-19.1602
-1.22588	-6.4587	-4.80111	-8.30356	-11.3521	-15.0296	-19.4297
-1.22688	-6.51976	-4.9252	-8.4047	-11.3932	-15.1574	-19.6879
-1.22788	-6.59278	-4.94843	-8.64277	-11.4356	-15.2463	-19.9778
-1.22888	-6.80588	-5.10503	-8.82578	-11.5873	-15.3629	-20.3056
-1.22988	-6.81676	-5.15369	-8.87825	-11.8554	-15.5164	-20.5935
-1.23088	-6.97991	-5.25185	-8.96802	-12.1643	-15.7343	-20.9562
-1.23188	-7.13924	-5.38528	-9.19734	-12.4113	-16.0407	-21.2677
-1.23288	-7.15597	-5.41555	-9.43124	-12.5225	-16.3753	-21.5601
-1.23388	-7.38617	-5.58496	-9.50544	-12.5642	-16.7295	-21.88
-1.23488	-7.46496	-5.63973	-9.56589	-12.6592	-17.0633	-22.1768
-1.23588	-7.54867	-5.74895	-9.80134	-12.8842	-17.3226	-22.4411
-1.23688	-7.78744	-5.89187	-10.0565	-13.2282	-17.5069	-22.7016
-1.23788	-7.80995	-5.92921	-10.1612	-13.5747	-17.659	-22.9605
-1.23888	-7.98967	-6.11074	-10.2245	-13.8125	-17.7666	-23.2093
-1.23988	-8.17246	-6.17146	-10.4324	-13.9276	-17.9248	-23.4815
-1.24088	-8.1977	-6.29117	-10.7055	-13.9971	-18.148	-23.765
-1.24188	-8.45088	-6.44298	-10.8615	-14.1406	-18.4477	-24.0476
-1.24288	-8.54647	-6.48685	-10.9177	-14.4304	-18.8078	-24.3872
-1.24388	-8.64069	-6.67995	-11.0987	-14.8096	-19.2294	-24.7298
-1.24488	-8.90287	-6.74597	-11.4002	-15.1416	-19.6336	-25.0854
-1.24588	-8.93484	-6.87513	-11.5958	-15.3388	-19.9929	-25.4887
-1.24688	-9.13024	-7.03479	-11.6495	-15.4202	-20.2794	-25.8581
-1.24788	-9.33289	-7.08382	-11.8086	-15.4951	-20.4851	-26.2844
-1.24888	-9.36481	-7.28657	-12.1166	-15.6905	-20.6377	-26.6746
-1.24988	-9.63708	-7.35651	-12.3443	-16.0283	-20.8082	-27.0555
-1.25088	-9.74484	-7.49347	-12.4266	-16.4229	-21.012	-27.4116
-1.25188	-9.84657	-7.65931	-12.5635	-16.7489	-21.2805	-27.7792
-1.25288	-10.128	-7.71227	-12.8602	-16.9173	-21.6503	-28.1204
-1.25388	-10.1651	-7.92296	-13.1173	-16.9945	-22.056	-28.4278
-1.25488	-10.3715	-7.99512	-13.2278	-17.1222	-22.4976	-28.7855
-1.25588	-10.5883	-8.13739	-13.3515	-17.392	-22.9186	-29.0765
-1.25688	-10.6223	-8.30799	-13.6247	-17.7938	-23.265	-29.427
-1.25788	-10.9078	-8.36185	-13.9271	-18.2127	-23.5261	-29.8098
-1.25888	-11.0217	-8.57781	-14.0555	-18.5038	-23.7407	-30.1811
-1.25988	-11.1264	-8.65012	-14.1437	-18.6505	-23.8959	-30.5821
-1.26088	-11.4196	-8.79458	-14.4091	-18.7365	-24.0924	-31.0265
-1.26188	-11.4559	-8.96662	-14.7214	-18.8972	-24.3471	-31.4734
-1.26288	-11.6677	-9.01945	-14.882	-19.2258	-24.6823	-31.9387
-1.26388	-11.8894	-9.23763	-14.9673	-19.6612	-25.0861	-32.4082
-1.26488	-11.9188	-9.30741	-15.1917	-20.0448	-25.56	-32.8622
-1.26588	-12.2102	-9.45128	-15.504	-20.2742	-26.0229	-33.2984
-1.26688	-12.3209	-9.62219	-15.7021	-20.3685	-26.4477	-33.7433
-1.26788	-12.421	-9.67008	-15.7736	-20.4459	-26.7892	-34.1256
-1.26888	-12.7166	-9.88714	-15.9559	-20.6529	-27.0384	-34.508
-1.26988	-12.7431	-9.95166	-16.276	-21.0149	-27.2241	-34.8826
-1.27088	-12.9502	-10.0902	-16.5035	-21.4375	-27.4114	-35.2122
-1.27188	-13.166	-10.2566	-16.5682	-21.7823	-27.6188	-35.5895
-1.27288	-13.1827	-10.2968	-16.7176	-21.9474	-27.8888	-35.9166
-1.27388	-13.4688	-10.5092	-17.0206	-22.0038	-28.2584	-36.2903
-1.27488	-13.5669	-10.5654	-17.2664	-22.1129	-28.6683	-36.6878
-1.27588	-13.6546	-10.6971	-17.3547	-22.3771	-29.1192	-37.1154
-1.27688	-13.9394	-10.8566	-17.4683	-22.7858	-29.556	-37.5408
-1.27788	-13.9477	-10.8863	-17.7382	-23.2063	-29.9223	-37.9897
-1.27888	-14.1421	-11.09	-17.9969	-23.4894	-30.1981	-38.4701
-1.27988	-14.3415	-11.1353	-18.1033	-23.607	-30.4152	-38.8951
-1.28088	-14.3381	-11.2553	-18.1898	-23.6552	-30.5598	-39.373
-1.28188	-14.6076	-11.4044	-18.414	-23.7834	-30.7277	-39.7861
-1.28288	-14.6817	-11.4207	-18.6911	-24.0868	-30.9405	-40.1542
-1.28388	-14.7477	-11.6118	-18.8036	-24.4953	-31.2247	-40.5348
-1.28488	-15.0105	-11.6435	-18.8434	-24.8446	-31.577	-40.8739
-1.28588	-14.9916	-11.7484	-19.0344	-25.0226	-32.0003	-41.1767
-1.28688	-15.1631	-11.8834	-19.3026	-25.0515	-32.4173	-41.4706
-1.28788	-15.3343	-11.8837	-19.4321	-25.0589	-32.8001	-41.7559
-1.28888	-15.302	-12.059	-19.4638	-25.2025	-33.1041	-42.0425
-1.28988	-15.5443	-12.0748	-19.5982	-25.5073	-33.3089	-42.3544
-1.29088	-15.5857	-12.1622	-19.8335	-25.8685	-33.4444	-42.6832
-1.29188	-15.6228	-12.2807	-19.9846	-26.1426	-33.5681	-43.0149
-1.29288	-15.8529	-12.2631	-19.9959	-26.2275	-33.692	-43.4068
-1.29388	-15.7997	-12.42	-20.0755	-26.201	-33.8613	-43.7866
-1.29488	-15.9404	-12.4187	-20.2938	-26.2251	-34.122	-44.1612
-1.29588	-16.0742	-12.4868	-20.4517	-26.408	-34.4192	-44.563
-1.29688	-16.0084	-12.5869	-20.443	-26.7298	-34.7591	-44.8994
-1.29788	-16.2163	-12.5508	-20.4799	-27.0558	-35.0902	-45.2693
-1.29888	-16.2195	-12.6885	-20.6622	-27.2297	-35.3548	-45.5757
-1.29988	-16.2235	-12.6692	-20.8133	-27.2323	-35.5315	-45.8399
-1.30088	-16.415	-12.7173	-20.8183	-27.1675	-35.6469	-46.0659
-1.30188	-16.3248	-12.7989	-20.8102	-27.1867	-35.6802	-46.2859
-1.30288	-16.4305	-12.7442	-20.939	-27.3794	-35.7275	-46.4753
-1.30388	-16.5241	-12.8618	-21.0794	-27.6645	-35.796	-46.6304
-1.30488	-16.4241	-12.825	-21.0868	-27.8839	-35.9256	-46.8421
-1.30588	-16.5939	-12.853	-21.0532	-27.9325	-36.1158	-46.9964
-1.30688	-16.5584	-12.9167	-21.1288	-27.8347	-36.3743	-47.2178
-1.30788	-16.5295	-12.8442	-21.2739	-27.7238	-36.6298	-47.4726
-1.30888	-16.6806	-12.9422	-21.2772	-27.7486	-36.8602	-47.7122
-1.30988	-16.5558	-12.8894	-21.1956	-27.9229	-37.0185	-47.972
-1.31088	-16.6275	-12.8993	-21.2346	-28.1471	-37.0814	-48.2589
-1.31188	-16.6812	-12.9461	-21.3484	-28.2729	-37.0701	-48.5245
-1.31288	-16.5505	-12.8578	-21.3569	-28.2125	-37.0385	-48.7734
-1.31388	-16.684	-12.9377	-21.2637	-28.049	-36.9968	-48.9946
-1.31488	-16.6125	-12.8707	-21.2479	-27.9442	-36.9879	-49.1705
-1.31588	-16.5549	-12.8636	-21.3319	-27.9942	-37.0601	-49.3056
-1.31688	-16.669	-12.8957	-21.3564	-28.1712	-37.1664	-49.4227
-1.31788	-16.5146	-12.7939	-21.2473	-28.3447	-37.3157	-49.4595
-1.31888	-16.5568	-12.8576	-21.1823	-28.3691	-37.4602	-49.4976
-1.31988	-16.5772	-12.7804	-21.2476	-28.2386	-37.5484	-49.5327
-1.32088	-16.4241	-12.7597	-21.2748	-28.0492	-37.5583	-49.5316
-1.32188	-16.5271	-12.7796	-21.151	-27.9489	-37.5086	-49.5882
-1.32288	-16.4288	-12.6677	-21.0593	-28.0127	-37.3779	-49.606
-1.32388	-16.35	-12.7186	-21.0984	-28.1583	-37.2574	-49.6703
-1.32488	-16.4336	-12.632	-21.1242	-28.2338	-37.1558	-49.7669
-1.32588	-16.2597	-12.5992	-21.0176	-28.1434	-37.1029	-49.8778
-1.32688	-16.2802	-12.6093	-20.8947	-27.9222	-37.1056	-49.978
-1.32788	-16.2743	-12.4899	-20.8943	-27.6961	-37.1761	-50.0758
-1.32888	-16.1056	-12.5297	-20.9111	-27.6069	-37.245	-50.1777
-1.32988	-16.1844	-12.437	-20.8164	-27.6576	-37.295	-50.2052
-1.33088	-16.0668	-12.3953	-20.678	-27.7448	-37.2829	-50.2657
-1.33188	-15.9745	-12.3974	-20.6399	-27.7408	-37.1849	-50.2379
-1.33288	-16.0352	-12.2728	-20.6713	-27.569	-37.0204	-50.1549
-1.33388	-15.8498	-12.3035	-20.5807	-27.3134	-36.838	-50.0793
-1.33488	-15.8546	-12.2071	-20.4135	-27.1193	-36.6485	-49.9588
-1.33588	-15.8297	-12.1586	-20.3525	-27.0765	-36.4902	-49.8036
-1.33688	-15.6539	-12.155	-20.3681	-27.1496	-36.4091	-49.6561
-1.33788	-15.7161	-12.0276	-20.2902	-27.2122	-36.3598	-49.5118
-1.33888	-15.5875	-12.0517	-20.1252	-27.1362	-36.3573	-49.3817
-1.33988	-15.4885	-11.9533	-20.0337	-26.9202	-36.3501	-49.2792
-1.34088	-15.533	-11.9005	-20.0297	-26.6594	-36.2893	-49.1997
-1.34188	-15.3433	-11.893	-19.9727	-26.4909	-36.1592	-49.1154
-1.34288	-15.3402	-11.7643	-19.8084	-26.4754	-35.9817	-49.0906
-1.34388	-15.3037	-11.7833	-19.6867	-26.5335	-35.7305	-49.0428
-1.34488	-15.1277	-11.6847	-19.6816	-26.5215	-35.4991	-48.9816
-1.34588	-15.1788	-11.6297	-19.6392	-26.3622	-35.2927	-48.9354
-1.34688	-15.0452	-11.6201	-19.4624	-26.0913	-35.1354	-48.815
-1.34788	-14.945	-11.4916	-19.3274	-25.8299	-35.0353	-48.7166
-1.34888	-14.9793	-11.5076	-19.3142	-25.6951	-34.9991	-48.5612
-1.34988	-14.7903	-11.4098	-19.2726	-25.6913	-34.9603	-48.3655
-1.35088	-14.7835	-11.3535	-19.1205	-25.717	-34.9023	-48.1397
-1.35188	-14.7417	-11.3428	-18.9729	-25.6541	-34.7868	-47.9168
-1.35288	-14.5688	-11.2162	-18.9363	-25.4423	-34.5964	-47.6811
-1.35388	-14.6146	-11.2303	-18.9018	-25.1645	-34.3495	-47.4254
-1.35488	-14.4808	-11.1347	-18.7675	-24.9527	-34.0994	-47.2337
-1.35588	-14.3836	-11.0783	-18.618	-24.8814	-33.851	-46.9942
-1.35688	-14.413	-11.0679	-18.5631	-24.9113	-33.643	-46.8245
-1.35788	-14.229	-10.9434	-18.553	-24.9282	-33.5091	-46.691
-1.35888	-14.2223	-10.9571	-18.4275	-24.8214	-33.4036	-46.538
-1.35988	-14.1784	-10.8639	-18.2531	-24.5926	-33.3376	-46.4115
-1.36088	-14.0119	-10.8078	-18.1944	-24.3374	-33.2687	-46.3027
-1.36188	-14.0562	-10.7981	-18.1849	-24.1699	-33.1466	-46.1832
-1.36288	-13.9259	-10.6764	-18.0759	-24.142	-32.9587	-46.047
-1.36388	-13.8338	-10.6898	-17.9068	-24.1759	-32.7355	-45.8943
-1.36488	-13.8621	-10.5993	-17.8269	-24.1423	-32.4504	-45.7051
-1.36588	-13.6843	-10.5445	-17.8117	-23.9719	-32.1985	-45.4909
-1.36688	-13.6794	-10.5363	-17.7322	-23.706	-31.9813	-45.2784
-1.36788	-13.637	-10.4174	-17.5683	-23.4561	-31.8175	-44.9992
-1.36888	-13.4778	-10.4312	-17.4692	-23.3285	-31.7061	-44.7366
-1.36988	-13.5222	-10.3439	-17.4642	-23.3169	-31.6527	-44.4773
-1.37088	-13.3963	-10.2912	-17.407	-23.3288	-31.5907	-44.1917
-1.37188	-13.3097	-10.2847	-17.2338	-23.2592	-31.5067	-43.9655
-1.37288	-13.3391	-10.1691	-17.1259	-23.056	-31.3676	-43.707
-1.37388	-13.1682	-10.1844	-17.1233	-22.7961	-31.1588	-43.4915
-1.37488	-13.1684	-10.1002	-17.079	-22.6054	-30.9085	-43.3051
-1.37588	-13.1291	-10.0496	-16.9319	-22.549	-30.6654	-43.14
-1.37688	-12.977	-10.0452	-16.8083	-22.5864	-30.4355	-42.9652
-1.37788	-13.0246	-9.93275	-16.7947	-22.6096	-30.2506	-42.8107
-1.37888	-12.9038	-9.9499	-16.7586	-22.51	-30.1374	-42.6739
-1.37988	-12.8235	-9.86855	-16.6362	-22.2997	-30.0508	-42.4713
-1.38088	-12.8559	-9.82019	-16.5129	-22.0686	-29.9953	-42.3223
-1.38188	-12.6916	-9.81802	-16.48	-21.9243	-29.9322	-42.1008
-1.38288	-12.6959	-9.7084	-16.4772	-21.9111	-29.8151	-41.8476
-1.38388	-12.6608	-9.72756	-16.3572	-21.9542	-29.6357	-41.6145
-1.38488	-12.5148	-9.64887	-16.2094	-21.9279	-29.4284	-41.3506
-1.38588	-12.5664	-9.60297	-16.1802	-21.7734	-29.1654	-41.0634
-1.38688	-12.4503	-9.60306	-16.1805	-21.5334	-28.947	-40.7847
-1.38788	-12.3762	-9.49596	-16.0805	-21.3102	-28.7686	-40.5107
-1.38888	-12.4122	-9.51716	-15.9377	-21.2108	-28.6462	-40.2501
-1.38988	-12.2533	-9.44099	-15.8878	-21.2253	-28.5741	-40.0208
-1.39088	-12.2626	-9.39726	-15.8895	-21.2559	-28.5551	-39.812
-1.39188	-12.2308	-9.4	-15.8122	-21.2049	-28.5195	-39.6018
-1.39288	-12.0908	-9.29528	-15.6664	-21.0206	-28.4605	-39.4595
-1.39388	-12.1466	-9.31882	-15.5955	-20.7853	-28.3462	-39.3082
-1.39488	-12.0345	-9.24496	-15.6052	-20.6205	-28.1643	-39.1548
-1.39588	-11.9656	-9.20308	-15.5558	-20.5863	-27.9454	-39.025
-1.39688	-12.0057	-9.20848	-15.4044	-20.6393	-27.7376	-38.8485
-1.39788	-11.8513	-9.10567	-15.3217	-20.6803	-27.5502	-38.7094
-1.39888	-11.8661	-9.1317	-15.3431	-20.5964	-27.4116	-38.5247
-1.39988	-11.8381	-9.06026	-15.3041	-20.4075	-27.3465	-38.3142
-1.40088	-11.7029	-9.02048	-15.1683	-20.2012	-27.2979	-38.086
-1.40188	-11.7638	-9.02834	-15.0765	-20.0844	-27.2793	-37.869
-1.40288	-11.6554	-8.92754	-15.0844	-20.0976	-27.2445	-37.636
-1.40388	-11.592	-8.95566	-15.0613	-20.1659	-27.1534	-37.3845
-1.40488	-11.6365	-8.88636	-14.9437	-20.1596	-27.001	-37.193
-1.40588	-11.4861	-8.84845	-14.8444	-20.0241	-26.8199	-36.9525
-1.40688	-11.5065	-8.85894	-14.8425	-19.8053	-26.594	-36.7815
-1.40788	-11.4822	-8.75977	-14.8477	-19.6047	-26.4127	-36.648
-1.40888	-11.3519	-8.79031	-14.736	-19.5289	-26.2743	-36.4968
-1.40988	-11.4183	-8.72322	-14.6108	-19.5624	-26.1889	-36.379
-1.41088	-11.3122	-8.6871	-14.6057	-19.6119	-26.1537	-36.2931
-1.41188	-11.2533	-8.70003	-14.6263	-19.5759	-26.1687	-36.204
-1.41288	-11.3022	-8.60258	-14.537	-19.4107	-26.1627	-36.1173
-1.41388	-11.1545	-8.6355	-14.4098	-19.192	-26.131	-36.0222
-1.41488	-11.1803	-8.5703	-14.3871	-19.0504	-26.0377	-35.901
-1.41588	-11.1594	-8.53593	-14.4066	-19.0422	-25.8772	-35.7584
-1.41688	-11.0324	-8.55152	-14.3433	-19.1211	-25.6818	-35.6223
-1.41788	-11.104	-8.45552	-14.2136	-19.1788	-25.5062	-35.4219
-1.41888	-11.0011	-8.49088	-14.1684	-19.1127	-25.349	-35.2348
-1.41988	-10.9475	-8.42755	-14.2008	-18.9363	-25.2425	-35.0527
-1.42088	-11.0012	-8.39487	-14.1661	-18.7478	-25.2084	-34.8423
-1.42188	-10.8564	-8.41306	-14.0258	-18.6514	-25.1907	-34.6897
-1.42288	-10.8882	-8.31851	-13.9715	-18.6858	-25.2003	-34.5048
-1.42388	-10.8695	-8.35634	-14.0112	-18.7716	-25.1911	-34.3698
-1.42488	-10.7459	-8.29474	-13.9905	-18.7817	-25.122	-34.2602
-1.42588	-10.8229	-8.26389	-13.8702	-18.6587	-24.9879	-34.1839
-1.42688	-10.7218	-8.28453	-13.7937	-18.4485	-24.8266	-34.0936
-1.42788	-10.6724	-8.19097	-13.8247	-18.2638	-24.623	-34.0284
-1.42888	-10.7299	-8.23113	-13.8155	-18.2115	-24.4648	-33.9851
-1.42988	-10.5863	-8.17137	-13.71	-18.2705	-24.3526	-33.8859
-1.43088	-10.6233	-8.14184	-13.6305	-18.3412	-24.2918	-33.837
-1.43188	-10.6077	-8.16494	-13.6432	-18.3166	-24.2835	-33.7214
-1.43288	-10.487	-8.0723	-13.6678	-18.1626	-24.3243	-33.568
-1.43388	-10.5691	-8.11477	-13.5692	-17.9564	-24.3411	-33.4402
-1.43488	-10.4696	-8.05661	-13.457	-17.8323	-24.3342	-33.2763
-1.43588	-10.4251	-8.02856	-13.474	-17.842	-24.2632	-33.087
-1.43688	-10.4863	-8.05409	-13.5088	-17.9394	-24.1212	-32.9082
-1.43788	-10.3444	-7.96238	-13.4284	-18.0116	-23.9438	-32.7325
-1.43888	-10.3864	-8.00695	-13.3171	-17.9529	-23.787	-32.5684
-1.43988	-10.3733	-7.95042	-13.3088	-17.783	-23.6498	-32.4379
-1.44088	-10.2558	-7.92348	-13.3459	-17.6049	-23.5673	-32.3297
-1.44188	-10.3429	-7.95134	-13.2958	-17.525	-23.5593	-32.2239
-1.44288	-10.2442	-7.86076	-13.1766	-17.5825	-23.5642	-32.1776
-1.44388	-10.2039	-7.90719	-13.1514	-17.6871	-23.5969	-32.1172
-1.44488	-10.2684	-7.85238	-13.2008	-17.7111	-23.6099	-32.0691
-1.44588	-10.128	-7.82654	-13.1703	-17.5963	-23.5614	-32.0436
-1.44688	-10.1752	-7.85665	-13.0415	-17.3949	-23.446	-31.9636
-1.44788	-10.1637	-7.76722	-12.997	-17.2237	-23.2996	-31.921
-1.44888	-10.0489	-7.81559	-13.0548	-17.1825	-23.1101	-31.8286
-1.44988	-10.1402	-7.76241	-13.0442	-17.2598	-22.9701	-31.7105
-1.45088	-10.043	-7.73785	-12.93	-17.3422	-22.8735	-31.5676
-1.45188	-10.0071	-7.77006	-12.8717	-17.327	-22.836	-31.4353
-1.45288	-10.0748	-7.68155	-12.9171	-17.1748	-22.8498	-31.2858
-1.45388	-9.93649	-7.73172	-12.9231	-16.9777	-22.911	-31.1172
-1.45488	-9.98855	-7.6803	-12.8267	-16.8662	-22.9506	-31.0124
-1.45588	-9.9787	-7.65682	-12.7556	-16.8971	-22.9554	-30.858
-1.45688	-9.8668	-7.69098	-12.7878	-17.0153	-22.8973	-30.7778
-1.45788	-9.96249	-7.60364	-12.8258	-17.1001	-22.7689	-30.7354
-1.45888	-9.86629	-7.65556	-12.737	-17.0498	-22.6054	-30.6788
-1.45988	-9.83524	-7.60569	-12.6383	-16.8862	-22.4609	-30.6489
-1.46088	-9.90576	-7.58328	-12.6645	-16.718	-22.3407	-30.6525
-1.46188	-9.76935	-7.61949	-12.7156	-16.651	-22.274	-30.6429
-1.46288	-9.82603	-7.53314	-12.6457	-16.7227	-22.2841	-30.6341
-1.46388	-9.81771	-7.58676	-12.5378	-16.8417	-22.3063	-30.6074
-1.46488	-9.70923	-7.53842	-12.5444	-16.8722	-22.3579	-30.5549
-1.46588	-9.80914	-7.51717	-12.5944	-16.7601	-22.3895	-30.4776
-1.46688	-9.71381	-7.55552	-12.5528	-16.5644	-22.3502	-30.4015
-1.46788	-9.68671	-7.47003	-12.4473	-16.4061	-22.245	-30.2639
-1.46888	-9.75971	-7.52524	-12.4286	-16.3858	-22.1103	-30.1434
-1.46988	-9.62475	-7.47852	-12.4864	-16.4813	-21.9333	-30.0227
-1.47088	-9.68588	-7.45831	-12.4712	-16.5759	-21.8055	-29.8802
-1.47188	-9.67839	-7.49858	-12.3479	-16.5672	-21.7238	-29.7983
-1.47288	-9.57327	-7.41423	-12.3154	-16.4241	-21.6982	-29.6793
-1.47388	-9.67668	-7.47111	-12.3812	-16.2368	-21.7273	-29.6175
-1.47488	-9.58234	-7.42615	-12.3804	-16.1412	-21.8062	-29.5801
-1.47588	-9.55916	-7.40672	-12.2753	-16.188	-21.8578	-29.5718
-1.47688	-9.63435	-7.44909	-12.2226	-16.3184	-21.8771	-29.5515
-1.47788	-9.50124	-7.36577	-12.2779	-16.4093	-21.8303	-29.5497
-1.47888	-9.56733	-7.424	-12.293	-16.3628	-21.7128	-29.5606
-1.47988	-9.56143	-7.38092	-12.2002	-16.2022	-21.5623	-29.5148
-1.48088	-9.4596	-7.36249	-12.137	-16.0442	-21.4267	-29.5122
-1.48188	-9.56592	-7.40669	-12.1763	-15.9938	-21.3201	-29.4407
-1.48288	-9.47341	-7.32466	-12.2226	-16.0817	-21.2688	-29.3311
-1.48388	-9.45483	-7.38413	-12.1444	-16.2127	-21.2932	-29.2428
-1.48488	-9.53172	-7.34259	-12.0513	-16.2496	-21.3311	-29.1262
-1.48588	-9.4011	-7.32504	-12.0875	-16.144	-21.3967	-28.9809
-1.48688	-9.4716	-7.37112	-12.1485	-15.958	-21.4449	-28.8528
-1.48788	-9.46657	-7.29045	-12.085	-15.8122	-21.4196	-28.7294
-1.48888	-9.36794	-7.35103	-11.9861	-15.8062	-21.328	-28.6229
-1.48988	-9.47707	-7.31142	-11.9995	-15.9131	-21.2061	-28.5482
-1.49088	-9.38566	-7.29484	-12.0597	-16.0139	-21.0392	-28.4964
-1.49188	-9.37107	-7.34236	-12.0303	-16.0081	-20.9243	-28.4487
-1.49288	-9.44949	-7.26297	-11.9293	-15.8693	-20.8573	-28.4662
-1.49388	-9.32133	-7.32471	-11.9214	-15.6873	-20.8461	-28.462
-1.49488	-9.39468	-7.28666	-11.9922	-15.6032	-20.8913	-28.4559
-1.49588	-9.39079	-7.27113	-11.9851	-15.6645	-20.9839	-28.4709
-1.49688	-9.29599	-7.32009	-11.8725	-15.8037	-21.0515	-28.4229
-1.49788	-9.40755	-7.24193	-11.8518	-15.9077	-21.0823	-28.4161
-1.49888	-9.31756	-7.30469	-11.9339	-15.8645	-21.0495	-28.352
-1.49988	-9.30705	-7.26814	-11.9469	-15.7116	-20.9451	-28.2612
-1.50088	-9.38673	-7.25336	-11.8489	-15.5645	-20.8087	-28.15
-1.50188	-9.26148	-7.30374	-11.8076	-15.528	-20.6916	-28.0515
-1.50288	-9.33795	-7.22691	-11.877	-15.6257	-20.5962	-27.9401
-1.50388	-9.33473	-7.29044	-11.9055	-15.7623	-20.555	-27.814
-1.50488	-9.24368	-7.25545	-11.83	-15.7995	-20.5923	-27.7523
-1.50588	-9.35724	-7.24154	-11.778	-15.6926	-20.6405	-27.6505
-1.50688	-9.26851	-7.29323	-11.8289	-15.5114	-20.7196	-27.6195
-1.50788	-9.26148	-7.21747	-11.8876	-15.3759	-20.775	-27.6234
-1.50888	-9.34168	-7.2817	-11.8181	-15.3815	-20.7608	-27.6112
-1.50988	-9.21854	-7.2483	-11.7388	-15.4976	-20.6783	-27.6271
-1.51088	-9.2979	-7.23494	-11.7829	-15.605	-20.5669	-27.668
-1.51188	-9.29503	-7.28792	-11.85	-15.6028	-20.4123	-27.6902
-1.51288	-9.20731	-7.21319	-11.8031	-15.468	-20.3093	-27.7078
-1.51388	-9.32204	-7.27811	-11.7157	-15.2992	-20.2494	-27.7032
-1.51488	-9.23438	-7.24607	-11.7403	-15.2288	-20.2449	-27.6739
-1.51588	-9.23111	-7.23313	-11.811	-15.3011	-20.2953	-27.6193
-1.51688	-9.31107	-7.28714	-11.7828	-15.445	-20.396	-27.5682
-1.51788	-9.19058	-7.21355	-11.6951	-15.5451	-20.4697	-27.454
-1.51888	-9.27205	-7.27902	-11.6963	-15.5022	-20.506	-27.362
-1.51988	-9.26912	-7.24835	-11.7687	-15.3545	-20.4818	-27.2748
-1.52088	-9.18492	-7.2359	-11.7688	-15.2194	-20.384	-27.1678
-1.52188	-9.30078	-7.29092	-11.6659	-15.1943	-20.2573	-27.1299
-1.52288	-9.21419	-7.21853	-11.6518	-15.3007	-20.1486	-27.0511
-1.52388	-9.2138	-7.28409	-11.7358	-15.4387	-20.0596	-27.0304
-1.52488	-9.29408	-7.25503	-11.751	-15.481	-20.0269	-27.0407
-1.52588	-9.17621	-7.24302	-11.6675	-15.3819	-20.0684	-27.0665
-1.52688	-9.25973	-7.2987	-11.6277	-15.2125	-20.1235	-27.0789
-1.52788	-9.25727	-7.22751	-11.6947	-15.0901	-20.2054	-27.1057
-1.52888	-9.17606	-7.29314	-11.7267	-15.1078	-20.2659	-27.1422
-1.52988	-9.29209	-7.26533	-11.6545	-15.2303	-20.2608	-27.1173
-1.53088	-9.20701	-7.25391	-11.6083	-15.3363	-20.1851	-27.1365
-1.53188	-9.20949	-7.31027	-11.6638	-15.334	-20.0817	-27.0791
-1.53288	-9.28923	-7.24032	-11.7214	-15.2019	-19.9352	-26.9909
-1.53388	-9.17362	-7.3061	-11.6594	-15.0423	-19.8403	-26.924
-1.53488	-9.25903	-7.2796	-11.5866	-14.985	-19.7905	-26.8268
-1.53588	-9.25597	-7.26854	-11.6334	-15.0654	-19.7899	-26.7098
-1.53688	-9.1783	-7.32543	-11.7045	-15.2128	-19.8447	-26.6116
-1.53788	-9.29476	-7.25679	-11.6612	-15.3147	-19.9493	-26.5245
-1.53888	-9.21099	-7.32271	-11.5842	-15.2762	-20.0242	-26.459
-1.53988	-9.21603	-7.29724	-11.6107	-15.1415	-20.0672	-26.4234
-1.54088	-9.29519	-7.28673	-11.6805	-15.0172	-20.0504	-26.4101
-1.54188	-9.20707	-7.35876	-11.6866	-15.0384	-20.007	-26.4455
-1.54288	-9.32768	-7.31429	-11.6441	-15.214	-19.983	-26.6089
-1.54388	-9.35635	-7.40177	-11.6893	-15.4187	-19.9801	-26.7666
-1.54488	-9.30701	-7.39529	-11.8038	-15.5112	-19.9866	-26.9058
-1.54588	-9.4427	-7.39943	-11.8367	-15.4573	-20.0294	-27.0433
-1.54688	-9.37272	-7.46693	-11.7558	-15.3204	-20.1278	-27.0832
-1.54788	-9.38492	-7.40503	-11.7564	-15.2202	-20.2114	-27.1331
-1.54888	-9.46211	-7.47159	-11.846	-15.2414	-20.2991	-27.0943
-1.54988	-9.34097	-7.44234	-11.8571	-15.3497	-20.3384	-26.9952
-1.55088	-9.41024	-7.42308	-11.7548	-15.4238	-20.283	-26.8428
-1.55188	-9.38393	-7.46559	-11.6922	-15.3745	-20.1409	-26.6708
-1.55288	-9.27756	-7.37886	-11.7281	-15.1867	-19.9469	-26.4517
-1.55388	-9.35381	-7.41995	-11.7085	-14.9567	-19.6906	-26.1927
-1.55488	-9.22571	-7.36501	-11.5831	-14.8113	-19.461	-25.9568
-1.55588	-9.1789	-7.32064	-11.476	-14.7881	-19.2513	-25.6439
-1.55688	-9.19783	-7.3379	-11.4542	-14.8161	-19.0743	-25.375
-1.55788	-9.02036	-7.2268	-11.426	-14.7822	-18.9306	-25.1076
-1.55888	-9.0338	-7.24381	-11.2682	-14.5984	-18.8185	-24.7866
-1.55988	-8.95349	-7.16537	-11.0956	-14.3039	-18.6582	-24.4659
-1.56088	-8.79505	-7.09868	-11.0429	-14.0175	-18.4432	-24.145
-1.56188	-8.82083	-7.09379	-11.0012	-13.8304	-18.1555	-23.782
-1.56288	-8.64524	-6.9622	-10.8325	-13.7548	-17.7848	-23.3939
-1.56388	-8.55285	-6.95951	-10.622	-13.7008	-17.3729	-22.9647
-1.56488	-8.52866	-6.86265	-10.5218	-13.5398	-16.9746	-22.4946
-1.56588	-8.31301	-6.77918	-10.4598	-13.2364	-16.584	-21.9885
-1.56488	-8.28905	-6.75834	-10.2942	-12.8656	-16.2433	-21.4752
-1.56388	-8.17602	-6.61267	-10.0652	-12.5367	-15.9722	-20.8965
-1.56288	-7.9887	-6.59717	-9.93457	-12.341	-15.7054	-20.3365
-1.56188	-7.98776	-6.48915	-9.86918	-12.2413	-15.4617	-19.7774
-1.56088	-7.79044	-6.39646	-9.71925	-12.1245	-15.1891	-19.194
-1.55988	-7.67948	-6.36745	-9.46844	-11.8971	-14.8458	-18.6806
-1.55888	-7.64115	-6.21651	-9.31322	-11.5522	-14.4401	-18.128
-1.55788	-7.41564	-6.19681	-9.26087	-11.1796	-14.0133	-17.6318
-1.55688	-7.38514	-6.08667	-9.12417	-10.9094	-13.5587	-17.1708
-1.55588	-7.27142	-5.99474	-8.88923	-10.7801	-13.1583	-16.7383
-1.55488	-7.08751	-5.96765	-8.72269	-10.7202	-12.8147	-16.3024
-1.55388	-7.09396	-5.82164	-8.66442	-10.6191	-12.5336	-15.8977
-1.55288	-6.91108	-5.80856	-8.56508	-10.394	-12.3204	-15.5208
-1.55188	-6.81773	-5.70732	-8.36911	-10.0812	-12.1691	-15.1083
-1.55088	-6.80217	-5.62702	-8.21189	-9.79615	-12.0009	-14.7714
-1.54988	-6.60606	-5.6133	-8.16644	-9.63064	-11.8149	-14.3901
-1.54888	-6.60938	-5.48433	-8.11982	-9.59996	-11.5906	-14.013
-1.54788	-6.53513	-5.49	-7.95666	-9.60745	-11.3189	-13.7001
-1.54688	-6.39703	-5.41032	-7.80562	-9.53827	-11.0482	-13.394
-1.54588	-6.45318	-5.35492	-7.79496	-9.35504	-10.8303	-13.1086
-1.54488	-6.3277	-5.36767	-7.81026	-9.12456	-10.659	-12.8827
-1.54388	-6.29696	-5.26897	-7.71287	-8.96174	-10.5831	-12.7126
-1.54288	-6.34962	-5.30744	-7.59948	-8.95554	-10.6158	-12.6129
-1.54188	-6.22979	-5.26346	-7.62523	-9.07117	-10.6935	-12.5858
-1.54088	-6.28279	-5.22947	-7.67393	-9.15319	-10.7786	-12.5707
-1.53988	-6.24264	-5.24811	-7.60473	-9.10527	-10.7932	-12.5029
-1.53888	-6.12856	-5.14839	-7.47962	-8.93219	-10.7237	-12.467
-1.53788	-6.19928	-5.17772	-7.44741	-8.73195	-10.5846	-12.4034
-1.53688	-6.08043	-5.11613	-7.47901	-8.62475	-10.4179	-12.3329
-1.53588	-6.04436	-5.07453	-7.43507	-8.64944	-10.2162	-12.2827
-1.53488	-6.08234	-5.09328	-7.28431	-8.74044	-10.0625	-12.1709
-1.53388	-5.93527	-4.99483	-7.23369	-8.78481	-9.95335	-12.105
-1.53288	-5.97868	-5.02643	-7.28669	-8.69431	-9.90238	-11.9898
-1.53188	-5.94085	-4.96603	-7.25608	-8.50909	-9.90353	-11.8523
-1.53088	-5.82899	-4.92694	-7.12516	-8.33862	-9.95333	-11.6982
-1.52988	-5.90397	-4.94755	-7.05161	-8.27526	-9.96878	-11.5623
-1.52888	-5.78948	-4.85101	-7.08931	-8.3312	-9.94214	-11.4107
-1.52788	-5.75667	-4.88514	-7.07844	-8.41746	-9.86136	-11.2495
-1.52688	-5.79967	-4.82624	-6.96124	-8.4108	-9.71088	-11.1478
-1.52588	-5.6561	-4.78944	-6.88144	-8.2729	-9.53659	-10.9982
-1.52488	-5.70309	-4.81176	-6.90549	-8.06966	-9.3896	-10.921
-1.52388	-5.67023	-4.71706	-6.92329	-7.91487	-9.25575	-10.8756
-1.52288	-5.5614	-4.75343	-6.81958	-7.89449	-9.18412	-10.8048
-1.52188	-5.64061	-4.69564	-6.71107	-7.97108	-9.19223	-10.762
-1.52088	-5.53005	-4.6612	-6.7304	-8.03099	-9.20907	-10.7429
-1.51988	-5.50042	-4.68519	-6.77163	-7.98907	-9.25284	-10.7121
-1.51888	-5.54762	-4.59189	-6.68722	-7.82471	-9.26648	-10.6766
-1.51788	-5.40795	-4.63028	-6.56973	-7.63362	-9.20681	-10.6254
-1.51688	-5.45839	-4.57387	-6.56932	-7.53867	-9.08869	-10.5523
-1.51588	-5.42975	-4.54145	-6.6105	-7.57433	-8.93978	-10.4624
-1.51488	-5.32347	-4.56696	-6.55359	-7.67944	-8.7612	-10.3802
-1.51388	-5.40619	-4.47541	-6.43254	-7.74149	-8.62325	-10.2375
-1.51288	-5.29908	-4.51566	-6.40984	-7.66847	-8.53172	-10.1196
-1.51188	-5.27206	-4.46047	-6.45759	-7.49852	-8.49776	-10.0082
-1.51088	-5.32318	-4.4301	-6.42663	-7.34502	-8.51859	-9.87286
-1.50988	-5.18624	-4.4568	-6.29447	-7.29634	-8.5903	-9.80208
-1.50888	-5.239	-4.36673	-6.25295	-7.36792	-8.63041	-9.68671
-1.50788	-5.21407	-4.40889	-6.31647	-7.47124	-8.62298	-9.62203
-1.50688	-5.11066	-4.35477	-6.30726	-7.48057	-8.56508	-9.5793
-1.50588	-5.19666	-4.32608	-6.18697	-7.35733	-8.43114	-9.5556
-1.50488	-5.09308	-4.35393	-6.12501	-7.16536	-8.27558	-9.51937
-1.50388	-5.06794	-4.26548	-6.17745	-7.0174	-8.1385	-9.49755
-1.50288	-5.12299	-4.30901	-6.18374	-7.00364	-8.01926	-9.48625
-1.50188	-4.98888	-4.25591	-6.08207	-7.08999	-7.96381	-9.42192
-1.50088	-5.04431	-4.22918	-6.00766	-7.16395	-7.98587	-9.40508
-1.49988	-5.02252	-4.25775	-6.04253	-7.13425	-8.01839	-9.31653
-1.49888	-4.92132	-4.17077	-6.07879	-6.9869	-8.07841	-9.20263
-1.49788	-5.00971	-4.21577	-5.98909	-6.80762	-8.10997	-9.1195
-1.49688	-4.90959	-4.16332	-5.8865	-6.7165	-8.07052	-9.00524
-1.49588	-4.88639	-4.13833	-5.916	-6.76308	-7.97165	-8.87239
-1.49488	-4.94402	-4.16773	-5.967	-6.87871	-7.83917	-8.7525
-1.49388	-4.81247	-4.08207	-5.90122	-6.95024	-7.67264	-8.6368
-1.49288	-4.8695	-4.12829	-5.78978	-6.8884	-7.54711	-8.54135
-1.49188	-4.851	-4.07665	-5.79393	-6.72748	-7.46336	-8.47112
-1.49088	-4.7515	-4.05335	-5.84939	-6.57965	-7.43922	-8.41527
-1.48988	-4.84212	-4.08337	-5.80277	-6.53581	-7.46987	-8.36026
-1.48888	-4.74473	-3.99893	-5.69286	-6.61154	-7.55324	-8.35931
-1.48788	-4.72277	-4.04633	-5.68133	-6.7229	-7.60607	-8.34006
-1.48688	-4.7826	-3.99527	-5.73534	-6.74333	-7.6139	-8.31575
-1.48588	-4.65323	-3.97332	-5.72684	-6.62977	-7.57187	-8.31448
-1.48488	-4.71129	-4.00409	-5.60169	-6.44911	-7.45863	-8.25388
-1.48388	-4.69534	-3.92074	-5.56441	-6.31318	-7.31458	-8.23309
-1.48288	-4.59756	-3.96912	-5.6381	-6.30761	-7.19179	-8.16457
-1.48188	-4.68923	-3.91883	-5.63865	-6.4036	-7.07856	-8.0749
-1.48088	-4.59438	-3.89794	-5.53535	-6.48628	-7.02804	-7.96654
-1.47988	-4.57307	-3.92913	-5.47926	-6.46715	-7.05683	-7.8803
-1.47888	-4.6346	-3.8469	-5.53066	-6.33096	-7.09835	-7.77928
-1.47788	-4.50754	-3.89584	-5.55155	-6.15768	-7.16939	-7.66688
-1.47688	-4.56639	-3.84606	-5.46114	-6.0739	-7.21212	-7.6118
-1.47588	-4.55271	-3.82637	-5.39418	-6.12467	-7.18457	-7.51179
-1.47488	-4.45634	-3.8575	-5.43254	-6.24405	-7.10043	-7.47763
-1.47388	-4.54832	-3.77623	-5.47437	-6.32212	-6.98276	-7.47377
-1.47288	-4.45569	-3.82573	-5.39748	-6.27027	-6.82621	-7.44515
-1.47188	-4.43517	-3.77647	-5.30376	-6.12114	-6.70704	-7.44198
-1.47088	-4.49753	-3.75766	-5.32907	-5.98269	-6.62795	-7.46014
-1.46988	-4.37225	-3.78909	-5.38935	-5.94446	-6.60602	-7.46896
-1.46888	-4.43075	-3.70897	-5.32782	-6.02483	-6.63982	-7.47079
-1.46788	-4.41808	-3.75862	-5.22391	-6.1408	-6.72411	-7.45534
-1.46688	-4.32274	-3.70981	-5.22939	-6.16948	-6.7858	-7.41548
-1.46588	-4.41484	-3.69191	-5.28485	-6.06506	-6.79816	-7.35812
-1.46488	-4.32435	-3.72318	-5.24832	-5.89191	-6.76649	-7.30806
-1.46388	-4.30416	-3.6441	-5.13929	-5.7606	-6.66363	-7.20318
-1.46288	-4.36639	-3.69389	-5.12413	-5.7562	-6.53084	-7.11694
-1.46188	-4.24308	-3.64533	-5.18213	-5.85046	-6.41277	-7.03771
-1.46088	-4.30071	-3.62819	-5.17404	-5.93628	-6.30184	-6.9364
-1.45988	-4.28963	-3.65937	-5.0575	-5.92115	-6.24831	-6.89864
-1.45888	-4.19555	-3.58112	-5.02285	-5.78933	-6.27651	-6.81978
-1.45788	-4.28679	-3.63089	-5.09222	-5.62382	-6.31608	-6.78762
-1.45688	-4.19788	-3.58272	-5.10094	-5.54342	-6.3886	-6.77968
-1.45588	-4.1777	-3.5664	-5.00194	-5.59468	-6.4344	-6.78465
-1.45488	-4.24021	-3.5971	-4.93991	-5.71351	-6.41748	-6.77487
-1.45388	-4.11842	-3.51987	-4.99609	-5.79507	-6.34187	-6.77717
-1.45288	-4.17559	-3.56963	-5.02154	-5.74789	-6.23266	-6.78941
-1.45188	-4.16516	-3.52161	-4.93559	-5.60283	-6.08194	-6.74648
-1.45088	-4.07205	-3.50596	-4.86784	-5.46649	-5.96459	-6.75107
-1.44988	-4.16246	-3.53632	-4.90435	-5.42984	-5.88646	-6.68558
-1.44888	-4.07517	-3.45975	-4.95105	-5.5037	-5.86447	-6.58992
-1.44788	-4.05439	-3.50938	-4.88464	-5.61598	-5.89487	-6.52299
-1.44688	-4.11684	-3.4617	-4.78935	-5.6435	-5.97827	-6.43069
-1.44588	-3.99655	-3.44659	-4.81498	-5.54419	-6.03886	-6.31638
-1.44488	-4.05257	-3.47657	-4.87725	-5.37625	-6.05933	-6.21715
-1.44388	-4.043	-3.40093	-4.82719	-5.25069	-6.03431	-6.12507
-1.44288	-3.95056	-3.45034	-4.72574	-5.2472	-5.94128	-6.04867
-1.44188	-4.03932	-3.40269	-4.72808	-5.34288	-5.816	-5.99904
-1.44088	-3.95339	-3.38796	-4.78767	-5.42727	-5.70511	-5.96196
-1.43988	-3.93263	-3.41756	-4.76224	-5.41222	-5.59635	-5.92278
-1.43888	-3.99438	-3.34265	-4.66202	-5.28646	-5.54479	-5.9342
-1.43788	-3.8761	-3.39156	-4.64889	-5.12379	-5.56818	-5.92934
-1.43688	-3.93053	-3.34415	-4.70171	-5.04202	-5.6073	-5.91854
-1.43588	-3.9214	-3.32964	-4.70335	-5.08855	-5.67657	-5.92378
-1.43488	-3.82959	-3.35863	-4.59271	-5.20027	-5.72298	-5.87275
-1.43388	-3.91694	-3.28442	-4.554	-5.27563	-5.70568	-5.85871
-1.43288	-3.83223	-3.33264	-4.62279	-5.22711	-5.63715	-5.80066
-1.43188	-3.81043	-3.2854	-4.63032	-5.08584	-5.53461	-5.72185
-1.43088	-3.87141	-3.27107	-4.53859	-4.9539	-5.39217	-5.62171
-1.42988	-3.7543	-3.29928	-4.48236	-4.91117	-5.2751	-5.5435
-1.42888	-3.80684	-3.22573	-4.52854	-4.98434	-5.19511	-5.4526
-1.42788	-3.7979	-3.27336	-4.55302	-5.09298	-5.1685	-5.35156
-1.42688	-3.70683	-3.22615	-4.47516	-5.12058	-5.19422	-5.30291
-1.42588	-3.79192	-3.21205	-4.40635	-5.02241	-5.27219	-5.21235
-1.42488	-3.70836	-3.23941	-4.43744	-4.85904	-5.32816	-5.19088
-1.42388	-3.68571	-3.16653	-4.47882	-4.73158	-5.34545	-5.18994
-1.42288	-3.74472	-3.21327	-4.41005	-4.72204	-5.32245	-5.16344
-1.42188	-3.62884	-3.16596	-4.31971	-4.80417	-5.23004	-5.16519
-1.42088	-3.6798	-3.15218	-4.33474	-4.88251	-5.10967	-5.18443
-1.41988	-3.67054	-3.17859	-4.38514	-4.86616	-4.99836	-5.18789
-1.41888	-3.57957	-3.10622	-4.32872	-4.74061	-4.89	-5.18389
-1.41788	-3.66235	-3.15205	-4.22174	-4.57897	-4.83028	-5.16796
-1.41688	-3.57946	-3.10449	-4.21749	-4.49493	-4.84832	-5.12818
-1.41588	-3.55498	-3.09051	-4.26551	-4.53328	-4.87969	-5.07296
-1.41488	-3.61222	-3.11589	-4.23675	-4.6378	-4.94018	-5.01859
-1.41388	-3.49671	-3.04382	-4.1396	-4.7076	-4.97718	-4.9139
-1.41288	-3.54475	-3.08883	-4.11819	-4.65931	-4.95796	-4.82969
-1.41188	-3.53514	-3.04098	-4.16107	-4.51481	-4.88496	-4.75098
-1.41088	-3.44384	-3.02697	-4.15457	-4.37959	-4.78245	-4.64774
-1.40988	-3.5238	-3.05132	-4.0419	-4.33392	-4.63706	-4.60025
-1.40888	-3.44132	-2.97952	-4.00129	-4.39284	-4.51547	-4.51345
-1.40788	-3.4151	-3.02379	-4.06087	-4.48868	-4.4288	-4.46951
-1.40688	-3.47072	-2.97542	-4.06419	-4.50914	-4.3933	-4.4465
-1.40588	-3.35558	-2.96129	-3.97219	-4.4104	-4.40927	-4.43692
-1.40488	-3.40057	-2.98454	-3.9046	-4.24519	-4.47619	-4.41579
-1.40388	-3.38975	-2.91271	-3.94169	-4.1126	-4.51912	-4.40025
-1.40288	-3.29726	-2.95591	-3.96656	-4.09459	-4.52609	-4.39689
-1.40188	-3.37469	-2.90696	-3.88585	-4.1711	-4.49494	-4.33924
-1.40088	-3.29191	-2.89248	-3.81096	-4.23883	-4.39332	-4.32641
-1.39988	-3.2634	-2.91456	-3.83307	-4.21846	-4.26307	-4.24562
-1.39888	-3.31706	-2.84273	-3.86594	-4.09174	-4.14215	-4.1425
-1.39788	-3.20081	-2.8848	-3.79901	-3.92727	-4.02209	-4.06666
-1.39688	-3.24249	-2.83509	-3.70364	-3.83421	-3.9534	-3.96256
-1.39588	-3.23069	-2.82029	-3.70877	-3.85887	-3.95787	-3.83236
-1.39488	-3.13642	-2.84101	-3.75218	-3.94596	-3.97589	-3.71503
-1.39388	-3.21053	-2.76881	-3.69549	-4.00661	-4.02264	-3.6021
-1.39288	-3.12726	-2.80986	-3.58999	-3.94898	-4.04619	-3.50144
-1.39188	-3.09571	-2.75924	-3.58075	-3.79798	-4.00936	-3.4203
-1.39088	-3.14674	-2.74375	-3.62094	-3.6542	-3.92166	-3.35263
-1.38988	-3.02912	-2.76284	-3.58462	-3.59403	-3.79872	-3.27867
-1.38888	-3.06699	-2.69033	-3.47742	-3.64212	-3.6401	-3.25454
-1.38788	-3.05387	-2.73003	-3.44745	-3.73142	-3.49845	-3.20781
-1.38688	-2.95642	-2.6782	-3.48078	-3.74751	-3.39251	-3.16314
-1.38588	-3.02695	-2.66212	-3.46705	-3.64314	-3.33911	-3.13535
-1.38488	-2.94189	-2.67937	-3.3541	-3.47018	-3.33783	-3.05483
-1.38388	-2.90667	-2.60622	-3.3036	-3.32706	-3.38536	-3.01465
-1.38288	-2.9557	-2.64459	-3.35334	-3.29302	-3.40929	-2.93298
-1.38188	-2.8355	-2.59119	-3.34182	-3.34925	-3.39378	-2.83036
-1.38088	-2.86916	-2.57449	-3.23701	-3.40516	-3.33999	-2.70775
-1.37988	-2.85487	-2.58981	-3.16307	-3.37574	-3.21579	-2.59854
-1.37888	-2.75351	-2.5156	-3.19225	-3.23855	-3.06386	-2.47382
-1.37788	-2.82008	-2.55242	-3.19585	-3.05907	-2.91988	-2.33346
-1.37688	-2.73276	-2.49701	-3.09943	-2.94783	-2.77802	-2.24141
-1.37588	-2.69206	-2.4796	-3.01548	-2.95346	-2.6891	-2.09289
-1.37488	-2.73851	-2.49261	-3.02732	-3.02811	-2.67402	-2.01219
-1.37388	-2.61519	-2.41716	-3.04394	-3.07669	-2.67217	-1.95391
-1.37288	-2.64362	-2.45262	-2.95416	-3.01093	-2.69871	-1.86473
-1.37188	-2.62642	-2.39464	-2.84531	-2.848	-2.69751	-1.80245
-1.37088	-2.51918	-2.37601	-2.84278	-2.68393	-2.63585	-1.76606
-1.36988	-2.58179	-2.38664	-2.87001	-2.59741	-2.51705	-1.72016
-1.36888	-2.49149	-2.30951	-2.79456	-2.62005	-2.36723	-1.66786
-1.36788	-2.44408	-2.34336	-2.67052	-2.69017	-2.17323	-1.60338
-1.36688	-2.48733	-2.28268	-2.64936	-2.68667	-2.002	-1.52223
-1.36588	-2.35796	-2.26268	-2.67918	-2.56448	-1.87296	-1.4259
-1.36488	-2.38006	-2.27044	-2.61336	-2.3667	-1.79719	-1.33188
-1.36388	-2.36004	-2.19102	-2.48041	-2.19361	-1.77273	-1.17922
-1.36288	-2.24542	-2.22303	-2.43959	-2.13393	-1.7999	-1.04133
-1.36188	-2.30287	-2.15903	-2.45588	-2.16985	-1.79845	-0.89818
-1.36088	-2.20807	-2.13744	-2.4159	-2.20814	-1.75529	-0.72407
-1.35988	-2.15168	-2.14216	-2.2724	-2.16523	-1.6672	-0.59529
-1.35888	-2.19118	-2.05995	-2.19984	-2.00875	-1.50378	-0.4186
-1.35788	-2.05453	-2.08976	-2.23632	-1.80152	-1.31162	-0.28183
-1.35688	-2.06903	-2.02209	-2.20207	-1.65203	-1.12666	-0.16243
-1.35588	-2.04514	-1.99852	-2.06579	-1.62561	-0.94641	-0.05339
-1.35488	-1.92131	-1.99976	-1.96803	-1.67522	-0.82419	0.06729
-1.35388	-1.97304	-1.91451	-1.97473	-1.70313	-0.77772	0.16979
-1.35288	-1.87157	-1.94196	-1.9589	-1.61528	-0.74537	0.25872
-1.35188	-1.8049	-1.87001	-1.83053	-1.41914	-0.74441	0.39159
-1.35088	-1.83974	-1.84424	-1.71238	-1.21437	-0.71032	0.4742
-1.34988	-1.69404	-1.84154	-1.70513	-1.08877	-0.60847	0.62209
-1.34888	-1.6991	-1.75276	-1.69759	-1.079	-0.44467	0.79698
-1.34788	-1.6703	-1.7776	-1.57269	-1.12455	-0.24264	0.94701
-1.34688	-1.53461	-1.70084	-1.43072	-1.10751	0.00381	1.13501
-1.34588	-1.57926	-1.67247	-1.39993	-0.95967	0.23052	1.35372
-1.34488	-1.47029	-1.66539	-1.40521	-0.72285	0.41313	1.57356
-1.34388	-1.39174	-1.57273	-1.29285	-0.50236	0.53649	1.8055
-1.34288	-1.42107	-1.59454	-1.12576	-0.39609	0.60292	2.03411
-1.34188	-1.26439	-1.51243	-1.07526	-0.39784	0.61674	2.25547
-1.34088	-1.25944	-1.48132	-1.0807	-0.41013	0.65559	2.46809
-1.33988	-1.22411	-1.46938	-0.97965	-0.33781	0.74688	2.6868
-1.33888	-1.07445	-1.37228	-0.80647	-0.13898	0.88608	2.84946
-1.33788	-1.11128	-1.39092	-0.73131	0.12752	1.10929	3.03178
-1.33688	-0.99355	-1.30302	-0.7266	0.33124	1.36679	3.20522
-1.33588	-0.90177	-1.26891	-0.64425	0.40748	1.62395	3.34678
-1.33488	-0.92447	-1.25193	-0.45086	0.39558	1.87238	3.53781
-1.33388	-0.75514	-1.15	-0.33888	0.39728	2.05717	3.68042
-1.33288	-0.73863	-1.16528	-0.34365	0.52022	2.15767	3.86913
-1.33188	-0.69615	-1.07127	-0.27039	0.76217	2.23779	4.08521
-1.33088	-0.53145	-1.03388	-0.08457	1.02699	2.28526	4.31738
-1.32988	-0.55964	-1.0117	0.05997	1.21706	2.36695	4.5535
-1.32888	-0.43143	-0.90454	0.07743	1.27824	2.5229	4.81623
-1.32788	-0.32527	-0.9165	0.12778	1.27036	2.75114	5.11245
-1.32688	-0.34131	-0.81607	0.31197	1.32415	3.02555	5.37066
-1.32588	-0.15771	-0.77507	0.48161	1.52174	3.35319	5.6924
-1.32488	-0.12958	-0.74785	0.52354	1.8214	3.66042	5.95543
-1.32388	-0.07834	-0.63526	0.56821	2.11285	3.91953	6.1988
-1.32288	0.10163	-0.64376	0.74549	2.28393	4.11308	6.47046
-1.32188	0.08191	-0.53714	0.94733	2.33197	4.23809	6.70884
-1.32088	0.22181	-0.49222	1.01838	2.35345	4.3059	6.92076
-1.31988	0.3425	-0.45987	1.05022	2.46518	4.39903	7.13298
-1.31888	0.33282	-0.34249	1.21414	2.71335	4.53717	7.32935
-1.31788	0.52998	-0.34779	1.44093	3.03813	4.73457	7.54324
-1.31688	0.56923	-0.23533	1.54439	3.30993	5.02844	7.76269
-1.31588	0.62864	-0.1868	1.57396	3.4412	5.36182	8.00828
-1.31488	0.8234	-0.14994	1.71859	3.4676	5.69937	8.25245
-1.31388	0.81176	-0.02669	1.95981	3.50465	6.03039	8.56897
-1.31288	0.96212	-0.02852	2.08704	3.67039	6.29148	8.87642
-1.31188	1.09619	0.0894	2.13066	3.97304	6.46341	9.20125
-1.31088	1.09396	0.1415	2.25261	4.30686	6.6048	9.56437
-1.30988	1.30428	0.18225	2.50002	4.55776	6.70473	9.88648
-1.30888	1.35221	0.30992	2.67178	4.6645	6.83904	10.2692
-1.30788	1.41911	0.31074	2.70549	4.68567	7.04842	10.6075
-1.30688	1.62623	0.43314	2.81297	4.76896	7.33511	10.9259
-1.30588	1.61977	0.48785	3.05061	5.00544	7.6777	11.2258
-1.30488	1.77933	0.53154	3.25026	5.35355	8.07293	11.533
-1.30388	1.92148	0.66276	3.31504	5.7	8.45527	11.8116
-1.30288	1.92293	0.66507	3.39824	5.91521	8.78843	12.0677
-1.30188	2.14242	0.79055	3.6212	5.99372	9.05173	12.3633
-1.30088	2.19504	0.84704	3.84389	6.04047	9.23544	12.6038
-1.29988	2.26553	0.89205	3.92946	6.18007	9.35168	12.9124
-1.29888	2.47984	1.02552	3.99874	6.46947	9.48764	13.2488
-1.29788	2.47442	1.02814	4.20428	6.84969	9.66814	13.564
-1.29688	2.63847	1.15519	4.44286	7.16528	9.90221	13.9294
-1.29588	2.78376	1.21192	4.55087	7.32792	10.2347	14.3286
-1.29488	2.7842	1.25695	4.60318	7.37385	10.61	14.7283
-1.29388	3.00748	1.39115	4.78049	7.42343	10.994	15.1411
-1.29288	3.05851	1.39227	5.03592	7.61116	11.3713	15.5401
-1.29188	3.12851	1.51917	5.17361	7.94025	11.6799	15.93
-1.29088	3.34311	1.57467	5.21576	8.30157	11.8927	16.2961
-1.28988	3.33222	1.61766	5.36645	8.5727	12.0671	16.6582
-1.28888	3.4954	1.75105	5.61915	8.68448	12.1883	16.9554
-1.28788	3.63661	1.74932	5.77078	8.70866	12.3379	17.262
-1.28688	3.63111	1.87389	5.82365	8.79511	12.5473	17.5541
-1.28588	3.85106	1.92691	5.93553	9.03825	12.8308	17.8116
-1.28488	3.89373	1.96595	6.1792	9.40314	13.169	18.1216
-1.28388	3.95745	2.09661	6.35697	9.75676	13.5711	18.3808
-1.28288	4.16509	2.09042	6.39425	9.96929	13.9561	18.6877
-1.28188	4.14367	2.21097	6.48505	10.0333	14.2966	19.0292
-1.28088	4.29902	2.25999	6.70233	10.0577	14.565	19.388
-1.27988	4.4281	2.29286	6.89763	10.1792	14.7499	19.7455
-1.27888	4.41154	2.41893	6.95792	10.4563	14.8585	20.1264
-1.27788	4.62128	2.40681	7.01172	10.8193	14.9752	20.5226
-1.27688	4.64833	2.52081	7.19667	11.1118	15.1172	20.8696
-1.27588	4.70106	2.56438	7.3978	11.2394	15.3042	21.2561
-1.27488	4.89339	2.58997	7.46683	11.2396	15.5815	21.5638
-1.27388	4.8553	2.70987	7.5037	11.2527	15.9009	21.8341
-1.27288	4.99758	2.69061	7.65292	11.4046	16.2344	22.1175
-1.27188	5.1074	2.79657	7.84986	11.6988	16.5613	22.349
-1.27088	5.07499	2.83335	7.9363	12.0147	16.8246	22.5446
-1.26988	5.26892	2.85097	7.95032	12.2279	16.9967	22.7458
-1.26888	5.27627	2.96378	8.0663	12.2795	17.1248	22.9304
-1.26788	5.31337	2.93696	8.26516	12.2414	17.1903	23.1423
-1.26688	5.48491	3.03404	8.36579	12.2687	17.2689	23.3593
-1.26588	5.42779	3.06411	8.36723	12.4542	17.3967	23.6063
-1.26488	5.55298	3.07194	8.43967	12.7506	17.5831	23.8526
-1.26388	5.64019	3.17606	8.61701	13.0271	17.8201	24.1618
-1.26288	5.58984	3.14127	8.71829	13.1544	18.1158	24.4508
-1.26188	5.76167	3.22852	8.72169	13.1317	18.4006	24.7395
-1.26088	5.74473	3.25083	8.75437	13.0793	18.648	25.0438
-1.25988	5.76377	3.24893	8.90563	13.1308	18.8317	25.2736
-1.25888	5.91049	3.34395	9.0189	13.3318	18.9324	25.5323
-1.25788	5.83189	3.30092	8.99955	13.6058	18.9528	25.7254
-1.25688	5.93734	3.37779	9.00796	13.7999	18.9709	25.8704
-1.25588	5.99788	3.39232	9.11996	13.8265	19.0052	25.9841
-1.25488	5.92938	3.38076	9.23235	13.737	19.0669	26.0886
-1.25388	6.07736	3.46663	9.22869	13.6642	19.2077	26.1673
-1.25288	6.03644	3.41583	9.19726	13.7311	19.383	26.2245
-1.25188	6.0378	3.48219	9.27774	13.9261	19.5773	26.3345
-1.25088	6.1582	3.4894	9.38311	14.1303	19.7701	26.3996
-1.24988	6.06004	3.46866	9.38015	14.2254	19.9077	26.5454
-1.24888	6.14502	3.54561	9.33464	14.1658	19.9593	26.7184
-1.24788	6.17992	3.48774	9.37369	14.0317	19.9719	26.8654
-1.24688	6.09506	3.54422	9.46739	13.9715	19.9192	27.0466
-1.24588	6.22028	3.5449	9.47372	14.0603	19.8743	27.248
-1.24488	6.15785	3.51568	9.41114	14.2482	19.8612	27.421
-1.24388	6.14367	3.58456	9.41933	14.4026	19.8987	27.583
-1.24288	6.23944	3.52073	9.50343	14.4089	19.9768	27.693
-1.24188	6.12508	3.56813	9.51891	14.287	20.1105	27.7712
-1.24088	6.19292	3.5634	9.44357	14.1469	20.2379	27.8043
-1.23988	6.20462	3.52663	9.41595	14.1099	20.3364	27.8177
-1.23888	6.10734	3.58801	9.48367	14.2095	20.3773	27.7605
-1.23788	6.21209	3.51964	9.49463	14.3643	20.3497	27.7114
-1.23688	6.13252	3.55876	9.42377	14.4356	20.2471	27.6581
-1.23588	6.10711	3.54954	9.36688	14.3507	20.1433	27.5838
-1.23488	6.18092	3.50651	9.41358	14.1709	20.0441	27.5772
-1.23388	6.05568	3.56158	9.43407	14.0216	19.9691	27.5319
-1.23288	6.109	3.48966	9.34371	14.0084	19.9626	27.5449
-1.23188	6.1026	3.52121	9.27257	14.1089	19.9915	27.5884
-1.23088	5.99881	3.50898	9.2935	14.2061	20.036	27.6472
-1.22988	6.08613	3.4611	9.31498	14.1971	20.082	27.6862
-1.22888	5.99413	3.51043	9.24469	14.0523	20.0807	27.7342
-1.22788	5.96187	3.43666	9.15023	13.8514	20.0088	27.7752
-1.22688	6.01785	3.46204	9.14492	13.7291	19.9072	27.7435
-1.22588	5.88661	3.44743	9.16784	13.7491	19.7517	27.7399
-1.22488	5.93064	3.39579	9.0993	13.8421	19.6035	27.641
-1.22388	5.9099	3.44063	9.00132	13.8955	19.4872	27.5027
-1.22288	5.80395	3.36579	8.97721	13.8124	19.4198	27.3761
-1.22188	5.8776	3.38604	8.99267	13.6235	19.3849	27.2043
-1.22088	5.77774	3.37016	8.94084	13.4419	19.4006	27.0057
-1.21988	5.74243	3.31579	8.8355	13.363	19.4098	26.8337
-1.21888	5.78489	3.35701	8.79023	13.4012	19.3953	26.6669
-1.21788	5.65272	3.28242	8.80668	13.4801	19.3363	26.5379
-1.21688	5.69011	3.29829	8.76269	13.4758	19.2187	26.4317
-1.21588	5.65916	3.28196	8.64885	13.338	19.0413	26.3518
-1.21488	5.5546	3.22611	8.58724	13.132	18.8702	26.2746
-1.21388	5.61865	3.26436	8.6015	12.9613	18.7125	26.2547
-1.21288	5.51541	3.19027	8.55924	12.921	18.5772	26.2053
-1.21188	5.48075	3.2029	8.45835	12.97	18.5067	26.1457
-1.21088	5.51353	3.1869	8.37883	12.9991	18.4612	26.0885
-1.20988	5.38317	3.12999	8.38229	12.9305	18.4276	25.9596
-1.20888	5.4172	3.1662	8.35787	12.7538	18.3985	25.8558
-1.20788	5.38016	3.09356	8.24292	12.5402	18.3265	25.6935
-1.20688	5.28035	3.1035	8.16415	12.4116	18.1944	25.4962
-1.20588	5.3378	3.0882	8.15842	12.4084	18.0436	25.2834
-1.20488	5.23409	3.03084	8.14138	12.4611	17.8539	25.0812
-1.20388	5.20238	3.06542	8.0473	12.4671	17.6839	24.8739
-1.20288	5.22808	2.9944	7.94568	12.3525	17.5449	24.6642
-1.20188	5.10263	3.00236	7.92687	12.1596	17.4556	24.5221
-1.20088	5.13525	2.98811	7.91703	11.9875	17.3914	24.3399
-1.19988	5.09467	2.93077	7.82753	11.9093	17.3699	24.2431
-1.19888	5.00085	2.96424	7.73385	11.9292	17.337	24.1712
-1.19788	5.0536	2.89533	7.70735	11.9702	17.2787	24.0743
-1.19688	4.95173	2.90162	7.69923	11.933	17.1776	24.0068
-1.19588	4.92391	2.88866	7.62267	11.7808	17.0355	23.958
-1.19488	4.94495	2.83171	7.52101	11.5798	16.8429	23.8775
-1.19388	4.82494	2.86445	7.48635	11.4301	16.6715	23.7912
-1.19288	4.85766	2.79779	7.48698	11.392	16.5199	23.6699
-1.19188	4.81535	2.80273	7.42388	11.426	16.3918	23.5253
-1.19088	4.72825	2.79124	7.31914	11.4313	16.3235	23.3613
-1.18988	4.77855	2.73497	7.27005	11.3486	16.273	23.1958
-1.18888	4.67932	2.76706	7.27868	11.1792	16.2232	22.98
-1.18788	4.65555	2.70246	7.2213	10.9921	16.1732	22.7941
-1.18688	4.67358	2.70659	7.12455	10.8856	16.0835	22.6149
-1.18588	4.55983	2.69665	7.06446	10.8872	15.9397	22.428
-1.18488	4.59328	2.6411	7.06942	10.9258	15.79	22.3091
-1.18388	4.55094	2.67282	7.03233	10.9159	15.6138	22.154
-1.18288	4.47023	2.61053	6.92155	10.7965	15.4609	22.0497
-1.18188	4.51839	2.61411	6.8606	10.6177	15.3462	21.9695
-1.18088	4.42228	2.6055	6.86293	10.4691	15.2781	21.9034
-1.17988	4.40302	2.55108	6.83257	10.4132	15.2301	21.8234
-1.17888	4.41921	2.58265	6.74333	10.4351	15.2134	21.7458
-1.17788	4.31108	2.52234	6.66456	10.4707	15.1799	21.6756
-1.17688	4.34581	2.52561	6.65574	10.4284	15.1168	21.5409
-1.17588	4.30346	2.51827	6.64056	10.2861	15.0173	21.4546
-1.17488	4.22859	2.46474	6.55226	10.1106	14.884	21.286
-1.17388	4.27578	2.49636	6.47756	9.98937	14.7056	21.1025
-1.17288	4.18295	2.43797	6.46875	9.96893	14.5587	20.9486
-1.17188	4.16765	2.44098	6.45648	10.0073	14.4391	20.7695
-1.17088	4.18298	2.43495	6.37962	10.0087	14.3424	20.5733
-1.16988	4.07998	2.38244	6.29522	9.92945	14.2993	20.4056
-1.16888	4.1162	2.41413	6.28117	9.77273	14.2667	20.2453
-1.16788	4.07454	2.3577	6.29001	9.60926	14.2269	20.1129
-1.16688	4.00533	2.36085	6.22934	9.52689	14.1832	20.0002
-1.16588	4.05248	2.35612	6.13732	9.53775	14.1005	19.9037
-1.16488	3.96307	2.30461	6.10944	9.57993	13.9672	19.8006
-1.16388	3.95157	2.33671	6.12134	9.56937	13.8357	19.7497
-1.16288	3.96703	2.28197	6.06373	9.46205	13.6841	19.6686
-1.16188	3.86909	2.28513	5.9833	9.30763	13.5644	19.5859
-1.16088	3.90696	2.2818	5.94737	9.18758	13.4841	19.5168
-1.15988	3.86657	2.23115	5.95901	9.15316	13.446	19.3889
-1.15888	3.80197	2.26344	5.92251	9.18695	13.4223	19.3026
-1.15788	3.84938	2.21041	5.82212	9.22431	13.4237	19.1662
-1.15688	3.76286	2.21359	5.78345	9.18496	13.4032	19.0184
-1.15588	3.75494	2.21144	5.79568	9.05652	13.3511	18.8635
-1.15488	3.77047	2.1617	5.76978	8.90337	13.2623	18.7258
-1.15388	3.67669	2.19447	5.68956	8.80589	13.1439	18.5831
-1.15288	3.71581	2.14292	5.62951	8.80419	12.9883	18.434
-1.15188	3.67697	2.14626	5.63907	8.84823	12.8701	18.3469
-1.15088	3.61673	2.14525	5.62824	8.85405	12.7792	18.2088
-1.14988	3.66422	2.09651	5.54595	8.78143	12.7106	18.1495
-1.14888	3.58066	2.12943	5.49109	8.64587	12.691	18.1056
-1.14788	3.57593	2.07925	5.49936	8.50795	12.6806	18.0292
-1.14688	3.59138	2.08287	5.4942	8.44822	12.6529	17.9827
-1.14588	3.50138	2.08287	5.42701	8.47443	12.6215	17.9538
-1.14488	3.54207	2.03492	5.35825	8.52405	12.5465	17.9008
-1.14388	3.50441	2.06807	5.36258	8.51705	12.4251	17.8493
-1.14288	3.44782	2.01912	5.37632	8.41958	12.3085	17.7789
-1.14188	3.49612	2.02307	5.31921	8.27928	12.1759	17.6915
-1.14088	3.41498	2.02389	5.24263	8.17631	12.0798	17.5917
-1.13988	3.41279	1.97682	5.22902	8.15572	12.0242	17.5041
-1.13888	3.42915	2.01037	5.25094	8.19779	12.0089	17.3673
-1.13788	3.34226	1.96269	5.2016	8.24149	12.003	17.2639
-1.13688	3.38452	1.96681	5.13256	8.21185	12.0183	17.1585
-1.13588	3.348	1.96848	5.1122	8.09552	12.007	17.0445
-1.13488	3.29445	1.92231	5.13404	7.96072	11.9655	16.9869
-1.13388	3.3433	1.9563	5.10126	7.88477	11.8884	16.8891
-1.13288	3.26422	1.90954	5.01385	7.89717	11.783	16.8373
-1.13188	3.26435	1.91413	4.98826	7.95095	11.6453	16.8028
-1.13088	3.28124	1.91646	5.01348	7.95761	11.5447	16.7707
-1.12988	3.19721	1.87098	4.98939	7.89165	11.4754	16.7228
-1.12888	3.24087	1.90541	4.91431	7.76255	11.426	16.6828
-1.12788	3.20562	1.85955	4.86901	7.63508	11.4243	16.6561
-1.12688	3.15431	1.86451	4.88823	7.58523	11.4251	16.5722
-1.12588	3.20398	1.86773	4.88321	7.61892	11.4063	16.5416
-1.12488	3.12684	1.8228	4.81143	7.66962	11.386	16.4351
-1.12388	3.12902	1.85756	4.76847	7.66962	11.3233	16.3155
-1.12288	3.14689	1.81266	4.78814	7.57798	11.2107	16.2353
-1.12188	3.06504	1.81797	4.7867	7.45011	11.1068	16.129
-1.12088	3.10992	1.82199	4.72701	7.3647	10.9892	16.0062
-1.11988	3.07557	1.7776	4.67377	7.35937	10.9085	15.903
-1.11888	3.02699	1.81278	4.68201	7.41367	10.8717	15.8018
-1.11788	3.07744	1.76872	4.69608	7.4638	10.8706	15.7211
-1.11688	3.00229	1.77428	4.64793	7.43933	10.8774	15.6576
-1.11588	3.00625	1.77902	4.57983	7.33207	10.9044	15.6063
-1.11488	3.02475	1.73524	4.58228	7.20845	10.9062	15.541
-1.11388	2.9449	1.77072	4.61434	7.13747	10.8756	15.5296
-1.11288	2.99088	1.72742	4.56567	7.15785	10.8077	15.4873
-1.11188	2.95765	1.7332	4.50401	7.21813	10.7128	15.4462
-1.11088	2.91114	1.73854	4.49689	7.23162	10.5867	15.4207
-1.10988	2.96244	1.69537	4.52391	7.17207	10.4994	15.3355
-1.10888	2.88888	1.7311	4.49678	7.05866	10.4438	15.3
-1.10788	2.8947	1.6886	4.41695	6.9462	10.4109	15.2179
-1.10688	2.91394	1.69473	4.40258	6.90871	10.4228	15.1218
-1.10588	2.83599	1.70067	4.4373	6.95428	10.4352	15.0232
-1.10488	2.88295	1.65804	4.41674	7.01361	10.4294	14.9419
-1.10388	2.85125	1.69409	4.35047	7.01669	10.4177	14.8553
-1.10288	2.80645	1.65226	4.31434	6.93312	10.3611	14.7566
-1.10188	2.85856	1.65868	4.34159	6.81355	10.2584	14.7151
-1.10088	2.78679	1.66491	4.34438	6.73816	10.1638	14.6207
-1.09988	2.79373	1.62282	4.27255	6.74118	10.0581	14.6043
-1.09888	2.81366	1.6592	4.23622	6.79837	9.98792	14.6002
-1.09788	2.7378	1.61793	4.26361	6.85222	9.96423	14.5585
-1.09688	2.78594	1.62462	4.26657	6.83177	9.97547	14.5448
-1.09588	2.75506	1.63126	4.21145	6.73082	9.99258	14.5521
-1.09488	2.71188	1.58965	4.1643	6.61965	10.0312	14.5351
-1.09388	2.76456	1.62633	4.1817	6.56067	10.04	14.5197
-1.09288	2.69362	1.58549	4.20272	6.58989	10.0178	14.4846
-1.09188	2.70222	1.59262	4.15853	6.65991	9.95487	14.437
-1.09088	2.72282	1.59973	4.0986	6.6792	9.86633	14.3766
-1.08988	2.64829	1.55854	4.10448	6.62174	9.74999	14.3278
-1.08888	2.69721	1.59549	4.13812	6.51253	9.67144	14.2317
-1.08788	2.66715	1.55509	4.0954	6.40312	9.62912	14.1691
-1.08688	2.62553	1.56252	4.03321	6.37415	9.60793	14.1047
-1.08588	2.67889	1.56994	4.02988	6.42417	9.62754	14.028
-1.08488	2.60892	1.52906	4.06433	6.48443	9.64838	14.0063
-1.08388	2.61856	1.56629	4.04186	6.49325	9.64983	13.9408
-1.08288	2.64013	1.52636	3.96521	6.41364	9.64381	13.9207
-1.08188	2.56684	1.53401	3.95532	6.30051	9.59587	13.912
-1.08088	2.61695	1.54182	3.98836	6.23312	9.49858	13.9116
-1.07988	2.58771	1.50126	3.9742	6.24298	9.41026	13.896
-1.07888	2.54726	1.53874	3.91332	6.30614	9.31272	13.8889
-1.07788	2.60139	1.49925	3.88528	6.36675	9.25463	13.8874
-1.07688	2.53239	1.50696	3.92142	6.35339	9.2403	13.8333
-1.07588	2.54265	1.51517	3.92506	6.25852	9.25917	13.8327
-1.07488	2.5645	1.47489	3.85749	6.15108	9.2837	13.7576
-1.07388	2.49221	1.51256	3.8289	6.09824	9.32794	13.672
-1.07288	2.5428	1.47341	3.86124	6.1328	9.34337	13.6236
-1.07188	2.51415	1.48123	3.86815	6.19982	9.32851	13.5453
-1.07088	2.47437	1.48977	3.81705	6.22001	9.27542	13.4526
-1.06988	2.52886	1.44987	3.77603	6.16733	9.19433	13.3823
-1.06888	2.46089	1.48759	3.8057	6.06203	9.08716	13.3119
-1.06788	2.47198	1.44882	3.83001	5.95916	9.02227	13.2609
-1.06688	2.49422	1.45686	3.78918	5.93387	8.98792	13.2207
-1.06588	2.42267	1.46555	3.73236	5.98737	8.97191	13.1994
-1.06488	2.47383	1.42602	3.74072	6.05588	9.00119	13.1623
-1.06388	2.44567	1.4639	3.77855	6.06591	9.02779	13.1762
-1.06288	2.40702	1.42551	3.73749	5.9873	9.03785	13.156
-1.06188	2.4621	1.4338	3.68152	5.87933	9.04032	13.1372
-1.06088	2.39513	1.44279	3.686	5.81468	8.99974	13.1356
-1.05988	2.40727	1.40355	3.71929	5.82987	8.91264	13.0754
-1.05888	2.43013	1.44157	3.69961	5.89492	8.8328	13.0601
-1.05788	2.36	1.4035	3.63078	5.95564	8.74121	13.0031
-1.05688	2.41166	1.41203	3.62168	5.9442	8.68991	12.9338
-1.05588	2.38454	1.42116	3.66377	5.85272	8.68215	12.8597
-1.05488	2.3466	1.38221	3.65156	5.74946	8.70749	12.7976
-1.05388	2.40211	1.42038	3.59206	5.70407	8.73848	12.731
-1.05288	2.3361	1.38254	3.56596	5.74298	8.79097	12.6604
-1.05188	2.34885	1.39134	3.60031	5.81835	8.81334	12.6424
-1.05088	2.37248	1.40066	3.61008	5.84209	8.80517	12.5732
-1.04988	2.303	1.36197	3.54622	5.79142	8.75841	12.5736
-1.04888	2.35506	1.40033	3.51811	5.68965	8.68324	12.5867
-1.04788	2.32842	1.36279	3.55475	5.59178	8.58121	12.5641
-1.04688	2.29146	1.37174	3.56644	5.56908	8.52045	12.5687
-1.04588	2.34737	1.38134	3.5197	5.62428	8.48904	12.5901
-1.04488	2.28182	1.34286	3.48196	5.69144	8.48002	12.5911
-1.04388	2.29546	1.38138	3.50915	5.70547	8.51398	12.5923
-1.04288	2.31935	1.34401	3.53356	5.63144	8.54613	12.5733
-1.04188	2.25089	1.35313	3.49424	5.52681	8.56263	12.5457
-1.04088	2.30344	1.3629	3.43801	5.47241	8.57011	12.5057
-1.03988	2.27758	1.32463	3.45031	5.49273	8.5374	12.4768
-1.03888	2.2412	1.36342	3.48917	5.56784	8.45262	12.4022
-1.03788	2.29717	1.32631	3.45765	5.63624	8.3756	12.3574
-1.03688	2.23221	1.33556	3.40866	5.62942	8.28782	12.3122
-1.03588	2.24634	1.34561	3.41337	5.54469	8.24284	12.2541
-1.03488	2.27053	1.30763	3.4532	5.44522	8.2391	12.2524
-1.03388	2.2022	1.34644	3.43622	5.40253	8.26817	12.2034
-1.03288	2.25542	1.3097	3.36951	5.44615	8.30162	12.2009
-1.03188	2.22965	1.31907	3.36799	5.52059	8.3581	12.2132
-1.03088	2.19376	1.32922	3.41108	5.54814	8.38697	12.2272
-1.02988	2.24976	1.29153	3.4013	5.50391	8.38113	12.2266
-1.02888	2.18538	1.33043	3.34692	5.40614	8.33555	12.2346
-1.02788	2.19983	1.29398	3.32255	5.31132	8.26408	12.2519
-1.02688	2.22461	1.30351	3.36376	5.29549	8.16656	12.2101
-1.02588	2.15709	1.3139	3.37818	5.35627	8.10986	12.2252
-1.02488	2.21011	1.27641	3.31316	5.42975	8.08497	12.1664
-1.02388	2.18453	1.31531	3.28953	5.44606	8.07877	12.0991
-1.02288	2.14925	1.27914	3.32871	5.37605	8.11559	12.0668
-1.02188	2.20597	1.28888	3.33638	5.27637	8.14925	12.0051
-1.02088	2.1419	1.29929	3.29199	5.22068	8.16618	11.9271
-1.01988	2.15635	1.26216	3.25518	5.24099	8.17704	11.8732
-1.01888	2.18117	1.30122	3.28414	5.31137	8.14148	11.8182
-1.01788	2.11404	1.26513	3.31315	5.37823	8.05927	11.7886
-1.01688	2.16762	1.2751	3.27461	5.37085	7.98603	11.7622
-1.01588	2.14281	1.28557	3.22159	5.2853	7.9007	11.7529
-1.01488	2.10809	1.24862	3.23679	5.19053	7.85808	11.7281
-1.01388	2.16508	1.28786	3.27965	5.15299	7.85694	11.754
-1.01288	2.10183	1.25198	3.24739	5.20074	7.88756	11.7476
-1.01188	2.11677	1.262	3.19642	5.28357	7.92276	11.7415
-1.01088	2.14197	1.27262	3.20894	5.31038	7.97898	11.7524
-1.00988	2.07571	1.23595	3.24357	5.26603	8.00733	11.7083
-1.00888	2.12938	1.27524	3.22648	5.17248	8.0064	11.7108
-1.00788	2.10502	1.23945	3.16586	5.07755	7.962	11.6664
-1.00688	2.07071	1.24977	3.16332	5.0636	7.89099	11.6111
-1.00588	2.12808	1.26055	3.20858	5.12527	7.79533	11.5524
-1.00488	2.06553	1.22402	3.20048	5.19377	7.74366	11.5103
-1.00388	2.08095	1.26349	3.14579	5.21076	7.72007	11.4579
-1.00288	2.10627	1.22791	3.12619	5.14027	7.71625	11.398
-1.00188	2.04054	1.23838	3.16865	5.04146	7.75562	11.3862
-1.00088	2.09464	1.24935	3.1854	4.99295	7.79198	11.3299
-0.99988	2.07095	1.213	3.12775	5.01481	7.81082	11.343
-0.99888	2.03698	1.25246	3.10327	5.09141	7.82539	11.3677
-0.99788	2.09438	1.21716	3.14345	5.16326	7.79643	11.3547
-0.99688	2.0322	1.22772	3.15782	5.15988	7.7183	11.3758
-0.99588	2.04822	1.2388	3.11723	5.07765	7.6481	11.4091
-0.99488	2.07413	1.20267	3.08497	4.98561	7.56486	11.4215
-0.99388	2.00896	1.24232	3.11589	4.94785	7.52822	11.4332
-0.99288	2.06312	1.20706	3.14597	4.99746	7.52932	11.4237
-0.99188	2.03948	1.2178	3.11407	5.07698	7.56345	11.4074
-0.99088	2.0059	1.22895	3.06318	5.10678	7.60045	11.3764
-0.98988	2.07857	1.20152	3.09338	5.09076	7.69949	11.406
-0.98888	2.03479	1.25304	3.16179	5.03244	7.79208	11.43
-0.98788	2.06665	1.22892	3.14707	4.97094	7.84817	11.4797
-0.98688	2.10543	1.24899	3.11277	4.98287	7.84874	11.5114
-0.98588	2.05013	1.26723	3.12984	5.06533	7.81127	11.511
-0.98488	2.1103	1.23622	3.1743	5.1511	7.73868	11.5494
-0.98388	2.08918	1.27809	3.1633	5.17518	7.69414	11.5201
-0.98288	2.0539	1.24255	3.10134	5.1068	7.66593	11.5161
-0.98188	2.10581	1.25026	3.0946	5.0006	7.64366	11.5054
-0.98088	2.03483	1.25527	3.13017	4.93314	7.65314	11.4762
-0.97988	2.03712	1.21064	3.10545	4.93183	7.64625	11.415
-0.97888	2.04529	1.23845	3.03326	4.97257	7.61321	11.3435
-0.97788	1.95884	1.18889	2.98842	4.99922	7.56006	11.2598
-0.97688	1.98747	1.1825	2.99826	4.94542	7.45094	11.1105
-0.97588	1.93509	1.17364	2.98248	4.8076	7.28418	10.9936
-0.97488	1.86887	1.1156	2.88336	4.6531	7.11653	10.7878
-0.97388	1.88969	1.13026	2.81772	4.54838	6.92763	10.5551
-0.97288	1.78854	1.06788	2.81817	4.52113	6.77123	10.3472
-0.97188	1.76176	1.04932	2.78036	4.52002	6.64722	10.1005
-0.97088	1.74241	1.02866	2.68488	4.46403	6.54585	9.82582
-0.96988	1.62908	0.95957	2.59635	4.33368	6.44047	9.56144
-0.96888	1.63251	0.96394	2.56588	4.14726	6.35313	9.2847
-0.96788	1.55622	0.89209	2.53093	3.95795	6.23169	9.0248
-0.96688	1.46768	0.86489	2.4315	3.84228	6.07633	8.76009

## Sheet: Fig. 2a (15 mM n-BuBr)
Potential, iR-corrected (V vs.Fc/Fc+)	Current (μA) at 0.05 V/s	Current (μA) at 0.08 V/s	Current (μA) at 0.13 V/s	Current (μA) at 0.2 V/s	Current (μA) at 0.32 V/s	Current (μA) at 0.5 V/s
-0.96588	-0.2099	-0.41616	-0.3991	-0.45355	-0.777	-0.43474
-0.96688	-0.23594	-0.42506	-0.42643	-0.49725	-0.81794	-0.5902
-0.96788	-0.26006	-0.43381	-0.45294	-0.53923	-0.85633	-0.73367
-0.96888	-0.28236	-0.4424	-0.47862	-0.57952	-0.89228	-0.86563
-0.96988	-0.30288	-0.45083	-0.50348	-0.61817	-0.92593	-0.98657
-0.97088	-0.32172	-0.45912	-0.52753	-0.65519	-0.95739	-1.097
-0.97188	-0.33895	-0.46726	-0.55077	-0.69063	-0.98679	-1.19739
-0.97288	-0.35463	-0.47525	-0.57321	-0.72451	-1.01424	-1.28824
-0.97388	-0.36885	-0.4831	-0.59484	-0.75686	-1.03987	-1.37004
-0.97488	-0.38168	-0.49081	-0.61568	-0.78772	-1.0638	-1.44329
-0.97588	-0.39318	-0.49839	-0.63573	-0.81712	-1.08615	-1.50846
-0.97688	-0.40345	-0.50583	-0.65499	-0.84508	-1.10704	-1.56606
-0.97788	-0.41254	-0.51315	-0.67347	-0.87164	-1.1266	-1.61657
-0.97888	-0.42053	-0.52033	-0.69117	-0.89683	-1.14494	-1.66049
-0.97988	-0.42751	-0.52739	-0.70811	-0.92069	-1.16219	-1.69831
-0.98088	-0.43353	-0.53433	-0.72427	-0.94323	-1.17847	-1.73051
-0.98188	-0.43868	-0.54114	-0.73967	-0.9645	-1.1939	-1.75759
-0.98288	-0.44303	-0.54784	-0.75431	-0.98453	-1.2086	-1.78004
-0.98388	-0.44666	-0.55443	-0.76819	-1.00334	-1.22269	-1.79834
-0.98488	-0.44963	-0.5609	-0.78133	-1.02097	-1.23629	-1.813
-0.98588	-0.45202	-0.56727	-0.79372	-1.03745	-1.24953	-1.8245
-0.98688	-0.45391	-0.57353	-0.80537	-1.05281	-1.26253	-1.83334
-0.98788	-0.45537	-0.57969	-0.81629	-1.06708	-1.27541	-1.84
-0.98888	-0.45648	-0.58574	-0.82647	-1.08029	-1.28829	-1.84497
-0.98988	-0.4573	-0.5917	-0.83593	-1.09248	-1.30129	-1.84875
-0.99088	-0.45321	-0.59717	-0.80512	-1.06293	-1.34118	-1.8492
-0.99188	-0.45691	-0.62151	-0.83908	-1.05084	-1.41425	-1.88417
-0.99288	-0.4655	-0.6234	-0.83344	-1.11951	-1.46732	-1.89763
-0.99388	-0.47087	-0.60786	-0.83991	-1.11332	-1.45624	-1.93957
-0.99488	-0.46985	-0.61464	-0.85663	-1.08084	-1.41251	-1.95935
-0.99588	-0.46697	-0.63925	-0.83952	-1.13048	-1.42531	-1.9661
-0.99688	-0.47106	-0.64136	-0.88275	-1.16306	-1.47603	-1.99386
-0.99788	-0.47985	-0.62569	-0.84577	-1.11345	-1.53268	-1.99356
-0.99888	-0.48529	-0.63241	-0.90391	-1.14013	-1.52069	-2.00622
-0.99988	-0.48434	-0.65715	-0.85646	-1.19166	-1.48152	-2.01812
-1.00088	-0.48142	-0.65918	-0.91679	-1.16202	-1.45345	-2.04153
-1.00188	-0.48547	-0.6434	-0.8723	-1.14987	-1.48739	-2.07432
-1.00288	-0.49421	-0.64987	-0.92387	-1.21909	-1.5583	-2.09869
-1.00388	-0.49942	-0.67441	-0.89342	-1.21172	-1.56782	-2.12563
-1.00488	-0.49829	-0.67652	-0.92765	-1.17853	-1.54193	-2.14199
-1.00588	-0.49529	-0.66048	-0.92109	-1.22664	-1.51174	-2.1422
-1.00688	-0.4993	-0.6669	-0.92688	-1.25748	-1.54862	-2.16058
-1.00788	-0.50796	-0.69148	-0.9428	-1.20714	-1.62073	-2.17158
-1.00888	-0.51314	-0.6935	-0.92523	-1.2339	-1.67796	-2.19413
-1.00988	-0.51194	-0.67741	-0.96795	-1.28504	-1.67194	-2.22939
-1.01088	-0.50886	-0.68357	-0.92994	-1.25415	-1.6328	-2.25209
-1.01188	-0.51284	-0.70818	-0.98813	-1.24127	-1.65055	-2.28213
-1.01288	-0.52155	-0.71036	-0.94019	-1.30961	-1.69927	-2.28182
-1.01388	-0.52667	-0.69407	-1.0002	-1.30124	-1.75372	-2.29329
-1.01488	-0.5254	-0.70013	-0.95452	-1.26748	-1.7371	-2.2907
-1.01588	-0.5223	-0.72478	-1.00593	-1.31671	-1.6907	-2.29269
-1.01688	-0.52621	-0.72694	-0.97472	-1.34676	-1.65776	-2.32253
-1.01788	-0.53493	-0.71061	-1.00892	-1.2961	-1.69047	-2.33059
-1.01888	-0.54014	-0.7165	-1.00182	-1.32224	-1.76083	-2.3637
-1.01988	-0.53873	-0.7411	-1.00789	-1.3732	-1.77082	-2.37701
-1.02088	-0.53569	-0.74336	-1.02348	-1.34137	-1.74792	-2.38029
-1.02188	-0.53961	-0.72687	-1.006	-1.32937	-1.71851	-2.41144
-1.02288	-0.54836	-0.73263	-1.04817	-1.39772	-1.75794	-2.40483
-1.02388	-0.55347	-0.75732	-1.00984	-1.38904	-1.82937	-2.41782
-1.02488	-0.55203	-0.75961	-1.06774	-1.35444	-1.88647	-2.42838
-1.02588	-0.54898	-0.74321	-1.01911	-1.40425	-1.87757	-2.45518
-1.02688	-0.5529	-0.74886	-1.07957	-1.43379	-1.83175	-2.48861
-1.02788	-0.56156	-0.77354	-1.03309	-1.38269	-1.84421	-2.5163
-1.02888	-0.56672	-0.77606	-1.08473	-1.40987	-1.88987	-2.54516
-1.02988	-0.56525	-0.75941	-1.05275	-1.46101	-1.94346	-2.56109
-1.03088	-0.56217	-0.76498	-1.08762	-1.42847	-1.92799	-2.55801
-1.03188	-0.5662	-0.78981	-1.07992	-1.41606	-1.88356	-2.5755
-1.03288	-0.57486	-0.79235	-1.0858	-1.48388	-1.84984	-2.58943
-1.03388	-0.58005	-0.77583	-1.10144	-1.47451	-1.88281	-2.61511
-1.03488	-0.57856	-0.78136	-1.08395	-1.44011	-1.95175	-2.65179
-1.03588	-0.57543	-0.80631	-1.12623	-1.49104	-1.96159	-2.68156
-1.03688	-0.57951	-0.80904	-1.08768	-1.52099	-1.93705	-2.7148
-1.03788	-0.58827	-0.79242	-1.14582	-1.46966	-1.90573	-2.7181
-1.03888	-0.59352	-0.79795	-1.09654	-1.49722	-1.94027	-2.73091
-1.03988	-0.59209	-0.82303	-1.15783	-1.54863	-2.01004	-2.73726
-1.04088	-0.58897	-0.82581	-1.11106	-1.51423	-2.06459	-2.74263
-1.04188	-0.5931	-0.80921	-1.16292	-1.50252	-2.0606	-2.77832
-1.04288	-0.60195	-0.81461	-1.13097	-1.57109	-2.0173	-2.78458
-1.04388	-0.60717	-0.83978	-1.1665	-1.56195	-2.03402	-2.82383
-1.04488	-0.60583	-0.84281	-1.15921	-1.52715	-2.0838	-2.84048
-1.04588	-0.60279	-0.82613	-1.16555	-1.57951	-2.14084	-2.84558
-1.04688	-0.60701	-0.83155	-1.18139	-1.6086	-2.1248	-2.86845
-1.04788	-0.61599	-0.85688	-1.16412	-1.55712	-2.08124	-2.85704
-1.04888	-0.62121	-0.85991	-1.20671	-1.58492	-2.04811	-2.87108
-1.04988	-0.61984	-0.8433	-1.16799	-1.6376	-2.07989	-2.88317
-1.05088	-0.61689	-0.84863	-1.22687	-1.60321	-2.14943	-2.90733
-1.05188	-0.62112	-0.87411	-1.17781	-1.5918	-2.16052	-2.94183
-1.05288	-0.63022	-0.87739	-1.24031	-1.66081	-2.14194	-2.96953
-1.05388	-0.63559	-0.86062	-1.19318	-1.65061	-2.11457	-2.99754
-1.05488	-0.63432	-0.86602	-1.24585	-1.61583	-2.15522	-3.01478
-1.05588	-0.63144	-0.89158	-1.21375	-1.66975	-2.23351	-3.01236
-1.05688	-0.63583	-0.89496	-1.24988	-1.69931	-2.29293	-3.03021
-1.05788	-0.64516	-0.87834	-1.24285	-1.64883	-2.28473	-3.04322
-1.05888	-0.65068	-0.88372	-1.2499	-1.67767	-2.24009	-3.06703
-1.05988	-0.64945	-0.90947	-1.26615	-1.7308	-2.2548	-3.1015
-1.06088	-0.64678	-0.91306	-1.24898	-1.69499	-2.29826	-3.12829
-1.06188	-0.65133	-0.8964	-1.29199	-1.68392	-2.35648	-3.16085
-1.06288	-0.66088	-0.90184	-1.25323	-1.75329	-2.34351	-3.1616
-1.06388	-0.66661	-0.92788	-1.31315	-1.74393	-2.30023	-3.18036
-1.06488	-0.66558	-0.9316	-1.26416	-1.70874	-2.2732	-3.1888
-1.06588	-0.663	-0.91493	-1.32806	-1.76386	-2.3085	-3.19041
-1.06688	-0.66784	-0.9204	-1.28118	-1.79319	-2.38363	-3.22396
-1.06788	-0.67747	-0.9466	-1.3346	-1.74281	-2.39828	-3.23301
-1.06888	-0.68349	-0.95068	-1.30199	-1.77227	-2.37569	-3.27257
-1.06988	-0.68263	-0.93412	-1.3388	-1.82736	-2.34429	-3.2905
-1.07088	-0.68035	-0.9398	-1.33273	-1.79154	-2.37977	-3.2944
-1.07188	-0.68538	-0.96641	-1.34068	-1.7821	-2.45293	-3.32375
-1.07288	-0.6953	-0.97075	-1.35783	-1.85187	-2.51222	-3.31075
-1.07388	-0.70158	-0.95448	-1.34157	-1.84275	-2.50745	-3.32795
-1.07488	-0.70087	-0.9602	-1.38603	-1.80749	-2.46113	-3.34247
-1.07588	-0.69875	-0.98712	-1.34697	-1.86418	-2.47914	-3.37099
-1.07688	-0.70419	-0.9919	-1.40823	-1.89451	-2.5264	-3.41059
-1.07788	-0.71448	-0.97567	-1.35942	-1.84469	-2.58858	-3.43929
-1.07888	-0.72102	-0.98178	-1.42514	-1.87505	-2.58017	-3.47122
-1.07988	-0.72063	-1.00922	-1.37814	-1.93167	-2.53537	-3.49337
-1.08088	-0.71874	-1.0143	-1.43331	-1.8955	-2.50212	-3.49583
-1.08188	-0.72453	-0.99846	-1.40141	-1.88695	-2.53458	-3.51644
-1.08288	-0.7352	-1.00478	-1.43918	-1.95858	-2.60643	-3.53388
-1.08388	-0.74207	-1.0326	-1.43389	-1.95021	-2.61937	-3.5688
-1.08488	-0.74201	-1.03815	-1.44302	-1.91529	-2.60084	-3.60643
-1.08588	-0.74041	-1.02253	-1.46169	-1.97395	-2.57238	-3.64135
-1.08688	-0.74653	-1.02929	-1.44605	-2.00529	-2.61215	-3.68001
-1.08788	-0.75761	-1.0576	-1.49259	-1.95649	-2.69215	-3.68643
-1.08888	-0.76486	-1.06354	-1.45436	-1.98828	-2.75691	-3.70455
-1.08988	-0.76517	-1.0483	-1.51749	-2.04747	-2.75686	-3.71297
-1.09088	-0.76397	-1.05532	-1.4695	-2.01219	-2.71057	-3.71928
-1.09188	-0.77047	-1.08409	-1.5374	-2.00542	-2.72902	-3.75969
-1.09288	-0.78207	-1.09058	-1.49186	-2.07957	-2.78109	-3.77252
-1.09388	-0.78971	-1.07555	-1.54899	-2.07205	-2.84576	-3.81754
-1.09488	-0.79034	-1.08304	-1.51822	-2.0369	-2.83932	-3.84462
-1.09588	-0.78955	-1.11248	-1.558	-2.098	-2.79952	-3.85477
-1.09688	-0.79644	-1.11936	-1.55486	-2.13067	-2.76862	-3.89325
-1.09788	-0.80856	-1.10474	-1.56568	-2.08279	-2.8064	-3.88718
-1.09888	-0.81672	-1.11259	-1.58718	-2.11777	-2.88479	-3.90743
-1.09988	-0.81762	-1.14258	-1.57285	-2.17989	-2.90426	-3.92809
-1.10088	-0.81725	-1.14996	-1.6221	-2.14607	-2.8902	-3.96481
-1.10188	-0.82463	-1.13557	-1.58479	-2.14066	-2.86066	-4.01042
-1.10288	-0.83728	-1.14396	-1.65099	-2.21675	-2.89786	-4.04785
-1.10388	-0.84593	-1.17462	-1.60393	-2.21099	-2.97964	-4.0857
-1.10488	-0.84728	-1.18246	-1.67505	-2.17717	-3.04437	-4.11045
-1.10588	-0.84729	-1.16856	-1.63132	-2.24195	-3.04603	-4.115
-1.10688	-0.85511	-1.17741	-1.69095	-2.27706	-3.00767	-4.13985
-1.10788	-0.86825	-1.2087	-1.66155	-2.22996	-3.03097	-4.1612
-1.10888	-0.87741	-1.21717	-1.70377	-2.26689	-3.08375	-4.20047
-1.10988	-0.87909	-1.20353	-1.70313	-2.33185	-3.15827	-4.24847
-1.11088	-0.87946	-1.2129	-1.71572	-2.29948	-3.16165	-4.28942
-1.11188	-0.88776	-1.24497	-1.74069	-2.29688	-3.12642	-4.33615
-1.11288	-0.90142	-1.25388	-1.72805	-2.3768	-3.1002	-4.34754
-1.11388	-0.91107	-1.24064	-1.78076	-2.37326	-3.13485	-4.36609
-1.11488	-0.9133	-1.25064	-1.74431	-2.34092	-3.21906	-4.38589
-1.11588	-0.91402	-1.28351	-1.8144	-2.40844	-3.24041	-4.39907
-1.11688	-0.9229	-1.29303	-1.76884	-2.44596	-3.22969	-4.44762
-1.11788	-0.9371	-1.2801	-1.84415	-2.40058	-3.20652	-4.4679
-1.11888	-0.94725	-1.29068	-1.80245	-2.44124	-3.25076	-4.51867
-1.11988	-0.94974	-1.32432	-1.86508	-2.51045	-3.34014	-4.55657
-1.12088	-0.95081	-1.33443	-1.83778	-2.48019	-3.41677	-4.57437
-1.12188	-0.96024	-1.32198	-1.8823	-2.48021	-3.42856	-4.62107
-1.12288	-0.97501	-1.33303	-1.88493	-2.56445	-3.39333	-4.62233
-1.12388	-0.98572	-1.3675	-1.89927	-2.56348	-3.41997	-4.65017
-1.12488	-0.98867	-1.37824	-1.92846	-2.53295	-3.47507	-4.68201
-1.12588	-0.99013	-1.36604	-1.91694	-2.60467	-3.55355	-4.72878
-1.12688	-1.00005	-1.37789	-1.97394	-2.64606	-3.56101	-4.78776
-1.12788	-1.01558	-1.41327	-1.93825	-2.60268	-3.52509	-4.83567
-1.12888	-1.02685	-1.42449	-2.013	-2.64642	-3.50136	-4.88467
-1.12988	-1.03022	-1.41272	-1.96817	-2.72042	-3.54684	-4.92138
-1.13088	-1.03211	-1.4251	-2.04792	-2.69197	-3.64083	-4.93663
-1.13188	-1.04255	-1.46127	-2.00813	-2.69432	-3.67791	-4.97176
-1.13288	-1.05871	-1.47307	-2.07477	-2.78426	-3.6819	-5.00713
-1.13388	-1.07054	-1.46154	-2.04971	-2.78711	-3.66297	-5.06299
-1.13488	-1.07436	-1.47465	-2.09704	-2.75864	-3.70641	-5.12522
-1.13588	-1.07663	-1.51173	-2.10324	-2.83565	-3.7984	-5.18348
-1.13688	-1.08761	-1.52402	-2.11945	-2.88105	-3.88133	-5.2448
-1.13788	-1.10459	-1.51292	-2.15336	-2.8387	-3.90221	-5.26984
-1.13888	-1.11717	-1.52657	-2.14325	-2.88612	-3.87139	-5.30334
-1.13988	-1.12138	-1.56462	-2.20606	-2.96578	-3.90492	-5.33257
-1.14088	-1.12418	-1.57765	-2.17092	-2.93933	-3.96991	-5.35941
-1.14188	-1.13589	-1.56671	-2.25139	-2.94424	-4.06139	-5.42737
-1.14288	-1.15373	-1.58128	-2.20729	-3.04056	-4.08499	-5.47096
-1.14388	-1.1671	-1.62036	-2.293	-3.04628	-4.06191	-5.54511
-1.14488	-1.17184	-1.63377	-2.25463	-3.01843	-4.04366	-5.60183
-1.14588	-1.17518	-1.62317	-2.32604	-3.10161	-4.09286	-5.63732
-1.14688	-1.18772	-1.63846	-2.30395	-3.15303	-4.19356	-5.69548
-1.14788	-1.20649	-1.67865	-2.3542	-3.11108	-4.24212	-5.71598
-1.14888	-1.22081	-1.69275	-2.3644	-3.16283	-4.25412	-5.75973
-1.14988	-1.22618	-1.68242	-2.38206	-3.24841	-4.23929	-5.80759
-1.15088	-1.23017	-1.69878	-2.4215	-3.22311	-4.28985	-5.87515
-1.15188	-1.24361	-1.74033	-2.41155	-3.23048	-4.39852	-5.95702
-1.15288	-1.26355	-1.75507	-2.48115	-3.33383	-4.49997	-6.02425
-1.15388	-1.27896	-1.74532	-2.4457	-3.34449	-4.53676	-6.09727
-1.15488	-1.28515	-1.76257	-2.5329	-3.31817	-4.51683	-6.14775
-1.15588	-1.28984	-1.80554	-2.48854	-3.40707	-4.55458	-6.17597
-1.15688	-1.3044	-1.82115	-2.58074	-3.46393	-4.6243	-6.22904
-1.15788	-1.32568	-1.81174	-2.54393	-3.42162	-4.73125	-6.28223
-1.15888	-1.34234	-1.83032	-2.62074	-3.4777	-4.76864	-6.36124
-1.15988	-1.34954	-1.87498	-2.60169	-3.57143	-4.7564	-6.45241
-1.16088	-1.35509	-1.89128	-2.65537	-3.54814	-4.74201	-6.53564
-1.16188	-1.37101	-1.88246	-2.6707	-3.55795	-4.79728	-6.61986
-1.16288	-1.39398	-1.90242	-2.69028	-3.66999	-4.91584	-6.66324
-1.16388	-1.41207	-1.9489	-2.73723	-3.68418	-4.98145	-6.70617
-1.16488	-1.42044	-1.96646	-2.72742	-3.65839	-5.00886	-6.74501
-1.16588	-1.42715	-1.95834	-2.80637	-3.7552	-5.00366	-6.78984
-1.16688	-1.44465	-1.98006	-2.77057	-3.81963	-5.05832	-6.88525
-1.16788	-1.46948	-2.02865	-2.86772	-3.77789	-5.17371	-6.96073
-1.16888	-1.48931	-2.04728	-2.82301	-3.84006	-5.29008	-7.06065
-1.16988	-1.49914	-2.04014	-2.92443	-3.94302	-5.342	-7.14655
-1.17088	-1.50719	-2.06377	-2.89003	-3.92206	-5.32881	-7.20745
-1.17188	-1.52645	-2.11497	-2.97444	-3.93438	-5.36834	-7.28552
-1.17288	-1.55371	-2.13521	-2.96054	-4.05723	-5.44486	-7.32
-1.17388	-1.57581	-2.12912	-3.01905	-4.07729	-5.56966	-7.38628
-1.17488	-1.5874	-2.15519	-3.04284	-4.05313	-5.63391	-7.46292
-1.17588	-1.59713	-2.20907	-3.06503	-4.16055	-5.63371	-7.5672
-1.17688	-1.61847	-2.23078	-3.12365	-4.23461	-5.63242	-7.69209
-1.17788	-1.64835	-2.22611	-3.11522	-4.19415	-5.69645	-7.7976
-1.17888	-1.67303	-2.25478	-3.20848	-4.26298	-5.83016	-7.89825
-1.17988	-1.68662	-2.31185	-3.17323	-4.37945	-5.91753	-7.97473
-1.18088	-1.6983	-2.3356	-3.28496	-4.36252	-5.96314	-8.02809
-1.18188	-1.72218	-2.33228	-3.2419	-4.37891	-5.9593	-8.10115
-1.18288	-1.7551	-2.364	-3.35728	-4.51661	-6.01284	-8.18523
-1.18388	-1.78271	-2.42459	-3.32757	-4.54524	-6.14479	-8.3047
-1.18488	-1.79871	-2.45037	-3.42381	-4.52242	-6.29188	-8.43649
-1.18588	-1.81279	-2.44916	-3.41924	-4.64186	-6.37493	-8.56205
-1.18688	-1.83646	-2.48412	-3.48601	-4.7297	-6.38062	-8.68162
-1.18788	-1.87525	-2.54875	-3.52294	-4.69186	-6.43009	-8.75702
-1.18888	-1.90708	-2.57724	-3.55035	-4.77057	-6.51978	-8.83022
-1.18988	-1.92627	-2.57784	-3.62694	-4.90415	-6.66935	-8.90386
-1.19088	-1.94325	-2.61687	-3.62129	-4.89333	-6.75908	-8.98332
-1.19188	-1.97375	-2.68586	-3.73512	-4.91444	-6.7772	-9.12119
-1.19288	-2.0144	-2.71706	-3.70238	-5.06972	-6.77963	-9.24036
-1.19388	-2.04972	-2.72043	-3.83532	-5.11015	-6.85084	-9.39679
-1.19488	-2.07208	-2.76368	-3.79629	-5.09096	-7.00888	-9.52525
-1.19588	-2.092	-2.8375	-3.93109	-5.22763	-7.1332	-9.62378
-1.19688	-2.12632	-2.87182	-3.90994	-5.33423	-7.20996	-9.72369
-1.19788	-2.17154	-2.87793	-4.02282	-5.30177	-7.22452	-9.78121
-1.19888	-2.21155	-2.92637	-4.03215	-5.39237	-7.29182	-9.883
-1.19988	-2.23787	-3.00549	-4.11147	-5.54892	-7.44547	-10.0034
-1.20088	-2.26154	-3.04318	-4.16852	-5.54757	-7.62127	-10.1593
-1.20188	-2.30034	-3.05283	-4.20444	-5.57768	-7.73392	-10.3384
-1.20288	-2.35088	-3.10646	-4.30595	-5.75644	-7.75533	-10.4931
-1.20388	-2.39613	-3.19147	-4.30646	-5.81366	-7.8134	-10.6381
-1.20488	-2.42724	-3.23321	-4.44885	-5.8013	-7.92395	-10.7465
-1.20588	-2.4553	-3.24644	-4.42263	-5.95805	-8.11235	-10.829
-1.20688	-2.49924	-3.30614	-4.58412	-6.08864	-8.24784	-10.9363
-1.20788	-2.55589	-3.39749	-4.55341	-6.06559	-8.29929	-11.0643
-1.20888	-2.60717	-3.44335	-4.71477	-6.17229	-8.31939	-11.2364
-1.20988	-2.64385	-3.46099	-4.70768	-6.35672	-8.41035	-11.4268
-1.21088	-2.67702	-3.5273	-4.84318	-6.36997	-8.6013	-11.6159
-1.21188	-2.72665	-3.6255	-4.87294	-6.41066	-8.76901	-11.7925
-1.21288	-2.78994	-3.67615	-4.96961	-6.61727	-8.88331	-11.9137
-1.21388	-2.84795	-3.69822	-5.05431	-6.69649	-8.9214	-12.0284
-1.21488	-2.89075	-3.77172	-5.1026	-6.69466	-9.00691	-12.1368
-1.21588	-2.92981	-3.87729	-5.237	-6.87674	-9.19954	-12.265
-1.21688	-2.9858	-3.93318	-5.24776	-7.03722	-9.42901	-12.4629
-1.21788	-3.05664	-3.96099	-5.42665	-7.02732	-9.59208	-12.6623
-1.21888	-3.12218	-4.04209	-5.4115	-7.15243	-9.65182	-12.8965
-1.21988	-3.17168	-4.15532	-5.60871	-7.36893	-9.73639	-13.099
-1.22088	-3.21727	-4.21686	-5.59254	-7.40124	-9.87505	-13.2617
-1.22188	-3.28007	-4.25033	-5.78626	-7.4559	-10.1182	-13.4221
-1.22288	-3.35868	-4.33988	-5.79953	-7.69392	-10.31	-13.5371
-1.22388	-3.43242	-4.46134	-5.96258	-7.80112	-10.4007	-13.6996
-1.22488	-3.48948	-4.52882	-6.02053	-7.81212	-10.4508	-13.8896
-1.22588	-3.5421	-4.56896	-6.13923	-8.02113	-10.5729	-14.1231
-1.22688	-3.61234	-4.66693	-6.25851	-8.21444	-10.8189	-14.389
-1.22788	-3.69901	-4.79661	-6.32364	-8.22082	-11.0517	-14.6336
-1.22888	-3.78116	-4.87015	-6.49771	-8.36608	-11.2198	-14.8601
-1.22988	-3.846	-4.91662	-6.52275	-8.61896	-11.2912	-15.0418
-1.23088	-3.90603	-5.02374	-6.74265	-8.67466	-11.414	-15.195
-1.23188	-3.98373	-5.16168	-6.74278	-8.74496	-11.6574	-15.3704
-1.23288	-4.07832	-5.24126	-6.97969	-9.01439	-11.9513	-15.572
-1.23388	-4.16891	-5.29479	-6.98273	-9.15193	-12.1737	-15.8313
-1.23488	-4.24169	-5.41026	-7.21124	-9.17762	-12.2683	-16.1145
-1.23588	-4.3126	-5.55629	-7.24962	-9.41134	-12.3811	-16.4018
-1.23688	-4.39623	-5.64205	-7.44142	-9.64037	-12.5654	-16.6731
-1.23788	-4.49832	-5.70187	-7.53067	-9.66583	-12.8677	-16.8809
-1.23888	-4.59696	-5.82625	-7.67124	-9.83063	-13.1208	-17.0739
-1.23988	-4.67765	-5.9797	-7.8272	-10.1171	-13.2542	-17.2571
-1.24088	-4.75145	-6.07093	-7.90942	-10.1963	-13.3375	-17.4635
-1.24188	-4.84295	-6.13726	-8.12293	-10.2819	-13.5026	-17.7475
-1.24288	-4.9521	-6.26926	-8.16303	-10.5809	-13.8038	-18.0276
-1.24388	-5.05782	-6.42944	-8.42185	-10.7491	-14.0949	-18.3565
-1.24488	-5.14526	-6.52553	-8.43714	-10.7891	-14.3076	-18.6507
-1.24588	-5.22491	-6.5973	-8.70913	-11.0451	-14.4053	-18.9046
-1.24688	-5.32164	-6.73643	-8.7303	-11.3042	-14.5565	-19.1576
-1.24788	-5.43601	-6.90189	-8.98806	-11.3473	-14.8474	-19.3542
-1.24888	-5.54729	-7.00175	-9.04833	-11.5255	-15.1953	-19.5928
-1.24988	-5.64031	-7.0787	-9.26171	-11.842	-15.4637	-19.8568
-1.25088	-5.72458	-7.22326	-9.37748	-11.9443	-15.5879	-20.1683
-1.25188	-5.82462	-7.39281	-9.53306	-12.0396	-15.7328	-20.5144
-1.25288	-5.9423	-7.49545	-9.7177	-12.3587	-15.9634	-20.841
-1.25388	-6.05709	-7.57518	-9.80962	-12.55	-16.3162	-21.1541
-1.25488	-6.15358	-7.72406	-10.0515	-12.5989	-16.6096	-21.4168
-1.25588	-6.24034	-7.896	-10.0989	-12.8667	-16.765	-21.6518
-1.25688	-6.34149	-7.99916	-10.3826	-13.1469	-16.8646	-21.8983
-1.25788	-6.46004	-8.08117	-10.4043	-13.2021	-17.0546	-22.1618
-1.25888	-6.57582	-8.23178	-10.6962	-13.3842	-17.3977	-22.4769
-1.25988	-6.67333	-8.40402	-10.7244	-13.7147	-17.7276	-22.8105
-1.26088	-6.76013	-8.50644	-10.9943	-13.8298	-17.9628	-23.1496
-1.26188	-6.85977	-8.58826	-11.0634	-13.9256	-18.0716	-23.479
-1.26288	-6.9764	-8.73984	-11.281	-14.2493	-18.2442	-23.753
-1.26388	-7.09056	-8.91004	-11.407	-14.4521	-18.5699	-24.0199
-1.26488	-7.18621	-9.0096	-11.5598	-14.4994	-18.9449	-24.2627
-1.26588	-7.27041	-9.08998	-11.7534	-14.7628	-19.2178	-24.5158
-1.26688	-7.36564	-9.23928	-11.8377	-15.0474	-19.3365	-24.8251
-1.26788	-7.47705	-9.40544	-12.085	-15.1028	-19.4721	-25.1192
-1.26888	-7.58675	-9.50045	-12.1223	-15.2736	-19.712	-25.4643
-1.26988	-7.67799	-9.57699	-12.4051	-15.5998	-20.0854	-25.7825
-1.27088	-7.75603	-9.72113	-12.4143	-15.7119	-20.3805	-26.074
-1.27188	-7.84389	-9.88064	-12.6985	-15.7938	-20.5176	-26.3645
-1.27288	-7.94703	-9.96866	-12.7145	-16.1005	-20.6035	-26.5998
-1.27388	-8.04912	-10.0399	-12.969	-16.2969	-20.7986	-26.8593
-1.27488	-8.13333	-10.1784	-13.0254	-16.3285	-21.1528	-27.1177
-1.27588	-8.20405	-10.3298	-13.2209	-16.5675	-21.4677	-27.4047
-1.27688	-8.28243	-10.4089	-13.3313	-16.8367	-21.663	-27.7178
-1.27788	-8.37494	-10.4723	-13.4574	-16.8776	-21.7324	-28.021
-1.27888	-8.4669	-10.6022	-13.6313	-17.0192	-21.8784	-28.3238
-1.27988	-8.54115	-10.7425	-13.6858	-17.3211	-22.1875	-28.5891
-1.28088	-8.60118	-10.8109	-13.9081	-17.415	-22.5373	-28.83
-1.28188	-8.66749	-10.865	-13.9137	-17.4676	-22.7659	-29.0664
-1.28288	-8.74685	-10.9838	-14.1643	-17.7384	-22.8265	-29.2904
-1.28388	-8.82602	-11.1116	-14.1407	-17.9096	-22.9259	-29.5456
-1.28488	-8.88855	-11.1682	-14.3864	-17.9123	-23.1389	-29.8031
-1.28588	-8.93578	-11.2106	-14.3677	-18.1085	-23.474	-30.0647
-1.28688	-8.98776	-11.3172	-14.5773	-18.3421	-23.7077	-30.3314
-1.28788	-9.05223	-11.4306	-14.5958	-18.3522	-23.7666	-30.5573
-1.28888	-9.11672	-11.4733	-14.7429	-18.447	-23.7861	-30.7863
-1.28988	-9.16563	-11.5035	-14.8115	-18.7032	-23.9286	-30.9809
-1.29088	-9.19887	-11.5961	-14.8873	-18.762	-24.2222	-31.1587
-1.29188	-9.23529	-11.694	-15.0135	-18.7705	-24.466	-31.3689
-1.29288	-9.28373	-11.7223	-15.0171	-18.9876	-24.574	-31.5369
-1.29388	-9.33298	-11.7389	-15.187	-19.1161	-24.5571	-31.7499
-1.29488	-9.36751	-11.8169	-15.1423	-19.0748	-24.6328	-31.9506
-1.29588	-9.38607	-11.8988	-15.3345	-19.2145	-24.8774	-32.1424
-1.29688	-9.40674	-11.9124	-15.2607	-19.3955	-25.1412	-32.3473
-1.29788	-9.43927	-11.9153	-15.4453	-19.363	-25.2669	-32.4875
-1.29888	-9.47307	-11.9778	-15.3763	-19.402	-25.2237	-32.6392
-1.29988	-9.4928	-12.0437	-15.5231	-19.5993	-25.2315	-32.7606
-1.30088	-9.49709	-12.0429	-15.4888	-19.6117	-25.3645	-32.8803
-1.30188	-9.50274	-12.0316	-15.575	-19.5688	-25.6018	-33.0182
-1.30288	-9.51994	-12.0796	-15.5872	-19.7238	-25.7232	-33.1522
-1.30388	-9.53915	-12.13	-15.6044	-19.8007	-25.6708	-33.3077
-1.30488	-9.54515	-12.1151	-15.6692	-19.7106	-25.5913	-33.4377
-1.30588	-9.536	-12.091	-15.6182	-19.7911	-25.6446	-33.5475
-1.30688	-9.52781	-12.1244	-15.7255	-19.9145	-25.8455	-33.6387
-1.30788	-9.53104	-12.1607	-15.6284	-19.8349	-25.9767	-33.6919
-1.30888	-9.53686	-12.1331	-15.7561	-19.819	-25.9646	-33.7468
-1.30988	-9.53018	-12.0966	-15.6321	-19.9557	-25.8392	-33.7942
-1.31088	-9.50911	-12.1171	-15.7532	-19.9183	-25.8206	-33.8472
-1.31188	-9.48874	-12.1398	-15.635	-19.8284	-25.9686	-33.9229
-1.31288	-9.47973	-12.1008	-15.7213	-19.9243	-26.1149	-33.9775
-1.31388	-9.47411	-12.0536	-15.6369	-19.9503	-26.1166	-34.0411
-1.31488	-9.45662	-12.0615	-15.6682	-19.8165	-25.9671	-34.0707
-1.31588	-9.42515	-12.0725	-15.6278	-19.8449	-25.8827	-34.0628
-1.31688	-9.39483	-12.024	-15.5966	-19.9129	-25.9247	-34.0656
-1.31788	-9.37585	-11.967	-15.6073	-19.7909	-26.0615	-34.0125
-1.31888	-9.3607	-11.9647	-15.5142	-19.7304	-26.0758	-34.0022
-1.31988	-9.33531	-11.9673	-15.5684	-19.8171	-25.918	-33.9978
-1.32088	-9.29635	-11.9116	-15.4354	-19.7375	-25.7525	-34.0012
-1.32188	-9.25892	-11.8475	-15.5105	-19.6129	-25.7189	-34.0277
-1.32288	-9.23297	-11.8365	-15.353	-19.6629	-25.8198	-33.9966
-1.32388	-9.21091	-11.8303	-15.4255	-19.6464	-25.8399	-33.9661
-1.32488	-9.17832	-11.768	-15.275	-19.4818	-25.734	-33.8936
-1.32588	-9.13316	-11.6977	-15.32	-19.4748	-25.5352	-33.808
-1.32688	-9.09043	-11.6795	-15.2015	-19.5013	-25.4479	-33.7398
-1.32788	-9.05916	-11.667	-15.1991	-19.3518	-25.5141	-33.6773
-1.32888	-9.03162	-11.6003	-15.123	-19.2637	-25.5757	-33.6498
-1.32988	-8.99409	-11.5252	-15.0658	-19.3124	-25.4983	-33.6084
-1.33088	-8.94483	-11.5009	-15.039	-19.2014	-25.2812	-33.554
-1.33188	-8.89853	-11.484	-14.9263	-19.0571	-25.138	-33.4819
-1.33288	-8.86407	-11.4146	-14.9435	-19.0785	-25.1096	-33.3627
-1.33388	-8.83277	-11.3355	-14.7947	-19.0313	-25.1631	-33.2377
-1.33488	-8.79172	-11.3067	-14.8354	-18.8499	-25.1002	-33.1127
-1.33588	-8.74002	-11.2864	-14.6644	-18.8228	-24.8846	-32.9963
-1.33688	-8.6918	-11.2151	-14.7085	-18.8178	-24.6758	-32.9124
-1.33788	-8.65557	-11.1336	-14.543	-18.6512	-24.5936	-32.8157
-1.33888	-8.62214	-11.1007	-14.5665	-18.5515	-24.6339	-32.7338
-1.33988	-8.57892	-11.078	-14.4309	-18.5755	-24.5985	-32.6286
-1.34088	-8.52612	-11.0063	-14.4154	-18.446	-24.4428	-32.4791
-1.34188	-8.47751	-10.9235	-14.3211	-18.2965	-24.2056	-32.3487
-1.34288	-8.44082	-10.8883	-14.2575	-18.3014	-24.0765	-32.1714
-1.34388	-8.4063	-10.8647	-14.2105	-18.2343	-24.0902	-32.0445
-1.34488	-8.36217	-10.7934	-14.0974	-18.0485	-24.0912	-31.9177
-1.34588	-8.30944	-10.7102	-14.0949	-18.0163	-23.972	-31.8015
-1.34688	-8.26159	-10.6731	-13.9484	-17.9937	-23.7296	-31.7193
-1.34788	-8.22538	-10.6492	-13.9719	-17.8213	-23.563	-31.5811
-1.34888	-8.19099	-10.5792	-13.8032	-17.7232	-23.5053	-31.4466
-1.34988	-8.14671	-10.4957	-13.8357	-17.7347	-23.5194	-31.2806
-1.35088	-8.09474	-10.4581	-13.6703	-17.5952	-23.4273	-31.1054
-1.35188	-8.04841	-10.4348	-13.6885	-17.4508	-23.198	-30.9565
-1.35288	-8.01345	-10.3665	-13.5492	-17.4513	-22.981	-30.8132
-1.35388	-7.97958	-10.2837	-13.5357	-17.3741	-22.8795	-30.7036
-1.35488	-7.93584	-10.2457	-13.4355	-17.1926	-22.8893	-30.5782
-1.35588	-7.88504	-10.2234	-13.3784	-17.1634	-22.8272	-30.4401
-1.35688	-7.8406	-10.1574	-13.3228	-17.1325	-22.665	-30.2964
-1.35788	-7.80736	-10.0756	-13.2203	-16.9609	-22.4315	-30.1226
-1.35888	-7.77471	-10.0378	-13.2105	-16.8718	-22.2965	-29.9583
-1.35988	-7.73189	-10.0168	-13.0753	-16.8799	-22.2978	-29.8018
-1.36088	-7.68272	-9.95312	-13.0934	-16.7373	-22.2839	-29.649
-1.36188	-7.64078	-9.87302	-12.9351	-16.6055	-22.1658	-29.523
-1.36288	-7.60961	-9.8354	-12.9665	-16.6091	-21.9363	-29.3781
-1.36388	-7.57813	-9.81635	-12.8084	-16.5278	-21.774	-29.2414
-1.36488	-7.53676	-9.75574	-12.8306	-16.3552	-21.7087	-29.0877
-1.36588	-7.48963	-9.6771	-12.6955	-16.3352	-21.7138	-28.9156
-1.36688	-7.45017	-9.6405	-12.6905	-16.3011	-21.6235	-28.7767
-1.36788	-7.4213	-9.6234	-12.5918	-16.1351	-21.4073	-28.6059
-1.36888	-7.39142	-9.56549	-12.5469	-16.0591	-21.2047	-28.4725
-1.36988	-7.35148	-9.48868	-12.4908	-16.0689	-21.1089	-28.3438
-1.37088	-7.30659	-9.45309	-12.4024	-15.9282	-21.1214	-28.212
-1.37188	-7.2697	-9.43804	-12.3922	-15.8094	-21.0737	-28.1055
-1.37288	-7.24312	-9.38302	-12.2706	-15.8194	-20.9329	-27.9522
-1.37388	-7.21488	-9.30787	-12.29	-15.7386	-20.7232	-27.8124
-1.37488	-7.17668	-9.2735	-12.1442	-15.578	-20.598	-27.6636
-1.37588	-7.13384	-9.26064	-12.1796	-15.5706	-20.6001	-27.5194
-1.37688	-7.09958	-9.20848	-12.0312	-15.5379	-20.5945	-27.4012
-1.37788	-7.07564	-9.13568	-12.061	-15.3799	-20.4907	-27.2785
-1.37888	-7.04934	-9.10252	-11.9323	-15.3177	-20.2834	-27.176
-1.37988	-7.0127	-9.09181	-11.9385	-15.3317	-20.1394	-27.0491
-1.38088	-6.97219	-9.04246	-11.8445	-15.1944	-20.0832	-26.9108
-1.38188	-6.94038	-8.97107	-11.8125	-15.0889	-20.1006	-26.7775
-1.38288	-6.9187	-8.93913	-11.759	-15.1074	-20.036	-26.6347
-1.38388	-6.89427	-8.93078	-11.6839	-15.0293	-19.8497	-26.5029
-1.38488	-6.85931	-8.88387	-11.6761	-14.8794	-19.6732	-26.3897
-1.38588	-6.82091	-8.81454	-11.5676	-14.8836	-19.5898	-26.2739
-1.38688	-6.79158	-8.78409	-11.5922	-14.8543	-19.6121	-26.1703
-1.38788	-6.77205	-8.77817	-11.4573	-14.7039	-19.5733	-26.0431
-1.38888	-6.74934	-8.73398	-11.5001	-14.6565	-19.4457	-25.9151
-1.38988	-6.71608	-8.66628	-11.3602	-14.6761	-19.2529	-25.7834
-1.39088	-6.67975	-8.63727	-11.399	-14.5433	-19.1438	-25.6413
-1.39188	-6.65271	-8.63326	-11.276	-14.4503	-19.1622	-25.543
-1.39288	-6.63521	-8.5913	-11.2928	-14.4773	-19.1744	-25.4108
-1.39388	-6.61432	-8.52542	-11.2039	-14.4019	-19.0964	-25.3214
-1.39488	-6.58275	-8.4977	-11.1842	-14.2627	-18.9129	-25.219
-1.39588	-6.54825	-8.49587	-11.1349	-14.2785	-18.7878	-25.1056
-1.39688	-6.52348	-8.45644	-11.0714	-14.2536	-18.7462	-25.0106
-1.39788	-6.50797	-8.39211	-11.0685	-14.1091	-18.7739	-24.8708
-1.39888	-6.48864	-8.36608	-10.97	-14.073	-18.7183	-24.7624
-1.39988	-6.45864	-8.36629	-11.0002	-14.0982	-18.5455	-24.6557
-1.40088	-6.42599	-8.32883	-10.8741	-13.969	-18.3823	-24.554
-1.40188	-6.40327	-8.26629	-10.9247	-13.8866	-18.3092	-24.4797
-1.40288	-6.38974	-8.24148	-10.7914	-13.9225	-18.3428	-24.3919
-1.40388	-6.37188	-8.24381	-10.839	-13.8508	-18.3217	-24.3142
-1.40488	-6.3434	-8.20856	-10.7209	-13.7197	-18.2162	-24.2135
-1.40588	-6.31245	-8.14724	-10.7485	-13.7449	-18.0425	-24.0994
-1.40688	-6.29172	-8.12392	-10.6635	-13.7247	-17.9493	-23.9949
-1.40788	-6.27989	-8.1281	-10.6542	-13.5865	-17.9843	-23.8869
-1.40888	-6.26358	-8.09481	-10.6095	-13.561	-18.0058	-23.7968
-1.40988	-6.23679	-8.03511	-10.5552	-13.5937	-17.938	-23.7273
-1.41088	-6.20752	-8.01297	-10.5574	-13.4692	-17.7647	-23.6451
-1.41188	-6.1884	-8.01901	-10.4673	-13.3946	-17.649	-23.5707
-1.41288	-6.17847	-7.98764	-10.5039	-13.438	-17.6262	-23.4692
-1.41388	-6.16365	-7.92906	-10.3845	-13.3694	-17.671	-23.3731
-1.41488	-6.1382	-7.9084	-10.4428	-13.2447	-17.637	-23.2698
-1.41588	-6.11058	-7.91648	-10.3147	-13.2797	-17.4784	-23.1642
-1.41688	-6.09316	-7.88673	-10.3712	-13.2646	-17.331	-23.1043
-1.41788	-6.08487	-7.82962	-10.2569	-13.1312	-17.2728	-23.0194
-1.41888	-6.07163	-7.81013	-10.2931	-13.1148	-17.3238	-22.9684
-1.41988	-6.04752	-7.81988	-10.2116	-13.1533	-17.3154	-22.9017
-1.42088	-6.0215	-7.79192	-10.2117	-13.0325	-17.2165	-22.8191
-1.42188	-6.00583	-7.736	-10.1715	-12.9654	-17.0516	-22.7516
-1.42288	-5.99935	-7.71815	-10.1249	-13.0175	-16.9691	-22.6465
-1.42388	-5.98758	-7.72954	-10.1315	-12.9527	-17.0208	-22.5753
-1.42488	-5.9649	-7.70319	-10.0479	-12.8334	-17.0588	-22.5038
-1.42588	-5.94045	-7.64861	-10.0909	-12.8756	-17.0052	-22.4357
-1.42688	-5.92635	-7.63173	-9.97654	-12.8645	-16.8468	-22.3902
-1.42788	-5.92132	-7.64502	-10.0421	-12.7351	-16.7471	-22.3338
-1.42888	-5.91117	-7.62046	-9.91773	-12.7266	-16.7367	-22.2851
-1.42988	-5.88981	-7.56675	-9.98256	-12.7719	-16.8019	-22.2095
-1.43088	-5.86679	-7.55139	-9.87054	-12.6557	-16.7775	-22.1238
-1.43188	-5.85425	-7.56638	-9.91489	-12.5959	-16.6272	-22.0482
-1.43288	-5.85064	-7.54319	-9.8366	-12.6544	-16.4887	-21.9725
-1.43388	-5.84186	-7.49095	-9.84564	-12.5928	-16.4439	-21.9137
-1.43488	-5.82201	-7.47658	-9.80912	-12.4783	-16.5107	-21.8689
-1.43588	-5.8004	-7.49327	-9.76899	-12.5275	-16.5188	-21.818
-1.43688	-5.78931	-7.47168	-9.78109	-12.5214	-16.4326	-21.7679
-1.43788	-5.7873	-7.42022	-9.70298	-12.395	-16.2832	-21.6881
-1.43888	-5.77993	-7.40728	-9.75184	-12.3936	-16.2193	-21.6162
-1.43988	-5.76135	-7.42549	-9.64161	-12.4443	-16.2847	-21.5449
-1.44088	-5.741	-7.40529	-9.71491	-12.3306	-16.3348	-21.4605
-1.44188	-5.73154	-7.35525	-9.59451	-12.2764	-16.2889	-21.4213
-1.44288	-5.73093	-7.34337	-9.66721	-12.3418	-16.1322	-21.3535
-1.44388	-5.72478	-7.36316	-9.55769	-12.2826	-16.0342	-21.3243
-1.44488	-5.70759	-7.3446	-9.60965	-12.1722	-16.0345	-21.2771
-1.44588	-5.68851	-7.29532	-9.53444	-12.2281	-16.1073	-21.2126
-1.44688	-5.68039	-7.2847	-9.55101	-12.2256	-16.0929	-21.1716
-1.44788	-5.68139	-7.30604	-9.51896	-12.1029	-15.9506	-21.0808
-1.44888	-5.67657	-7.28874	-9.48559	-12.1074	-15.8251	-21.0287
-1.44988	-5.6606	-7.24073	-9.50183	-12.1646	-15.7966	-20.9804
-1.45088	-5.64285	-7.23105	-9.42872	-12.0539	-15.8787	-20.9313
-1.45188	-5.63604	-7.25399	-9.48323	-12.0047	-15.8965	-20.9042
-1.45288	-5.63845	-7.23821	-9.37727	-12.0765	-15.8176	-20.8688
-1.45388	-5.63498	-7.19111	-9.45757	-12.0218	-15.6705	-20.8364
-1.45488	-5.62041	-7.18285	-9.33988	-11.9146	-15.6092	-20.7837
-1.45588	-5.60399	-7.20727	-9.42031	-11.9766	-15.6867	-20.7195
-1.45688	-5.59845	-7.19271	-9.31317	-11.9782	-15.7435	-20.6602
-1.45788	-5.60236	-7.14678	-9.37217	-11.8587	-15.7075	-20.6024
-1.45888	-5.60025	-7.13939	-9.29991	-11.8693	-15.5613	-20.5592
-1.45988	-5.58681	-7.16526	-9.32365	-11.9312	-15.4797	-20.5338
-1.46088	-5.57189	-7.15235	-9.29434	-11.8241	-15.4969	-20.4979
-1.46188	-5.56776	-7.10721	-9.26724	-11.7797	-15.5808	-20.4658
-1.46288	-5.57303	-7.10122	-9.28788	-11.857	-15.5697	-20.4095
-1.46388	-5.5724	-7.12853	-9.22026	-11.8058	-15.4279	-20.3598
-1.46488	-5.56032	-7.11684	-9.28009	-11.7023	-15.3059	-20.3012
-1.46588	-5.54675	-7.07303	-9.17805	-11.7709	-15.2872	-20.2363
-1.46688	-5.54406	-7.06787	-9.26483	-11.7762	-15.3812	-20.2159
-1.46788	-5.55075	-7.09668	-9.15061	-11.659	-15.4044	-20.1659
-1.46888	-5.55154	-7.08646	-9.23821	-11.6747	-15.3321	-20.1499
-1.46988	-5.54078	-7.04356	-9.13362	-11.7415	-15.1942	-20.1232
-1.47088	-5.52865	-7.03978	-9.19983	-11.6373	-15.1485	-20.0809
-1.47188	-5.52738	-7.06995	-9.13004	-11.5981	-15.2382	-20.0611
-1.47288	-5.53557	-7.06122	-9.16123	-11.6814	-15.3002	-19.992
-1.47388	-5.53791	-7.0198	-9.13465	-11.6337	-15.267	-19.956
-1.47488	-5.52851	-7.01688	-9.11383	-11.5343	-15.1242	-19.9239
-1.47588	-5.51757	-7.04847	-9.13796	-11.6079	-15.0466	-19.897
-1.47688	-5.51779	-7.04132	-9.07511	-11.6165	-15.0757	-19.8896
-1.47788	-5.52731	-7.00077	-9.13975	-11.5031	-15.171	-19.8724
-1.47888	-5.53101	-6.9993	-9.04199	-11.5251	-15.1662	-19.864
-1.47988	-5.52312	-7.03252	-9.13493	-11.5959	-15.0361	-19.8332
-1.48088	-5.51369	-7.02665	-9.02468	-11.4939	-14.9306	-19.7868
-1.48188	-5.51548	-6.98749	-9.11917	-11.4596	-14.9219	-19.7468
-1.48288	-5.52663	-6.98694	-9.0174	-11.547	-15.0262	-19.7028
-1.48388	-5.53169	-7.02163	-9.09037	-11.5013	-15.0616	-19.6785
-1.48488	-5.52521	-7.01742	-9.02355	-11.4069	-14.9878	-19.6687
-1.48588	-5.51728	-6.97926	-9.06144	-11.4868	-14.8559	-19.6511
-1.48688	-5.52058	-6.98013	-9.03795	-11.4986	-14.8195	-19.6409
-1.48788	-5.53314	-7.01614	-9.02431	-11.3884	-14.9171	-19.6018
-1.48888	-5.53952	-7.0133	-9.0525	-11.415	-14.9883	-19.5609
-1.48988	-5.53461	-6.9766	-8.99636	-11.4896	-14.9562	-19.5269
-1.49088	-5.52817	-6.9783	-9.06485	-11.3902	-14.819	-19.4749
-1.49188	-5.53278	-7.01577	-8.97181	-11.3621	-14.7536	-19.4651
-1.49288	-5.54692	-7.01459	-9.06964	-11.4553	-14.7939	-19.4263
-1.49388	-5.55468	-6.97881	-8.96354	-11.4129	-14.8963	-19.4267
-1.49488	-5.55111	-6.98184	-9.06392	-11.3231	-14.8993	-19.4154
-1.49588	-5.54607	-7.02066	-8.96598	-11.409	-14.7707	-19.3864
-1.49688	-5.55206	-7.02083	-9.04476	-11.4229	-14.6717	-19.3853
-1.49788	-5.56761	-6.98643	-8.98075	-11.3166	-14.6742	-19.3314
-1.49888	-5.57687	-6.9904	-9.02513	-11.3485	-14.7847	-19.3055
-1.49988	-5.57469	-7.03062	-9.00446	-11.4264	-14.8225	-19.2818
-1.50088	-5.5711	-7.03234	-8.9973	-11.3303	-14.7554	-19.2626
-1.50188	-5.57849	-6.99897	-9.02869	-11.3078	-14.6309	-19.2619
-1.50288	-5.59547	-7.00402	-8.97839	-11.404	-14.6104	-19.2598
-1.50388	-5.60603	-7.04546	-9.05033	-11.3642	-14.7224	-19.2604
-1.50488	-5.60507	-7.04856	-8.9624	-11.2795	-14.8008	-19.2414
-1.50588	-5.60308	-7.0167	-9.06443	-11.3705	-14.7754	-19.2095
-1.50688	-5.61194	-7.02259	-8.96302	-11.3869	-14.6445	-19.1796
-1.50788	-5.63015	-7.06523	-9.06914	-11.2848	-14.5846	-19.1477
-1.50888	-5.6421	-7.06993	-8.97486	-11.3217	-14.6344	-19.13
-1.50988	-5.64239	-7.03893	-9.05953	-11.4023	-14.7418	-19.1332
-1.51088	-5.64173	-7.04608	-8.99823	-11.3091	-14.7439	-19.1292
-1.51188	-5.65203	-7.09	-9.04921	-11.2921	-14.6209	-19.1286
-1.51288	-5.67148	-7.09593	-9.03127	-11.3916	-14.5319	-19.0991
-1.51388	-5.68466	-7.06621	-9.03036	-11.3556	-14.551	-19.0805
-1.51488	-5.68634	-7.0741	-9.06479	-11.2759	-14.6725	-19.0542
-1.51588	-5.68692	-7.11917	-9.02045	-11.371	-14.7178	-19.0119
-1.51688	-5.69852	-7.1266	-9.09549	-11.3898	-14.6569	-19.0127
-1.51788	-5.71928	-7.09797	-9.0131	-11.2922	-14.5393	-18.9876
-1.51888	-5.73376	-7.10683	-9.11847	-11.3336	-14.5251	-19.0053
-1.51988	-5.73663	-7.15294	-9.02137	-11.4173	-14.6423	-19.0075
-1.52088	-5.73847	-7.1616	-9.13199	-11.3269	-14.7212	-18.992
-1.52188	-5.75134	-7.13429	-9.04178	-11.3154	-14.6998	-19.0024
-1.52288	-5.77324	-7.14385	-9.1314	-11.4177	-14.575	-18.9662
-1.52388	-5.7888	-7.19104	-9.07247	-11.3836	-14.5281	-18.9535
-1.52488	-5.79314	-7.20148	-9.12945	-11.3087	-14.595	-18.9398
-1.52588	-5.79642	-7.17508	-9.11452	-11.4084	-14.7082	-18.9294
-1.52688	-5.81061	-7.18575	-9.11986	-11.4298	-14.7156	-18.9437
-1.52788	-5.83394	-7.23402	-9.15663	-11.3373	-14.5984	-18.9508
-1.52888	-5.85069	-7.2455	-9.11834	-11.3828	-14.5154	-18.9653
-1.52988	-5.85626	-7.22056	-9.19576	-11.4684	-14.5363	-18.9625
-1.53088	-5.86091	-7.23203	-9.11931	-11.3804	-14.6635	-18.9453
-1.53188	-5.87644	-7.28142	-9.22745	-11.3738	-14.7084	-18.9288
-1.53288	-5.90107	-7.29437	-9.13541	-11.4798	-14.6445	-18.907
-1.53388	-5.91906	-7.27032	-9.25071	-11.4483	-14.5395	-18.899
-1.53488	-5.92598	-7.28276	-9.16465	-11.3786	-14.5357	-18.9095
-1.53588	-5.93198	-7.33315	-9.25958	-11.4828	-14.6624	-18.9127
-1.53688	-5.94886	-7.34752	-9.20394	-11.5058	-14.7462	-18.9254
-1.53788	-5.97496	-7.32501	-9.26635	-11.4172	-14.7265	-18.9139
-1.53888	-5.99426	-7.33814	-9.25321	-11.4682	-14.6083	-18.8979
-1.53988	-6.00229	-7.38964	-9.26491	-11.5565	-14.5667	-18.8777
-1.54088	-6.0099	-7.40553	-9.30411	-11.4718	-14.634	-18.8499
-1.54188	-6.03831	-7.39817	-9.29578	-11.5009	-14.7809	-18.9026
-1.54288	-6.08112	-7.43459	-9.40815	-11.656	-14.85	-18.9712
-1.54388	-6.11673	-7.50835	-9.36828	-11.6703	-14.7964	-19.0861
-1.54488	-6.1399	-7.5441	-9.5055	-11.6415	-14.7805	-19.1803
-1.54588	-6.16035	-7.53897	-9.43927	-11.7786	-14.8569	-19.2421
-1.54688	-6.18921	-7.56524	-9.57225	-11.8233	-15.0181	-19.3073
-1.54788	-6.22425	-7.62598	-9.498	-11.7479	-15.0891	-19.2973
-1.54888	-6.24904	-7.64662	-9.59774	-11.8031	-15.0329	-19.299
-1.54988	-6.25914	-7.62459	-9.538	-11.8823	-14.9206	-19.2791
-1.55088	-6.26516	-7.63268	-9.5907	-11.7767	-14.8969	-19.2415
-1.55188	-6.27815	-7.67439	-9.5575	-11.7461	-14.9816	-19.2001
-1.55288	-6.29612	-7.67555	-9.54516	-11.8148	-15.0123	-19.1385
-1.55388	-6.30287	-7.63303	-9.54928	-11.7327	-14.9265	-19.0637
-1.55488	-6.2939	-7.61985	-9.4775	-11.6064	-14.7319	-18.9487
-1.55588	-6.2804	-7.64067	-9.50694	-11.6457	-14.5985	-18.7951
-1.55688	-6.27374	-7.62113	-9.38066	-11.5888	-14.5628	-18.6213
-1.55788	-6.2715	-7.55742	-9.42747	-11.4121	-14.5589	-18.4247
-1.55888	-6.25778	-7.52328	-9.27004	-11.3688	-14.4406	-18.2235
-1.55988	-6.22821	-7.52339	-9.31176	-11.349	-14.1889	-18.025
-1.56088	-6.19424	-7.48345	-9.14492	-11.1463	-13.9677	-17.8077
-1.56188	-6.16738	-7.39981	-9.15451	-11.0257	-13.8345	-17.5851
-1.56288	-6.14534	-7.34603	-9.00429	-11.0049	-13.7874	-17.3189
-1.56388	-6.11194	-7.32763	-8.97039	-10.8351	-13.6525	-17.0374
-1.56488	-6.06318	-7.2701	-8.85038	-10.6278	-13.4042	-16.7423
-1.56588	-6.0107	-7.16946	-8.75659	-10.5902	-13.1026	-16.4215
-1.56488	-5.96638	-7.09952	-8.68003	-10.4582	-12.9009	-16.1399
-1.56388	-5.92744	-7.06611	-8.5335	-10.2138	-12.8155	-15.8156
-1.56288	-5.87807	-6.99518	-8.49035	-10.1104	-12.6837	-15.5332
-1.56188	-5.81438	-6.88207	-8.29762	-10.0333	-12.4521	-15.2375
-1.56088	-5.74815	-6.8006	-8.28065	-9.77805	-12.1208	-14.9195
-1.55988	-5.69147	-6.75753	-8.06638	-9.61356	-11.8608	-14.6153
-1.55888	-5.6416	-6.67866	-8.05672	-9.55518	-11.7083	-14.2626
-1.55788	-5.5824	-6.55867	-7.84356	-9.35307	-11.5956	-13.9429
-1.55688	-5.51027	-6.47211	-7.81418	-9.12384	-11.3851	-13.6279
-1.55588	-5.43755	-6.42585	-7.62997	-9.07201	-11.0618	-13.3223
-1.55488	-5.37613	-6.34585	-7.57028	-8.93078	-10.7838	-13.0528
-1.55388	-5.32328	-6.2265	-7.42985	-8.68643	-10.6076	-12.786
-1.55288	-5.26279	-6.14218	-7.32604	-8.59227	-10.5355	-12.535
-1.55188	-5.19139	-6.10065	-7.24426	-8.53122	-10.3973	-12.2749
-1.55088	-5.12154	-6.0275	-7.10317	-8.30083	-10.1631	-12.0052
-1.54988	-5.06531	-5.91719	-7.07162	-8.17319	-9.9	-11.7583
-1.54888	-5.01998	-5.84422	-6.9014	-8.15954	-9.74255	-11.5261
-1.54788	-4.96901	-5.81638	-6.91428	-8.00949	-9.72071	-11.3336
-1.54688	-4.90954	-5.75986	-6.74007	-7.84499	-9.66835	-11.1874
-1.54588	-4.85442	-5.66838	-6.77928	-7.86775	-9.53894	-11.0596
-1.54488	-4.81551	-5.61651	-6.62526	-7.80959	-9.33764	-10.9663
-1.54388	-4.79018	-5.61304	-6.66577	-7.66057	-9.22482	-10.8716
-1.54288	-4.76205	-5.58374	-6.56085	-7.67414	-9.24169	-10.812
-1.54188	-4.72802	-5.5222	-6.59268	-7.72933	-9.32325	-10.7806
-1.54088	-4.6892	-5.48579	-6.52456	-7.58951	-9.29334	-10.7139
-1.53988	-4.65831	-5.48377	-6.48314	-7.53073	-9.12334	-10.6574
-1.53888	-4.63574	-5.44809	-6.45713	-7.57367	-8.98906	-10.5626
-1.53788	-4.60455	-5.37156	-6.36925	-7.469	-8.93946	-10.5049
-1.53688	-4.56193	-5.32859	-6.384	-7.34101	-8.98407	-10.4374
-1.53588	-4.52034	-5.32747	-6.25701	-7.38811	-8.96041	-10.3455
-1.53488	-4.49086	-5.29328	-6.30467	-7.34101	-8.82818	-10.2829
-1.53388	-4.47027	-5.21899	-6.15953	-7.18948	-8.66444	-10.1609
-1.53288	-4.4414	-5.17806	-6.21954	-7.18625	-8.59702	-10.0701
-1.53188	-4.40094	-5.17892	-6.07786	-7.20708	-8.6448	-9.98307
-1.53088	-4.36166	-5.14716	-6.12063	-7.05384	-8.65552	-9.90481
-1.52988	-4.3346	-5.07494	-6.00791	-6.9975	-8.57233	-9.8522
-1.52888	-4.31623	-5.0361	-6.01964	-7.04577	-8.39767	-9.79652
-1.52788	-4.28974	-5.03933	-5.94776	-6.94846	-8.29201	-9.7441
-1.52688	-4.25152	-5.00948	-5.91227	-6.82756	-8.29282	-9.67
-1.52588	-4.21424	-4.93932	-5.89334	-6.88142	-8.3353	-9.57656
-1.52488	-4.18942	-4.90248	-5.81297	-6.84176	-8.28061	-9.48349
-1.52388	-4.17321	-4.90751	-5.83581	-6.69743	-8.11007	-9.39022
-1.52288	-4.14877	-4.8798	-5.71755	-6.70234	-7.98148	-9.3201
-1.52188	-4.11253	-4.81157	-5.77341	-6.7306	-7.94736	-9.26894
-1.52088	-4.07734	-4.77684	-5.63644	-6.58498	-8.00829	-9.21645
-1.51988	-4.05441	-4.78367	-5.7039	-6.53588	-8.00148	-9.17076
-1.51888	-4.0399	-4.75745	-5.57065	-6.59066	-7.88791	-9.09667
-1.51788	-4.01736	-4.69126	-5.62101	-6.49869	-7.7384	-9.02062
-1.51688	-3.9832	-4.65817	-5.51652	-6.38509	-7.68668	-8.9369
-1.51588	-3.94982	-4.66648	-5.53458	-6.44526	-7.74665	-8.84066
-1.51488	-3.9288	-4.64223	-5.47066	-6.41293	-7.76595	-8.79374
-1.51388	-3.91611	-4.57762	-5.44196	-6.27518	-7.69389	-8.72194
-1.51288	-3.8952	-4.54619	-5.43027	-6.28642	-7.52892	-8.68909
-1.51188	-3.86287	-4.55619	-5.35651	-6.32057	-7.43185	-8.64946
-1.51088	-3.83125	-4.53333	-5.38544	-6.18151	-7.44649	-8.58774
-1.50988	-3.8118	-4.47055	-5.27402	-6.13808	-7.50108	-8.54888
-1.50888	-3.80073	-4.44076	-5.33619	-6.19932	-7.45908	-8.45638
-1.50788	-3.78155	-4.45214	-5.20656	-6.11394	-7.3056	-8.39216
-1.50688	-3.75092	-4.43086	-5.27906	-6.00677	-7.19398	-8.33098
-1.50588	-3.72087	-4.3695	-5.15313	-6.07094	-7.17107	-8.27298
-1.50488	-3.70298	-4.34128	-5.20877	-6.04353	-7.24474	-8.24761
-1.50388	-3.69347	-4.35407	-5.11115	-5.9119	-7.24589	-8.21437
-1.50288	-3.67575	-4.33392	-5.13432	-5.92812	-7.14245	-8.18511
-1.50188	-3.64665	-4.27434	-5.0771	-5.96768	-7.00334	-8.13934
-1.50088	-3.61819	-4.24756	-5.05466	-5.83568	-6.95653	-8.06113
-1.49988	-3.60157	-4.26143	-5.0485	-5.79663	-7.02718	-7.98917
-1.49888	-3.59345	-4.2428	-4.98	-5.86224	-7.05745	-7.91782
-1.49788	-3.57721	-4.18452	-5.01413	-5.78104	-6.9974	-7.86595
-1.49688	-3.54948	-4.15909	-4.90908	-5.67874	-6.84976	-7.83791
-1.49588	-3.52248	-4.17413	-4.9762	-5.74682	-6.76661	-7.80505
-1.49488	-3.50711	-4.15647	-4.85284	-5.72462	-6.79058	-7.78324
-1.49388	-3.5002	-4.09968	-4.92909	-5.59796	-6.85121	-7.73044
-1.49288	-3.48537	-4.07541	-4.80965	-5.61868	-6.81572	-7.66625
-1.49188	-3.45907	-4.09142	-4.86852	-5.66145	-6.67091	-7.60264
-1.49088	-3.43335	-4.07515	-4.77693	-5.53494	-6.56543	-7.52263
-1.48988	-3.41918	-4.01948	-4.80376	-5.49924	-6.5482	-7.4841
-1.48888	-3.41344	-3.99648	-4.75195	-5.56824	-6.62901	-7.42899
-1.48788	-3.39992	-4.01346	-4.73371	-5.49148	-6.64564	-7.40857
-1.48688	-3.3748	-3.9979	-4.73169	-5.39388	-6.55063	-7.38902
-1.48588	-3.35036	-3.94374	-4.66749	-5.46406	-6.4265	-7.34298
-1.48488	-3.33749	-3.9218	-4.70583	-5.44568	-6.39126	-7.32085
-1.48388	-3.33272	-3.93942	-4.60533	-5.32238	-6.4613	-7.24559
-1.48288	-3.3203	-3.92501	-4.67576	-5.34579	-6.49811	-7.1973
-1.48188	-3.29647	-3.87182	-4.55832	-5.39077	-6.44067	-7.14884
-1.48088	-3.27309	-3.85082	-4.63639	-5.26967	-6.29685	-7.10303
-1.47988	-3.26124	-3.86938	-4.52275	-5.23798	-6.21437	-7.08616
-1.47888	-3.2574	-3.85562	-4.58412	-5.30927	-6.24328	-7.06725
-1.47788	-3.24596	-3.80377	-4.49743	-5.23653	-6.3089	-7.05694
-1.47688	-3.22333	-3.78378	-4.52678	-5.14186	-6.28195	-7.02358
-1.47588	-3.20097	-3.80285	-4.4801	-5.21231	-6.14763	-6.96629
-1.47488	-3.18991	-3.78992	-4.46525	-5.19732	-6.05454	-6.91232
-1.47388	-3.18672	-3.73878	-4.46654	-5.0781	-6.04955	-6.85005
-1.47288	-3.17619	-3.7197	-4.40554	-5.10394	-6.13149	-6.8086
-1.47188	-3.15459	-3.7392	-4.44612	-5.15116	-6.14925	-6.78857
-1.47088	-3.13307	-3.72673	-4.35042	-5.03368	-6.05755	-6.76504
-1.46988	-3.12286	-3.67682	-4.42198	-5.00353	-5.93578	-6.7551
-1.46888	-3.12047	-3.65834	-4.30895	-5.07654	-5.90135	-6.71773
-1.46788	-3.11065	-3.67815	-4.38748	-5.00615	-5.97547	-6.67624
-1.46688	-3.08989	-3.66651	-4.27868	-4.91577	-6.0142	-6.62076
-1.46588	-3.06919	-3.61736	-4.34029	-4.98741	-5.96675	-6.55081
-1.46488	-3.05966	-3.59961	-4.25761	-4.97427	-5.83139	-6.52483
-1.46388	-3.05795	-3.61989	-4.28778	-4.85802	-5.7564	-6.47996
-1.46288	-3.04884	-3.60859	-4.24388	-4.88458	-5.79308	-6.4684
-1.46188	-3.02888	-3.56045	-4.23142	-4.93229	-5.85866	-6.46017
-1.46088	-3.00901	-3.54323	-4.23504	-4.8191	-5.83265	-6.42737
-1.45988	-3.00007	-3.5636	-4.17648	-4.79063	-5.70325	-6.41538
-1.45888	-2.99888	-3.55292	-4.21731	-4.86429	-5.61195	-6.35305
-1.45788	-2.99034	-3.50538	-4.12538	-4.79645	-5.60411	-6.30948
-1.45688	-2.9711	-3.48881	-4.19675	-4.70902	-5.68745	-6.26659
-1.45588	-2.95194	-3.50945	-4.08798	-4.77987	-5.70847	-6.21846
-1.45488	-2.94345	-3.49894	-4.16592	-4.76799	-5.62378	-6.20616
-1.45388	-2.94266	-3.45242	-4.06084	-4.65464	-5.50832	-6.19132
-1.45288	-2.93477	-3.43629	-4.12244	-4.68176	-5.48531	-6.18337
-1.45188	-2.9161	-3.45689	-4.04242	-4.72852	-5.56308	-6.16555
-1.45088	-2.8977	-3.44698	-4.0729	-4.61848	-5.60188	-6.11797
-1.44988	-2.88973	-3.40104	-4.03131	-4.59126	-5.55433	-6.06721
-1.44888	-2.88916	-3.38528	-4.02042	-4.66409	-5.42474	-6.01101
-1.44788	-2.88177	-3.40596	-4.02463	-4.59856	-5.34833	-5.97188
-1.44688	-2.86372	-3.39633	-3.96824	-4.51373	-5.38138	-5.95222
-1.44588	-2.84587	-3.35123	-4.00842	-4.58334	-5.44561	-5.92786
-1.44488	-2.83834	-3.33584	-3.9201	-4.57237	-5.41893	-5.91974
-1.44388	-2.83804	-3.3565	-3.98943	-4.46123	-5.29306	-5.88666
-1.44288	-2.83099	-3.3473	-3.88432	-4.48852	-5.20752	-5.84582
-1.44188	-2.81339	-3.30265	-3.9606	-4.53419	-5.2062	-5.79785
-1.44088	-2.79606	-3.28758	-3.8592	-4.42642	-5.29095	-5.73421
-1.43988	-2.78894	-3.30822	-3.91955	-4.40056	-5.31285	-5.70859
-1.43888	-2.78869	-3.29906	-3.84205	-4.4726	-5.22359	-5.66395
-1.43788	-2.78193	-3.25516	-3.87202	-4.40861	-5.11074	-5.64867
-1.43688	-2.76491	-3.24027	-3.83195	-4.32605	-5.08014	-5.64223
-1.43588	-2.74787	-3.26061	-3.82198	-4.39424	-5.15115	-5.61359
-1.43488	-2.74106	-3.25183	-3.82619	-4.38278	-5.18873	-5.60461
-1.43388	-2.74104	-3.20842	-3.7717	-4.27353	-5.13973	-5.55113
-1.43288	-2.73447	-3.19374	-3.81034	-4.30056	-5.01438	-5.50834
-1.43188	-2.71784	-3.214	-3.7254	-4.34422	-4.94404	-5.46679
-1.43088	-2.70129	-3.2053	-3.79235	-4.23861	-4.97994	-5.42096
-1.42988	-2.69465	-3.1624	-3.69004	-4.21266	-5.04164	-5.40948
-1.42888	-2.69477	-3.14774	-3.76412	-4.28157	-5.01836	-5.3894
-1.42788	-2.68822	-3.16768	-3.66552	-4.21768	-4.89621	-5.38155
-1.42688	-2.67187	-3.15929	-3.72391	-4.13727	-4.8093	-5.35976
-1.42588	-2.65559	-3.11675	-3.64763	-4.20332	-4.80372	-5.30643
-1.42488	-2.64925	-3.10214	-3.67653	-4.19076	-4.87681	-5.25582
-1.42388	-2.64933	-3.12179	-3.63698	-4.08373	-4.89917	-5.20008
-1.42288	-2.64277	-3.11328	-3.6276	-4.10933	-4.8144	-5.15961
-1.42188	-2.62674	-3.07134	-3.63047	-4.15017	-4.70697	-5.13666
-1.42088	-2.61096	-3.05679	-3.57764	-4.04565	-4.68556	-5.11159
-1.41988	-2.60467	-3.07598	-3.61379	-4.01987	-4.75665	-5.09848
-1.41888	-2.60468	-3.06766	-3.53095	-4.08697	-4.79431	-5.06521
-1.41788	-2.59811	-3.02583	-3.59466	-4.02273	-4.74734	-5.02792
-1.41688	-2.58212	-3.01092	-3.49461	-3.94276	-4.61896	-4.98478
-1.41588	-2.56648	-3.02969	-3.56523	-4.00673	-4.54298	-4.91769
-1.41488	-2.56024	-3.02119	-3.46788	-3.99149	-4.57597	-4.88702
-1.41388	-2.56013	-2.97967	-3.52422	-3.88478	-4.63012	-4.84244
-1.41288	-2.55355	-2.96443	-3.44823	-3.90892	-4.60337	-4.82541
-1.41188	-2.53762	-2.98272	-3.47502	-3.94621	-4.48457	-4.81176
-1.41088	-2.52219	-2.97438	-3.43414	-3.84178	-4.40127	-4.77596
-1.40988	-2.51595	-2.93285	-3.42459	-3.81599	-4.39545	-4.75777
-1.40888	-2.51563	-2.9175	-3.42524	-3.87907	-4.47037	-4.69555
-1.40788	-2.50886	-2.93536	-3.37321	-3.81234	-4.49149	-4.65156
-1.40688	-2.4929	-2.92684	-3.40571	-3.73336	-4.40534	-4.60708
-1.40588	-2.4776	-2.88575	-3.32381	-3.79464	-4.29416	-4.55681
-1.40488	-2.47154	-2.86988	-3.3843	-3.77688	-4.26355	-4.54171
-1.40388	-2.4709	-2.88712	-3.28516	-3.67055	-4.3211	-4.51752
-1.40288	-2.46396	-2.87862	-3.3526	-3.69432	-4.35035	-4.49906
-1.40188	-2.44786	-2.83733	-3.25545	-3.72817	-4.29768	-4.46541
-1.40088	-2.43247	-2.82105	-3.30961	-3.62139	-4.17119	-4.40777
-1.39988	-2.42641	-2.83783	-3.23226	-3.59531	-4.09043	-4.34876
-1.39888	-2.42545	-2.82915	-3.25739	-3.65479	-4.11922	-4.28141
-1.39788	-2.41808	-2.78776	-3.21363	-3.58492	-4.16874	-4.23677
-1.39688	-2.40179	-2.77095	-3.2035	-3.50557	-4.13916	-4.20824
-1.39588	-2.38649	-2.78709	-3.20073	-3.56493	-4.01556	-4.16789
-1.39488	-2.38036	-2.77832	-3.14865	-3.54272	-3.92287	-4.14511
-1.39388	-2.37899	-2.73665	-3.17766	-3.43411	-3.90152	-4.09855
-1.39288	-2.37117	-2.7192	-3.09544	-3.45566	-3.96349	-4.04423
-1.39188	-2.3546	-2.73477	-3.15174	-3.48547	-3.97356	-3.99331
-1.39088	-2.33905	-2.72563	-3.05153	-3.37507	-3.88081	-3.91626
-1.38988	-2.33275	-2.68378	-3.11535	-3.34796	-3.76384	-3.87904
-1.38888	-2.33105	-2.66564	-3.01659	-3.40432	-3.72147	-3.82969
-1.38788	-2.32257	-2.68036	-3.06836	-3.32921	-3.77333	-3.80509
-1.38688	-2.30561	-2.67107	-2.98798	-3.24756	-3.79642	-3.77617
-1.38588	-2.28989	-2.62876	-3.0113	-3.30414	-3.74082	-3.71758
-1.38488	-2.28332	-2.60974	-2.96341	-3.27694	-3.60755	-3.66975
-1.38388	-2.28113	-2.62385	-2.95171	-3.16549	-3.51173	-3.58484
-1.38288	-2.272	-2.61415	-2.94443	-3.18583	-3.52375	-3.52374
-1.38188	-2.25437	-2.57136	-2.89092	-3.21008	-3.56335	-3.46798
-1.38088	-2.23834	-2.55144	-2.9158	-3.09461	-3.52906	-3.40487
-1.37988	-2.23137	-2.56475	-2.83133	-3.06449	-3.39647	-3.37733
-1.37888	-2.22866	-2.55459	-2.88395	-3.11669	-3.29168	-3.33488
-1.37788	-2.21872	-2.51091	-2.78015	-3.03471	-3.259	-3.29377
-1.37688	-2.2005	-2.48992	-2.8407	-2.95029	-3.30949	-3.23672
-1.37588	-2.18409	-2.50245	-2.73764	-3.00466	-3.32535	-3.15458
-1.37488	-2.1767	-2.49153	-2.7863	-2.96999	-3.22782	-3.07229
-1.37388	-2.17329	-2.44703	-2.70081	-2.85225	-3.09965	-2.99054
-1.37288	-2.16239	-2.42481	-2.72104	-2.86925	-3.0427	-2.93232
-1.37188	-2.14301	-2.43606	-2.66721	-2.8865	-3.07324	-2.8873
-1.37088	-2.12598	-2.42452	-2.65154	-2.76283	-3.0887	-2.8354
-1.36988	-2.11812	-2.3788	-2.63906	-2.72982	-3.02932	-2.78526
-1.36888	-2.11385	-2.35519	-2.58085	-2.77667	-2.88401	-2.70559
-1.36788	-2.102	-2.36562	-2.60066	-2.68627	-2.77173	-2.61309
-1.36688	-2.08172	-2.35314	-2.51017	-2.59474	-2.7693	-2.51857
-1.36588	-2.06393	-2.30612	-2.558	-2.64508	-2.79907	-2.42044
-1.36488	-2.05536	-2.28086	-2.44706	-2.60144	-2.76133	-2.36345
-1.36388	-2.05014	-2.29016	-2.50349	-2.47543	-2.62291	-2.29197
-1.36288	-2.03713	-2.27681	-2.3923	-2.48956	-2.49562	-2.25043
-1.36188	-2.01557	-2.22805	-2.43721	-2.49978	-2.44075	-2.19128
-1.36088	-1.99686	-2.20122	-2.34328	-2.36492	-2.47251	-2.09882
-1.35988	-1.98759	-2.2093	-2.35849	-2.32601	-2.47167	-2.01619
-1.35888	-1.98126	-2.19465	-2.29586	-2.36716	-2.35931	-1.89479
-1.35788	-1.96686	-2.1443	-2.27414	-2.26392	-2.20951	-1.7997
-1.35688	-1.94401	-2.11548	-2.2545	-2.16378	-2.12793	-1.71442
-1.35588	-1.92409	-2.12217	-2.18836	-2.20938	-2.14298	-1.62066
-1.35488	-1.9139	-2.10627	-2.2021	-2.1551	-2.14787	-1.56827
-1.35388	-1.9064	-2.05374	-2.10182	-2.01622	-2.07807	-1.49507
-1.35288	-1.89035	-2.02288	-2.14372	-2.02369	-1.91748	-1.40933
-1.35188	-1.86596	-2.02816	-2.0206	-2.02512	-1.77226	-1.29482
-1.35088	-1.84473	-2.01059	-2.07162	-1.87538	-1.74022	-1.1525
-1.34988	-1.83345	-1.95594	-1.94802	-1.8272	-1.74568	-1.02318
-1.34888	-1.82464	-1.92293	-1.98752	-1.86182	-1.68662	-0.8983
-1.34788	-1.80688	-1.9265	-1.88138	-1.74428	-1.5229	-0.80778
-1.34688	-1.78051	-1.90725	-1.88891	-1.63102	-1.3633	-0.73929
-1.34588	-1.7577	-1.84986	-1.81521	-1.66961	-1.27557	-0.64904
-1.34488	-1.74495	-1.81456	-1.78315	-1.60242	-1.28492	-0.55468
-1.34388	-1.73459	-1.81648	-1.75424	-1.44795	-1.26719	-0.42015
-1.34288	-1.71479	-1.79504	-1.67533	-1.4472	-1.13854	-0.25974
-1.34188	-1.6864	-1.73504	-1.68111	-1.43961	-0.95728	-0.10382
-1.34088	-1.66186	-1.69707	-1.56642	-1.27287	-0.83397	0.05051
-1.33988	-1.64748	-1.697	-1.60158	-1.21176	-0.81487	0.15288
-1.33888	-1.63537	-1.67357	-1.46199	-1.23854	-0.79515	0.26699
-1.33788	-1.61344	-1.61053	-1.5061	-1.10326	-0.7001	0.35403
-1.33688	-1.58275	-1.56989	-1.36599	-0.97316	-0.50541	0.46111
-1.33588	-1.55624	-1.56784	-1.39787	-1.00304	-0.32356	0.61658
-1.33488	-1.54005	-1.54178	-1.27673	-0.92149	-0.25694	0.76432
-1.33388	-1.52596	-1.47559	-1.27364	-0.74686	-0.24021	0.95793
-1.33288	-1.5018	-1.4321	-1.18625	-0.73481	-0.1634	1.12004
-1.33188	-1.46866	-1.42776	-1.14019	-0.71469	0.03181	1.2589
-1.33088	-1.44	-1.39919	-1.1001	-0.52824	0.22836	1.39639
-1.32988	-1.42178	-1.32962	-1.00454	-0.45147	0.35559	1.49208
-1.32888	-1.4056	-1.28326	-1.00109	-0.46798	0.37597	1.61982
-1.32788	-1.37905	-1.27669	-0.86793	-0.31414	0.41433	1.76857
-1.32688	-1.34322	-1.24512	-0.89458	-0.16425	0.57547	1.95925
-1.32588	-1.3122	-1.17234	-0.7355	-0.18267	0.79779	2.17053
-1.32488	-1.2919	-1.12307	-0.77059	-0.08545	0.95628	2.37695
-1.32388	-1.27344	-1.11391	-0.61128	0.11006	1.0087	2.56942
-1.32288	-1.24456	-1.07965	-0.63263	0.1352	1.04845	2.72046
-1.32188	-1.20613	-1.00336	-0.49486	0.16666	1.16829	2.85497
-1.32088	-1.17261	-0.95116	-0.47815	0.374	1.40516	3.00316
-1.31988	-1.15016	-0.93966	-0.37624	0.46698	1.63298	3.1649
-1.31888	-1.1299	-0.9029	-0.31476	0.46109	1.74044	3.37635
-1.31788	-1.09863	-0.82358	-0.26313	0.6324	1.78551	3.60362
-1.31688	-1.05781	-0.76867	-0.14951	0.80222	1.89302	3.84774
-1.31588	-1.02203	-0.75492	-0.13604	0.79583	2.12572	4.07407
-1.31488	-0.99731	-0.71478	0.017	0.90662	2.36988	4.2418
-1.31388	-0.97428	-0.63172	-0.000765272	1.12279	2.5359	4.42551
-1.31288	-0.94057	-0.5741	0.17766	1.16201	2.58756	4.5711
-1.31188	-0.89733	-0.55801	0.15259	1.2048	2.64916	4.74407
-1.31088	-0.85911	-0.51485	0.32999	1.4306	2.84236	4.9675
-1.30988	-0.83226	-0.42902	0.31963	1.54143	3.10392	5.19602
-1.30888	-0.80729	-0.36904	0.47198	1.54634	3.30101	5.47362
-1.30788	-0.77151	-0.35074	0.50157	1.7324	3.38249	5.71157
-1.30688	-0.7263	-0.30529	0.61551	1.91984	3.44948	5.92134
-1.30588	-0.68624	-0.21697	0.69246	1.92493	3.60487	6.13227
-1.30488	-0.65754	-0.15541	0.75397	2.04597	3.88183	6.30115
-1.30388	-0.63103	-0.1357	0.88258	2.27805	4.14916	6.49294
-1.30288	-0.59372	-0.0881	0.90302	2.32962	4.27671	6.70311
-1.30188	-0.54703	0.0019	1.07045	2.37925	4.34036	6.94668
-1.30088	-0.50547	0.06482	1.05858	2.61499	4.47298	7.21511
-1.29988	-0.47531	0.08573	1.24993	2.73785	4.73546	7.48279
-1.29888	-0.44757	0.13465	1.23049	2.74794	5.0112	7.74128
-1.29788	-0.40938	0.22601	1.41781	2.94	5.1973	7.95981
-1.29688	-0.36178	0.28914	1.41355	3.13807	5.26103	8.15202
-1.29588	-0.31952	0.31054	1.57177	3.14944	5.34279	8.36007
-1.29488	-0.28845	0.36055	1.60777	3.27177	5.56351	8.57185
-1.29388	-0.26007	0.45181	1.7249	3.50974	5.85522	8.82607
-1.29288	-0.2218	0.51457	1.80728	3.56643	6.07047	9.09016
-1.29188	-0.17418	0.53584	1.86937	3.61605	6.15033	9.36379
-1.29088	-0.13176	0.58565	2.00257	3.85118	6.21645	9.63408
-1.28988	-0.1005	0.67649	2.02115	3.97929	6.38437	9.85051
-1.28888	-0.07219	0.73819	2.19072	3.98846	6.67373	10.082
-1.28788	-0.03452	0.75859	2.17609	4.17462	6.94222	10.2716
-1.28688	0.01232	0.80771	2.36671	4.37138	7.0668	10.4734
-1.28588	0.05407	0.89675	2.34425	4.38115	7.12071	10.7103
-1.28488	0.08479	0.9564	2.52712	4.49292	7.25725	10.9361
-1.28388	0.11226	0.97525	2.51908	4.72412	7.52971	11.2124
-1.28288	0.14843	1.02267	2.66939	4.77743	7.80266	11.4555
-1.28188	0.19368	1.10944	2.6997	4.81673	7.96885	11.6824
-1.28088	0.23395	1.16617	2.80682	5.03675	8.00839	11.9188
-1.27988	0.26324	1.18253	2.8815	5.15596	8.07225	12.1058
-1.27888	0.28919	1.22783	2.9323	5.15335	8.28626	12.3027
-1.27788	0.32306	1.31094	3.05544	5.32031	8.56026	12.4902
-1.27688	0.36573	1.3641	3.06144	5.50244	8.74172	12.7043
-1.27588	0.40383	1.37755	3.21702	5.50093	8.79128	12.9286
-1.27488	0.43105	1.41937	3.18869	5.59157	8.83266	13.158
-1.27388	0.45458	1.4985	3.36173	5.80129	8.9879	13.391
-1.27288	0.48541	1.54734	3.32521	5.83923	9.26168	13.5944
-1.27188	0.52472	1.5571	3.48816	5.8573	9.49384	13.7809
-1.27088	0.5598	1.59524	3.4646	6.05057	9.56625	13.9638
-1.26988	0.58485	1.67008	3.59379	6.15187	9.57297	14.1255
-1.26888	0.60571	1.71467	3.60616	6.12986	9.67513	14.3055
-1.26788	0.63325	1.72082	3.69136	6.26792	9.9161	14.4713
-1.26688	0.66907	1.75501	3.74517	6.42298	10.1412	14.6587
-1.26588	0.70103	1.82452	3.77402	6.40244	10.2455	14.8526
-1.26488	0.72273	1.86382	3.87358	6.4639	10.2258	15.0068
-1.26388	0.74014	1.86564	3.85874	6.643	10.2478	15.1889
-1.26288	0.76387	1.89542	3.98687	6.65985	10.4268	15.3249
-1.26188	0.79563	1.95908	3.93801	6.65271	10.6526	15.4476
-1.26088	0.82365	1.99301	4.0813	6.81013	10.7652	15.5822
-1.25988	0.84194	1.99038	4.0238	6.88335	10.7401	15.6729
-1.25888	0.85572	2.01503	4.15658	6.83538	10.7205	15.8089
-1.25788	0.87538	2.07299	4.11076	6.9379	10.8245	15.9312
-1.25688	0.90297	2.10163	4.20956	7.05934	11.033	16.0534
-1.25588	0.92704	2.09445	4.19639	7.01494	11.1851	16.1991
-1.25488	0.94177	2.11413	4.25379	7.04375	11.1722	16.2981
-1.25388	0.95189	2.16613	4.27946	7.18585	11.1157	16.388
-1.25288	0.96745	2.18955	4.28326	7.17475	11.1662	16.4486
-1.25188	0.99084	2.17795	4.35183	7.13979	11.3425	16.5136
-1.25088	1.01092	2.19259	4.31382	7.25833	11.4951	16.5794
-1.24988	1.02213	2.23904	4.4093	7.30119	11.5133	16.6536
-1.24888	1.02878	2.25732	4.33945	7.22877	11.4167	16.7478
-1.24788	1.04036	2.24146	4.44946	7.29662	11.3788	16.8367
-1.24688	1.05984	2.25137	4.37103	7.38298	11.4933	16.9075
-1.24588	1.07614	2.29204	4.47264	7.31529	11.6374	16.9702
-1.24488	1.08379	2.30593	4.40415	7.31398	11.6632	16.9907
-1.24388	1.08727	2.28644	4.47472	7.42083	11.5576	17.0094
-1.24288	1.0954	2.29166	4.43637	7.38275	11.4741	17.0126
-1.24188	1.11131	2.32744	4.46951	7.32523	11.523	17.0321
-1.24088	1.12415	2.33719	4.46731	7.40953	11.6622	17.0724
-1.23988	1.12852	2.31411	4.45122	7.42229	11.7347	17.0922
-1.23888	1.12897	2.31517	4.49031	7.32862	11.6453	17.1466
-1.23788	1.13409	2.34628	4.43579	7.3674	11.5249	17.1559
-1.23688	1.14681	2.35264	4.50088	7.42097	11.5202	17.1417
-1.23588	1.15657	2.32672	4.41682	7.33423	11.6312	17.1227
-1.23488	1.15817	2.32376	4.49788	7.31121	11.7024	17.0496
-1.23388	1.15617	2.3509	4.40483	7.38689	11.6428	17.024
-1.23288	1.15875	2.35425	4.48191	7.32662	11.4873	16.994
-1.23188	1.16869	2.32583	4.39731	7.25377	11.4006	16.9788
-1.23088	1.17589	2.31983	4.44771	7.31119	11.4658	16.9985
-1.22988	1.17504	2.34313	4.39024	7.29963	11.5456	16.9712
-1.22888	1.17084	2.3442	4.4083	7.1937	11.5071	16.9388
-1.22788	1.17141	2.31401	4.3843	7.21457	11.3544	16.8661
-1.22688	1.17908	2.30479	4.35825	7.2418	11.2311	16.7906
-1.22588	1.18386	2.3252	4.3744	7.14259	11.2368	16.7153
-1.22488	1.18102	2.32451	4.31358	7.10724	11.3165	16.655
-1.22388	1.17517	2.29273	4.3552	7.15971	11.3237	16.6272
-1.22288	1.17416	2.28113	4.26571	7.08407	11.1875	16.601
-1.22188	1.18005	2.29876	4.32576	7.00449	11.0376	16.5602
-1.22088	1.18293	2.29673	4.22697	7.04418	11.0055	16.5195
-1.21988	1.17833	2.2641	4.28784	7.01512	11.0755	16.4352
-1.21888	1.17122	2.25029	4.19485	6.90367	11.099	16.3467
-1.21788	1.1692	2.26598	4.2342	6.91473	11.0028	16.2431
-1.21688	1.17372	2.26305	4.16554	6.92206	10.83	16.1514
-1.21588	1.17494	2.22967	4.17753	6.81649	10.7265	16.0984
-1.21488	1.1691	2.21427	4.13921	6.77764	10.76	16.0302
-1.21388	1.16106	2.22793	4.11267	6.81514	10.7947	15.9954
-1.21288	1.15816	2.2246	4.11273	6.72919	10.7156	15.9263
-1.21188	1.16184	2.19122	4.05368	6.65206	10.544	15.832
-1.21088	1.16186	2.17414	4.08026	6.68088	10.4158	15.7405
-1.20988	1.15499	2.18637	3.99362	6.63964	10.4023	15.6044
-1.20888	1.14633	2.18292	4.04105	6.52977	10.453	15.5154
-1.20788	1.14291	2.14938	3.94344	6.53843	10.4342	15.4244
-1.20688	1.14583	2.13131	3.99565	6.53278	10.2878	15.3478
-1.20588	1.14489	2.14236	3.90157	6.4272	10.1387	15.3047
-1.20488	1.13711	2.13903	3.9371	6.39058	10.0958	15.2256
-1.20388	1.12804	2.10582	3.86366	6.41768	10.1373	15.1418
-1.20288	1.12437	2.08661	3.87692	6.32595	10.1367	15.0264
-1.20188	1.12685	2.09682	3.83099	6.25588	10.0233	14.9113
-1.20088	1.12511	2.09372	3.80927	6.28068	9.85555	14.8053
-1.19988	1.11658	2.06088	3.79951	6.23221	9.75814	14.7116
-1.19888	1.1074	2.04108	3.74709	6.1282	9.77978	14.6481
-1.19788	1.10371	2.05041	3.76451	6.13871	9.79566	14.5838
-1.19688	1.10579	2.04778	3.68464	6.12304	9.71371	14.5046
-1.19588	1.10348	2.01551	3.72444	6.01948	9.54577	14.4301
-1.19488	1.09453	1.99499	3.63163	5.98848	9.42423	14.3251
-1.19388	1.08528	2.00374	3.67949	6.01079	9.40796	14.2228
-1.19288	1.08167	2.00176	3.5875	5.91785	9.43874	14.1127
-1.19188	1.08348	1.97	3.62363	5.85621	9.4048	14.017
-1.19088	1.08074	1.94912	3.54943	5.87933	9.25547	13.9477
-1.18988	1.07151	1.95728	3.56643	5.82656	9.12034	13.86
-1.18888	1.06227	1.95581	3.51651	5.72993	9.08239	13.7995
-1.18788	1.05885	1.92478	3.5019	5.74487	9.11656	13.7126
-1.18688	1.06057	1.90343	3.48711	5.7242	9.1078	13.61
-1.18588	1.05752	1.91153	3.44293	5.62535	9.00172	13.5217
-1.18488	1.04806	1.91069	3.45496	5.60262	8.84838	13.3969
-1.18388	1.0389	1.8803	3.38296	5.62124	8.76569	13.313
-1.18288	1.0358	1.85888	3.41899	5.52822	8.78605	13.2267
-1.18188	1.03746	1.86651	3.33273	5.47637	8.79131	13.1433
-1.18088	1.03404	1.86641	3.37921	5.50044	8.70135	13.0931
-1.17988	1.02453	1.83692	3.29088	5.44603	8.55243	13.0041
-1.17888	1.01562	1.81519	3.32875	5.35686	8.44339	12.9202
-1.17788	1.01277	1.82278	3.25534	5.37731	8.43658	12.817
-1.17688	1.01455	1.82347	3.27688	5.35275	8.46482	12.7235
-1.17588	1.01092	1.79462	3.22534	5.25844	8.43484	12.6424
-1.17488	1.00125	1.7729	3.2181	5.24351	8.30792	12.5666
-1.17388	0.99261	1.7803	3.20029	5.26055	8.19495	12.5073
-1.17288	0.99013	1.78165	3.16361	5.16972	8.17092	12.4488
-1.17188	0.99192	1.75368	3.17179	5.127	8.20664	12.3672
-1.17088	0.98819	1.7317	3.10771	5.15211	8.19933	12.2974
-1.16988	0.9786	1.73913	3.1416	5.09648	8.10663	12.2105
-1.16888	0.97016	1.74118	3.06132	5.01514	7.9726	12.1322
-1.16788	0.96803	1.71392	3.10749	5.04044	7.90118	12.0631
-1.16688	0.97009	1.69228	3.0234	5.01489	7.9248	11.9909
-1.16588	0.9663	1.69958	3.06384	4.92614	7.93197	11.9382
-1.16488	0.95669	1.70238	2.99161	4.91844	7.85772	11.8609
-1.16388	0.94863	1.67589	3.01762	4.93532	7.72959	11.8049
-1.16288	0.94679	1.65405	2.96614	4.84575	7.64296	11.7282
-1.16188	0.94892	1.66155	2.9652	4.81075	7.64119	11.6435
-1.16088	0.94509	1.66514	2.94578	4.83829	7.67195	11.586
-1.15988	0.93558	1.63929	2.91536	4.78276	7.6398	11.4907
-1.15888	0.92786	1.61761	2.92254	4.70837	7.52145	11.4321
-1.15788	0.92639	1.62501	2.86513	4.73878	7.41905	11.3675
-1.15688	0.92864	1.62922	2.8981	4.71147	7.40365	11.2992
-1.15588	0.92489	1.60415	2.82341	4.62685	7.44223	11.2545
-1.15488	0.91545	1.58253	2.8698	4.62534	7.4428	11.1747
-1.15388	0.90805	1.59019	2.78919	4.64208	7.35854	11.1079
-1.15288	0.90694	1.59506	2.83191	4.5544	7.24541	11.0345
-1.15188	0.9092	1.5706	2.76142	4.52663	7.18972	10.9692
-1.15088	0.90548	1.54912	2.79126	4.55645	7.21668	10.9191
-1.14988	0.89614	1.5567	2.74013	4.50142	7.22248	10.8627
-1.14888	0.88894	1.56216	2.74436	4.43189	7.14796	10.8206
-1.14788	0.88822	1.53849	2.72439	4.46724	7.02088	10.772
-1.14688	0.89064	1.51695	2.69945	4.43989	6.93898	10.7003
-1.14588	0.88688	1.52462	2.70555	4.36002	6.93912	10.6446
-1.14488	0.87764	1.53071	2.65427	4.364	6.96876	10.5764
-1.14388	0.87067	1.5074	2.6872	4.38136	6.94328	10.5217
-1.14288	0.87029	1.48609	2.61694	4.29626	6.83401	10.4716
-1.14188	0.87288	1.49382	2.6641	4.27332	6.74927	10.4253
-1.14088	0.8691	1.50052	2.5867	4.30441	6.74221	10.3872
-1.13988	0.85998	1.47789	2.632	4.25026	6.77804	10.3201
-1.13888	0.85326	1.45651	2.56369	4.18611	6.77446	10.2697
-1.13788	0.85316	1.46445	2.59642	4.22561	6.69288	10.2063
-1.13688	0.85579	1.47161	2.54655	4.19855	6.58421	10.136
-1.13588	0.85197	1.4495	2.55564	4.1215	6.5332	10.0953
-1.13488	0.84301	1.42838	2.53568	4.13007	6.56125	10.0254
-1.13388	0.83655	1.43634	2.51494	4.14793	6.56948	9.98985
-1.13288	0.83661	1.444	2.52068	4.06348	6.50424	9.94065
-1.13188	0.83939	1.42247	2.47425	4.04626	6.39816	9.88102
-1.13088	0.83561	1.40131	2.50713	4.07936	6.3269	9.84427
-1.12988	0.82664	1.40935	2.44111	4.02628	6.34137	9.77548
-1.12888	0.82043	1.4176	2.4887	3.96677	6.37507	9.72718
-1.12788	0.82071	1.39642	2.41422	4.00892	6.35416	9.67127
-1.12688	0.82356	1.37535	2.46126	3.98276	6.25585	9.62457
-1.12588	0.8198	1.38338	2.39455	3.90937	6.17636	9.58713
-1.12488	0.8109	1.39196	2.42977	3.92216	6.17572	9.55117
-1.12388	0.80485	1.37139	2.38093	3.94068	6.21762	9.5215
-1.12288	0.80532	1.35034	2.39371	3.85835	6.2224	9.48307
-1.12188	0.80822	1.35856	2.37383	3.84483	6.15195	9.42517
-1.12088	0.80446	1.36761	2.35659	3.87939	6.05625	9.38205
-1.11988	0.79564	1.34739	2.36226	3.82601	6.02051	9.33291
-1.11888	0.78978	1.32654	2.31944	3.77058	6.05959	9.29494
-1.11788	0.7905	1.33473	2.35267	3.81585	6.07827	9.2654
-1.11688	0.79343	1.34419	2.28962	3.79069	6.01882	9.2353
-1.11588	0.78972	1.3245	2.338	3.71945	5.92132	9.21116
-1.11488	0.781	1.30363	2.26582	3.7355	5.85724	9.15552
-1.11388	0.77531	1.31188	2.314	3.75389	5.87062	9.1149
-1.11288	0.77625	1.32171	2.24871	3.67307	5.90708	9.06347
-1.11188	0.77921	1.30233	2.28591	3.66242	5.8878	9.00545
-1.11088	0.77554	1.28168	2.23822	3.69882	5.80343	8.98437
-1.10988	0.76692	1.29001	2.25366	3.6469	5.73408	8.93401
-1.10888	0.76142	1.30028	2.23366	3.59421	5.74434	8.91718
-1.10788	0.76253	1.28139	2.21894	3.64173	5.79012	8.8826
-1.10688	0.76545	1.26072	2.22422	3.61685	5.80282	8.83607
-1.10588	0.76184	1.26916	2.18467	3.54791	5.73692	8.81319
-1.10488	0.75327	1.27977	2.21771	3.56738	5.64789	8.75855
-1.10388	0.74794	1.26111	2.1567	3.58721	5.61568	8.71623
-1.10288	0.74934	1.24058	2.20549	3.5089	5.65184	8.67236
-1.10188	0.75241	1.24897	2.13575	3.5012	5.66795	8.63772
-1.10088	0.74877	1.25989	2.18524	3.53841	5.61077	8.61353
-1.09988	0.74038	1.24172	2.12107	3.48733	5.51793	8.5864
-1.09888	0.73523	1.22108	2.15975	3.43681	5.46124	8.56534
-1.09788	0.73682	1.22966	2.11251	3.48605	5.48096	8.53604
-1.09688	0.73994	1.24102	2.1311	3.46289	5.51958	8.48393
-1.09588	0.73632	1.22313	2.11085	3.39591	5.50199	8.44872
-1.09488	0.72802	1.20266	2.09908	3.41792	5.41358	8.40748
-1.09388	0.72303	1.21117	2.10446	3.43726	5.34667	8.38161
-1.09288	0.72471	1.22271	2.06731	3.36039	5.3505	8.35739
-1.09188	0.72788	1.20513	2.101	3.3552	5.39286	8.33523
-1.09088	0.72432	1.18473	2.04248	3.39356	5.40404	8.31988
-1.08988	0.71616	1.1934	2.09198	3.3438	5.34038	8.27263
-1.08888	0.71135	1.20524	2.024	3.29539	5.25611	8.23713
-1.08788	0.71318	1.18789	2.07474	3.34574	5.23161	8.19151
-1.08688	0.71644	1.16756	2.0113	3.32339	5.27226	8.14502
-1.08588	0.71289	1.17618	2.05163	3.25816	5.29262	8.1356
-1.08488	0.70471	1.18826	2.00505	3.28206	5.23999	8.09109
-1.08388	0.70013	1.17135	2.02569	3.30388	5.152	8.08095
-1.08288	0.70212	1.15095	2.00552	3.22861	5.09729	8.05731
-1.08188	0.70536	1.15965	1.99569	3.22539	5.11902	8.0211
-1.08088	0.70187	1.17204	2.00077	3.2653	5.15662	8.0052
-1.07988	0.69374	1.15524	1.96612	3.21538	5.13973	7.95242
-1.07888	0.68928	1.13498	1.99986	3.16899	5.05803	7.92278
-1.07788	0.69144	1.14365	1.94327	3.21993	4.999	7.8893
-1.07688	0.69467	1.15632	1.99261	3.19831	5.01465	7.86946
-1.07588	0.69122	1.13994	1.9261	3.1346	5.06265	7.86095
-1.07488	0.68318	1.11962	1.97755	3.16056	5.08076	7.84197
-1.07388	0.67892	1.1284	1.91505	3.18303	5.02391	7.82927
-1.07288	0.68126	1.14127	1.95597	3.10898	4.94459	7.80829
-1.07188	0.68449	1.12507	1.90977	3.10648	4.91975	7.76394
-1.07088	0.68108	1.10496	1.93229	3.14702	4.96252	7.73737
-1.06988	0.67315	1.11361	1.91219	3.09827	4.98441	7.70596
-1.06888	0.66893	1.12669	1.90364	3.05297	4.93392	7.68719
-1.06788	0.67139	1.11088	1.90857	3.10521	4.8555	7.67204
-1.06688	0.67466	1.09061	1.87533	3.08439	4.80458	7.65544
-1.06588	0.67126	1.09949	1.90877	3.0216	4.83588	7.6482
-1.06488	0.66353	1.11293	1.85377	3.04852	4.88145	7.60883
-1.06388	0.65953	1.09735	1.90299	3.07178	4.87051	7.5808
-1.06288	0.66216	1.07721	1.8378	2.99966	4.79514	7.54399
-1.06188	0.66549	1.08601	1.88969	2.99923	4.73444	7.50023
-1.06088	0.66206	1.09966	1.8277	3.041	4.75124	7.49923
-1.05988	0.65436	1.08432	1.86949	2.99272	4.8011	7.45952
-1.05888	0.65051	1.0642	1.82386	2.94849	4.82192	7.45356
-1.05788	0.65336	1.0731	1.84767	3.00118	4.76414	7.43525
-1.05688	0.65673	1.08699	1.8277	2.98105	4.68943	7.40309
-1.05588	0.65341	1.07185	1.82102	2.91981	4.67453	7.38755
-1.05488	0.64589	1.05198	1.82638	2.94883	4.72166	7.3413
-1.05388	0.64222	1.06087	1.79477	2.97245	4.74613	7.31978
-1.05288	0.64519	1.07495	1.82747	2.90157	4.70142	7.29303
-1.05188	0.64866	1.06016	1.77412	2.90177	4.62188	7.27905
-1.05088	0.64537	1.04022	1.82361	2.94389	4.57231	7.27329
-1.04988	0.63795	1.04921	1.75993	2.89635	4.59813	7.2601
-1.04888	0.63445	1.06346	1.81271	2.8544	4.64099	7.25161
-1.04788	0.6375	1.04883	1.75108	2.90692	4.62456	7.23515
-1.04688	0.64097	1.02896	1.79388	2.88771	4.55114	7.20115
-1.04588	0.63776	1.03791	1.74831	2.82753	4.49576	7.17978
-1.04488	0.6304	1.05243	1.77343	2.85692	4.51463	7.1546
-1.04388	0.62713	1.03808	1.75399	2.88127	4.56553	7.14198
-1.04288	0.63032	1.01822	1.74891	2.81125	4.59013	7.13388
-1.04188	0.63383	1.02721	1.75425	2.81364	4.53507	7.12243
-1.04088	0.63064	1.04199	1.72438	2.85668	4.46366	7.12039
-1.03988	0.62334	1.02777	1.75744	2.81017	4.44842	7.08615
-1.03888	0.62027	1.00807	1.705	2.7694	4.49143	7.06722
-1.03788	0.62366	1.01706	1.75491	2.82259	4.5177	7.04075
-1.03688	0.62714	1.03196	1.69236	2.80349	4.47331	7.00268
-1.03588	0.62399	1.0181	1.74605	2.74457	4.39786	7.00726
-1.03488	0.61677	0.9983	1.68497	2.77474	4.352	6.97453
-1.03388	0.61386	1.00739	1.72811	2.79933	4.38284	6.9774
-1.03288	0.61735	1.02251	1.68307	2.73113	4.4303	6.96349
-1.03188	0.62082	1.00869	1.70893	2.73414	4.41827	6.93641
-1.03088	0.61777	0.98899	1.68976	2.77719	4.34754	6.93165
-1.02988	0.61067	0.99803	1.68591	2.7314	4.2934	6.89159
-1.02888	0.60788	1.01335	1.69105	2.69136	4.30989	6.87247
-1.02788	0.61151	0.99986	1.66277	2.74503	4.3583	6.85095
-1.02688	0.61502	0.98016	1.6956	2.72667	4.38002	6.83306
-1.02588	0.61206	0.9893	1.64437	2.66882	4.32662	6.83264
-1.02488	0.60506	1.00476	1.69429	2.69889	4.25493	6.82348
-1.02388	0.60242	0.99141	1.63288	2.72346	4.24759	6.81958
-1.02288	0.60618	0.97184	1.68703	2.65588	4.29926	6.80251
-1.02188	0.60974	0.98094	1.62671	2.6608	4.33102	6.76558
-1.02088	0.60674	0.99664	1.67058	2.70424	4.29513	6.74359
-1.01988	0.59987	0.98368	1.62555	2.66009	4.22213	6.71947
-1.01888	0.59742	0.96395	1.65237	2.62149	4.17408	6.70517
-1.01788	0.6013	0.97311	1.634	2.67513	4.20562	6.6995
-1.01688	0.60484	0.98894	1.63159	2.65622	4.24599	6.69123
-1.01588	0.60184	0.976	1.63688	2.59958	4.22946	6.68723
-1.01488	0.59502	0.95649	1.60973	2.63089	4.15695	6.65615
-1.01388	0.59279	0.96572	1.64259	2.65634	4.10564	6.63223
-1.01288	0.5967	0.98174	1.59241	2.58994	4.12695	6.60735
-1.01188	0.60023	0.96901	1.64246	2.59512	4.18122	6.56912
-1.01088	0.59732	0.94948	1.58191	2.63835	4.20733	6.57118
-1.00988	0.59064	0.95877	1.63711	2.59436	4.15626	6.54258
-1.00888	0.58852	0.97501	1.57825	2.55671	4.08919	6.54735
-1.00788	0.59256	0.96249	1.62243	2.6111	4.08199	6.53565
-1.00688	0.5962	0.94312	1.57732	2.5935	4.13069	6.51212
-1.00588	0.5933	0.95227	1.60488	2.53808	4.15632	6.51027
-1.00488	0.58667	0.96859	1.58716	2.56961	4.11387	6.46783
-1.00388	0.58467	0.95638	1.58625	2.59429	4.03832	6.45216
-1.00288	0.58881	0.93694	1.59141	2.52856	3.99312	6.43433
-1.00188	0.5924	0.94617	1.56564	2.5357	4.02451	6.42491
-1.00088	0.58956	0.96272	1.59842	2.57981	4.07138	6.43254
-0.99988	0.58293	0.95064	1.54917	2.53623	4.05789	6.42681
-0.99888	0.58115	0.93126	1.59956	2.50063	3.99188	6.42769
-0.99788	0.58538	0.94042	1.54044	2.55563	3.94087	6.41497
-0.99688	0.58889	0.95706	1.59604	2.53688	3.96312	6.3846
-0.99588	0.58607	0.94517	1.53843	2.48296	4.01426	6.36916
-0.99488	0.57953	0.92579	1.58349	2.51492	4.04233	6.34974
-0.99388	0.57788	0.93506	1.53862	2.54003	3.98861	6.34112
-0.99288	0.58218	0.95181	1.5671	2.47489	3.92349	6.34216
-0.99188	0.58562	0.93992	1.5493	2.48272	3.91761	6.33559
-0.99088	0.58284	0.9207	1.54931	2.52658	3.96792	6.33892
-0.98988	0.58139	0.93723	1.56788	2.50167	4.0198	6.34594
-0.98888	0.58674	0.96427	1.55816	2.48823	4.01227	6.36844
-0.98788	0.59774	0.96212	1.60402	2.56241	3.96558	6.39677
-0.98688	0.60702	0.95091	1.56665	2.55941	3.9428	6.39404
-0.98588	0.60863	0.96636	1.62572	2.5179	3.98947	6.42539
-0.98488	0.60511	0.98763	1.57307	2.55831	4.04512	6.41083
-0.98388	0.60502	0.97824	1.63133	2.58511	4.03387	6.41939
-0.98288	0.60911	0.95858	1.57346	2.51772	3.96631	6.40726
-0.98188	0.61048	0.96487	1.61437	2.51935	3.90912	6.3727
-0.98088	0.60372	0.97663	1.56106	2.55063	3.91651	6.34937
-0.97988	0.59161	0.95748	1.57849	2.4916	3.9511	6.27994
-0.97888	0.58285	0.92773	1.54505	2.43689	3.95537	6.2234
-0.97788	0.57815	0.92378	1.52708	2.46646	3.88119	6.15701
-0.97688	0.57062	0.92551	1.51037	2.41633	3.78294	6.08395
-0.97588	0.55523	0.89662	1.46107	2.32855	3.74048	6.01924
-0.97488	0.53474	0.85724	1.46423	2.32119	3.74107	5.93538
-0.97388	0.51805	0.84392	1.38465	2.3009	3.71742	5.85507
-0.97288	0.50562	0.8368	1.39925	2.18777	3.62155	5.75136
-0.97188	0.49068	0.79949	1.303	2.14541	3.4808	5.6234
-0.97088	0.46833	0.75197	1.31888	2.13237	3.36695	5.49985
-0.96988	0.44132	0.73106	1.21947	2.0301	3.32865	5.36673
-0.96888	0.4187	0.71722	1.21931	1.93514	3.29826	5.23869
-0.96788	0.40092	0.67359	1.12627	1.92604	3.20615	5.11168
-0.96688	0.38097	0.62033	1.10651	1.83933	3.05909	4.9767

## Sheet: Fig. 2a (20 mM n-BuBr)
Potential, iR-corrected (V vs.Fc/Fc+)	Current (μA) at 0.01 V/s	Current (μA) at 0.02 V/s	Current (μA) at 0.03 V/s	Current (μA) at 0.04 V/s	Current (μA) at 0.06 V/s	Current (μA) at 0.1 V/s
-0.96588	-0.16933	-0.1743	-0.18784	-0.21321	-0.24036	-0.35466
-0.96688	-0.17001	-0.17771	-0.19332	-0.21968	-0.25013	-0.36332
-0.96788	-0.17064	-0.18093	-0.19853	-0.22586	-0.25941	-0.37149
-0.96888	-0.17122	-0.18397	-0.20347	-0.23176	-0.26823	-0.37918
-0.96988	-0.17175	-0.18683	-0.20815	-0.23739	-0.2766	-0.38644
-0.97088	-0.17223	-0.18953	-0.21258	-0.24275	-0.28453	-0.39327
-0.97188	-0.17266	-0.19206	-0.21677	-0.24786	-0.29205	-0.39971
-0.97288	-0.17306	-0.19444	-0.22072	-0.25272	-0.29916	-0.40579
-0.97388	-0.17341	-0.19668	-0.22445	-0.25735	-0.30589	-0.41153
-0.97488	-0.17373	-0.19877	-0.22797	-0.26175	-0.31224	-0.41695
-0.97588	-0.17402	-0.20072	-0.23128	-0.26593	-0.31824	-0.42209
-0.97688	-0.17427	-0.20255	-0.2344	-0.26989	-0.3239	-0.42696
-0.97788	-0.17449	-0.20425	-0.23734	-0.27366	-0.32924	-0.43159
-0.97888	-0.17468	-0.20584	-0.2401	-0.27723	-0.33427	-0.43601
-0.97988	-0.17485	-0.20732	-0.24269	-0.28061	-0.33901	-0.44024
-0.98088	-0.17499	-0.2087	-0.24513	-0.28382	-0.34347	-0.44432
-0.98188	-0.17512	-0.20998	-0.24742	-0.28686	-0.34768	-0.44826
-0.98288	-0.17523	-0.21117	-0.24958	-0.28974	-0.35164	-0.45208
-0.98388	-0.17532	-0.21228	-0.2516	-0.29247	-0.35537	-0.45583
-0.98488	-0.1754	-0.21331	-0.25351	-0.29506	-0.3589	-0.45952
-0.98588	-0.17547	-0.21428	-0.2553	-0.29751	-0.36223	-0.46317
-0.98688	-0.17553	-0.21517	-0.257	-0.29984	-0.36538	-0.46682
-0.98788	-0.17558	-0.21602	-0.25861	-0.30205	-0.36837	-0.47049
-0.98888	-0.17563	-0.21681	-0.26013	-0.30415	-0.3712	-0.4742
-0.98988	-0.17568	-0.21756	-0.26159	-0.30616	-0.37391	-0.47798
-0.99088	-0.17552	-0.21796	-0.26252	-0.30655	-0.37569	-0.50856
-0.99188	-0.17557	-0.21865	-0.26384	-0.30909	-0.3782	-0.49696
-0.99288	-0.1757	-0.2194	-0.26527	-0.31004	-0.3808	-0.4974
-0.99388	-0.17587	-0.22017	-0.26677	-0.31289	-0.38352	-0.52179
-0.99488	-0.17605	-0.22096	-0.26824	-0.31377	-0.38626	-0.49612
-0.99588	-0.17622	-0.22176	-0.2697	-0.31662	-0.38893	-0.52819
-0.99688	-0.17644	-0.22258	-0.27127	-0.31738	-0.39165	-0.51701
-0.99788	-0.17665	-0.22342	-0.27273	-0.32032	-0.39435	-0.51735
-0.99888	-0.1769	-0.22425	-0.27425	-0.321	-0.39701	-0.54174
-0.99988	-0.17715	-0.22507	-0.2758	-0.32412	-0.39974	-0.51597
-1.00088	-0.17741	-0.22591	-0.27729	-0.32463	-0.40241	-0.54792
-1.00188	-0.17769	-0.22674	-0.2788	-0.32781	-0.40506	-0.5369
-1.00288	-0.17798	-0.22756	-0.28028	-0.32821	-0.4077	-0.53704
-1.00388	-0.17826	-0.22836	-0.28174	-0.33144	-0.41026	-0.56136
-1.00488	-0.17857	-0.2292	-0.28321	-0.3318	-0.41289	-0.53549
-1.00588	-0.17888	-0.23008	-0.28469	-0.33512	-0.41546	-0.56733
-1.00688	-0.17922	-0.23093	-0.28619	-0.33533	-0.41802	-0.55627
-1.00788	-0.17954	-0.23181	-0.28764	-0.33876	-0.4206	-0.5562
-1.00888	-0.17987	-0.23269	-0.28907	-0.33884	-0.42315	-0.5805
-1.00988	-0.18022	-0.23355	-0.29057	-0.34245	-0.42569	-0.55449
-1.01088	-0.18055	-0.23441	-0.29207	-0.34238	-0.42821	-0.58626
-1.01188	-0.18089	-0.23531	-0.29353	-0.34602	-0.43073	-0.57531
-1.01288	-0.18129	-0.23623	-0.29505	-0.34595	-0.4333	-0.57506
-1.01388	-0.18163	-0.23712	-0.29656	-0.3497	-0.43578	-0.59943
-1.01488	-0.18202	-0.23803	-0.29806	-0.34951	-0.43829	-0.57331
-1.01588	-0.18241	-0.23894	-0.2996	-0.35333	-0.44083	-0.60511
-1.01688	-0.18281	-0.23984	-0.30109	-0.353	-0.44334	-0.59414
-1.01788	-0.18322	-0.2408	-0.30264	-0.35696	-0.4459	-0.59371
-1.01888	-0.18362	-0.24173	-0.30413	-0.35659	-0.4484	-0.61831
-1.01988	-0.18403	-0.24268	-0.30566	-0.36064	-0.45089	-0.59206
-1.02088	-0.18446	-0.24365	-0.30722	-0.36014	-0.45341	-0.62392
-1.02188	-0.1849	-0.24459	-0.30873	-0.36428	-0.45588	-0.6131
-1.02288	-0.18533	-0.24554	-0.31027	-0.36367	-0.45847	-0.61244
-1.02388	-0.18577	-0.24653	-0.31178	-0.36794	-0.46099	-0.63708
-1.02488	-0.18622	-0.24751	-0.31329	-0.36725	-0.46351	-0.61079
-1.02588	-0.18673	-0.24852	-0.31487	-0.37167	-0.46609	-0.64265
-1.02688	-0.1872	-0.24955	-0.31644	-0.37085	-0.46862	-0.63198
-1.02788	-0.18767	-0.25056	-0.31794	-0.37531	-0.47118	-0.63127
-1.02888	-0.18816	-0.25159	-0.31949	-0.37447	-0.47379	-0.65611
-1.02988	-0.18866	-0.25263	-0.32102	-0.37906	-0.47629	-0.62978
-1.03088	-0.18921	-0.25366	-0.32255	-0.3781	-0.47886	-0.66169
-1.03188	-0.18973	-0.25472	-0.3241	-0.38278	-0.48147	-0.6513
-1.03288	-0.19026	-0.25579	-0.32566	-0.38177	-0.48404	-0.65041
-1.03388	-0.19082	-0.25688	-0.32721	-0.38662	-0.48664	-0.67531
-1.03488	-0.19137	-0.25799	-0.32877	-0.38549	-0.48923	-0.64889
-1.03588	-0.19194	-0.2591	-0.33032	-0.39036	-0.49183	-0.68077
-1.03688	-0.19253	-0.26019	-0.33192	-0.38916	-0.49448	-0.67042
-1.03788	-0.19315	-0.26132	-0.33353	-0.39418	-0.49707	-0.66951
-1.03888	-0.19379	-0.26248	-0.33515	-0.39289	-0.49972	-0.69465
-1.03988	-0.19443	-0.26364	-0.33675	-0.39802	-0.50237	-0.6682
-1.04088	-0.19507	-0.26476	-0.33835	-0.39665	-0.50498	-0.70007
-1.04188	-0.19573	-0.26595	-0.34001	-0.40191	-0.50766	-0.69007
-1.04288	-0.19641	-0.26716	-0.34166	-0.4005	-0.51033	-0.689
-1.04388	-0.19709	-0.26834	-0.3433	-0.40584	-0.51295	-0.71418
-1.04488	-0.19782	-0.26959	-0.34504	-0.4044	-0.51569	-0.6877
-1.04588	-0.19854	-0.27084	-0.34668	-0.40985	-0.51842	-0.71957
-1.04688	-0.19929	-0.27211	-0.3484	-0.40829	-0.52111	-0.70969
-1.04788	-0.20005	-0.27337	-0.35013	-0.41391	-0.52386	-0.70865
-1.04888	-0.20083	-0.27464	-0.35181	-0.41227	-0.52655	-0.73398
-1.04988	-0.20161	-0.27596	-0.35356	-0.41806	-0.52933	-0.7075
-1.05088	-0.20247	-0.27728	-0.35534	-0.41643	-0.53211	-0.73949
-1.05188	-0.20333	-0.27861	-0.35709	-0.42231	-0.53489	-0.72977
-1.05288	-0.20419	-0.28001	-0.35891	-0.42063	-0.53774	-0.72872
-1.05388	-0.20507	-0.28142	-0.36074	-0.42665	-0.54055	-0.75431
-1.05488	-0.20599	-0.28284	-0.36258	-0.42494	-0.54347	-0.72779
-1.05588	-0.20692	-0.28429	-0.36447	-0.43112	-0.54635	-0.76
-1.05688	-0.20789	-0.28577	-0.36639	-0.42934	-0.54926	-0.75045
-1.05788	-0.20889	-0.28726	-0.36834	-0.4357	-0.55225	-0.74947
-1.05888	-0.2099	-0.28877	-0.37028	-0.43388	-0.55533	-0.77536
-1.05988	-0.21094	-0.29032	-0.37221	-0.44037	-0.5583	-0.74884
-1.06088	-0.21204	-0.29189	-0.37424	-0.43861	-0.56143	-0.78124
-1.06188	-0.21312	-0.29349	-0.37626	-0.4452	-0.56452	-0.77201
-1.06288	-0.21429	-0.29512	-0.37832	-0.44335	-0.56769	-0.77112
-1.06388	-0.21546	-0.29682	-0.38043	-0.45015	-0.57092	-0.79744
-1.06488	-0.21665	-0.29853	-0.38255	-0.44832	-0.57415	-0.771
-1.06588	-0.21785	-0.30025	-0.38475	-0.4553	-0.5774	-0.80361
-1.06688	-0.21907	-0.30199	-0.38694	-0.4534	-0.58067	-0.79476
-1.06788	-0.22036	-0.30378	-0.38919	-0.46044	-0.58407	-0.79399
-1.06888	-0.22167	-0.30564	-0.39147	-0.45858	-0.58754	-0.82065
-1.06988	-0.22301	-0.30752	-0.39378	-0.4659	-0.59106	-0.79434
-1.07088	-0.2244	-0.30941	-0.39614	-0.4641	-0.59467	-0.8273
-1.07188	-0.22582	-0.31134	-0.39854	-0.47159	-0.59828	-0.81881
-1.07288	-0.22724	-0.31331	-0.40097	-0.46972	-0.60197	-0.81828
-1.07388	-0.22874	-0.31534	-0.40349	-0.47741	-0.60576	-0.84545
-1.07488	-0.23024	-0.3174	-0.406	-0.47558	-0.60956	-0.81936
-1.07588	-0.23177	-0.31948	-0.40854	-0.48346	-0.61346	-0.85263
-1.07688	-0.23337	-0.32166	-0.41119	-0.48175	-0.61748	-0.84467
-1.07788	-0.23499	-0.32384	-0.41387	-0.48975	-0.62145	-0.84445
-1.07888	-0.23663	-0.32605	-0.41658	-0.48798	-0.62557	-0.87209
-1.07988	-0.23831	-0.32835	-0.41935	-0.49624	-0.62975	-0.84629
-1.08088	-0.24003	-0.33065	-0.42216	-0.49454	-0.63393	-0.8799
-1.08188	-0.2418	-0.33299	-0.42501	-0.50297	-0.63832	-0.87234
-1.08288	-0.24359	-0.3354	-0.42792	-0.50131	-0.64275	-0.87256
-1.08388	-0.24543	-0.33781	-0.43088	-0.50994	-0.64722	-0.90074
-1.08488	-0.2473	-0.34033	-0.43389	-0.50834	-0.65176	-0.87533
-1.08588	-0.24918	-0.34283	-0.43693	-0.51718	-0.65636	-0.90957
-1.08688	-0.2511	-0.34538	-0.44005	-0.51562	-0.66112	-0.90257
-1.08788	-0.25304	-0.34797	-0.44321	-0.52467	-0.66589	-0.90322
-1.08888	-0.25502	-0.35063	-0.44641	-0.52315	-0.67074	-0.93202
-1.08988	-0.25705	-0.35338	-0.44971	-0.53242	-0.67571	-0.90709
-1.09088	-0.2591	-0.3561	-0.45302	-0.53099	-0.68075	-0.94188
-1.09188	-0.26118	-0.35884	-0.45635	-0.54041	-0.68585	-0.93536
-1.09288	-0.26331	-0.36168	-0.45977	-0.53903	-0.6911	-0.93658
-1.09388	-0.26546	-0.36451	-0.46321	-0.5486	-0.69637	-0.9661
-1.09488	-0.26764	-0.36739	-0.46676	-0.54726	-0.70171	-0.9417
-1.09588	-0.26989	-0.37034	-0.47036	-0.55716	-0.70723	-0.97721
-1.09688	-0.27213	-0.37332	-0.47396	-0.55588	-0.71275	-0.97129
-1.09788	-0.27442	-0.37638	-0.47765	-0.56598	-0.71848	-0.9732
-1.09888	-0.27677	-0.37943	-0.48137	-0.56474	-0.72421	-1.00357
-1.09988	-0.27912	-0.38253	-0.48514	-0.57496	-0.73007	-0.97969
-1.10088	-0.28153	-0.38568	-0.48902	-0.57379	-0.73603	-1.01598
-1.10188	-0.28396	-0.3889	-0.49286	-0.58426	-0.74209	-1.01071
-1.10288	-0.28647	-0.39217	-0.49683	-0.5832	-0.74826	-1.01336
-1.10388	-0.28897	-0.39544	-0.50083	-0.59383	-0.75439	-1.04468
-1.10488	-0.2915	-0.39876	-0.50481	-0.59277	-0.76066	-1.02132
-1.10588	-0.29408	-0.40216	-0.5089	-0.60362	-0.76709	-1.05855
-1.10688	-0.29669	-0.40556	-0.51301	-0.60267	-0.77354	-1.05396
-1.10788	-0.29934	-0.409	-0.51715	-0.61364	-0.78003	-1.05732
-1.10888	-0.30202	-0.41251	-0.52142	-0.6128	-0.78674	-1.08956
-1.10988	-0.30473	-0.41607	-0.52571	-0.62388	-0.7934	-1.06682
-1.11088	-0.30748	-0.41964	-0.53003	-0.62303	-0.80019	-1.10483
-1.11188	-0.31025	-0.42328	-0.53441	-0.63437	-0.80712	-1.10101
-1.11288	-0.31306	-0.42693	-0.53883	-0.63358	-0.81407	-1.10514
-1.11388	-0.31591	-0.43067	-0.54335	-0.64512	-0.82112	-1.13832
-1.11488	-0.31883	-0.43447	-0.54791	-0.6444	-0.82831	-1.11626
-1.11588	-0.32178	-0.4383	-0.5525	-0.65608	-0.83557	-1.15523
-1.11688	-0.32475	-0.44219	-0.55718	-0.65549	-0.84284	-1.15196
-1.11788	-0.32776	-0.44606	-0.56187	-0.66734	-0.85021	-1.15687
-1.11888	-0.33082	-0.45003	-0.56665	-0.6668	-0.85769	-1.19103
-1.11988	-0.33389	-0.45409	-0.5715	-0.67882	-0.86522	-1.16951
-1.12088	-0.33703	-0.45818	-0.57639	-0.6783	-0.87284	-1.20951
-1.12188	-0.34022	-0.46237	-0.58139	-0.69057	-0.88057	-1.2068
-1.12288	-0.34342	-0.46657	-0.58639	-0.69016	-0.88835	-1.2127
-1.12388	-0.34667	-0.47083	-0.59147	-0.70258	-0.89616	-1.2476
-1.12488	-0.34999	-0.47516	-0.59664	-0.70227	-0.90414	-1.22663
-1.12588	-0.35335	-0.47953	-0.60185	-0.71481	-0.91212	-1.26752
-1.12688	-0.35676	-0.48399	-0.6071	-0.7146	-0.92029	-1.26519
-1.12788	-0.36022	-0.48858	-0.61248	-0.72747	-0.92858	-1.27191
-1.12888	-0.36371	-0.49316	-0.61789	-0.72735	-0.93685	-1.30759
-1.12988	-0.36725	-0.4978	-0.62336	-0.74039	-0.94526	-1.28692
-1.13088	-0.37081	-0.50255	-0.62892	-0.74035	-0.95368	-1.32894
-1.13188	-0.37442	-0.50734	-0.63454	-0.75353	-0.96218	-1.32685
-1.13288	-0.37807	-0.51221	-0.64026	-0.75368	-0.97086	-1.33439
-1.13388	-0.38177	-0.51713	-0.64608	-0.76709	-0.97957	-1.37077
-1.13488	-0.38556	-0.5222	-0.652	-0.76738	-0.98844	-1.35056
-1.13588	-0.38936	-0.52732	-0.65798	-0.78103	-0.99737	-1.39357
-1.13688	-0.39322	-0.53248	-0.66402	-0.78137	-1.00639	-1.39157
-1.13788	-0.39716	-0.53773	-0.67022	-0.7953	-1.01552	-1.40014
-1.13888	-0.40115	-0.54307	-0.67648	-0.79589	-1.0248	-1.43721
-1.13988	-0.40519	-0.54849	-0.68283	-0.81	-1.03418	-1.41726
-1.14088	-0.40932	-0.55409	-0.68934	-0.81079	-1.04371	-1.46147
-1.14188	-0.41349	-0.55969	-0.69593	-0.82516	-1.0533	-1.45953
-1.14288	-0.41772	-0.56542	-0.70264	-0.82614	-1.06307	-1.46908
-1.14388	-0.42205	-0.57124	-0.70945	-0.84086	-1.07298	-1.50673
-1.14488	-0.42637	-0.57714	-0.7163	-0.842	-1.08294	-1.48704
-1.14588	-0.43082	-0.58315	-0.72336	-0.85706	-1.09315	-1.53255
-1.14688	-0.43534	-0.58923	-0.73057	-0.85847	-1.10344	-1.53065
-1.14788	-0.43995	-0.59545	-0.73786	-0.87383	-1.11396	-1.54131
-1.14888	-0.44462	-0.60182	-0.74532	-0.87554	-1.12463	-1.57976
-1.14988	-0.44936	-0.60828	-0.75286	-0.89124	-1.13538	-1.56038
-1.15088	-0.45421	-0.61483	-0.76066	-0.89327	-1.1464	-1.60752
-1.15188	-0.45914	-0.62151	-0.76853	-0.90936	-1.15757	-1.60565
-1.15288	-0.46419	-0.62832	-0.77654	-0.91165	-1.16897	-1.61769
-1.15388	-0.46936	-0.63526	-0.78481	-0.9282	-1.18071	-1.65709
-1.15488	-0.4746	-0.64232	-0.79314	-0.93087	-1.19256	-1.63816
-1.15588	-0.47992	-0.64947	-0.80165	-0.94773	-1.20456	-1.68709
-1.15688	-0.48541	-0.65686	-0.81041	-0.95086	-1.21683	-1.68535
-1.15788	-0.49098	-0.66433	-0.81927	-0.96816	-1.22929	-1.69912
-1.15888	-0.49671	-0.67198	-0.82834	-0.9717	-1.24212	-1.73963
-1.15988	-0.5026	-0.67982	-0.83766	-0.98957	-1.25517	-1.72155
-1.16088	-0.5086	-0.68778	-0.84712	-0.9935	-1.26841	-1.77262
-1.16188	-0.51472	-0.69594	-0.85686	-1.01183	-1.28198	-1.77117
-1.16288	-0.52102	-0.70425	-0.86679	-1.01622	-1.29584	-1.78714
-1.16388	-0.52746	-0.71274	-0.8769	-1.03507	-1.30993	-1.82898
-1.16488	-0.5341	-0.72144	-0.88725	-1.04002	-1.32442	-1.81182
-1.16588	-0.54091	-0.73036	-0.89788	-1.0594	-1.33926	-1.86584
-1.16688	-0.54794	-0.73949	-0.9088	-1.06493	-1.35447	-1.86501
-1.16788	-0.5551	-0.74881	-0.9199	-1.08485	-1.36989	-1.88367
-1.16888	-0.56246	-0.75832	-0.9312	-1.09085	-1.38573	-1.92728
-1.16988	-0.57009	-0.76811	-0.94288	-1.11158	-1.40202	-1.9114
-1.17088	-0.57791	-0.77812	-0.95481	-1.11828	-1.4187	-1.9689
-1.17188	-0.586	-0.78846	-0.96706	-1.13959	-1.4358	-1.9686
-1.17288	-0.59435	-0.79903	-0.97964	-1.14697	-1.45345	-1.9909
-1.17388	-0.6029	-0.80988	-0.99251	-1.16903	-1.47145	-2.03671
-1.17488	-0.61175	-0.82105	-1.00572	-1.17714	-1.48996	-2.02261
-1.17588	-0.62087	-0.83252	-1.01933	-1.20001	-1.5089	-2.08433
-1.17688	-0.63028	-0.84423	-1.03321	-1.20882	-1.52824	-2.08508
-1.17788	-0.63999	-0.85637	-1.04756	-1.23255	-1.54823	-2.11137
-1.17888	-0.65	-0.86885	-1.06228	-1.24223	-1.5687	-2.16023
-1.17988	-0.66038	-0.88168	-1.07738	-1.26678	-1.58972	-2.14828
-1.18088	-0.67108	-0.89488	-1.0929	-1.27739	-1.61135	-2.21481
-1.18188	-0.68208	-0.90843	-1.10887	-1.30278	-1.63339	-2.21695
-1.18288	-0.69352	-0.92243	-1.1253	-1.31438	-1.65622	-2.24809
-1.18388	-0.7053	-0.93682	-1.14216	-1.34078	-1.67958	-2.3001
-1.18488	-0.7175	-0.95165	-1.15944	-1.35329	-1.70352	-2.29075
-1.18588	-0.73013	-0.96702	-1.17733	-1.38089	-1.72821	-2.3632
-1.18688	-0.74314	-0.98279	-1.19568	-1.39453	-1.75358	-2.36711
-1.18788	-0.75658	-0.99905	-1.21457	-1.42313	-1.77953	-2.4037
-1.18888	-0.77052	-1.01586	-1.23407	-1.43807	-1.80624	-2.45962
-1.18988	-0.7849	-1.03308	-1.25407	-1.46785	-1.83367	-2.45351
-1.19088	-0.79977	-1.05095	-1.27475	-1.48403	-1.86193	-2.5325
-1.19188	-0.8152	-1.06938	-1.29602	-1.5153	-1.89099	-2.53858
-1.19288	-0.83112	-1.08837	-1.31789	-1.53289	-1.92078	-2.58178
-1.19388	-0.84762	-1.10802	-1.3405	-1.56558	-1.95152	-2.6422
-1.19488	-0.86462	-1.12831	-1.36372	-1.58463	-1.98299	-2.6399
-1.19588	-0.88222	-1.14925	-1.38764	-1.61877	-2.01536	-2.72634
-1.19688	-0.9004	-1.17087	-1.41237	-1.63944	-2.04863	-2.73505
-1.19788	-0.91915	-1.19312	-1.43779	-1.6752	-2.08276	-2.78554
-1.19888	-0.9386	-1.21617	-1.46414	-1.69766	-2.11807	-2.85136
-1.19988	-0.95865	-1.23997	-1.49124	-1.73513	-2.15422	-2.85351
-1.20088	-0.97931	-1.26446	-1.51913	-1.75921	-2.19133	-2.94834
-1.20188	-1.00066	-1.28985	-1.54797	-1.79856	-2.22963	-2.96036
-1.20288	-1.02271	-1.316	-1.57763	-1.8246	-2.26887	-3.01919
-1.20388	-1.04543	-1.34295	-1.60825	-1.86588	-2.30916	-3.09093
-1.20488	-1.06897	-1.37086	-1.63989	-1.89409	-2.35076	-3.09843
-1.20588	-1.09314	-1.39959	-1.67236	-1.93725	-2.39344	-3.20273
-1.20688	-1.11813	-1.42919	-1.70593	-1.96751	-2.4373	-3.21852
-1.20788	-1.14384	-1.45971	-1.74051	-2.0129	-2.48238	-3.28657
-1.20888	-1.17029	-1.4911	-1.77607	-2.04537	-2.5287	-3.36501
-1.20988	-1.19757	-1.52355	-1.81286	-2.09305	-2.5764	-3.3784
-1.21088	-1.22566	-1.55693	-1.85063	-2.12786	-2.62536	-3.49311
-1.21188	-1.25457	-1.59132	-1.8895	-2.17788	-2.67567	-3.51351
-1.21288	-1.28431	-1.62675	-1.9296	-2.21521	-2.72745	-3.59171
-1.21388	-1.31482	-1.66319	-1.97079	-2.26762	-2.78049	-3.67769
-1.21488	-1.34622	-1.70068	-2.01325	-2.3076	-2.83513	-3.69772
-1.21588	-1.37842	-1.73927	-2.05688	-2.36265	-2.89112	-3.82375
-1.21688	-1.41152	-1.7789	-2.10172	-2.40527	-2.9487	-3.84929
-1.21788	-1.44553	-1.81977	-2.14798	-2.46317	-3.00789	-3.93854
-1.21888	-1.4803	-1.86163	-2.19533	-2.5084	-3.06843	-4.03312
-1.21988	-1.51593	-1.90458	-2.24394	-2.5688	-3.1305	-4.06031
-1.22088	-1.55245	-1.94869	-2.29397	-2.61697	-3.19432	-4.19869
-1.22188	-1.58982	-1.99392	-2.34523	-2.68021	-3.25966	-4.23009
-1.22288	-1.62813	-2.04039	-2.39792	-2.73135	-3.32677	-4.33111
-1.22388	-1.66727	-2.08801	-2.45194	-2.79756	-3.39545	-4.43515
-1.22488	-1.70723	-2.13675	-2.50724	-2.85153	-3.46582	-4.47032
-1.22588	-1.74808	-2.18671	-2.56392	-2.92072	-3.53796	-4.62181
-1.22688	-1.78979	-2.2377	-2.62188	-2.97762	-3.61172	-4.66002
-1.22788	-1.83235	-2.28986	-2.6812	-3.04968	-3.68721	-4.77307
-1.22888	-1.87572	-2.34318	-2.74194	-3.10955	-3.76439	-4.88704
-1.22988	-1.91984	-2.39756	-2.80391	-3.18453	-3.84325	-4.93052
-1.23088	-1.96494	-2.45319	-2.86733	-3.24748	-3.92406	-5.09545
-1.23188	-2.01068	-2.5098	-2.93188	-3.32544	-4.00637	-5.14067
-1.23288	-2.05713	-2.56746	-2.99765	-3.3911	-4.09035	-5.26539
-1.23388	-2.10441	-2.6263	-3.06489	-3.47206	-4.17629	-5.38989
-1.23488	-2.15233	-2.686	-3.13326	-3.54049	-4.26369	-5.4415
-1.23588	-2.20095	-2.74681	-3.20281	-3.62418	-4.35287	-5.61929
-1.23688	-2.25023	-2.80863	-3.27369	-3.69552	-4.44373	-5.67189
-1.23788	-2.30007	-2.87131	-3.3456	-3.78187	-4.53613	-5.80813
-1.23888	-2.35053	-2.935	-3.41872	-3.85592	-4.63016	-5.94271
-1.23988	-2.40153	-2.99946	-3.49286	-3.94504	-4.72569	-6.00208
-1.24088	-2.4529	-3.06473	-3.56799	-4.02133	-4.82266	-6.19235
-1.24188	-2.50483	-3.13094	-3.64426	-4.1129	-4.92125	-6.25159
-1.24288	-2.55708	-3.19775	-3.72145	-4.19156	-5.0211	-6.3988
-1.24388	-2.60968	-3.26522	-3.79956	-4.28546	-5.12246	-6.54306
-1.24488	-2.66255	-3.33336	-3.87858	-4.36617	-5.22499	-6.60951
-1.24588	-2.71557	-3.40202	-3.95825	-4.462	-5.32862	-6.81118
-1.24688	-2.76891	-3.47132	-4.03892	-4.5446	-5.43371	-6.87636
-1.24788	-2.82224	-3.54098	-4.12009	-4.64236	-5.53961	-7.03223
-1.24888	-2.87558	-3.61094	-4.20184	-4.72642	-5.64667	-7.18453
-1.24988	-2.92898	-3.68139	-4.28435	-4.82596	-5.75484	-7.25603
-1.25088	-2.98227	-3.7519	-4.3671	-4.91124	-5.86362	-7.46719
-1.25188	-3.03533	-3.82254	-4.45029	-5.01185	-5.97321	-7.53638
-1.25288	-3.08828	-3.8934	-4.53385	-5.0981	-6.0836	-7.69875
-1.25388	-3.14082	-3.96411	-4.61751	-5.19956	-6.19436	-7.85729
-1.25488	-3.19312	-4.03484	-4.70149	-5.28657	-6.30579	-7.93152
-1.25588	-3.24493	-4.10544	-4.78543	-5.38876	-6.41769	-8.1497
-1.25688	-3.29621	-4.17572	-4.86925	-5.47564	-6.52968	-8.22089
-1.25788	-3.34694	-4.24576	-4.95303	-5.57792	-6.64181	-8.38668
-1.25888	-3.39697	-4.31524	-5.0364	-5.66451	-6.75385	-8.54884
-1.25988	-3.44628	-4.38431	-5.11952	-5.76657	-6.86591	-8.62251
-1.26088	-3.49476	-4.4528	-5.20226	-5.8525	-6.97768	-8.84405
-1.26188	-3.5423	-4.52056	-5.28433	-5.95375	-7.08904	-8.91454
-1.26288	-3.58901	-4.58765	-5.36595	-6.03859	-7.20012	-9.08037
-1.26388	-3.63466	-4.65384	-5.44669	-6.13874	-7.31038	-9.24326
-1.26488	-3.67919	-4.71899	-5.52648	-6.22174	-7.41991	-9.31339
-1.26588	-3.72266	-4.78328	-5.60554	-6.3205	-7.52873	-9.53467
-1.26688	-3.76483	-4.84629	-5.68341	-6.40138	-7.63641	-9.60145
-1.26788	-3.80581	-4.90818	-5.76019	-6.49814	-7.74312	-9.76281
-1.26888	-3.84551	-4.9689	-5.8359	-6.57673	-7.84872	-9.92294
-1.26988	-3.88377	-5.02804	-5.91004	-6.67101	-7.95261	-9.98596
-1.27088	-3.92041	-5.08557	-5.98241	-6.74601	-8.05455	-10.2019
-1.27188	-3.95576	-5.14179	-6.05347	-6.83715	-8.15521	-10.2612
-1.27288	-3.9896	-5.19642	-6.12299	-6.90913	-8.2543	-10.4139
-1.27388	-4.02204	-5.24953	-6.19094	-6.99735	-8.35174	-10.5677
-1.27488	-4.05291	-5.30088	-6.25709	-7.06571	-8.44719	-10.6199
-1.27588	-4.08217	-5.35048	-6.32138	-7.15028	-8.5406	-10.8282
-1.27688	-4.10975	-5.39826	-6.38373	-7.21447	-8.63184	-10.8778
-1.27788	-4.13565	-5.44406	-6.4439	-7.29504	-8.72078	-11.0181
-1.27888	-4.16	-5.48807	-6.50218	-7.35484	-8.80749	-11.1619
-1.27988	-4.18254	-5.52992	-6.55806	-7.43105	-8.89156	-11.2003
-1.28088	-4.20338	-5.56977	-6.61181	-7.48574	-8.97298	-11.3956
-1.28188	-4.22266	-5.60766	-6.66342	-7.55741	-9.0519	-11.433
-1.28288	-4.24006	-5.64328	-6.71244	-7.60692	-9.12784	-11.5572
-1.28388	-4.25579	-5.67682	-6.75906	-7.67361	-9.20097	-11.6876
-1.28488	-4.26986	-5.70817	-6.80338	-7.71792	-9.2712	-11.7096
-1.28588	-4.28216	-5.73722	-6.84506	-7.77939	-9.33826	-11.8885
-1.28688	-4.29288	-5.76417	-6.88439	-7.81809	-9.40238	-11.9106
-1.28788	-4.30191	-5.78887	-6.92118	-7.87437	-9.46336	-12.0157
-1.28888	-4.30923	-5.8114	-6.95533	-7.9072	-9.52106	-12.1301
-1.28988	-4.31501	-5.83178	-6.98707	-7.95817	-9.57565	-12.1335
-1.29088	-4.31912	-5.84982	-7.0161	-7.9852	-9.62681	-12.2932
-1.29188	-4.3217	-5.86577	-7.04268	-8.03061	-9.67484	-12.298
-1.29288	-4.32278	-5.87956	-7.06671	-8.05174	-9.71952	-12.3814
-1.29388	-4.32238	-5.89122	-7.08813	-8.09165	-9.76091	-12.4778
-1.29488	-4.32063	-5.90084	-7.1072	-8.10719	-9.79928	-12.4613
-1.29588	-4.31734	-5.90826	-7.12357	-8.14175	-9.83408	-12.5999
-1.29688	-4.31271	-5.91366	-7.13748	-8.15123	-9.86572	-12.5872
-1.29788	-4.30687	-5.91719	-7.14912	-8.18054	-9.89414	-12.6482
-1.29888	-4.2997	-5.91857	-7.15816	-8.1843	-9.91916	-12.7258
-1.29988	-4.29134	-5.91812	-7.16501	-8.2084	-9.94111	-12.6893
-1.30088	-4.28187	-5.91593	-7.16956	-8.2068	-9.96	-12.806
-1.30188	-4.27127	-5.91181	-7.17174	-8.22572	-9.9756	-12.7761
-1.30288	-4.25965	-5.90599	-7.17182	-8.21874	-9.98824	-12.8146
-1.30388	-4.24697	-5.89847	-7.16972	-8.2327	-9.99775	-12.8739
-1.30488	-4.23336	-5.88928	-7.16544	-8.22043	-10.0041	-12.8178
-1.30588	-4.21891	-5.87865	-7.15931	-8.22993	-10.0078	-12.9129
-1.30688	-4.20358	-5.86642	-7.15113	-8.21282	-10.0085	-12.8673
-1.30788	-4.1875	-5.85287	-7.14113	-8.21792	-10.0065	-12.8843
-1.30888	-4.17067	-5.83794	-7.12925	-8.1962	-10.0018	-12.9264
-1.30988	-4.15316	-5.82162	-7.11554	-8.19713	-9.99439	-12.8532
-1.31088	-4.13512	-5.80408	-7.10023	-8.17119	-9.98457	-12.9278
-1.31188	-4.11641	-5.78534	-7.08318	-8.16838	-9.97213	-12.8681
-1.31288	-4.09716	-5.76547	-7.0646	-8.1383	-9.95734	-12.8652
-1.31388	-4.07754	-5.7447	-7.04471	-8.13217	-9.94034	-12.8916
-1.31488	-4.05737	-5.72282	-7.02324	-8.09839	-9.92096	-12.8034
-1.31588	-4.03688	-5.70007	-7.00051	-8.08896	-9.89946	-12.8588
-1.31688	-4.016	-5.67651	-6.97659	-8.05182	-9.876	-12.7878
-1.31788	-3.99484	-5.65206	-6.95135	-8.03949	-9.8504	-12.7673
-1.31888	-3.97349	-5.62712	-6.92514	-7.9993	-9.82323	-12.7801
-1.31988	-3.95219	-5.60179	-6.89842	-7.98527	-9.79505	-12.6814
-1.32088	-3.93058	-5.57568	-6.87059	-7.94286	-9.76491	-12.7211
-1.32188	-3.90883	-5.54907	-6.84184	-7.92642	-9.73323	-12.6423
-1.32288	-3.88695	-5.52192	-6.81226	-7.88154	-9.69999	-12.6078
-1.32388	-3.86497	-5.49435	-6.78191	-7.86317	-9.66537	-12.6108
-1.32488	-3.84294	-5.46643	-6.75092	-7.81632	-9.62947	-12.5029
-1.32588	-3.82091	-5.43819	-6.71928	-7.79637	-9.59238	-12.5286
-1.32688	-3.79893	-5.40971	-6.68722	-7.74782	-9.55429	-12.4447
-1.32788	-3.77693	-5.38086	-6.6545	-7.72659	-9.51499	-12.3988
-1.32888	-3.75498	-5.35187	-6.62138	-7.67641	-9.47465	-12.3938
-1.32988	-3.73318	-5.32278	-6.58789	-7.65421	-9.43368	-12.2804
-1.33088	-3.7114	-5.29346	-6.55398	-7.60278	-9.39175	-12.2948
-1.33188	-3.68977	-5.26408	-6.51984	-7.57965	-9.34909	-12.2077
-1.33288	-3.66832	-5.23471	-6.48561	-7.52729	-9.30583	-12.153
-1.33388	-3.64697	-5.20524	-6.45105	-7.50349	-9.26179	-12.1421
-1.33488	-3.62583	-5.17583	-6.4164	-7.45038	-9.21736	-12.0258
-1.33588	-3.60481	-5.14642	-6.38159	-7.42624	-9.17244	-12.0315
-1.33688	-3.58397	-5.11705	-6.34664	-7.37237	-9.12704	-11.9436
-1.33788	-3.56339	-5.08779	-6.31178	-7.348	-9.08145	-11.8825
-1.33888	-3.54302	-5.05867	-6.27686	-7.29383	-9.03552	-11.8678
-1.33988	-3.52287	-5.02965	-6.24199	-7.26939	-8.98936	-11.7507
-1.34088	-3.50293	-5.0008	-6.20711	-7.21506	-8.94302	-11.7497
-1.34188	-3.48319	-4.97207	-6.17232	-7.19065	-8.89644	-11.6634
-1.34288	-3.46371	-4.94358	-6.13775	-7.13633	-8.85	-11.598
-1.34388	-3.44442	-4.91525	-6.10326	-7.11209	-8.80333	-11.5811
-1.34488	-3.4254	-4.88711	-6.06895	-7.05778	-8.75674	-11.4649
-1.34588	-3.40667	-4.85931	-6.03494	-7.03408	-8.7103	-11.4587
-1.34688	-3.38811	-4.83163	-6.00104	-6.97997	-8.66377	-11.3747
-1.34788	-3.36985	-4.80423	-5.96741	-6.95658	-8.6174	-11.3067
-1.34888	-3.35183	-4.7771	-5.93402	-6.90279	-8.57122	-11.289
-1.34988	-3.33405	-4.75023	-5.90083	-6.87988	-8.52508	-11.1755
-1.35088	-3.31654	-4.72363	-5.86798	-6.82657	-8.47926	-11.1659
-1.35188	-3.29931	-4.6974	-5.83542	-6.80434	-8.43366	-11.086
-1.35288	-3.28232	-4.67138	-5.80308	-6.75147	-8.38823	-11.0167
-1.35388	-3.26559	-4.64569	-5.77112	-6.72986	-8.34313	-10.9993
-1.35488	-3.24911	-4.62022	-5.73939	-6.67752	-8.29828	-10.8892
-1.35588	-3.23292	-4.59509	-5.70793	-6.65658	-8.25374	-10.8767
-1.35688	-3.21699	-4.57025	-5.67683	-6.60495	-8.20954	-10.8009
-1.35788	-3.20131	-4.54569	-5.64606	-6.58471	-8.16564	-10.7316
-1.35888	-3.18591	-4.52145	-5.61564	-6.53382	-8.12221	-10.7151
-1.35988	-3.17071	-4.49758	-5.58556	-6.5143	-8.07902	-10.6089
-1.36088	-3.1558	-4.47397	-5.5558	-6.46399	-8.03619	-10.5947
-1.36188	-3.14119	-4.45073	-5.52645	-6.44534	-7.99382	-10.5236
-1.36288	-3.12674	-4.42776	-5.49739	-6.39577	-7.95179	-10.4548
-1.36388	-3.11255	-4.40509	-5.46871	-6.3778	-7.91013	-10.4395
-1.36488	-3.0986	-4.38277	-5.44037	-6.32906	-7.86903	-10.3378
-1.36588	-3.08488	-4.36073	-5.41238	-6.31185	-7.82816	-10.3228
-1.36688	-3.07139	-4.33902	-5.38478	-6.26389	-7.78784	-10.2564
-1.36788	-3.05812	-4.31761	-5.35758	-6.24752	-7.7479	-10.1891
-1.36888	-3.04506	-4.29653	-5.33067	-6.20029	-7.70836	-10.1751
-1.36988	-3.03224	-4.27582	-5.30417	-6.18472	-7.66939	-10.0781
-1.37088	-3.01968	-4.25541	-5.27804	-6.13839	-7.63084	-10.063
-1.37188	-3.00726	-4.23528	-5.25222	-6.12367	-7.59268	-10.0014
-1.37288	-2.99507	-4.21543	-5.22678	-6.07811	-7.55499	-9.9355
-1.37388	-2.9831	-4.19594	-5.20166	-6.06413	-7.51774	-9.92353
-1.37488	-2.97134	-4.17671	-5.17692	-6.01943	-7.48107	-9.83121
-1.37588	-2.95979	-4.1578	-5.15249	-6.00621	-7.44467	-9.81624
-1.37688	-2.94844	-4.13917	-5.12843	-5.96217	-7.40879	-9.75938
-1.37788	-2.93731	-4.12086	-5.10474	-5.94976	-7.37349	-9.69541
-1.37888	-2.92637	-4.10278	-5.08138	-5.90642	-7.3385	-9.68568
-1.37988	-2.9156	-4.085	-5.05831	-5.89468	-7.30399	-9.5977
-1.38088	-2.90504	-4.06752	-5.03569	-5.85227	-7.26997	-9.58351
-1.38188	-2.89465	-4.05026	-5.01325	-5.84128	-7.23637	-9.53118
-1.38288	-2.88441	-4.0333	-4.99121	-5.79961	-7.2032	-9.46953
-1.38388	-2.87439	-4.01663	-4.9695	-5.78939	-7.17055	-9.46186
-1.38488	-2.86456	-4.00019	-4.94806	-5.74837	-7.13826	-9.37809
-1.38588	-2.85491	-3.98404	-4.927	-5.73892	-7.10649	-9.36473
-1.38688	-2.84542	-3.96811	-4.90621	-5.6987	-7.0751	-9.31669
-1.38788	-2.8361	-3.95241	-4.8857	-5.68987	-7.04411	-9.257
-1.38888	-2.82693	-3.937	-4.86551	-5.65035	-7.01367	-9.25152
-1.38988	-2.81795	-3.92182	-4.84565	-5.64222	-6.98356	-9.17185
-1.39088	-2.80916	-3.90695	-4.8261	-5.60344	-6.95401	-9.15945
-1.39188	-2.80049	-3.89225	-4.80679	-5.596	-6.92472	-9.11519
-1.39288	-2.79198	-3.87779	-4.78778	-5.55791	-6.8959	-9.05762
-1.39388	-2.78368	-3.86361	-4.76909	-5.55117	-6.86754	-9.05428
-1.39488	-2.77547	-3.84958	-4.75063	-5.51373	-6.83951	-8.9783
-1.39588	-2.76744	-3.83582	-4.73244	-5.50762	-6.81195	-8.96722
-1.39688	-2.75955	-3.82236	-4.7146	-5.47087	-6.7848	-8.92697
-1.39788	-2.75181	-3.80909	-4.69696	-5.4654	-6.75806	-8.87171
-1.39888	-2.74427	-3.79601	-4.67967	-5.42931	-6.7317	-8.87045
-1.39988	-2.73683	-3.78315	-4.66262	-5.42451	-6.70569	-8.79803
-1.40088	-2.72957	-3.77047	-4.64578	-5.38899	-6.68005	-8.78793
-1.40188	-2.72248	-3.75802	-4.62924	-5.38479	-6.65489	-8.75097
-1.40288	-2.71555	-3.74577	-4.61294	-5.34992	-6.63002	-8.69793
-1.40388	-2.70874	-3.73376	-4.5969	-5.34636	-6.60551	-8.69875
-1.40488	-2.70207	-3.72194	-4.58115	-5.31213	-6.5814	-8.62956
-1.40588	-2.69551	-3.7103	-4.56561	-5.3091	-6.55754	-8.62082
-1.40688	-2.68912	-3.69889	-4.55033	-5.27541	-6.53418	-8.58718
-1.40788	-2.68282	-3.68771	-4.53532	-5.27289	-6.51107	-8.5361
-1.40888	-2.67669	-3.67665	-4.52049	-5.23979	-6.48831	-8.539
-1.40988	-2.67072	-3.66585	-4.50599	-5.23791	-6.46593	-8.47295
-1.41088	-2.66481	-3.65523	-4.49169	-5.20535	-6.44382	-8.46563
-1.41188	-2.65901	-3.64479	-4.47759	-5.20395	-6.42206	-8.43482
-1.41288	-2.6534	-3.63455	-4.4638	-5.17192	-6.4007	-8.38576
-1.41388	-2.6479	-3.62448	-4.45017	-5.17102	-6.37952	-8.39064
-1.41488	-2.64252	-3.6146	-4.43681	-5.13959	-6.35878	-8.32729
-1.41588	-2.63725	-3.60491	-4.42366	-5.13927	-6.33837	-8.32138
-1.41688	-2.63212	-3.59538	-4.41067	-5.10829	-6.31825	-8.29324
-1.41788	-2.62712	-3.58606	-4.39794	-5.10844	-6.29844	-8.24603
-1.41888	-2.62223	-3.57687	-4.38542	-5.07801	-6.27891	-8.25289
-1.41988	-2.61747	-3.56786	-4.37308	-5.07869	-6.25966	-8.19183
-1.42088	-2.61287	-3.55907	-4.36098	-5.04874	-6.2408	-8.18715
-1.42188	-2.60841	-3.55048	-4.34912	-5.04987	-6.22217	-8.16169
-1.42288	-2.60403	-3.54202	-4.33749	-5.02044	-6.20394	-8.11638
-1.42388	-2.59979	-3.53372	-4.32606	-5.02205	-6.18587	-8.12517
-1.42488	-2.59565	-3.52555	-4.31483	-4.99304	-6.16817	-8.06654
-1.42588	-2.59163	-3.51762	-4.30382	-4.99517	-6.15079	-8.06324
-1.42688	-2.58774	-3.50987	-4.29299	-4.96657	-6.13363	-8.04006
-1.42788	-2.58394	-3.50225	-4.2824	-4.96917	-6.11675	-7.99628
-1.42888	-2.58032	-3.49481	-4.27205	-4.94113	-6.10022	-8.0069
-1.42988	-2.57678	-3.48747	-4.2618	-4.94413	-6.08383	-7.95041
-1.43088	-2.57334	-3.48029	-4.25181	-4.91653	-6.06776	-7.94842
-1.43188	-2.57008	-3.47331	-4.24199	-4.92001	-6.05208	-7.92744
-1.43288	-2.56691	-3.46646	-4.23238	-4.89281	-6.03649	-7.88511
-1.43388	-2.56389	-3.45982	-4.22298	-4.89675	-6.02131	-7.89734
-1.43488	-2.56096	-3.45333	-4.21377	-4.86999	-6.00633	-7.84292
-1.43588	-2.55815	-3.447	-4.2047	-4.87431	-5.99161	-7.84204
-1.43688	-2.55546	-3.44079	-4.19587	-4.84795	-5.97717	-7.82313
-1.43788	-2.55289	-3.43473	-4.18718	-4.85265	-5.96295	-7.7824
-1.43888	-2.55045	-3.42886	-4.17873	-4.82676	-5.94907	-7.79629
-1.43988	-2.54809	-3.42311	-4.17047	-4.83195	-5.93541	-7.74365
-1.44088	-2.54589	-3.4175	-4.16234	-4.80644	-5.92199	-7.744
-1.44188	-2.54381	-3.41213	-4.15444	-4.8121	-5.90883	-7.7271
-1.44288	-2.54181	-3.40686	-4.14673	-4.78699	-5.89591	-7.68781
-1.44388	-2.53996	-3.40174	-4.1392	-4.79297	-5.88321	-7.70332
-1.44488	-2.53823	-3.39679	-4.13186	-4.7683	-5.8708	-7.65251
-1.44588	-2.53662	-3.39191	-4.12464	-4.77469	-5.85858	-7.65409
-1.44688	-2.53516	-3.3872	-4.11764	-4.7504	-5.84664	-7.63896
-1.44788	-2.5338	-3.38271	-4.11082	-4.7572	-5.83491	-7.60099
-1.44888	-2.53259	-3.37833	-4.10417	-4.73328	-5.8234	-7.61815
-1.44988	-2.53147	-3.37412	-4.09773	-4.74052	-5.81219	-7.56891
-1.45088	-2.53046	-3.37004	-4.09143	-4.71706	-5.80115	-7.57176
-1.45188	-2.52953	-3.36611	-4.08531	-4.72467	-5.7904	-7.55824
-1.45288	-2.52876	-3.36234	-4.0794	-4.70154	-5.77991	-7.52149
-1.45388	-2.52809	-3.35873	-4.07363	-4.70953	-5.76958	-7.54025
-1.45488	-2.52758	-3.35529	-4.06806	-4.68682	-5.75959	-7.49271
-1.45588	-2.52717	-3.35195	-4.06263	-4.69531	-5.74976	-7.49676
-1.45688	-2.5269	-3.34875	-4.05734	-4.67293	-5.74011	-7.48495
-1.45788	-2.52675	-3.34572	-4.05231	-4.68176	-5.73076	-7.4496
-1.45888	-2.52671	-3.34286	-4.04739	-4.65975	-5.72165	-7.46996
-1.45988	-2.5268	-3.34013	-4.04263	-4.66891	-5.71276	-7.42382
-1.46088	-2.52707	-3.33757	-4.0381	-4.64736	-5.7041	-7.42918
-1.46188	-2.52741	-3.33514	-4.0337	-4.65692	-5.69562	-7.41897
-1.46288	-2.52789	-3.33289	-4.0295	-4.63572	-5.68738	-7.38476
-1.46388	-2.52852	-3.33077	-4.02544	-4.64566	-5.67938	-7.40675
-1.46488	-2.52928	-3.3288	-4.02155	-4.6248	-5.67158	-7.36196
-1.46588	-2.53018	-3.32703	-4.0179	-4.63522	-5.66401	-7.36857
-1.46688	-2.53124	-3.32533	-4.01441	-4.61482	-5.65668	-7.36004
-1.46788	-2.53238	-3.32382	-4.01107	-4.62558	-5.64951	-7.32695
-1.46888	-2.53368	-3.32251	-4.00795	-4.60548	-5.64264	-7.35056
-1.46988	-2.53507	-3.32129	-4.00499	-4.61661	-5.63591	-7.30733
-1.47088	-2.53663	-3.32023	-4.00222	-4.597	-5.6295	-7.31531
-1.47188	-2.5383	-3.31936	-3.9996	-4.60855	-5.62331	-7.30834
-1.47288	-2.54015	-3.31863	-3.99719	-4.58927	-5.61729	-7.27638
-1.47388	-2.54215	-3.31815	-3.99499	-4.60128	-5.61162	-7.30154
-1.47488	-2.54429	-3.31776	-3.99293	-4.58233	-5.60605	-7.25964
-1.47588	-2.54651	-3.31745	-3.991	-4.59468	-5.60066	-7.26874
-1.47688	-2.54894	-3.31735	-3.9893	-4.57615	-5.59556	-7.26331
-1.47788	-2.55144	-3.31741	-3.9878	-4.58891	-5.59064	-7.2324
-1.47888	-2.55412	-3.31762	-3.98651	-4.5708	-5.58604	-7.25908
-1.47988	-2.55698	-3.31805	-3.98539	-4.584	-5.58167	-7.21863
-1.48088	-2.55996	-3.31861	-3.98446	-4.56636	-5.57746	-7.22901
-1.48188	-2.56311	-3.31933	-3.98371	-4.57984	-5.57354	-7.2252
-1.48288	-2.56637	-3.3202	-3.98313	-4.56256	-5.56984	-7.1955
-1.48388	-2.56981	-3.32122	-3.98273	-4.57641	-5.56624	-7.22369
-1.48488	-2.57341	-3.32242	-3.98251	-4.55952	-5.56297	-7.18462
-1.48588	-2.57715	-3.32381	-3.98248	-4.5738	-5.55996	-7.19638
-1.48688	-2.58107	-3.32539	-3.98272	-4.55739	-5.55718	-7.19414
-1.48788	-2.58511	-3.32707	-3.98305	-4.57205	-5.55459	-7.16545
-1.48888	-2.58933	-3.32891	-3.98356	-4.55592	-5.55215	-7.19517
-1.48988	-2.5937	-3.33097	-3.98431	-4.57102	-5.55003	-7.15746
-1.49088	-2.59822	-3.33314	-3.98523	-4.55529	-5.54816	-7.17036
-1.49188	-2.60285	-3.33549	-3.9863	-4.57078	-5.54645	-7.16945
-1.49288	-2.60762	-3.33805	-3.98758	-4.55548	-5.54498	-7.14193
-1.49388	-2.61258	-3.3407	-3.98903	-4.57128	-5.5437	-7.17314
-1.49488	-2.61768	-3.34357	-3.99066	-4.55642	-5.54274	-7.13659
-1.49588	-2.62288	-3.34663	-3.99252	-4.57269	-5.54198	-7.15085
-1.49688	-2.62823	-3.34978	-3.99452	-4.55819	-5.54143	-7.15148
-1.49788	-2.63376	-3.35313	-3.99669	-4.57485	-5.54116	-7.12488
-1.49888	-2.63942	-3.35666	-3.99908	-4.56074	-5.54107	-7.15772
-1.49988	-2.64521	-3.36033	-4.00163	-4.57776	-5.54119	-7.12235
-1.50088	-2.65118	-3.36412	-4.00435	-4.56406	-5.54151	-7.13787
-1.50188	-2.65725	-3.36809	-4.00723	-4.58154	-5.542	-7.14
-1.50288	-2.6635	-3.37221	-4.0103	-4.56821	-5.54286	-7.11441
-1.50388	-2.66988	-3.37646	-4.01352	-4.58601	-5.54384	-7.14869
-1.50488	-2.67638	-3.38088	-4.01696	-4.57295	-5.54497	-7.1145
-1.50588	-2.68305	-3.38548	-4.02056	-4.59125	-5.54643	-7.13126
-1.50688	-2.68982	-3.39025	-4.02428	-4.57863	-5.548	-7.13491
-1.50788	-2.69671	-3.39515	-4.02816	-4.59724	-5.54979	-7.11006
-1.50888	-2.70376	-3.40019	-4.03225	-4.585	-5.55185	-7.14592
-1.50988	-2.71093	-3.40536	-4.03647	-4.60395	-5.554	-7.11292
-1.51088	-2.71823	-3.41072	-4.0409	-4.5921	-5.55639	-7.13084
-1.51188	-2.72568	-3.41621	-4.04553	-4.61153	-5.55905	-7.136
-1.51288	-2.73327	-3.42184	-4.05027	-4.59999	-5.56186	-7.11212
-1.51388	-2.74099	-3.42764	-4.0552	-4.61973	-5.5649	-7.14942
-1.51488	-2.7488	-3.43352	-4.06027	-4.60849	-5.56811	-7.11764
-1.51588	-2.75672	-3.43961	-4.06554	-4.62859	-5.57153	-7.1366
-1.51688	-2.76482	-3.44587	-4.07096	-4.61775	-5.5752	-7.14313
-1.51788	-2.773	-3.45218	-4.07651	-4.63823	-5.57899	-7.12001
-1.51888	-2.78137	-3.45868	-4.08229	-4.62778	-5.58303	-7.15875
-1.51988	-2.78982	-3.46535	-4.08817	-4.64855	-5.58727	-7.12795
-1.52088	-2.79841	-3.47208	-4.09422	-4.63835	-5.59158	-7.14792
-1.52188	-2.80716	-3.47906	-4.10044	-4.65954	-5.59626	-7.15584
-1.52288	-2.81598	-3.4861	-4.10683	-4.64968	-5.601	-7.13361
-1.52388	-2.82495	-3.49329	-4.11334	-4.67121	-5.60595	-7.1737
-1.52488	-2.8341	-3.5007	-4.12016	-4.66183	-5.61122	-7.1441
-1.52588	-2.84331	-3.50817	-4.12706	-4.6837	-5.6166	-7.16526
-1.52688	-2.85267	-3.51581	-4.13407	-4.67458	-5.62223	-7.17467
-1.52788	-2.86217	-3.52365	-4.14126	-4.69683	-5.62799	-7.15337
-1.52888	-2.87179	-3.53156	-4.14861	-4.68806	-5.63392	-7.19477
-1.52988	-2.88158	-3.53963	-4.15614	-4.71048	-5.6401	-7.16629
-1.53088	-2.89147	-3.54788	-4.16381	-4.70211	-5.64646	-7.18855
-1.53188	-2.90152	-3.55624	-4.17162	-4.7249	-5.65295	-7.1993
-1.53288	-2.9117	-3.56477	-4.17959	-4.71693	-5.65978	-7.17871
-1.53388	-2.92203	-3.57345	-4.18778	-4.74003	-5.6667	-7.22152
-1.53488	-2.93252	-3.58225	-4.19615	-4.73247	-5.67387	-7.19395
-1.53588	-2.94311	-3.59123	-4.20467	-4.75594	-5.68118	-7.21718
-1.53688	-2.95384	-3.60039	-4.21335	-4.74858	-5.68868	-7.22929
-1.53788	-2.96475	-3.60972	-4.22222	-4.77246	-5.69649	-7.20955
-1.53888	-2.97576	-3.61922	-4.2312	-4.76554	-5.70441	-7.2537
-1.53988	-2.98687	-3.62883	-4.24033	-4.7897	-5.71244	-7.2272
-1.54088	-2.99815	-3.63862	-4.24972	-4.78314	-5.72079	-7.25143
-1.54188	-3.01131	-3.65156	-4.26308	-4.81223	-5.73562	-7.27333
-1.54288	-3.02616	-3.66638	-4.27865	-4.81312	-5.75378	-7.26794
-1.54388	-3.04183	-3.68184	-4.29491	-4.84534	-5.77229	-7.32682
-1.54488	-3.05799	-3.69757	-4.31122	-4.84679	-5.79034	-7.31397
-1.54588	-3.0743	-3.71314	-4.32719	-4.87844	-5.80751	-7.34934
-1.54688	-3.09052	-3.72834	-4.34254	-4.8786	-5.82342	-7.37262
-1.54788	-3.10639	-3.74291	-4.35706	-4.90828	-5.83771	-7.35985
-1.54888	-3.12171	-3.75658	-4.37043	-4.906	-5.85011	-7.40895
-1.54988	-3.13631	-3.76932	-4.38253	-4.9327	-5.86048	-7.38422
-1.55088	-3.15004	-3.78087	-4.39316	-4.92718	-5.86866	-7.40581
-1.55188	-3.16272	-3.79104	-4.40217	-4.95024	-5.8743	-7.41462
-1.55288	-3.17418	-3.79981	-4.40944	-4.94089	-5.87742	-7.38571
-1.55388	-3.18429	-3.80696	-4.41479	-4.95975	-5.87788	-7.41827
-1.55488	-3.19295	-3.81242	-4.41822	-4.94594	-5.87555	-7.37639
-1.55588	-3.20015	-3.81612	-4.41965	-4.96023	-5.87052	-7.37968
-1.55688	-3.20574	-3.81802	-4.41902	-4.94194	-5.86267	-7.37091
-1.55788	-3.20966	-3.81802	-4.41623	-4.95144	-5.85186	-7.32325
-1.55888	-3.21183	-3.81616	-4.4113	-4.92835	-5.83828	-7.33746
-1.55988	-3.21223	-3.8123	-4.40414	-4.93292	-5.82185	-7.27741
-1.56088	-3.21081	-3.80645	-4.3948	-4.90498	-5.80259	-7.26214
-1.56188	-3.20752	-3.79868	-4.38327	-4.9048	-5.78049	-7.23567
-1.56288	-3.20243	-3.78893	-4.36958	-4.87217	-5.75574	-7.17011
-1.56388	-3.1955	-3.7773	-4.35382	-4.86736	-5.72842	-7.16727
-1.56488	-3.18674	-3.76372	-4.33591	-4.83023	-5.69847	-7.09089
-1.56588	-3.17617	-3.74827	-4.31601	-4.82088	-5.66611	-7.05932
-1.56488	-3.16384	-3.73107	-4.29422	-4.7796	-5.63158	-7.01825
-1.56388	-3.14976	-3.71213	-4.27048	-4.76616	-5.59475	-6.93797
-1.56288	-3.13409	-3.69151	-4.24507	-4.72114	-5.55604	-6.92177
-1.56188	-3.11681	-3.66939	-4.21807	-4.7042	-5.51552	-6.83331
-1.56088	-3.09797	-3.64573	-4.18948	-4.6559	-5.47322	-6.79008
-1.55988	-3.07778	-3.62076	-4.15952	-4.63591	-5.42956	-6.73923
-1.55888	-3.05625	-3.59457	-4.12832	-4.58497	-5.38459	-6.64977
-1.55788	-3.03349	-3.56726	-4.09596	-4.56254	-5.33854	-6.62605
-1.55688	-3.00966	-3.53901	-4.06274	-4.50974	-5.29175	-6.5316
-1.55588	-2.98493	-3.50996	-4.02884	-4.4858	-5.24439	-6.4834
-1.55488	-2.95937	-3.48026	-3.99437	-4.43192	-5.19681	-6.42986
-1.55388	-2.93315	-3.4501	-3.95952	-4.40716	-5.14917	-6.33858
-1.55288	-2.90644	-3.41967	-3.92455	-4.35306	-5.10177	-6.31514
-1.55188	-2.87945	-3.38917	-3.88969	-4.32857	-5.05502	-6.22285
-1.55088	-2.8523	-3.35881	-3.85519	-4.27526	-5.00911	-6.17804
-1.54988	-2.82525	-3.32877	-3.82126	-4.25201	-4.96438	-6.13069
-1.54888	-2.79846	-3.29934	-3.78818	-4.20064	-4.92126	-6.04688
-1.54788	-2.7721	-3.27074	-3.75617	-4.17967	-4.88001	-6.03347
-1.54688	-2.7465	-3.24314	-3.72549	-4.13137	-4.84104	-5.95347
-1.54588	-2.7218	-3.21691	-3.69653	-4.11417	-4.80471	-5.92262
-1.54488	-2.69824	-3.19227	-3.6695	-4.07018	-4.77129	-5.89208
-1.54388	-2.67614	-3.16947	-3.64477	-4.05788	-4.74139	-5.82688
-1.54288	-2.65578	-3.14888	-3.62269	-4.01967	-4.71537	-5.83485
-1.54188	-2.63741	-3.13075	-3.60348	-4.01374	-4.6935	-5.77895
-1.54088	-2.61916	-3.11171	-3.58293	-3.97717	-4.66869	-5.76372
-1.53988	-2.6007	-3.09218	-3.56155	-3.9682	-4.64201	-5.74189
-1.53888	-2.58243	-3.07285	-3.54025	-3.93067	-4.6154	-5.67993
-1.53788	-2.56438	-3.05363	-3.51913	-3.92188	-4.58895	-5.68585
-1.53688	-2.54661	-3.03473	-3.49831	-3.88491	-4.56288	-5.62334
-1.53588	-2.52908	-3.01605	-3.47783	-3.87671	-4.53717	-5.60482
-1.53488	-2.51181	-2.99759	-3.45754	-3.84037	-4.51175	-5.58455
-1.53388	-2.49479	-2.97948	-3.43759	-3.83268	-4.48676	-5.52418
-1.53288	-2.47799	-2.9616	-3.41791	-3.79715	-4.46214	-5.53211
-1.53188	-2.46143	-2.9439	-3.39852	-3.78995	-4.43779	-5.47208
-1.53088	-2.4451	-2.92654	-3.37944	-3.75507	-4.41383	-5.45516
-1.52988	-2.429	-2.90937	-3.36059	-3.74841	-4.39019	-5.43748
-1.52888	-2.41317	-2.89246	-3.34206	-3.7142	-4.36694	-5.37908
-1.52788	-2.39759	-2.87581	-3.32378	-3.70814	-4.34409	-5.38893
-1.52688	-2.38222	-2.85941	-3.30575	-3.67458	-4.32148	-5.33149
-1.52588	-2.36708	-2.84321	-3.28797	-3.66896	-4.2992	-5.31615
-1.52488	-2.35213	-2.82726	-3.27045	-3.63606	-4.27728	-5.30095
-1.52388	-2.33741	-2.81151	-3.25324	-3.63097	-4.2557	-5.24463
-1.52288	-2.32293	-2.79601	-3.23624	-3.59884	-4.23444	-5.25628
-1.52188	-2.3086	-2.78077	-3.21942	-3.59416	-4.21342	-5.20128
-1.52088	-2.2945	-2.76567	-3.20286	-3.56252	-4.19283	-5.18743
-1.51988	-2.28056	-2.75078	-3.18661	-3.55831	-4.17243	-5.17463
-1.51888	-2.2668	-2.73607	-3.17047	-3.52716	-4.15231	-5.11992
-1.51788	-2.25322	-2.72161	-3.15461	-3.52338	-4.13252	-5.1331
-1.51688	-2.23986	-2.70737	-3.13901	-3.49295	-4.11306	-5.08043
-1.51588	-2.22666	-2.69325	-3.12357	-3.48953	-4.09384	-5.0677
-1.51488	-2.2137	-2.67939	-3.10842	-3.45962	-4.07499	-5.05701
-1.51388	-2.20085	-2.66572	-3.09342	-3.45659	-4.05626	-5.00391
-1.51288	-2.18819	-2.65223	-3.07863	-3.42719	-4.03782	-5.01842
-1.51188	-2.17572	-2.63894	-3.06405	-3.42458	-4.01968	-4.96776
-1.51088	-2.16339	-2.62578	-3.04966	-3.39576	-4.00171	-4.95618
-1.50988	-2.15123	-2.61285	-3.0355	-3.39353	-3.98408	-4.94747
-1.50888	-2.13928	-2.60002	-3.02157	-3.36523	-3.96673	-4.89594
-1.50788	-2.12746	-2.5874	-3.00781	-3.36334	-3.94958	-4.91167
-1.50688	-2.11578	-2.57494	-2.99422	-3.33554	-3.93269	-4.86293
-1.50588	-2.10425	-2.56263	-2.98083	-3.33391	-3.916	-4.85222
-1.50488	-2.09291	-2.55054	-2.96764	-3.30663	-3.89961	-4.84537
-1.50388	-2.08172	-2.53862	-2.95464	-3.30541	-3.88346	-4.79518
-1.50288	-2.07067	-2.52682	-2.94176	-3.27848	-3.8674	-4.81213
-1.50188	-2.05979	-2.51521	-2.92908	-3.27756	-3.85161	-4.76518
-1.50088	-2.04901	-2.50379	-2.91663	-3.25116	-3.83614	-4.75545
-1.49988	-2.03838	-2.49248	-2.90427	-3.25053	-3.82081	-4.75027
-1.49888	-2.02791	-2.48133	-2.89212	-3.22462	-3.80569	-4.70128
-1.49788	-2.01758	-2.47035	-2.88011	-3.22425	-3.79075	-4.71915
-1.49688	-2.00741	-2.45954	-2.86825	-3.19876	-3.77602	-4.67387
-1.49588	-1.99737	-2.44889	-2.85658	-3.19878	-3.76164	-4.665
-1.49488	-1.98747	-2.43833	-2.84504	-3.17372	-3.7473	-4.66141
-1.49388	-1.97769	-2.42795	-2.8337	-3.17397	-3.73318	-4.61352
-1.49288	-1.96804	-2.41772	-2.82247	-3.14938	-3.71932	-4.63237
-1.49188	-1.9585	-2.4076	-2.81134	-3.1499	-3.7056	-4.58876
-1.49088	-1.9491	-2.39768	-2.80046	-3.12576	-3.69213	-4.58049
-1.48988	-1.93985	-2.38779	-2.78966	-3.12647	-3.67871	-4.57834
-1.48888	-1.93073	-2.37809	-2.77901	-3.10269	-3.6656	-4.53143
-1.48788	-1.92171	-2.36854	-2.76853	-3.10367	-3.65261	-4.55114
-1.48688	-1.91278	-2.3591	-2.75812	-3.08012	-3.63972	-4.5088
-1.48588	-1.90398	-2.3498	-2.7479	-3.08133	-3.6271	-4.50107
-1.48488	-1.89532	-2.34064	-2.73785	-3.05827	-3.61464	-4.50039
-1.48388	-1.88681	-2.3316	-2.72792	-3.05967	-3.60229	-4.45442
-1.48288	-1.87841	-2.32271	-2.71812	-3.03696	-3.59018	-4.4749
-1.48188	-1.87012	-2.31391	-2.70838	-3.03852	-3.57814	-4.43393
-1.48088	-1.86194	-2.30519	-2.69877	-3.01612	-3.56621	-4.42647
-1.47988	-1.85389	-2.29664	-2.68934	-3.01791	-3.55456	-4.42706
-1.47888	-1.84595	-2.28819	-2.67999	-2.99589	-3.54299	-4.38194
-1.47788	-1.83811	-2.27984	-2.67078	-2.99786	-3.53159	-4.40298
-1.47688	-1.83039	-2.27162	-2.6617	-2.97613	-3.52032	-4.36325
-1.47588	-1.82276	-2.26347	-2.65269	-2.97826	-3.50913	-4.35617
-1.47488	-1.81524	-2.25547	-2.64379	-2.95684	-3.49809	-4.35768
-1.47388	-1.80777	-2.24751	-2.6349	-2.959	-3.4871	-4.31324
-1.47288	-1.80044	-2.23962	-2.62622	-2.9379	-3.47631	-4.33471
-1.47188	-1.79327	-2.23195	-2.61766	-2.94029	-3.46565	-4.29602
-1.47088	-1.78612	-2.22433	-2.60907	-2.9194	-3.45506	-4.28907
-1.46988	-1.77914	-2.21683	-2.60067	-2.92191	-3.4446	-4.29157
-1.46888	-1.77225	-2.2094	-2.59236	-2.90133	-3.43429	-4.2477
-1.46788	-1.76542	-2.20202	-2.5841	-2.90388	-3.42398	-4.2694
-1.46688	-1.75871	-2.1948	-2.57598	-2.88356	-3.41381	-4.23175
-1.46588	-1.75209	-2.18759	-2.56793	-2.8863	-3.40371	-4.22494
-1.46488	-1.74557	-2.18051	-2.55997	-2.86627	-3.39375	-4.22829
-1.46388	-1.73914	-2.17351	-2.55211	-2.86911	-3.38385	-4.18508
-1.46288	-1.73281	-2.16653	-2.5443	-2.84931	-3.37406	-4.20715
-1.46188	-1.72655	-2.15969	-2.53655	-2.8522	-3.36434	-4.17028
-1.46088	-1.72039	-2.15287	-2.52894	-2.83263	-3.35469	-4.16355
-1.45988	-1.71428	-2.14618	-2.52137	-2.83559	-3.34516	-4.16757
-1.45888	-1.70829	-2.13959	-2.5139	-2.81627	-3.33574	-4.12488
-1.45788	-1.70236	-2.13303	-2.50646	-2.8193	-3.32632	-4.14719
-1.45688	-1.69656	-2.12656	-2.49911	-2.80019	-3.31696	-4.11115
-1.45588	-1.69082	-2.12014	-2.49187	-2.80334	-3.30775	-4.10452
-1.45488	-1.68515	-2.11374	-2.48465	-2.78436	-3.29849	-4.10914
-1.45388	-1.67955	-2.10752	-2.47757	-2.78758	-3.28945	-4.06671
-1.45288	-1.67405	-2.10133	-2.47052	-2.76892	-3.28051	-4.08934
-1.45188	-1.66861	-2.09517	-2.46348	-2.77217	-3.27151	-4.05392
-1.45088	-1.66327	-2.08907	-2.45656	-2.7537	-3.26267	-4.04726
-1.44988	-1.65799	-2.08303	-2.44963	-2.75701	-3.25378	-4.05244
-1.44888	-1.65273	-2.07705	-2.44278	-2.73869	-3.24502	-4.01035
-1.44788	-1.64758	-2.07113	-2.43602	-2.74208	-3.23633	-4.03299
-1.44688	-1.64248	-2.06522	-2.42926	-2.72397	-3.22755	-3.99819
-1.44588	-1.63744	-2.05944	-2.42261	-2.72734	-3.21892	-3.99141
-1.44488	-1.63248	-2.0537	-2.41593	-2.70947	-3.21035	-3.99708
-1.44388	-1.62758	-2.04797	-2.40938	-2.71287	-3.2018	-3.95521
-1.44288	-1.62277	-2.0423	-2.40289	-2.69508	-3.19329	-3.97792
-1.44188	-1.61799	-2.03663	-2.39636	-2.69847	-3.18477	-3.94349
-1.44088	-1.61327	-2.03108	-2.38991	-2.68087	-3.17637	-3.93657
-1.43988	-1.60859	-2.0256	-2.38358	-2.68428	-3.16804	-3.94272
-1.43888	-1.60397	-2.02007	-2.37722	-2.66677	-3.15966	-3.90092
-1.43788	-1.59939	-2.01464	-2.37097	-2.67025	-3.15135	-3.92366
-1.43688	-1.59489	-2.00928	-2.36469	-2.65289	-3.1431	-3.88972
-1.43588	-1.59041	-2.0039	-2.35842	-2.65631	-3.13478	-3.88256
-1.43488	-1.58599	-1.9986	-2.35224	-2.63912	-3.12658	-3.88882
-1.43388	-1.58164	-1.9933	-2.34604	-2.64257	-3.11827	-3.84692
-1.43288	-1.57735	-1.98807	-2.33989	-2.62548	-3.11008	-3.86961
-1.43188	-1.57311	-1.98293	-2.33382	-2.62895	-3.10199	-3.83602
-1.43088	-1.56889	-1.97775	-2.32773	-2.612	-3.0938	-3.8286
-1.42988	-1.56473	-1.97265	-2.3217	-2.6154	-3.08566	-3.83495
-1.42888	-1.56062	-1.96758	-2.31565	-2.59854	-3.07755	-3.79312
-1.42788	-1.55655	-1.96252	-2.30965	-2.60197	-3.06942	-3.81558
-1.42688	-1.55252	-1.95757	-2.3037	-2.58526	-3.06134	-3.78217
-1.42588	-1.54851	-1.95252	-2.29768	-2.58859	-3.05316	-3.7746
-1.42488	-1.5446	-1.94758	-2.29177	-2.57194	-3.04504	-3.781
-1.42388	-1.54069	-1.94268	-2.28581	-2.57525	-3.03697	-3.73905
-1.42288	-1.53675	-1.93772	-2.27983	-2.55861	-3.02874	-3.76142
-1.42188	-1.53292	-1.93284	-2.27395	-2.56199	-3.02067	-3.728
-1.42088	-1.52912	-1.92798	-2.26808	-2.54551	-3.01254	-3.72019
-1.41988	-1.52531	-1.9231	-2.2622	-2.54871	-3.00431	-3.72648
-1.41888	-1.52157	-1.91827	-2.25638	-2.53229	-2.99624	-3.68446
-1.41788	-1.51786	-1.91341	-2.2505	-2.53551	-2.98803	-3.70653
-1.41688	-1.51419	-1.90861	-2.24463	-2.5191	-2.97981	-3.67285
-1.41588	-1.51052	-1.90381	-2.23881	-2.52232	-2.97157	-3.66468
-1.41488	-1.50692	-1.89901	-2.23294	-2.50593	-2.96331	-3.67071
-1.41388	-1.50329	-1.89424	-2.2271	-2.50901	-2.95499	-3.62837
-1.41288	-1.49973	-1.88951	-2.22131	-2.4927	-2.94673	-3.65024
-1.41188	-1.49617	-1.8848	-2.21546	-2.49578	-2.93841	-3.61634
-1.41088	-1.49264	-1.88006	-2.20964	-2.47951	-2.93004	-3.60783
-1.40988	-1.48912	-1.8753	-2.20379	-2.48251	-2.92164	-3.61361
-1.40888	-1.48563	-1.8706	-2.19799	-2.46627	-2.91321	-3.57084
-1.40788	-1.48218	-1.86587	-2.19218	-2.46925	-2.90487	-3.59249
-1.40688	-1.47873	-1.86119	-2.18632	-2.45294	-2.89634	-3.55814
-1.40588	-1.47529	-1.85651	-2.18047	-2.45582	-2.88788	-3.54925
-1.40488	-1.47189	-1.8518	-2.17462	-2.43964	-2.87933	-3.55471
-1.40388	-1.46848	-1.84706	-2.16873	-2.4424	-2.87066	-3.51141
-1.40288	-1.4651	-1.84231	-2.16287	-2.42615	-2.86199	-3.53266
-1.40188	-1.46171	-1.83759	-2.15694	-2.42881	-2.85324	-3.49771
-1.40088	-1.45833	-1.83286	-2.15103	-2.41254	-2.84447	-3.48832
-1.39988	-1.45498	-1.82817	-2.14513	-2.41517	-2.8356	-3.49323
-1.39888	-1.4516	-1.82341	-2.13912	-2.39883	-2.82664	-3.44947
-1.39788	-1.44824	-1.81869	-2.13315	-2.40134	-2.81767	-3.47026
-1.39688	-1.44488	-1.81391	-2.12718	-2.38502	-2.80861	-3.43452
-1.39588	-1.44152	-1.80916	-2.12118	-2.38741	-2.79948	-3.42466
-1.39488	-1.43816	-1.8044	-2.11514	-2.37098	-2.7903	-3.4289
-1.39388	-1.43475	-1.7996	-2.10906	-2.37329	-2.78101	-3.38432
-1.39288	-1.43137	-1.79482	-2.10299	-2.35678	-2.77171	-3.40472
-1.39188	-1.42798	-1.79003	-2.0969	-2.35899	-2.76235	-3.36806
-1.39088	-1.42455	-1.78516	-2.09066	-2.34234	-2.75279	-3.35763
-1.38988	-1.42113	-1.78033	-2.08448	-2.34443	-2.74322	-3.36095
-1.38888	-1.41776	-1.77548	-2.07827	-2.32776	-2.73362	-3.31558
-1.38788	-1.41433	-1.77057	-2.07201	-2.32971	-2.72379	-3.33531
-1.38688	-1.41095	-1.7657	-2.06573	-2.31293	-2.71405	-3.29747
-1.38588	-1.40751	-1.76073	-2.05937	-2.31475	-2.704	-3.28657
-1.38488	-1.40407	-1.75579	-2.05293	-2.29783	-2.69399	-3.28873
-1.38388	-1.40059	-1.75081	-2.04649	-2.29956	-2.68384	-3.24235
-1.38288	-1.39713	-1.74575	-2.04002	-2.2825	-2.67354	-3.26151
-1.38188	-1.39365	-1.74076	-2.03347	-2.28405	-2.66318	-3.22221
-1.38088	-1.39013	-1.73568	-2.02687	-2.2668	-2.65267	-3.21081
-1.37988	-1.38658	-1.73057	-2.02024	-2.26823	-2.642	-3.21172
-1.37888	-1.38302	-1.72543	-2.01351	-2.25082	-2.63119	-3.16432
-1.37788	-1.3794	-1.72018	-2.00668	-2.25205	-2.62019	-3.1828
-1.37688	-1.37579	-1.71497	-1.99984	-2.23447	-2.60912	-3.14168
-1.37588	-1.37219	-1.70971	-1.99295	-2.2356	-2.59796	-3.12969
-1.37488	-1.36854	-1.70437	-1.98594	-2.21773	-2.58655	-3.12904
-1.37388	-1.36489	-1.69903	-1.9789	-2.21864	-2.57505	-3.08008
-1.37288	-1.36117	-1.6936	-1.97177	-2.20051	-2.56335	-3.09791
-1.37188	-1.3574	-1.68809	-1.96456	-2.20119	-2.55141	-3.05455
-1.37088	-1.35365	-1.68259	-1.95729	-2.1829	-2.53946	-3.04174
-1.36988	-1.34988	-1.677	-1.94992	-2.18348	-2.52725	-3.03926
-1.36888	-1.34605	-1.67136	-1.94252	-2.16484	-2.51485	-2.98864
-1.36788	-1.3422	-1.66571	-1.93503	-2.16519	-2.5023	-3.00574
-1.36688	-1.33831	-1.65996	-1.92738	-2.1462	-2.48948	-2.96003
-1.36588	-1.33435	-1.65413	-1.91967	-2.14634	-2.47651	-2.9463
-1.36488	-1.33042	-1.64826	-1.91189	-2.12714	-2.46335	-2.94184
-1.36388	-1.32642	-1.64229	-1.90396	-2.12703	-2.44994	-2.88928
-1.36288	-1.32237	-1.63626	-1.89596	-2.10746	-2.43639	-2.90535
-1.36188	-1.31828	-1.63015	-1.88781	-2.10711	-2.4225	-2.85683
-1.36088	-1.31417	-1.62397	-1.87961	-2.08713	-2.40842	-2.84208
-1.35988	-1.31001	-1.61771	-1.87129	-2.08656	-2.39412	-2.83532
-1.35888	-1.30576	-1.61136	-1.86277	-2.06618	-2.37946	-2.7805
-1.35788	-1.30148	-1.60491	-1.85418	-2.06532	-2.36464	-2.79532
-1.35688	-1.29719	-1.59842	-1.84549	-2.04463	-2.34956	-2.74369
-1.35588	-1.2928	-1.59181	-1.83661	-2.04347	-2.33414	-2.72776
-1.35488	-1.28836	-1.58513	-1.82764	-2.0223	-2.31855	-2.71829
-1.35388	-1.28385	-1.57836	-1.81846	-2.0209	-2.30257	-2.66093
-1.35288	-1.27928	-1.57149	-1.80914	-1.99923	-2.28633	-2.67444
-1.35188	-1.27467	-1.56453	-1.79974	-1.99755	-2.26981	-2.61928
-1.35088	-1.26999	-1.55739	-1.79012	-1.97541	-2.25298	-2.60197
-1.34988	-1.26526	-1.55016	-1.78039	-1.97339	-2.23588	-2.58938
-1.34888	-1.26048	-1.54283	-1.77042	-1.95063	-2.21839	-2.52913
-1.34788	-1.2556	-1.53539	-1.7603	-1.94823	-2.20063	-2.54105
-1.34688	-1.25068	-1.52779	-1.75004	-1.9249	-2.18253	-2.48176
-1.34588	-1.24564	-1.52007	-1.7395	-1.92211	-2.164	-2.46281
-1.34488	-1.24059	-1.51224	-1.72885	-1.89825	-2.14523	-2.44682
-1.34388	-1.23547	-1.5043	-1.71799	-1.89518	-2.1261	-2.38338
-1.34288	-1.23026	-1.49617	-1.70688	-1.87063	-2.10647	-2.39351
-1.34188	-1.22502	-1.48795	-1.69567	-1.86709	-2.08654	-2.32969
-1.34088	-1.21967	-1.47958	-1.68421	-1.84195	-2.06626	-2.30896
-1.33988	-1.2142	-1.47107	-1.67244	-1.83791	-2.04546	-2.28918
-1.33888	-1.20871	-1.4624	-1.66054	-1.81218	-2.02437	-2.22202
-1.33788	-1.20314	-1.45357	-1.64838	-1.80775	-2.00269	-2.2302
-1.33688	-1.19751	-1.44461	-1.63598	-1.78126	-1.98076	-2.1615
-1.33588	-1.19175	-1.43548	-1.62343	-1.77632	-1.95829	-2.13877
-1.33488	-1.1859	-1.4262	-1.61064	-1.74904	-1.93538	-2.11507
-1.33388	-1.17995	-1.41676	-1.59758	-1.74359	-1.912	-2.04395
-1.33288	-1.1739	-1.40713	-1.58427	-1.71561	-1.88822	-2.04981
-1.33188	-1.1678	-1.39732	-1.57072	-1.70971	-1.86393	-1.97596
-1.33088	-1.16162	-1.38739	-1.55697	-1.68104	-1.83928	-1.95092
-1.32988	-1.15528	-1.37723	-1.54291	-1.67454	-1.814	-1.92304
-1.32888	-1.14892	-1.3669	-1.52862	-1.645	-1.78837	-1.84761
-1.32788	-1.14244	-1.35636	-1.51408	-1.63795	-1.76227	-1.85124
-1.32688	-1.13582	-1.34563	-1.49921	-1.60757	-1.73562	-1.77193
-1.32588	-1.12911	-1.33476	-1.48414	-1.60004	-1.7085	-1.74434
-1.32488	-1.1223	-1.32369	-1.46883	-1.56897	-1.68092	-1.71244
-1.32388	-1.11537	-1.31244	-1.45324	-1.56081	-1.65279	-1.63241
-1.32288	-1.10835	-1.30099	-1.4374	-1.52895	-1.62427	-1.6336
-1.32188	-1.10118	-1.28929	-1.42124	-1.52025	-1.59518	-1.54899
-1.32088	-1.09386	-1.27741	-1.40478	-1.48744	-1.56553	-1.51862
-1.31988	-1.08648	-1.26537	-1.38813	-1.47817	-1.53548	-1.48268
-1.31888	-1.07905	-1.25319	-1.37135	-1.44482	-1.50528	-1.39852
-1.31788	-1.07144	-1.24075	-1.35421	-1.43508	-1.47445	-1.39744
-1.31688	-1.06369	-1.2281	-1.33675	-1.40077	-1.44301	-1.30779
-1.31588	-1.05579	-1.2152	-1.31894	-1.39026	-1.41102	-1.27474
-1.31488	-1.04778	-1.20208	-1.30088	-1.35521	-1.3786	-1.23484
-1.31388	-1.0396	-1.18867	-1.28248	-1.34405	-1.34555	-1.14565
-1.31288	-1.03131	-1.17514	-1.26391	-1.30817	-1.31217	-1.14209
-1.31188	-1.02286	-1.1614	-1.24504	-1.29657	-1.2783	-1.04751
-1.31088	-1.01429	-1.14742	-1.22582	-1.25989	-1.24395	-1.01171
-1.30988	-1.00557	-1.13326	-1.20642	-1.24769	-1.20921	-0.96836
-1.30888	-0.99675	-1.11886	-1.18674	-1.21039	-1.17408	-0.87508
-1.30788	-0.98774	-1.10423	-1.16679	-1.19754	-1.13847	-0.86973
-1.30688	-0.97863	-1.08943	-1.14663	-1.15956	-1.10263	-0.77081
-1.30588	-0.96936	-1.07443	-1.12617	-1.14625	-1.06633	-0.73286
-1.30488	-0.96001	-1.05921	-1.10556	-1.10761	-1.02973	-0.68694
-1.30388	-0.9505	-1.04382	-1.08475	-1.09389	-0.9928	-0.59012
-1.30288	-0.94086	-1.02823	-1.06356	-1.05468	-0.95556	-0.58366
-1.30188	-0.9311	-1.01247	-1.04224	-1.0405	-0.91808	-0.48147
-1.30088	-0.92119	-0.99658	-1.02073	-1.00083	-0.88028	-0.44197
-1.29988	-0.91115	-0.9805	-0.99905	-0.98626	-0.8423	-0.3946
-1.29888	-0.90106	-0.96428	-0.9772	-0.94623	-0.80417	-0.2951
-1.29788	-0.89078	-0.94783	-0.95511	-0.93131	-0.76571	-0.28841
-1.29688	-0.88044	-0.9313	-0.93298	-0.89094	-0.72719	-0.18412
-1.29588	-0.86996	-0.91463	-0.91066	-0.87581	-0.68856	-0.14396
-1.29488	-0.85933	-0.8978	-0.88819	-0.83507	-0.64967	-0.09623
-1.29388	-0.84864	-0.88093	-0.86568	-0.8197	-0.61085	0.00497
-1.29288	-0.83785	-0.86395	-0.84305	-0.77891	-0.57199	0.01075
-1.29188	-0.82696	-0.84683	-0.82025	-0.76335	-0.53305	0.11585
-1.29088	-0.81603	-0.82965	-0.79752	-0.72252	-0.49426	0.15564
-1.28988	-0.80496	-0.81235	-0.77465	-0.70686	-0.45537	0.20203
-1.28888	-0.79378	-0.795	-0.75175	-0.66594	-0.41667	0.30369
-1.28788	-0.78254	-0.77761	-0.72888	-0.65029	-0.37803	0.30758
-1.28688	-0.77122	-0.76017	-0.70599	-0.6095	-0.33961	0.41185
-1.28588	-0.75984	-0.74268	-0.68314	-0.59396	-0.30136	0.45055
-1.28488	-0.74839	-0.72521	-0.66031	-0.55345	-0.26343	0.49424
-1.28388	-0.73689	-0.70765	-0.63752	-0.53802	-0.22565	0.59486
-1.28288	-0.72533	-0.69015	-0.61485	-0.4978	-0.18823	0.59559
-1.28188	-0.71367	-0.67257	-0.59213	-0.48254	-0.15094	0.69748
-1.28088	-0.70204	-0.65508	-0.56959	-0.44276	-0.11422	0.73379
-1.27988	-0.69035	-0.6377	-0.54722	-0.428	-0.07781	0.77317
-1.27888	-0.67861	-0.62031	-0.52488	-0.38871	-0.04178	0.87151
-1.27788	-0.66686	-0.60302	-0.50278	-0.37427	-0.00627	0.86792
-1.27688	-0.65511	-0.58579	-0.48085	-0.33563	0.02879	0.96572
-1.27588	-0.64331	-0.56858	-0.45904	-0.32158	0.06338	0.9986
-1.27488	-0.63154	-0.55149	-0.43751	-0.28373	0.09734	1.03251
-1.27388	-0.61973	-0.53451	-0.41613	-0.27019	0.1308	1.12701
-1.27288	-0.60798	-0.51764	-0.39504	-0.23303	0.16367	1.11821
-1.27188	-0.59624	-0.5009	-0.37425	-0.22019	0.19579	1.21039
-1.27088	-0.58451	-0.48431	-0.35362	-0.18391	0.22735	1.23883
-1.26988	-0.57272	-0.46771	-0.33305	-0.17141	0.25874	1.2666
-1.26888	-0.56097	-0.45129	-0.31283	-0.13589	0.28934	1.35662
-1.26788	-0.54927	-0.43505	-0.29294	-0.12419	0.3191	1.34219
-1.26688	-0.53761	-0.41903	-0.2734	-0.08982	0.34818	1.42815
-1.26588	-0.52594	-0.40309	-0.25411	-0.07867	0.37673	1.45191
-1.26488	-0.51437	-0.38743	-0.23513	-0.04531	0.4044	1.47208
-1.26388	-0.50285	-0.37193	-0.2165	-0.035	0.43137	1.55636
-1.26288	-0.49136	-0.35656	-0.19812	-0.00268	0.45768	1.53586
-1.26188	-0.47998	-0.34144	-0.18018	0.00689	0.48311	1.61439
-1.26088	-0.4687	-0.32654	-0.16259	0.03799	0.50775	1.63261
-1.25988	-0.45746	-0.31189	-0.14533	0.04684	0.53169	1.64504
-1.25888	-0.44633	-0.29748	-0.12847	0.07676	0.55476	1.72305
-1.25788	-0.43526	-0.28324	-0.11192	0.08481	0.57718	1.69606
-1.25688	-0.4243	-0.26923	-0.09578	0.11348	0.59878	1.76674
-1.25588	-0.41342	-0.25549	-0.07998	0.1207	0.61957	1.7796
-1.25488	-0.40268	-0.24196	-0.06454	0.14814	0.63957	1.78398
-1.25388	-0.39207	-0.22871	-0.04959	0.15456	0.65881	1.85557
-1.25288	-0.38155	-0.21571	-0.03494	0.18078	0.67725	1.82242
-1.25188	-0.37116	-0.20293	-0.02065	0.18648	0.69496	1.88506
-1.25088	-0.36091	-0.19044	-0.00682	0.21137	0.71184	1.89268
-1.24988	-0.3507	-0.17817	0.00678	0.21633	0.72814	1.88941
-1.24888	-0.34066	-0.16623	0.01987	0.23999	0.74353	1.95462
-1.24788	-0.33077	-0.15453	0.0326	0.24413	0.75808	1.91583
-1.24688	-0.32101	-0.14308	0.04502	0.26665	0.77216	1.97055
-1.24588	-0.3114	-0.1319	0.05703	0.27011	0.78531	1.97354
-1.24488	-0.30192	-0.12097	0.06865	0.29133	0.7978	1.96293
-1.24388	-0.29255	-0.11025	0.08	0.29423	0.80967	2.02216
-1.24288	-0.28335	-0.09983	0.09088	0.31421	0.82074	1.97863
-1.24188	-0.27427	-0.08966	0.10147	0.31647	0.83124	2.02593
-1.24088	-0.26535	-0.07973	0.1117	0.33528	0.84103	2.02502
-1.23988	-0.2566	-0.07008	0.12153	0.3369	0.85016	2.00789
-1.23888	-0.24795	-0.06065	0.13112	0.35458	0.85872	2.06155
-1.23788	-0.23946	-0.05149	0.14032	0.35568	0.86669	2.0142
-1.23688	-0.23111	-0.04254	0.14922	0.37218	0.874	2.05441
-1.23588	-0.22292	-0.03381	0.15782	0.37279	0.88087	2.05044
-1.23488	-0.21491	-0.02541	0.16603	0.38816	0.88709	2.02765
-1.23388	-0.20697	-0.01717	0.17405	0.38835	0.89294	2.07633
-1.23288	-0.19922	-0.00921	0.18168	0.40271	0.89811	2.0262
-1.23188	-0.19162	-0.00148	0.18905	0.4024	0.90286	2.06008
-1.23088	-0.18413	0.00612	0.19617	0.41584	0.90717	2.05394
-1.22988	-0.17683	0.01343	0.20296	0.41518	0.91098	2.02642
-1.22888	-0.16968	0.02054	0.2095	0.42753	0.91434	2.07073
-1.22788	-0.16265	0.02751	0.21579	0.42659	0.91733	2.01864
-1.22688	-0.15583	0.03422	0.22178	0.43799	0.91976	2.04694
-1.22588	-0.14907	0.04074	0.22759	0.43682	0.92196	2.03918
-1.22488	-0.14247	0.04708	0.23311	0.44736	0.92371	2.00792
-1.22388	-0.13601	0.05317	0.2384	0.4458	0.9251	2.04857
-1.22288	-0.12966	0.05907	0.2435	0.45552	0.92619	1.99543
-1.22188	-0.12346	0.06482	0.24834	0.45382	0.92694	2.01901
-1.22088	-0.11734	0.07037	0.25299	0.4627	0.9273	2.01033
-1.21988	-0.11137	0.07573	0.25743	0.46083	0.92743	1.97602
-1.21888	-0.10555	0.08096	0.26171	0.46895	0.92738	2.01379
-1.21788	-0.09982	0.08608	0.26584	0.4671	0.92706	1.96051
-1.21688	-0.09427	0.09092	0.2697	0.47444	0.92636	1.98002
-1.21588	-0.08885	0.09564	0.27332	0.4724	0.92544	1.97107
-1.21488	-0.08352	0.10027	0.27688	0.4791	0.92445	1.93463
-1.21388	-0.07833	0.1047	0.28022	0.477	0.92308	1.96996
-1.21288	-0.07327	0.10896	0.28338	0.48301	0.92159	1.91693
-1.21188	-0.06829	0.11313	0.28646	0.48097	0.91999	1.93328
-1.21088	-0.06344	0.11717	0.28935	0.48632	0.91817	1.92462
-1.20988	-0.0587	0.12109	0.29214	0.48422	0.91626	1.88662
-1.20888	-0.05406	0.12485	0.29477	0.489	0.9141	1.92015
-1.20788	-0.04954	0.12849	0.29727	0.48688	0.91177	1.86793
-1.20688	-0.04513	0.13202	0.29966	0.4911	0.90934	1.88133
-1.20588	-0.04079	0.13543	0.30192	0.48904	0.90679	1.87342
-1.20488	-0.03655	0.13872	0.3041	0.49272	0.90414	1.83431
-1.20388	-0.03242	0.1419	0.30614	0.49071	0.90143	1.86645
-1.20288	-0.02841	0.14492	0.308	0.49383	0.89852	1.81538
-1.20188	-0.02443	0.14791	0.30987	0.49193	0.89564	1.82657
-1.20088	-0.02062	0.15075	0.31153	0.49463	0.89256	1.81956
-1.19988	-0.0169	0.1535	0.31315	0.49276	0.88942	1.77974
-1.19888	-0.01323	0.15619	0.31471	0.49505	0.88636	1.81087
-1.19788	-0.00968	0.15874	0.3161	0.49326	0.88306	1.76133
-1.19688	-0.00622	0.16118	0.31741	0.49505	0.87973	1.77044
-1.19588	-0.00282	0.16357	0.31871	0.49342	0.87642	1.76464
-1.19488	0.000471806	0.16584	0.31985	0.49476	0.87293	1.7244
-1.19388	0.00368	0.16806	0.32102	0.49327	0.86957	1.75457
-1.19288	0.00682	0.1702	0.32206	0.49424	0.86612	1.7066
-1.19188	0.00986	0.17224	0.323	0.49282	0.86255	1.7141
-1.19088	0.01285	0.17423	0.32395	0.49342	0.85909	1.70952
-1.18988	0.01574	0.17612	0.32476	0.49217	0.8555	1.66916
-1.18888	0.01858	0.17793	0.32554	0.49241	0.85189	1.69869
-1.18788	0.02133	0.1797	0.32627	0.49128	0.8483	1.65237
-1.18688	0.02401	0.18134	0.32693	0.49122	0.84468	1.65854
-1.18588	0.02665	0.183	0.3276	0.49027	0.84114	1.65532
-1.18488	0.02917	0.18458	0.32815	0.48985	0.8375	1.61512
-1.18388	0.03161	0.18605	0.32865	0.48898	0.83382	1.644
-1.18288	0.03401	0.18752	0.32912	0.48833	0.83024	1.59933
-1.18188	0.03631	0.18888	0.32953	0.48765	0.82658	1.6044
-1.18088	0.03855	0.19021	0.32991	0.48666	0.82296	1.60234
-1.17988	0.04075	0.19152	0.33023	0.48619	0.81938	1.56237
-1.17888	0.04286	0.1927	0.3305	0.48492	0.81569	1.59097
-1.17788	0.04499	0.19384	0.33073	0.48458	0.81214	1.54795
-1.17688	0.04698	0.19493	0.33093	0.48305	0.80847	1.55222
-1.17588	0.04892	0.19596	0.33108	0.4828	0.80485	1.55131
-1.17488	0.05083	0.19696	0.33124	0.48113	0.80124	1.51158
-1.17388	0.05264	0.19795	0.33133	0.48109	0.79769	1.54001
-1.17288	0.05441	0.19884	0.3314	0.47909	0.79411	1.49844
-1.17188	0.05609	0.19969	0.3314	0.47922	0.7906	1.50197
-1.17088	0.05772	0.20055	0.33139	0.47701	0.78703	1.5023
-1.16988	0.05934	0.20136	0.33137	0.47733	0.78355	1.46289
-1.16888	0.06086	0.20211	0.3313	0.47492	0.78007	1.49117
-1.16788	0.06235	0.20285	0.33123	0.47536	0.77662	1.45116
-1.16688	0.06384	0.20358	0.3312	0.47277	0.77333	1.45434
-1.16588	0.06524	0.20423	0.33108	0.47335	0.76987	1.45586
-1.16488	0.06656	0.20483	0.33088	0.47054	0.76649	1.41671
-1.16388	0.06786	0.20544	0.33076	0.47132	0.76318	1.44506
-1.16288	0.06909	0.20598	0.33055	0.4683	0.75981	1.40639
-1.16188	0.07031	0.2065	0.3304	0.46926	0.7565	1.40903
-1.16088	0.07149	0.207	0.33022	0.46608	0.75321	1.4117
-1.15988	0.07261	0.20747	0.32997	0.4671	0.74991	1.37306
-1.15888	0.07369	0.20791	0.32974	0.46378	0.74671	1.40143
-1.15788	0.07472	0.2083	0.32947	0.46498	0.74354	1.36416
-1.15688	0.07571	0.20868	0.32922	0.46148	0.74035	1.36639
-1.15588	0.07666	0.20905	0.32893	0.46285	0.73722	1.3702
-1.15488	0.07758	0.2094	0.3286	0.45918	0.73406	1.3319
-1.15388	0.0785	0.20975	0.32833	0.46072	0.73106	1.36031
-1.15288	0.07933	0.21003	0.32798	0.45689	0.72795	1.32436
-1.15188	0.08012	0.21024	0.32764	0.45851	0.72493	1.32617
-1.15088	0.0809	0.2105	0.32728	0.45455	0.72197	1.33103
-1.14988	0.08163	0.21069	0.32691	0.4563	0.71901	1.29309
-1.14888	0.08235	0.21087	0.32653	0.45211	0.71603	1.32145
-1.14788	0.08305	0.21108	0.32615	0.45406	0.71315	1.28673
-1.14688	0.08367	0.21123	0.32576	0.44977	0.71023	1.28829
-1.14588	0.08427	0.21137	0.32538	0.45183	0.70738	1.29414
-1.14488	0.08485	0.21148	0.32497	0.44739	0.70449	1.25662
-1.14388	0.08542	0.21156	0.32453	0.44958	0.70164	1.28499
-1.14288	0.08596	0.21165	0.32414	0.44506	0.6989	1.25132
-1.14188	0.08648	0.21173	0.32371	0.44739	0.69612	1.2527
-1.14088	0.08698	0.21177	0.32329	0.44267	0.69341	1.2595
-1.13988	0.08742	0.21183	0.32286	0.44515	0.69074	1.22238
-1.13888	0.08783	0.21182	0.32237	0.44031	0.68804	1.25085
-1.13788	0.08824	0.21186	0.3219	0.44289	0.68546	1.21827
-1.13688	0.08859	0.21187	0.32138	0.43796	0.6828	1.21933
-1.13588	0.08894	0.21182	0.32089	0.44069	0.68017	1.22694
-1.13488	0.08929	0.21183	0.32042	0.43564	0.67768	1.19024
-1.13388	0.08959	0.21177	0.31993	0.43854	0.67513	1.21882
-1.13288	0.08985	0.21171	0.31943	0.43336	0.67256	1.18711
-1.13188	0.09011	0.21162	0.31893	0.43634	0.67008	1.188
-1.13088	0.09035	0.21151	0.31838	0.43101	0.66757	1.19647
-1.12988	0.09058	0.21145	0.31788	0.43415	0.66515	1.16011
-1.12888	0.09078	0.21136	0.31739	0.42878	0.66277	1.18874
-1.12788	0.09098	0.21127	0.31683	0.43207	0.66034	1.15785
-1.12688	0.09117	0.21116	0.31632	0.4266	0.65797	1.15853
-1.12588	0.09134	0.21103	0.31577	0.42995	0.65562	1.16779
-1.12488	0.0915	0.21088	0.3152	0.4243	0.65324	1.13161
-1.12388	0.09166	0.21076	0.31465	0.42782	0.65094	1.16043
-1.12288	0.09179	0.21061	0.31409	0.42207	0.64867	1.13038
-1.12188	0.09193	0.21047	0.31359	0.42575	0.64645	1.13088
-1.12088	0.09204	0.21028	0.31302	0.41992	0.64422	1.14099
-1.11988	0.09214	0.21008	0.31243	0.42364	0.64201	1.105
-1.11888	0.09226	0.20994	0.31189	0.41776	0.63987	1.13384
-1.11788	0.09231	0.20972	0.31132	0.42161	0.63766	1.10458
-1.11688	0.09236	0.20952	0.31076	0.41564	0.63555	1.10487
-1.11588	0.09244	0.20934	0.3103	0.41968	0.63349	1.11583
-1.11488	0.09248	0.20912	0.30978	0.41355	0.6314	1.0802
-1.11388	0.09249	0.2089	0.30924	0.41763	0.62934	1.10902
-1.11288	0.09251	0.20868	0.30869	0.41141	0.62733	1.0805
-1.11188	0.09253	0.20842	0.30815	0.41558	0.62527	1.08061
-1.11088	0.09251	0.20818	0.30766	0.40937	0.62333	1.09211
-1.10988	0.0925	0.20797	0.30717	0.41372	0.62138	1.0568
-1.10888	0.09249	0.20775	0.30667	0.40736	0.61942	1.08566
-1.10788	0.09246	0.20753	0.30615	0.41181	0.61755	1.05789
-1.10688	0.09241	0.20726	0.30563	0.40534	0.61566	1.05776
-1.10588	0.09237	0.20701	0.30513	0.40992	0.61387	1.07
-1.10488	0.09229	0.20675	0.30463	0.40345	0.61204	1.03497
-1.10388	0.09222	0.2065	0.30415	0.40811	0.61026	1.06393
-1.10288	0.09219	0.20631	0.30368	0.40158	0.60852	1.03697
-1.10188	0.09213	0.20604	0.30318	0.40633	0.60679	1.03671
-1.10088	0.09203	0.2058	0.30267	0.39965	0.60502	1.04949
-1.09988	0.09191	0.20559	0.30221	0.40462	0.6034	1.01479
-1.09888	0.09178	0.20532	0.30172	0.3979	0.6017	1.04379
-1.09788	0.09169	0.20507	0.30126	0.40292	0.60009	1.0174
-1.09688	0.09158	0.20486	0.30081	0.39615	0.59851	1.017
-1.09588	0.09145	0.20459	0.30031	0.40126	0.59686	1.0303
-1.09488	0.09131	0.20436	0.29984	0.3944	0.59529	0.99587
-1.09388	0.09117	0.20411	0.29935	0.39959	0.59373	1.02503
-1.09288	0.09103	0.20386	0.29889	0.39268	0.59217	0.99919
-1.09188	0.09086	0.20362	0.29843	0.39803	0.59064	0.99862
-1.09088	0.09072	0.2034	0.29798	0.39101	0.58913	1.01248
-1.08988	0.09056	0.20321	0.29758	0.39648	0.5877	0.97829
-1.08888	0.0904	0.20298	0.29713	0.3894	0.58618	1.00742
-1.08788	0.09024	0.20271	0.29671	0.39491	0.58468	0.98218
-1.08688	0.09008	0.20247	0.29628	0.38779	0.58326	0.98154
-1.08588	0.0899	0.20219	0.29586	0.39342	0.58182	0.99585
-1.08488	0.08973	0.20193	0.29545	0.38614	0.5804	0.96178
-1.08388	0.08959	0.20172	0.29506	0.39189	0.57905	0.99106
-1.08288	0.08945	0.20147	0.29463	0.38458	0.57764	0.96637
-1.08188	0.08929	0.20127	0.29422	0.39042	0.5763	0.96545
-1.08088	0.08915	0.20102	0.29381	0.3831	0.57493	0.98024
-1.07988	0.089	0.20078	0.29336	0.38897	0.57352	0.94631
-1.07888	0.08887	0.20056	0.29301	0.38153	0.57226	0.97558
-1.07788	0.08875	0.20034	0.29262	0.38752	0.57098	0.95149
-1.07688	0.08863	0.20011	0.29221	0.38003	0.56962	0.95035
-1.07588	0.0885	0.19984	0.29186	0.38617	0.56837	0.96566
-1.07488	0.08836	0.19959	0.29147	0.37856	0.56711	0.93177
-1.07388	0.08827	0.19939	0.29112	0.3848	0.56588	0.96117
-1.07288	0.08818	0.19915	0.29075	0.37715	0.56468	0.93761
-1.07188	0.08807	0.19889	0.29039	0.3834	0.56341	0.93622
-1.07088	0.08799	0.1987	0.29009	0.37572	0.56224	0.95207
-1.06988	0.08789	0.19843	0.28973	0.38212	0.56107	0.91844
-1.06888	0.08781	0.19821	0.2894	0.37433	0.55986	0.94772
-1.06788	0.08774	0.19799	0.28908	0.38078	0.55873	0.9247
-1.06688	0.08766	0.19773	0.28874	0.37289	0.55756	0.92304
-1.06588	0.08759	0.19747	0.28845	0.37947	0.55646	0.93915
-1.06488	0.08756	0.19729	0.28819	0.37163	0.55539	0.90578
-1.06388	0.08752	0.19708	0.28787	0.37833	0.55433	0.93512
-1.06288	0.08746	0.19691	0.28758	0.37043	0.55328	0.9126
-1.06188	0.0874	0.19671	0.28727	0.37715	0.55229	0.91086
-1.06088	0.08739	0.19648	0.28695	0.36912	0.55123	0.92736
-1.05988	0.08739	0.19629	0.28667	0.376	0.55028	0.89418
-1.05888	0.08737	0.19604	0.2864	0.36794	0.54927	0.92354
-1.05788	0.08739	0.19589	0.28615	0.37497	0.54834	0.90161
-1.05688	0.08741	0.19572	0.2859	0.36691	0.54738	0.89966
-1.05588	0.08743	0.19554	0.28563	0.37387	0.54641	0.91651
-1.05488	0.08746	0.19538	0.28537	0.36573	0.54556	0.88345
-1.05388	0.08748	0.19519	0.28512	0.37285	0.54464	0.91283
-1.05288	0.0875	0.19503	0.28484	0.36466	0.54372	0.89132
-1.05188	0.08758	0.1949	0.28464	0.37196	0.54291	0.88935
-1.05088	0.08764	0.19475	0.28438	0.3637	0.54197	0.90665
-1.04988	0.08769	0.19459	0.28415	0.37103	0.54115	0.87361
-1.04888	0.08778	0.19445	0.2839	0.36273	0.5403	0.90304
-1.04788	0.08784	0.19427	0.28366	0.37014	0.5394	0.88192
-1.04688	0.08796	0.19418	0.28346	0.36183	0.53869	0.87985
-1.04588	0.08807	0.19405	0.2833	0.36936	0.5379	0.89746
-1.04488	0.08819	0.1939	0.28312	0.36098	0.5371	0.86454
-1.04388	0.08831	0.19377	0.28294	0.36859	0.53637	0.8939
-1.04288	0.08844	0.19363	0.28274	0.36009	0.53558	0.87329
-1.04188	0.08857	0.19354	0.28257	0.36782	0.53487	0.87109
-1.04088	0.08874	0.19339	0.28242	0.3593	0.53415	0.88903
-1.03988	0.08891	0.19328	0.28224	0.36714	0.53342	0.85615
-1.03888	0.08907	0.19321	0.28213	0.3586	0.53279	0.8856
-1.03788	0.08926	0.19309	0.28198	0.36648	0.53209	0.86534
-1.03688	0.08942	0.19299	0.2818	0.35782	0.5314	0.86297
-1.03588	0.08961	0.19294	0.28165	0.36585	0.53084	0.88133
-1.03488	0.08978	0.19283	0.28149	0.35715	0.53018	0.84849
-1.03388	0.08999	0.19277	0.28136	0.36527	0.52956	0.87793
-1.03288	0.0902	0.1927	0.28124	0.35657	0.52894	0.85812
-1.03188	0.09043	0.19263	0.28111	0.36466	0.52831	0.85545
-1.03088	0.09067	0.19254	0.28106	0.35584	0.52773	0.87415
-1.02988	0.09089	0.19247	0.28095	0.36408	0.52712	0.84151
-1.02888	0.09111	0.19241	0.28082	0.3552	0.52651	0.87085
-1.02788	0.09135	0.19237	0.28076	0.36353	0.52598	0.85144
-1.02688	0.09161	0.19233	0.28065	0.35456	0.52545	0.84863
-1.02588	0.09191	0.19233	0.28061	0.36304	0.52499	0.86772
-1.02488	0.09217	0.19229	0.28057	0.354	0.52445	0.83514
-1.02388	0.0924	0.19224	0.28045	0.36248	0.52389	0.86444
-1.02288	0.09269	0.19226	0.28042	0.35349	0.52351	0.84541
-1.02188	0.09296	0.19224	0.28036	0.36214	0.52303	0.84244
-1.02088	0.09323	0.19221	0.28032	0.35299	0.52258	0.86169
-1.01988	0.0935	0.19224	0.28029	0.36171	0.52219	0.82929
-1.01888	0.09374	0.19221	0.28023	0.35247	0.52171	0.85851
-1.01788	0.09399	0.19222	0.2802	0.36129	0.52132	0.83993
-1.01688	0.09424	0.19224	0.28015	0.35209	0.52092	0.83688
-1.01588	0.09451	0.19221	0.2801	0.36095	0.52052	0.85634
-1.01488	0.09476	0.1922	0.2801	0.35169	0.52014	0.82404
-1.01388	0.09502	0.1922	0.28012	0.36068	0.51983	0.85339
-1.01288	0.09529	0.19222	0.28012	0.3513	0.51943	0.83516
-1.01188	0.09553	0.19223	0.28011	0.36036	0.5191	0.83188
-1.01088	0.09576	0.19222	0.28008	0.35091	0.51873	0.85159
-1.00988	0.09602	0.19232	0.28012	0.36011	0.51845	0.81949
-1.00888	0.09624	0.19235	0.2801	0.35062	0.51816	0.84887
-1.00788	0.09646	0.19237	0.2801	0.35985	0.5179	0.83098
-1.00688	0.09672	0.19243	0.28012	0.35039	0.51767	0.82767
-1.00588	0.09696	0.19248	0.28013	0.35979	0.51741	0.84773
-1.00488	0.09718	0.19249	0.28013	0.3502	0.51715	0.81562
-1.00388	0.09739	0.19255	0.2802	0.35967	0.51696	0.84499
-1.00288	0.09759	0.19257	0.28023	0.35	0.51668	0.82742
-1.00188	0.0978	0.1926	0.28025	0.35953	0.51653	0.82378
-1.00088	0.09803	0.19267	0.28034	0.34986	0.51642	0.84419
-0.99988	0.09821	0.19273	0.28041	0.35953	0.51622	0.81217
-0.99888	0.09839	0.19279	0.28045	0.34977	0.51613	0.84157
-0.99788	0.09856	0.19283	0.2805	0.35946	0.51595	0.82434
-0.99688	0.09874	0.19284	0.28055	0.34961	0.51583	0.82061
-0.99588	0.09891	0.19291	0.28061	0.35943	0.51571	0.84118
-0.99488	0.09906	0.19299	0.28066	0.34957	0.5156	0.80932
-0.99388	0.09922	0.19308	0.28074	0.35954	0.51558	0.83877
-0.99288	0.09935	0.19313	0.28081	0.34957	0.51552	0.82167
-0.99188	0.09945	0.19318	0.28083	0.35956	0.5154	0.8177
-0.99088	0.09957	0.19326	0.28094	0.34956	0.51536	0.83865
-0.98988	0.10073	0.19535	0.28371	0.363	0.52006	0.81346
-0.98888	0.1022	0.19789	0.28717	0.35723	0.52603	0.85197
-0.98788	0.10355	0.20021	0.29031	0.3713	0.53141	0.84345
-0.98688	0.10467	0.20207	0.29287	0.36431	0.53573	0.84611
-0.98588	0.10551	0.20345	0.29474	0.37687	0.53895	0.87221
-0.98488	0.10605	0.20428	0.29591	0.36804	0.54088	0.84346
-0.98388	0.10627	0.20455	0.29634	0.37881	0.54143	0.87398
-0.98288	0.10612	0.20426	0.29596	0.36799	0.54062	0.85663
-0.98188	0.1057	0.20348	0.29478	0.3769	0.53844	0.84927
-0.98088	0.10495	0.20213	0.29288	0.364	0.53486	0.86534
-0.97988	0.10388	0.20018	0.29018	0.37104	0.52993	0.82627
-0.97888	0.10248	0.19768	0.28672	0.35618	0.52367	0.8464
-0.97788	0.10076	0.1947	0.28256	0.36139	0.51606	0.81896
-0.97688	0.0987	0.19114	0.27761	0.34457	0.5071	0.80109
-0.97588	0.09638	0.1871	0.27201	0.34811	0.49703	0.80741
-0.97488	0.09375	0.18261	0.26579	0.3296	0.48583	0.75869
-0.97388	0.09085	0.17762	0.25892	0.33159	0.47345	0.76951
-0.97288	0.08766	0.1722	0.25146	0.31136	0.46004	0.73346
-0.97188	0.08423	0.1664	0.24345	0.31199	0.44564	0.70709
-0.97088	0.08056	0.16022	0.23492	0.29041	0.43038	0.70561
-0.96988	0.07671	0.15365	0.22592	0.28991	0.41432	0.64957
-0.96888	0.07269	0.14679	0.21649	0.26718	0.39753	0.65344
-0.96788	0.06847	0.13968	0.20668	0.26575	0.38006	0.61137
-0.96688	0.06408	0.13231	0.1965	0.24203	0.36201	0.57912

## Sheet: Fig. 2b
Color coding:			0	1	2	3	4	5	6	7	8	9	10	11	12	13	14	15	16	17	18	19	20
ν_min (V/s)		0.01	36.4431	60.7901	78.2029	88.069	86.8138	87.0184	87.1801	87.2976	87.335	87.3312	87.3226	87.3117	87.3077	87.3131	87.3257	87.3482	87.3675	87.4062	87.502	87.7557	87.6711
[n-BuBr] (mM)		0.02	25.1635	28.2489	44.0459	52.7954	65.5237	76.3018	78.9567	80.0459	80.8796	82.1679	82.8815	82.2609	82.6822	83.6289	84.5169	85.4113	86.0233	86.63	86.8924	87.0616	87.2259
EC mechanism propensity (%)		0.03	24.9848	25.5428	32.1766	43.9819	48.7777	52.199	57.3908	65.0898	71.3922	75.7419	76.426	76.3347	76.6567	76.8587	77.3634	77.9854	79.1554	81.1485	83.3764	85.5192	86.8103
		0.04	22.9294	24.7564	26.8255	36.7624	42.5764	46.36	49.8099	56.4514	61.4967	67.6237	70.5969	71.533	71.9341	73.062	73.5382	74.0689	74.5353	75.1003	76.2283	78.8671	82.6126
		0.05	20.9107	23.8584	24.7089	29.4157	36.4362	40.2495	42.2248	44.8467	48.1465	55.0756	58.4895	60.2281	60.5809	62.5208	63.4017	64.9688	66.1911	68.8881	70.9233	72.8115	77.1125
		0.06	15.6053	19.6003	21.2551	24.5971	30.656	35.4971	37.2488	40.0995	42.5634	49.1297	52.1688	55.1287	55.1508	56.9527	57.1842	57.4794	57.9931	59.7684	61.1373	62.6708	67.0175
		0.07	13.0775	14.5073	15.0872	17.6231	22.4345	28.1088	30.8318	34.0217	36.4911	42.8651	46.8404	50.7532	50.131	52.0092	52.7843	52.3818	52.4107	53.815	53.6779	53.589	55.9898
		0.08	12.6352	12.8696	13.0354	14.0188	16.1577	21.13	24.3205	28.0643	30.3647	34.8836	36.9783	40.9147	42.0869	44.0959	44.5368	44.0766	42.8062	44.4543	44.2411	44.4454	48.0747
		0.09	12.2907	12.2495	12.1706	12.6989	13.6461	16.7415	19.9197	23.9432	25.9256	29.8388	31.9228	35.5933	36.7714	38.6062	38.9061	36.1653	37.0274	37.0127	37.1381	37.4941	41.9849
		0.1	11.6155	11.3341	11.2907	11.6589	12.2293	14.1816	16.3032	20.2109	22.8934	25.6559	27.1498	27.8163	28.6265	29.8855	31.4874	29.0097	28.3178	28.876	29.6816	31.2195	36.6275
		0.11	9.9409	8.7905	8.5947	9.5598	10.3109	11.6897	13.1274	16.9338	19.742	22.9118	23.6429	24.9966	25.4577	27.3282	26.7614	26.083	25.7814	25.8915	26.0084	27.104	30.8087
		0.12	5.7385	4.1038	3.2255	4.6527	5.5751	7.794	8.5541	12.4458	14.9586	19.6507	21.1319	22.7087	22.0956	25.1774	24.5103	23.1988	23.1103	23.3605	23.6284	24.0854	25.8522
		0.13	2.3199	1.3913	0.9125	1.4887	2.149	3.3495	4.0605	6.6845	9.4414	14.974	16.7007	18.6898	16.1576	18.4995	19.2416	20.3748	18.6075	19.6415	19.1206	20.3995	21.4182
		0.14	0.7158	0.4145	0.2572	0.5395	0.5494	1.0786	1.6313	3.4996	5.3679	9.5917	11.1885	13.4081	13.0492	14.7341	14.4735	13.9749	13.7203	14.5436	15.1158	15.1842	16.6008
		0.15	0.4401	0.1232	0.0886	0.1199	0.1445	0.3469	0.4564	1.2101	2.4018	5.2312	6.3989	7.9868	7.4802	9.2782	9.2368	8.5286	8.0852	9.3201	9.1612	8.8358	10.353
		0.16	0.0823	0.027	0.0253	0.0408	0.0527	0.1139	0.2241	0.8586	1.1822	3.3413	4.4675	5.6719	5.54	6.6458	6.4841	5.6845	4.7875	6.6957	4.902	5.3755	5.5744
		0.17	0.0342	0.0088	0.009	0.0128	0.0182	0.0581	0.1322	0.4002	0.7492	2.1247	2.6958	3.0956	3.5114	4.1676	3.9611	3.8027	3.2953	3.2522	2.7442	2.6548	2.74
		0.18	0.0101	0.0026	0.0019	0.0037	0.0063	0.0265	0.0807	0.263	0.5704	1.4665	1.9424	2.5997	2.6827	3.1694	2.8667	2.6255	2.2927	1.9235	1.7478	1.1535	1.4514
		0.19	0.002	0.0008	0.0007	0.0015	0.0037	0.0207	0.0515	0.2207	0.3686	1.0052	1.7925	2.3066	2.1338	2.3947	2.5313	1.8999	1.6078	1.1258	1.0939	0.849	0.9547
		0.2	0.0007	0.0002	0.0003	0.0009	0.0021	0.0189	0.0397	0.1276	0.3281	0.891	1.3445	1.4052	2.1051	2.0634	2.1985	1.7602	1.3787	1.0899	0.551	0.6415	0.6138

## Sheet: Fig. 2c
Data for the colored contour plot					Contour for ipa/ipc = 0.65				Contour for ipa/ipc = 0.75
ν (V/s)	[n-BuBr] (mM)	i_pa/i_pc			ν (V/s)	[n-BuBr] (mM)			ν (V/s)	[n-BuBr] (mM)
0.01	0	0.94419			0.01	0.87829			0.01	0.57975
0.02	0	0.96819			0.01114	0.88639			0.01392	0.60772
0.03	0	0.97257			0.01324	1			0.02	0.9363
0.04	0	0.9792			0.01677	1.32257			0.02062	0.93763
0.06	0	0.98353			0.02	1.62077			0.02249	1
0.1	0	0.98831			0.02264	1.7357			0.02772	1.22768
					0.02667	2			0.03	1.37694
0.02	0	0.96798			0.0285	2.14951			0.03475	1.52455
0.03	0	0.97433			0.03	2.2594			0.04	1.79071
0.05	0	0.97959			0.03486	2.51435			0.04169	1.8308
0.08	0	0.98573			0.04	2.82511			0.04562	2
0.13	0	0.98963			0.04124	2.87558			0.04873	2.12654
0.2	0	0.99639			0.04379	3			0.05	2.18835
					0.04745	3.2548			0.05618	2.38198
0.03	0	0.97226			0.05	3.4287			0.06	2.54361
0.05	0	0.97926			0.05368	3.63189			0.06356	2.6435
0.08	0	0.98564			0.05996	4			0.07	2.87796
0.12	0	0.99013			0.05998	4.00205			0.071	2.89966
0.19	0	0.99566			0.06	4.00388			0.07421	3
0.3	0	0.99307			0.06566	4.43386			0.07841	3.15914
					0.07	4.77015			0.08	3.23181
0.04	0	0.97534			0.0714	4.85968			0.08565	3.43538
0.06	0	0.9811			0.07351	5			0.09	3.62826
0.1	0	0.98701			0.07648	5.35195			0.09285	3.71484
0.16	0	0.99168			0.08	5.72851			0.1	3.9494
0.25	0	0.9931			0.08132	5.86822			0.1004	3.95953
0.4	0	0.99638			0.08257	6			0.10164	4
					0.08594	6.4063			0.10747	4.25283
0.05	0	0.9787			0.09	6.93836			0.11	4.37369
0.08	0	0.98459			0.09031	6.96936			0.1145	4.55044
0.13	0	0.99144			0.09066	7			0.12	4.7925
0.2	0	0.99348			0.09521	7.47923			0.12156	4.84448
0.32	0	0.99392			0.09979	8			0.1254	5
0.5	0	0.99858			0.09991	8.00902			0.12821	5.17934
					0.1	8.01654			0.13	5.29498
0.06	0	0.97949			0.10567	8.43288			0.13444	5.55572
0.1	0	0.98604			0.11	8.76634			0.14	5.94244
0.15	0	0.99118			0.11137	8.86286			0.14038	5.96234
0.24	0	0.99092			0.11339	9			0.14085	6
0.38	0	0.99695			0.11607	9.39305			0.14626	6.37378
0.6	0	1.00108			0.11825	11			0.15	6.57329
					0.11869	11.131			0.15309	6.69063
0.07	0	0.9826			0.11947	10.0529			0.15891	7
0.11	0	0.98828			0.11968	10			0.1596	7.04049
0.18	0	0.98951			0.12	11.8509			0.16	7.06715
0.28	0	0.99215			0.12019	11.9808			0.16552	7.44775
0.44	0	0.99612			0.12024	12			0.17	7.69411
0.7	0	1.00302			0.12372	12.628			0.17221	7.77867
					0.12585	13			0.17508	8
0.08	0	0.98356			0.12671	13.3292			0.17824	8.17622
0.13	0	0.98857			0.13	13.9934			0.18	8.24975
0.2	0	0.99262			0.13002	13.998			0.18576	8.42448
0.32	0	0.99369			0.13003	14			0.19	8.61651
0.5	0	0.99744			0.13345	14.6551			0.19283	8.71741
0.8	0	1.00366			0.13495	15			0.2	8.95507
					0.13666	15.3339			0.20036	8.96397
0.09	0	0.98387			0.13989	16			0.21	8.66782
0.14	0	0.98871			0.13994	16.0058			0.21289	8.71145
0.23	0	0.98991			0.14	16.0155			0.21654	9
0.36	0	0.99401			0.14466	16.5341			0.21658	9.34217
0.57	0	0.99656			0.14889	17			0.22	9.77334
0.9	0	1.00315			0.14934	17.0661			0.22093	9.90676
					0.15	17.1717			0.22213	10
0.1	0	0.985			0.15354	17.6457			0.22	10.1312
0.16	0	0.98929			0.15685	18			0.21731	11
0.25	0	0.98958			0.15915	18.0848			0.21	11.699
0.4	0	0.99441			0.16	18.1268			0.20469	12
0.63	0	0.99744			0.16534	18.4656			0.20615	12.3849
1	0	1.0026			0.17	18.6733			0.21	12.8009
					0.17248	18.7517			0.21673	12.3271
0.11	0	0.98464			0.17934	19			0.22	12.1517
0.17	0	0.99006			0.1799	19.0098			0.22708	12.2921
0.28	0	0.99056			0.18	19.0123			0.23	12.5296
0.44	0	0.9942			0.18823	19.1774			0.23222	12.7776
0.69	0	1.00009			0.19	19.2146			0.23441	13
1.1	0	1.00287			0.19681	19.3192			0.23643	13.3574
					0.2	19.4376			0.24	13.6376
0.12	0	0.98605			0.20655	19.3454			0.24239	13.7613
0.19	0	0.99029			0.21	19.3702			0.24475	14
0.3	0	0.9873			0.21345	19.6553			0.24759	14.2406
0.48	0	0.99435			0.22	19.8355			0.25	14.4797
0.76	0	1.00266			0.2214	19.8597			0.25321	14.8394
1.2	0	0.99891			0.22508	20			0.25385	15
									0.25796	15.602
0.13	0	0.98508							0.26159	16
0.21	0	0.9762							0.26477	16.2615
0.33	0	0.98445							0.26908	17
0.52	0	0.99579							0.26938	17.0309
0.82	0	0.99725							0.27	17.2342
1.3	0	1.00221							0.27862	17.138
									0.28	17.0614
0.14	0	0.98671							0.28301	17.6992
0.22	0	0.98921							0.28577	18
0.35	0	0.99207							0.28809	18.191
0.56	0	0.99891							0.29	18.1861
0.88	0	1.00277							0.29829	18.1705
1.4	0	1.01257							0.3	18.2084
									0.31046	18.4772
0.15	0	0.98512							0.32	18.8688
0.24	0	0.98882							0.32077	18.9232
0.38	0	0.99123							0.3234	19
0.6	0	0.99579							0.32892	19.1076
0.95	0	1.00256							0.33	19.1381
1.5	0	1.01919							0.34349	19.3257
									0.35	19.3925
0.16	0	0.98554							0.35486	19.5139
0.25	0	0.9882							0.36	19.7069
0.4	0	0.99079							0.36502	19.7491
0.64	0	0.99367							0.38	19.8979
1.01	0	0.99731							0.38148	19.9261
1.6	0	1.01026							0.3865	20
0.17	0	0.98671
0.27	0	0.98565
0.43	0	0.99157
0.68	0	0.99575
1.07	0	1.00219
1.7	0	1.01185
0.18	0	0.98482
0.29	0	0.98735
0.45	0	0.99018
0.72	0	0.99587
1.14	0	0.99423
1.8	0	1.01426
0.19	0	0.98623
0.3	0	0.98656
0.48	0	0.99258
0.76	0	0.99512
1.2	0	1.00256
1.9	0	1.00601
0.2	0	0.98598
0.32	0	0.98659
0.5	0	0.99002
0.8	0	0.99614
1.26	0	1.0057
2	0	1.00099
0.01	1	0.60923
0.02	1	0.73499
0.03	1	0.79536
0.04	1	0.8326
0.06	1	0.87456
0.1	1	0.91613
0.02	1	0.73534
0.03	1	0.79496
0.05	1	0.85658
0.08	1	0.89945
0.13	1	0.93045
0.2	1	0.94991
0.03	1	0.79413
0.05	1	0.85663
0.08	1	0.89951
0.12	1	0.92642
0.19	1	0.9481
0.3	1	0.95837
0.04	1	0.83087
0.06	1	0.87456
0.1	1	0.91543
0.16	1	0.94049
0.25	1	0.95491
0.4	1	0.97039
0.05	1	0.85546
0.08	1	0.89914
0.13	1	0.93105
0.2	1	0.94956
0.32	1	0.9604
0.5	1	0.97284
0.06	1	0.87437
0.1	1	0.91411
0.15	1	0.93872
0.24	1	0.95355
0.38	1	0.96492
0.6	1	0.97493
0.07	1	0.88743
0.11	1	0.92042
0.18	1	0.94527
0.28	1	0.95595
0.44	1	0.96843
0.7	1	0.97974
0.08	1	0.89811
0.13	1	0.93025
0.2	1	0.94889
0.32	1	0.96014
0.5	1	0.9723
0.8	1	0.98016
0.09	1	0.90722
0.14	1	0.9322
0.23	1	0.94863
0.36	1	0.96212
0.57	1	0.97231
0.9	1	0.97885
0.1	1	0.91419
0.16	1	0.93799
0.25	1	0.95425
0.4	1	0.96437
0.63	1	0.97566
1	1	0.97871
0.11	1	0.91987
0.17	1	0.94249
0.28	1	0.95563
0.44	1	0.96546
0.69	1	0.97811
1.1	1	0.97963
0.12	1	0.9234
0.19	1	0.94379
0.3	1	0.95276
0.48	1	0.96685
0.76	1	0.97435
1.2	1	0.97396
0.13	1	0.92924
0.21	1	0.95438
0.33	1	0.95512
0.52	1	0.96785
0.82	1	0.9727
1.3	1	0.98082
0.14	1	0.93142
0.22	1	0.95194
0.35	1	0.95805
0.56	1	0.96766
0.88	1	0.97079
1.4	1	0.98749
0.15	1	0.93446
0.24	1	0.94821
0.38	1	0.96144
0.6	1	0.96799
0.95	1	0.97774
1.5	1	0.99177
0.16	1	0.93675
0.25	1	0.94832
0.4	1	0.95891
0.64	1	0.97139
1.01	1	0.97261
1.6	1	0.98594
0.17	1	0.94027
0.27	1	0.95022
0.43	1	0.96006
0.68	1	0.96687
1.07	1	0.97292
1.7	1	0.9799
0.18	1	0.94205
0.29	1	0.95218
0.45	1	0.95913
0.72	1	0.96523
1.14	1	0.97117
1.8	1	0.98891
0.19	1	0.9429
0.3	1	0.95437
0.48	1	0.96013
0.76	1	0.96658
1.2	1	0.97881
1.9	1	0.98991
0.2	1	0.94357
0.32	1	0.95368
0.5	1	0.96022
0.8	1	0.96872
1.26	1	0.98333
2	1	0.98157
0.01	2	0.47115
0.02	2	0.59729
0.03	2	0.67604
0.04	2	0.72746
0.06	2	0.79319
0.1	2	0.85942
0.02	2	0.59866
0.03	2	0.67542
0.05	2	0.76603
0.08	2	0.83348
0.13	2	0.88591
0.2	2	0.91909
0.03	2	0.67629
0.05	2	0.76685
0.08	2	0.83538
0.12	2	0.88124
0.19	2	0.91755
0.3	2	0.93602
0.04	2	0.72927
0.06	2	0.79597
0.1	2	0.86223
0.16	2	0.90558
0.25	2	0.92761
0.4	2	0.94895
0.05	2	0.7678
0.08	2	0.83565
0.13	2	0.88651
0.2	2	0.92012
0.32	2	0.94062
0.5	2	0.95688
0.06	2	0.79582
0.1	2	0.86249
0.15	2	0.89849
0.24	2	0.92651
0.38	2	0.9467
0.6	2	0.96137
0.07	2	0.81819
0.11	2	0.87152
0.18	2	0.91223
0.28	2	0.93317
0.44	2	0.9498
0.7	2	0.96635
0.08	2	0.83542
0.13	2	0.88784
0.2	2	0.91943
0.32	2	0.94106
0.5	2	0.95496
0.8	2	0.96767
0.09	2	0.85048
0.14	2	0.89372
0.23	2	0.92364
0.36	2	0.94331
0.57	2	0.9586
0.9	2	0.96658
0.1	2	0.86271
0.16	2	0.9033
0.25	2	0.92759
0.4	2	0.9489
0.63	2	0.95847
1	2	0.97037
0.11	2	0.87188
0.17	2	0.90728
0.28	2	0.9327
0.44	2	0.94959
0.69	2	0.9651
1.1	2	0.97256
0.12	2	0.88036
0.19	2	0.91578
0.3	2	0.93639
0.48	2	0.95229
0.76	2	0.96548
1.2	2	0.97376
0.13	2	0.88932
0.21	2	0.91595
0.33	2	0.94405
0.52	2	0.95676
0.82	2	0.96059
1.3	2	0.97466
0.14	2	0.89373
0.22	2	0.91873
0.35	2	0.94069
0.56	2	0.95724
0.88	2	0.96806
1.4	2	0.97385
0.15	2	0.89846
0.24	2	0.923
0.38	2	0.94416
0.6	2	0.95601
0.95	2	0.96235
1.5	2	0.96973
0.16	2	0.9049
0.25	2	0.92911
0.4	2	0.9453
0.64	2	0.95902
1.01	2	0.96806
1.6	2	0.97464
0.17	2	0.90924
0.27	2	0.93067
0.43	2	0.94489
0.68	2	0.95752
1.07	2	0.96336
1.7	2	0.97151
0.18	2	0.91233
0.29	2	0.93348
0.45	2	0.94997
0.72	2	0.95843
1.14	2	0.96769
1.8	2	0.96904
0.19	2	0.91445
0.3	2	0.92974
0.48	2	0.9497
0.76	2	0.95818
1.2	2	0.96378
1.9	2	0.98052
0.2	2	0.91737
0.32	2	0.93659
0.5	2	0.94839
0.8	2	0.9548
1.26	2	0.9644
2	2	0.96621
0.01	3	0.41177
0.02	3	0.50277
0.03	3	0.57601
0.04	3	0.63368
0.06	3	0.7117
0.1	3	0.79778
0.02	3	0.50238
0.03	3	0.57608
0.05	3	0.67725
0.08	3	0.76328
0.13	3	0.83394
0.2	3	0.88222
0.03	3	0.57594
0.05	3	0.67668
0.08	3	0.76241
0.12	3	0.82317
0.19	3	0.87823
0.3	3	0.9111
0.04	3	0.6331
0.06	3	0.71267
0.1	3	0.79994
0.16	3	0.86025
0.25	3	0.89416
0.4	3	0.92243
0.05	3	0.67767
0.08	3	0.7631
0.13	3	0.83568
0.2	3	0.88093
0.32	3	0.91251
0.5	3	0.93389
0.06	3	0.7123
0.1	3	0.79945
0.15	3	0.85484
0.24	3	0.89463
0.38	3	0.91897
0.6	3	0.94113
0.07	3	0.74052
0.11	3	0.81271
0.18	3	0.86918
0.28	3	0.90434
0.44	3	0.92774
0.7	3	0.94372
0.08	3	0.76342
0.13	3	0.83564
0.2	3	0.88195
0.32	3	0.91264
0.5	3	0.93605
0.8	3	0.94558
0.09	3	0.78335
0.14	3	0.84418
0.23	3	0.8908
0.36	3	0.91667
0.57	3	0.9367
0.9	3	0.95411
0.1	3	0.80071
0.16	3	0.8594
0.25	3	0.89669
0.4	3	0.92434
0.63	3	0.9396
1	3	0.9508
0.11	3	0.8123
0.17	3	0.86649
0.28	3	0.90432
0.44	3	0.92685
0.69	3	0.93782
1.1	3	0.94993
0.12	3	0.82542
0.19	3	0.87632
0.3	3	0.90899
0.48	3	0.9299
0.76	3	0.94548
1.2	3	0.95804
0.13	3	0.83516
0.21	3	0.876
0.33	3	0.91068
0.52	3	0.9324
0.82	3	0.94557
1.3	3	0.9551
0.14	3	0.84461
0.22	3	0.88614
0.35	3	0.91692
0.56	3	0.93586
0.88	3	0.94368
1.4	3	0.95923
0.15	3	0.85523
0.24	3	0.89269
0.38	3	0.91782
0.6	3	0.93674
0.95	3	0.95085
1.5	3	0.95232
0.16	3	0.86083
0.25	3	0.89662
0.4	3	0.91976
0.64	3	0.93656
1.01	3	0.95162
1.6	3	0.96082
0.17	3	0.86506
0.27	3	0.90251
0.43	3	0.92417
0.68	3	0.94085
1.07	3	0.94418
1.7	3	0.95472
0.18	3	0.8724
0.29	3	0.90415
0.45	3	0.92546
0.72	3	0.93749
1.14	3	0.95438
1.8	3	0.965
0.19	3	0.87661
0.3	3	0.90349
0.48	3	0.92807
0.76	3	0.93959
1.2	3	0.94489
1.9	3	0.94759
0.2	3	0.88029
0.32	3	0.90885
0.5	3	0.92761
0.8	3	0.93865
1.26	3	0.95529
2	3	0.95353
0.01	4	0.39498
0.02	4	0.45668
0.03	4	0.51844
0.04	4	0.57058
0.06	4	0.64973
0.1	4	0.74674
0.02	4	0.45459
0.03	4	0.51696
0.05	4	0.61381
0.08	4	0.70669
0.13	4	0.78838
0.2	4	0.847
0.03	4	0.51676
0.05	4	0.61326
0.08	4	0.70673
0.12	4	0.77781
0.19	4	0.84088
0.3	4	0.87696
0.04	4	0.57032
0.06	4	0.64998
0.1	4	0.74681
0.16	4	0.81843
0.25	4	0.86545
0.4	4	0.89872
0.05	4	0.61419
0.08	4	0.70649
0.13	4	0.79022
0.2	4	0.84673
0.32	4	0.88472
0.5	4	0.90954
0.06	4	0.65077
0.1	4	0.74811
0.15	4	0.81049
0.24	4	0.86101
0.38	4	0.89574
0.6	4	0.91693
0.07	4	0.68104
0.11	4	0.76272
0.18	4	0.83385
0.28	4	0.87407
0.44	4	0.90334
0.7	4	0.92371
0.08	4	0.70707
0.13	4	0.78958
0.2	4	0.8448
0.32	4	0.88231
0.5	4	0.90949
0.8	4	0.92473
0.09	4	0.73027
0.14	4	0.80036
0.23	4	0.85579
0.36	4	0.89149
0.57	4	0.91542
0.9	4	0.93025
0.1	4	0.74779
0.16	4	0.81864
0.25	4	0.86404
0.4	4	0.89893
0.63	4	0.91663
1	4	0.93177
0.11	4	0.76425
0.17	4	0.82822
0.28	4	0.87265
0.44	4	0.90213
0.69	4	0.91718
1.1	4	0.93538
0.12	4	0.77753
0.19	4	0.83927
0.3	4	0.88119
0.48	4	0.90614
0.76	4	0.92329
1.2	4	0.93414
0.13	4	0.7892
0.21	4	0.8325
0.33	4	0.88366
0.52	4	0.90684
0.82	4	0.9225
1.3	4	0.93213
0.14	4	0.80098
0.22	4	0.85235
0.35	4	0.89035
0.56	4	0.91292
0.88	4	0.92074
1.4	4	0.93444
0.15	4	0.8113
0.24	4	0.85948
0.38	4	0.89162
0.6	4	0.91365
0.95	4	0.92749
1.5	4	0.93202
0.16	4	0.82051
0.25	4	0.86224
0.4	4	0.89683
0.64	4	0.91491
1.01	4	0.92308
1.6	4	0.93447
0.17	4	0.82643
0.27	4	0.86721
0.43	4	0.8953
0.68	4	0.91741
1.07	4	0.92668
1.7	4	0.9356
0.18	4	0.83345
0.29	4	0.87485
0.45	4	0.90027
0.72	4	0.91556
1.14	4	0.93448
1.8	4	0.94547
0.19	4	0.83855
0.3	4	0.874
0.48	4	0.90409
0.76	4	0.92027
1.2	4	0.92685
1.9	4	0.94944
0.2	4	0.84412
0.32	4	0.8814
0.5	4	0.9046
0.8	4	0.91428
1.26	4	0.93243
2	4	0.94875
0.01	5	0.38722
0.02	5	0.43274
0.03	5	0.48351
0.04	5	0.53146
0.06	5	0.6089
0.1	5	0.70929
0.02	5	0.43075
0.03	5	0.4825
0.05	5	0.57278
0.08	5	0.66719
0.13	5	0.75559
0.2	5	0.81798
0.03	5	0.48242
0.05	5	0.57336
0.08	5	0.66631
0.12	5	0.741
0.19	5	0.81028
0.3	5	0.85601
0.04	5	0.53208
0.06	5	0.60925
0.1	5	0.70921
0.16	5	0.78909
0.25	5	0.83861
0.4	5	0.87529
0.05	5	0.57313
0.08	5	0.66705
0.13	5	0.75468
0.2	5	0.81737
0.32	5	0.85885
0.5	5	0.88724
0.06	5	0.61036
0.1	5	0.71015
0.15	5	0.7772
0.24	5	0.83529
0.38	5	0.86973
0.6	5	0.89337
0.07	5	0.64074
0.11	5	0.7275
0.18	5	0.80199
0.28	5	0.84732
0.44	5	0.88202
0.7	5	0.89812
0.08	5	0.66786
0.13	5	0.75501
0.2	5	0.81829
0.32	5	0.85978
0.5	5	0.88527
0.8	5	0.89801
0.09	5	0.69199
0.14	5	0.768
0.23	5	0.83129
0.36	5	0.86831
0.57	5	0.8935
0.9	5	0.90381
0.1	5	0.71195
0.16	5	0.78767
0.25	5	0.83826
0.4	5	0.87537
0.63	5	0.89144
1	5	0.90858
0.11	5	0.7273
0.17	5	0.79524
0.28	5	0.84984
0.44	5	0.8769
0.69	5	0.89508
1.1	5	0.90772
0.12	5	0.74451
0.19	5	0.81283
0.3	5	0.85537
0.48	5	0.88341
0.76	5	0.89999
1.2	5	0.91208
0.13	5	0.75942
0.21	5	0.80729
0.33	5	0.85505
0.52	5	0.88602
0.82	5	0.89752
1.3	5	0.90464
0.14	5	0.76893
0.22	5	0.8283
0.35	5	0.86471
0.56	5	0.88988
0.88	5	0.90167
1.4	5	0.91235
0.15	5	0.78044
0.24	5	0.83332
0.38	5	0.87085
0.6	5	0.89035
0.95	5	0.90023
1.5	5	0.90989
0.16	5	0.78846
0.25	5	0.8384
0.4	5	0.87175
0.64	5	0.89151
1.01	5	0.90441
1.6	5	0.91047
0.17	5	0.79791
0.27	5	0.84622
0.43	5	0.87652
0.68	5	0.89329
1.07	5	0.90634
1.7	5	0.91738
0.18	5	0.80615
0.29	5	0.85122
0.45	5	0.87861
0.72	5	0.89461
1.14	5	0.89947
1.8	5	0.91901
0.19	5	0.81252
0.3	5	0.85107
0.48	5	0.8804
0.76	5	0.89549
1.2	5	0.90575
1.9	5	0.92174
0.2	5	0.81822
0.32	5	0.85739
0.5	5	0.88153
0.8	5	0.89761
1.26	5	0.90105
2	5	0.91216
0.01	6	0.3846
0.02	6	0.4203
0.03	6	0.46583
0.04	6	0.51051
0.06	6	0.58416
0.1	6	0.68579
0.02	6	0.41944
0.03	6	0.46591
0.05	6	0.54989
0.08	6	0.64186
0.13	6	0.73499
0.2	6	0.79828
0.03	6	0.46494
0.05	6	0.55044
0.08	6	0.64354
0.12	6	0.72115
0.19	6	0.7899
0.3	6	0.83553
0.04	6	0.51231
0.06	6	0.58679
0.1	6	0.68779
0.16	6	0.76911
0.25	6	0.82238
0.4	6	0.85803
0.05	6	0.55136
0.08	6	0.64416
0.13	6	0.73415
0.2	6	0.79956
0.32	6	0.84101
0.5	6	0.86983
0.06	6	0.58731
0.1	6	0.68899
0.15	6	0.76113
0.24	6	0.81766
0.38	6	0.85583
0.6	6	0.87823
0.07	6	0.61851
0.11	6	0.70642
0.18	6	0.78596
0.28	6	0.8308
0.44	6	0.8659
0.7	6	0.88383
0.08	6	0.64495
0.13	6	0.73616
0.2	6	0.80061
0.32	6	0.84265
0.5	6	0.86994
0.8	6	0.88562
0.09	6	0.66838
0.14	6	0.74836
0.23	6	0.81243
0.36	6	0.85287
0.57	6	0.87631
0.9	6	0.88886
0.1	6	0.69025
0.16	6	0.76914
0.25	6	0.82149
0.4	6	0.8597
0.63	6	0.87968
1	6	0.89217
0.11	6	0.70599
0.17	6	0.77892
0.28	6	0.83422
0.44	6	0.86493
0.69	6	0.88035
1.1	6	0.893
0.12	6	0.72233
0.19	6	0.79526
0.3	6	0.83652
0.48	6	0.8686
0.76	6	0.88357
1.2	6	0.89885
0.13	6	0.73565
0.21	6	0.79751
0.33	6	0.84692
0.52	6	0.87237
0.82	6	0.88645
1.3	6	0.89966
0.14	6	0.74939
0.22	6	0.8072
0.35	6	0.85152
0.56	6	0.87486
0.88	6	0.89186
1.4	6	0.89582
0.15	6	0.76315
0.24	6	0.82002
0.38	6	0.85705
0.6	6	0.8757
0.95	6	0.88927
1.5	6	0.89304
0.16	6	0.77226
0.25	6	0.82138
0.4	6	0.86009
0.64	6	0.87857
1.01	6	0.89029
1.6	6	0.89915
0.17	6	0.78176
0.27	6	0.83399
0.43	6	0.86197
0.68	6	0.88419
1.07	6	0.8903
1.7	6	0.89843
0.18	6	0.78797
0.29	6	0.83886
0.45	6	0.86511
0.72	6	0.88421
1.14	6	0.89127
1.8	6	0.89837
0.19	6	0.79575
0.3	6	0.83935
0.48	6	0.86846
0.76	6	0.88424
1.2	6	0.89665
1.9	6	0.89823
0.2	6	0.80228
0.32	6	0.8436
0.5	6	0.87025
0.8	6	0.88448
1.26	6	0.89046
2	6	0.90746
0.01	7	0.39164
0.02	7	0.41834
0.03	7	0.45642
0.04	7	0.4953
0.06	7	0.56482
0.1	7	0.66477
0.02	7	0.4184
0.03	7	0.45703
0.05	7	0.53321
0.08	7	0.6222
0.13	7	0.71326
0.2	7	0.77987
0.03	7	0.4575
0.05	7	0.53344
0.08	7	0.62335
0.12	7	0.69953
0.19	7	0.77484
0.3	7	0.82409
0.04	7	0.49763
0.06	7	0.56795
0.1	7	0.66645
0.16	7	0.74892
0.25	7	0.80463
0.4	7	0.84419
0.05	7	0.53508
0.08	7	0.62313
0.13	7	0.71407
0.2	7	0.78165
0.32	7	0.8284
0.5	7	0.85511
0.06	7	0.56845
0.1	7	0.66848
0.15	7	0.73885
0.24	7	0.80084
0.38	7	0.84007
0.6	7	0.86306
0.07	7	0.59844
0.11	7	0.6845
0.18	7	0.76749
0.28	7	0.81854
0.44	7	0.85078
0.7	7	0.86584
0.08	7	0.62388
0.13	7	0.71558
0.2	7	0.78401
0.32	7	0.82895
0.5	7	0.85676
0.8	7	0.8662
0.09	7	0.64879
0.14	7	0.7291
0.23	7	0.7959
0.36	7	0.8386
0.57	7	0.86241
0.9	7	0.87165
0.1	7	0.66906
0.16	7	0.75236
0.25	7	0.80406
0.4	7	0.84371
0.63	7	0.86519
1	7	0.8769
0.11	7	0.68579
0.17	7	0.762
0.28	7	0.81649
0.44	7	0.84947
0.69	7	0.86914
1.1	7	0.87541
0.12	7	0.70188
0.19	7	0.77863
0.3	7	0.82149
0.48	7	0.85386
0.76	7	0.86995
1.2	7	0.88183
0.13	7	0.71568
0.21	7	0.78747
0.33	7	0.82992
0.52	7	0.85786
0.82	7	0.86763
1.3	7	0.88522
0.14	7	0.73022
0.22	7	0.78612
0.35	7	0.83742
0.56	7	0.86267
0.88	7	0.87653
1.4	7	0.87449
0.15	7	0.74308
0.24	7	0.805
0.38	7	0.84462
0.6	7	0.86343
0.95	7	0.87405
1.5	7	0.88013
0.16	7	0.75203
0.25	7	0.80855
0.4	7	0.84857
0.64	7	0.86413
1.01	7	0.87442
1.6	7	0.87982
0.17	7	0.76285
0.27	7	0.81468
0.43	7	0.85065
0.68	7	0.86424
1.07	7	0.87258
1.7	7	0.88393
0.18	7	0.77104
0.29	7	0.82264
0.45	7	0.85233
0.72	7	0.86796
1.14	7	0.87396
1.8	7	0.88654
0.19	7	0.77716
0.3	7	0.82527
0.48	7	0.85677
0.76	7	0.87075
1.2	7	0.87061
1.9	7	0.89167
0.2	7	0.78558
0.32	7	0.83225
0.5	7	0.85784
0.8	7	0.87243
1.26	7	0.88012
2	7	0.89419
0.01	8	0.40137
0.02	8	0.42064
0.03	8	0.45078
0.04	8	0.48746
0.06	8	0.55115
0.1	8	0.64847
0.02	8	0.42187
0.03	8	0.45389
0.05	8	0.52174
0.08	8	0.60696
0.13	8	0.69739
0.2	8	0.76818
0.03	8	0.45446
0.05	8	0.52205
0.08	8	0.60743
0.12	8	0.68307
0.19	8	0.7618
0.3	8	0.80891
0.04	8	0.4895
0.06	8	0.55407
0.1	8	0.65118
0.16	8	0.73391
0.25	8	0.79346
0.4	8	0.8322
0.05	8	0.52305
0.08	8	0.60757
0.13	8	0.69931
0.2	8	0.76679
0.32	8	0.81653
0.5	8	0.84707
0.06	8	0.55386
0.1	8	0.6517
0.15	8	0.72296
0.24	8	0.79099
0.38	8	0.83023
0.6	8	0.85282
0.07	8	0.58209
0.11	8	0.66758
0.18	8	0.75375
0.28	8	0.80582
0.44	8	0.84141
0.7	8	0.85627
0.08	8	0.60777
0.13	8	0.69863
0.2	8	0.76851
0.32	8	0.81915
0.5	8	0.84631
0.8	8	0.85908
0.09	8	0.63132
0.14	8	0.71258
0.23	8	0.78362
0.36	8	0.83017
0.57	8	0.85525
0.9	8	0.86451
0.1	8	0.65022
0.16	8	0.7351
0.25	8	0.79222
0.4	8	0.83637
0.63	8	0.85585
1	8	0.86636
0.11	8	0.66796
0.17	8	0.74419
0.28	8	0.808
0.44	8	0.8438
0.69	8	0.85875
1.1	8	0.86443
0.12	8	0.6851
0.19	8	0.76082
0.3	8	0.81501
0.48	8	0.84578
0.76	8	0.86142
1.2	8	0.86985
0.13	8	0.7
0.21	8	0.77334
0.33	8	0.8173
0.52	8	0.84899
0.82	8	0.86135
1.3	8	0.86231
0.14	8	0.71303
0.22	8	0.77863
0.35	8	0.827
0.56	8	0.85205
0.88	8	0.86553
1.4	8	0.87466
0.15	8	0.72475
0.24	8	0.79071
0.38	8	0.83482
0.6	8	0.85654
0.95	8	0.86432
1.5	8	0.87467
0.16	8	0.73502
0.25	8	0.79316
0.4	8	0.83771
0.64	8	0.86007
1.01	8	0.86377
1.6	8	0.8825
0.17	8	0.74486
0.27	8	0.80423
0.43	8	0.841
0.68	8	0.85931
1.07	8	0.86648
1.7	8	0.87376
0.18	8	0.75686
0.29	8	0.8121
0.45	8	0.84381
0.72	8	0.86111
1.14	8	0.87176
1.8	8	0.87718
0.19	8	0.76261
0.3	8	0.81667
0.48	8	0.84822
0.76	8	0.86089
1.2	8	0.86768
1.9	8	0.87725
0.2	8	0.7707
0.32	8	0.82182
0.5	8	0.84938
0.8	8	0.86546
1.26	8	0.87212
2	8	0.88185
0.01	9	0.42578
0.02	9	0.43041
0.03	9	0.4514
0.04	9	0.47879
0.06	9	0.53295
0.1	9	0.62443
0.02	9	0.43187
0.03	9	0.45264
0.05	9	0.50793
0.08	9	0.58325
0.13	9	0.67234
0.2	9	0.74791
0.03	9	0.45268
0.05	9	0.50874
0.08	9	0.58502
0.12	9	0.65858
0.19	9	0.73925
0.3	9	0.79851
0.04	9	0.48045
0.06	9	0.53575
0.1	9	0.62667
0.16	9	0.71169
0.25	9	0.7743
0.4	9	0.82125
0.05	9	0.50916
0.08	9	0.58441
0.13	9	0.67383
0.2	9	0.74703
0.32	9	0.80161
0.5	9	0.83629
0.06	9	0.53626
0.1	9	0.62754
0.15	9	0.70071
0.24	9	0.77351
0.38	9	0.8174
0.6	9	0.84358
0.07	9	0.56162
0.11	9	0.6454
0.18	9	0.73096
0.28	9	0.79235
0.44	9	0.82926
0.7	9	0.84871
0.08	9	0.58483
0.13	9	0.67487
0.2	9	0.74869
0.32	9	0.80533
0.5	9	0.83734
0.8	9	0.84713
0.09	9	0.607
0.14	9	0.68937
0.23	9	0.76752
0.36	9	0.81472
0.57	9	0.84447
0.9	9	0.85444
0.1	9	0.62825
0.16	9	0.71322
0.25	9	0.77765
0.4	9	0.82254
0.63	9	0.84873
1	9	0.85753
0.11	9	0.64377
0.17	9	0.72505
0.28	9	0.78999
0.44	9	0.83166
0.69	9	0.8526
1.1	9	0.8561
0.12	9	0.66254
0.19	9	0.74357
0.3	9	0.79844
0.48	9	0.8378
0.76	9	0.85113
1.2	9	0.85209
0.13	9	0.67793
0.21	9	0.73839
0.33	9	0.8142
0.52	9	0.845
0.82	9	0.85146
1.3	9	0.86495
0.14	9	0.69038
0.22	9	0.75615
0.35	9	0.815
0.56	9	0.84789
0.88	9	0.86045
1.4	9	0.86574
0.15	9	0.70189
0.24	9	0.77225
0.38	9	0.82606
0.6	9	0.84867
0.95	9	0.85482
1.5	9	0.86161
0.16	9	0.71652
0.25	9	0.78268
0.4	9	0.82829
0.64	9	0.852
1.01	9	0.85562
1.6	9	0.8626
0.17	9	0.72539
0.27	9	0.78627
0.43	9	0.82976
0.68	9	0.85057
1.07	9	0.85514
1.7	9	0.86701
0.18	9	0.7372
0.29	9	0.79808
0.45	9	0.83715
0.72	9	0.85501
1.14	9	0.86483
1.8	9	0.86588
0.19	9	0.74526
0.3	9	0.80228
0.48	9	0.83869
0.76	9	0.85765
1.2	9	0.85429
1.9	9	0.86959
0.2	9	0.75289
0.32	9	0.80924
0.5	9	0.84293
0.8	9	0.85472
1.26	9	0.85596
2	9	0.86915
0.01	10	0.44143
0.02	10	0.44112
0.03	10	0.45497
0.04	10	0.47779
0.06	10	0.52603
0.1	10	0.6116
0.02	10	0.44288
0.03	10	0.45832
0.05	10	0.50347
0.08	10	0.57228
0.13	10	0.66133
0.2	10	0.73371
0.03	10	0.45831
0.05	10	0.50415
0.08	10	0.57316
0.12	10	0.64927
0.19	10	0.72959
0.3	10	0.78639
0.04	10	0.48121
0.06	10	0.52969
0.1	10	0.61568
0.16	10	0.70025
0.25	10	0.76635
0.4	10	0.81923
0.05	10	0.50526
0.08	10	0.57637
0.13	10	0.66282
0.2	10	0.73819
0.32	10	0.79718
0.5	10	0.83035
0.06	10	0.53046
0.1	10	0.61497
0.15	10	0.6891
0.24	10	0.76347
0.38	10	0.81402
0.6	10	0.84034
0.07	10	0.55393
0.11	10	0.63091
0.18	10	0.71984
0.28	10	0.78274
0.44	10	0.82639
0.7	10	0.8477
0.08	10	0.57663
0.13	10	0.66275
0.2	10	0.73827
0.32	10	0.79864
0.5	10	0.83349
0.8	10	0.84612
0.09	10	0.59813
0.14	10	0.67784
0.23	10	0.75664
0.36	10	0.80838
0.57	10	0.84306
0.9	10	0.85328
0.1	10	0.61712
0.16	10	0.70163
0.25	10	0.76924
0.4	10	0.82114
0.63	10	0.84271
1	10	0.85157
0.11	10	0.63648
0.17	10	0.71449
0.28	10	0.78514
0.44	10	0.82632
0.69	10	0.85146
1.1	10	0.85804
0.12	10	0.65181
0.19	10	0.73481
0.3	10	0.79481
0.48	10	0.83131
0.76	10	0.85102
1.2	10	0.86351
0.13	10	0.66599
0.21	10	0.73818
0.33	10	0.7993
0.52	10	0.83773
0.82	10	0.85099
1.3	10	0.849
0.14	10	0.68068
0.22	10	0.7482
0.35	10	0.80719
0.56	10	0.84097
0.88	10	0.85609
1.4	10	0.8555
0.15	10	0.69569
0.24	10	0.76591
0.38	10	0.81604
0.6	10	0.84507
0.95	10	0.85821
1.5	10	0.86185
0.16	10	0.70393
0.25	10	0.7717
0.4	10	0.81973
0.64	10	0.84566
1.01	10	0.85443
1.6	10	0.86129
0.17	10	0.71602
0.27	10	0.78165
0.43	10	0.82722
0.68	10	0.84955
1.07	10	0.853
1.7	10	0.86619
0.18	10	0.72976
0.29	10	0.78854
0.45	10	0.83493
0.72	10	0.84979
1.14	10	0.8512
1.8	10	0.86624
0.19	10	0.73735
0.3	10	0.79452
0.48	10	0.83464
0.76	10	0.85315
1.2	10	0.86739
1.9	10	0.87188
0.2	10	0.74457
0.32	10	0.80499
0.5	10	0.83803
0.8	10	0.85371
1.26	10	0.86696
2	10	0.8662
0.01	11	0.46887
0.02	11	0.45926
0.03	11	0.47169
0.04	11	0.49171
0.06	11	0.53662
0.1	11	0.61652
0.02	11	0.4607
0.03	11	0.47074
0.05	11	0.51549
0.08	11	0.58299
0.13	11	0.66482
0.2	11	0.73727
0.03	11	0.47529
0.05	11	0.51566
0.08	11	0.58413
0.12	11	0.64918
0.19	11	0.73163
0.3	11	0.78898
0.04	11	0.49265
0.06	11	0.53939
0.1	11	0.62091
0.16	11	0.70103
0.25	11	0.77002
0.4	11	0.81793
0.05	11	0.51769
0.08	11	0.58289
0.13	11	0.66681
0.2	11	0.73869
0.32	11	0.79465
0.5	11	0.82769
0.06	11	0.54051
0.1	11	0.62478
0.15	11	0.69499
0.24	11	0.76306
0.38	11	0.81102
0.6	11	0.83662
0.07	11	0.56406
0.11	11	0.63815
0.18	11	0.72402
0.28	11	0.77985
0.44	11	0.82025
0.7	11	0.84578
0.08	11	0.58586
0.13	11	0.67035
0.2	11	0.74178
0.32	11	0.79709
0.5	11	0.82968
0.8	11	0.84227
0.09	11	0.60447
0.14	11	0.68284
0.23	11	0.75745
0.36	11	0.8102
0.57	11	0.84014
0.9	11	0.84649
0.1	11	0.62326
0.16	11	0.70787
0.25	11	0.77059
0.4	11	0.81432
0.63	11	0.84269
1	11	0.85038
0.11	11	0.64246
0.17	11	0.71968
0.28	11	0.78378
0.44	11	0.82601
0.69	11	0.8475
1.1	11	0.84951
0.12	11	0.65494
0.19	11	0.73817
0.3	11	0.79676
0.48	11	0.83033
0.76	11	0.84662
1.2	11	0.861
0.13	11	0.67173
0.21	11	0.71753
0.33	11	0.80156
0.52	11	0.83902
0.82	11	0.8463
1.3	11	0.84761
0.14	11	0.68549
0.22	11	0.76193
0.35	11	0.806
0.56	11	0.83626
0.88	11	0.85514
1.4	11	0.8501
0.15	11	0.69852
0.24	11	0.76442
0.38	11	0.81426
0.6	11	0.84155
0.95	11	0.8556
1.5	11	0.86478
0.16	11	0.71232
0.25	11	0.77494
0.4	11	0.81875
0.64	11	0.84074
1.01	11	0.84945
1.6	11	0.85305
0.17	11	0.7192
0.27	11	0.78224
0.43	11	0.82561
0.68	11	0.85064
1.07	11	0.85066
1.7	11	0.86412
0.18	11	0.73227
0.29	11	0.7913
0.45	11	0.8252
0.72	11	0.85249
1.14	11	0.85375
1.8	11	0.8617
0.19	11	0.73666
0.3	11	0.79376
0.48	11	0.83622
0.76	11	0.85239
1.2	11	0.85198
1.9	11	0.86963
0.2	11	0.74651
0.32	11	0.80025
0.5	11	0.83595
0.8	11	0.85463
1.26	11	0.86472
2	11	0.87575
0.01	12	0.47744
0.02	12	0.46677
0.03	12	0.47672
0.04	12	0.49625
0.06	12	0.53645
0.1	12	0.61454
0.02	12	0.46819
0.03	12	0.47798
0.05	12	0.51705
0.08	12	0.57942
0.13	12	0.66065
0.2	12	0.73472
0.03	12	0.47772
0.05	12	0.51804
0.08	12	0.58152
0.12	12	0.64775
0.19	12	0.72921
0.3	12	0.78606
0.04	12	0.49816
0.06	12	0.53956
0.1	12	0.61752
0.16	12	0.69933
0.25	12	0.76473
0.4	12	0.81128
0.05	12	0.51916
0.08	12	0.58337
0.13	12	0.66651
0.2	12	0.73674
0.32	12	0.79127
0.5	12	0.82714
0.06	12	0.54102
0.1	12	0.61976
0.15	12	0.69049
0.24	12	0.76064
0.38	12	0.80628
0.6	12	0.83606
0.07	12	0.56182
0.11	12	0.63563
0.18	12	0.72117
0.28	12	0.77939
0.44	12	0.82193
0.7	12	0.84147
0.08	12	0.58325
0.13	12	0.66424
0.2	12	0.73597
0.32	12	0.79341
0.5	12	0.82897
0.8	12	0.84771
0.09	12	0.60203
0.14	12	0.67883
0.23	12	0.7539
0.36	12	0.80697
0.57	12	0.83386
0.9	12	0.85026
0.1	12	0.62234
0.16	12	0.70384
0.25	12	0.76629
0.4	12	0.81538
0.63	12	0.83599
1	12	0.84844
0.11	12	0.63707
0.17	12	0.7151
0.28	12	0.77959
0.44	12	0.82029
0.69	12	0.84847
1.1	12	0.85159
0.12	12	0.65153
0.19	12	0.72977
0.3	12	0.79186
0.48	12	0.82885
0.76	12	0.84687
1.2	12	0.85649
0.13	12	0.66624
0.21	12	0.76399
0.33	12	0.80127
0.52	12	0.83582
0.82	12	0.84834
1.3	12	0.85863
0.14	12	0.68047
0.22	12	0.75169
0.35	12	0.80777
0.56	12	0.84207
0.88	12	0.8439
1.4	12	0.85219
0.15	12	0.69118
0.24	12	0.76359
0.38	12	0.81212
0.6	12	0.84223
0.95	12	0.85408
1.5	12	0.859
0.16	12	0.70487
0.25	12	0.76742
0.4	12	0.81921
0.64	12	0.84339
1.01	12	0.85666
1.6	12	0.86549
0.17	12	0.71556
0.27	12	0.77898
0.43	12	0.82392
0.68	12	0.84559
1.07	12	0.85674
1.7	12	0.85877
0.18	12	0.72326
0.29	12	0.78836
0.45	12	0.83282
0.72	12	0.84596
1.14	12	0.85202
1.8	12	0.86137
0.19	12	0.73218
0.3	12	0.79549
0.48	12	0.83333
0.76	12	0.85132
1.2	12	0.85576
1.9	12	0.86202
0.2	12	0.74314
0.32	12	0.80068
0.5	12	0.83572
0.8	12	0.84695
1.26	12	0.86293
2	12	0.86186
0.01	13	0.499
0.02	13	0.48064
0.03	13	0.48422
0.04	13	0.49897
0.06	13	0.53621
0.1	13	0.60982
0.02	13	0.48228
0.03	13	0.4862
0.05	13	0.51755
0.08	13	0.57493
0.13	13	0.6538
0.2	13	0.72385
0.03	13	0.48471
0.05	13	0.519
0.08	13	0.5761
0.12	13	0.63925
0.19	13	0.71985
0.3	13	0.77257
0.04	13	0.50137
0.06	13	0.53874
0.1	13	0.61256
0.16	13	0.68996
0.25	13	0.75647
0.4	13	0.81158
0.05	13	0.51929
0.08	13	0.57736
0.13	13	0.65459
0.2	13	0.72488
0.32	13	0.78862
0.5	13	0.82518
0.06	13	0.53904
0.1	13	0.61356
0.15	13	0.68112
0.24	13	0.75437
0.38	13	0.80016
0.6	13	0.8351
0.07	13	0.55901
0.11	13	0.62867
0.18	13	0.71277
0.28	13	0.77538
0.44	13	0.8215
0.7	13	0.8407
0.08	13	0.57697
0.13	13	0.65615
0.2	13	0.72904
0.32	13	0.78847
0.5	13	0.82653
0.8	13	0.84227
0.09	13	0.59755
0.14	13	0.66958
0.23	13	0.74654
0.36	13	0.79943
0.57	13	0.83419
0.9	13	0.8499
0.1	13	0.61439
0.16	13	0.69316
0.25	13	0.75784
0.4	13	0.80995
0.63	13	0.84112
1	13	0.85233
0.11	13	0.62791
0.17	13	0.70497
0.28	13	0.77272
0.44	13	0.81948
0.69	13	0.84067
1.1	13	0.84983
0.12	13	0.64367
0.19	13	0.72245
0.3	13	0.77612
0.48	13	0.82718
0.76	13	0.84487
1.2	13	0.8538
0.13	13	0.65969
0.21	13	0.74652
0.33	13	0.79207
0.52	13	0.83261
0.82	13	0.85014
1.3	13	0.85679
0.14	13	0.6711
0.22	13	0.74055
0.35	13	0.80048
0.56	13	0.83469
0.88	13	0.84446
1.4	13	0.86161
0.15	13	0.68232
0.24	13	0.75443
0.38	13	0.80934
0.6	13	0.84007
0.95	13	0.85127
1.5	13	0.86078
0.16	13	0.69381
0.25	13	0.75963
0.4	13	0.81105
0.64	13	0.84215
1.01	13	0.85131
1.6	13	0.86609
0.17	13	0.70716
0.27	13	0.76998
0.43	13	0.82191
0.68	13	0.84354
[truncated: 860 more rows]

## Sheet: Fig. 2d
1 mM n-BuBr			2 mM n-BuBr			3 mM n-BuBr			4 mM n-BuBr			5 mM n-BuBr			6 mM n-BuBr			7 mM n-BuBr			8 mM n-BuBr			9 mM n-BuBr			10 mM n-BuBr			20 mM n-BuBr
[truncated: 121 more rows]

[truncated: 1 more sheets: Fig. 2e]
