# Supplementary material for: Autonomous closed-loop mechanistic investigation of molecular electrochemistry via automation
Source: Nat Commun. 2024 Mar 30;15:2781. doi: 10.1038/s41467-024-47210-x (PMC10981680; doi:10.1038/s41467-024-47210-x)
Supplement: Supplementary file 5 — Source Data [file 41467_2024_47210_MOESM5_ESM.zip › Source Data/Fig. 3.xlsx]

## Sheet: Fig. 3b
Step	ν_min (V/s)	[n-BuBr] (mM)	log{[n-BuBr] (mM)}	EC mechanism propensity (%)
1	0.05	0.00968	-2.01412	21.4921
2	0.16	192	2.2833	99.2203
3	0.14	29	1.4624	22.0347
4	0.07	0.408	-0.38934	15.6421
5	0.11	1.056	0.02366	0.3026
6	0.17	0.1536	-0.81361	0.0003
7	0.18	689	2.83822	99.619
8	0.01	360.8	2.55727	87.4355
9	0.2	980	2.99123	99.7747
10	0.2	163.6	2.21378	98.3786
11	0.19	332.8	2.52218	99.6846
12	0.19	693	2.84073	99.7848
13	0.01	1000	3	87.5074
14	0.19	277	2.44248	99.7116
15	0.19	693	2.84073	99.8055

## Sheet: Fig. 3c (mean)
Color coding:			0.01	0.02	0.03	0.04	0.05	0.06	0.07	0.08	0.09	0.1	0.11	0.12	0.13	0.14	0.15	0.16	0.17	0.18	0.19	0.2	0.21	0.22	0.23	0.24	0.25	0.26	0.27	0.28	0.29	0.3	0.31	0.32	0.33	0.34	0.35	0.36	0.37	0.38	0.39	0.4	0.41	0.42	0.43	0.44	0.45	0.46	0.47
log10{[n-BuBr] (mM)}		-2.09691	0.949372	0.949975	0.950575	0.951171	0.951764	0.952353	0.952938	0.95352	0.954098	0.954673	0.955243	0.95581	0.956374	0.956933	0.957489	0.958041	0.95859	0.959134	0.959675	0.960212	0.960746	0.961275	0.961801	0.962323	0.962841	0.963356	0.963866	0.964373	0.964876	0.965375	0.96587	0.966362	0.966849	0.967333	0.967813	0.968288	0.96876	0.969229	0.969693	0.970153	0.970609	0.971062	0.971511	0.971955	0.972396	0.972833	0.973265
ν (V/s)		-2.0713	0.950948	0.951555	0.952158	0.952757	0.953352	0.953944	0.954532	0.955117	0.955698	0.956275	0.956848	0.957418	0.957984	0.958546	0.959104	0.959659	0.960209	0.960756	0.9613	0.961839	0.962375	0.962906	0.963434	0.963959	0.964479	0.964995	0.965508	0.966017	0.966522	0.967022	0.96752	0.968013	0.968502	0.968987	0.969469	0.969946	0.97042	0.97089	0.971355	0.971817	0.972275	0.972729	0.973179	0.973625	0.974067	0.974505	0.974939
Mean of modelled i_pa/i_pc by the Gaussian process		-2.04568	0.95245	0.95306	0.953665	0.954268	0.954866	0.955461	0.956051	0.956639	0.957222	0.957802	0.958378	0.95895	0.959518	0.960083	0.960644	0.961201	0.961754	0.962303	0.962849	0.96339	0.963928	0.964462	0.964992	0.965518	0.966041	0.966559	0.967074	0.967584	0.968091	0.968594	0.969093	0.969588	0.970079	0.970566	0.971049	0.971528	0.972003	0.972474	0.972941	0.973405	0.973864	0.974319	0.97477	0.975218	0.975661	0.9761	0.976535
		-2.02007	0.953877	0.954489	0.955098	0.955703	0.956304	0.956901	0.957495	0.958085	0.958671	0.959253	0.959831	0.960406	0.960977	0.961544	0.962107	0.962666	0.963222	0.963773	0.964321	0.964865	0.965405	0.965941	0.966473	0.967001	0.967526	0.968046	0.968562	0.969075	0.969583	0.970088	0.970589	0.971085	0.971578	0.972067	0.972551	0.973032	0.973509	0.973981	0.97445	0.974914	0.975375	0.975832	0.976284	0.976733	0.977177	0.977617	0.978054
		-1.99446	0.955227	0.955842	0.956453	0.957061	0.957665	0.958265	0.958861	0.959454	0.960042	0.960627	0.961208	0.961785	0.962358	0.962928	0.963493	0.964055	0.964612	0.965166	0.965716	0.966262	0.966804	0.967342	0.967876	0.968407	0.968933	0.969455	0.969973	0.970488	0.970998	0.971504	0.972006	0.972505	0.972999	0.973489	0.973975	0.974458	0.974936	0.97541	0.97588	0.976346	0.976808	0.977265	0.977719	0.978169	0.978614	0.979056	0.979493
		-1.96885	0.956499	0.957117	0.957731	0.958342	0.958948	0.959551	0.96015	0.960745	0.961336	0.961923	0.962507	0.963086	0.963662	0.964233	0.964801	0.965365	0.965925	0.966481	0.967033	0.967581	0.968125	0.968665	0.969201	0.969733	0.970261	0.970785	0.971305	0.971821	0.972333	0.972841	0.973345	0.973845	0.974341	0.974833	0.975321	0.975804	0.976284	0.976759	0.97723	0.977698	0.978161	0.97862	0.979075	0.979526	0.979972	0.980415	0.980853
		-1.94323	0.957692	0.958313	0.95893	0.959543	0.960153	0.960758	0.961359	0.961957	0.962551	0.96314	0.963726	0.964308	0.964886	0.96546	0.96603	0.966596	0.967158	0.967716	0.96827	0.96882	0.969366	0.969908	0.970446	0.97098	0.97151	0.972036	0.972558	0.973076	0.97359	0.974099	0.974605	0.975106	0.975603	0.976097	0.976586	0.977071	0.977552	0.978029	0.978501	0.97897	0.979434	0.979894	0.980351	0.980802	0.98125	0.981694	0.982133
		-1.91762	0.958806	0.959429	0.960049	0.960665	0.961277	0.961885	0.962489	0.963089	0.963685	0.964278	0.964866	0.96545	0.96603	0.966607	0.967179	0.967747	0.968311	0.968871	0.969428	0.96998	0.970528	0.971072	0.971612	0.972147	0.972679	0.973207	0.97373	0.97425	0.974765	0.975277	0.975784	0.976287	0.976786	0.97728	0.977771	0.978257	0.97874	0.979218	0.979692	0.980161	0.980627	0.981089	0.981546	0.981999	0.982448	0.982892	0.983333
		-1.89201	0.959838	0.960465	0.961087	0.961706	0.96232	0.962931	0.963538	0.96414	0.964739	0.965334	0.965924	0.966511	0.967093	0.967672	0.968246	0.968817	0.969383	0.969946	0.970504	0.971058	0.971608	0.972154	0.972696	0.973233	0.973767	0.974296	0.974822	0.975343	0.97586	0.976373	0.976882	0.977386	0.977887	0.978383	0.978875	0.979363	0.979846	0.980326	0.980801	0.981272	0.981739	0.982202	0.98266	0.983114	0.983564	0.98401	0.984451
		-1.8664	0.960788	0.961418	0.962043	0.962664	0.963282	0.963895	0.964504	0.965109	0.965711	0.966308	0.966901	0.96749	0.968075	0.968656	0.969232	0.969805	0.970373	0.970938	0.971498	0.972054	0.972606	0.973154	0.973698	0.974238	0.974773	0.975304	0.975831	0.976354	0.976873	0.977388	0.977898	0.978404	0.978906	0.979404	0.979897	0.980387	0.980872	0.981352	0.981829	0.982301	0.98277	0.983233	0.983693	0.984148	0.984599	0.985046	0.985489
		-1.84078	0.961655	0.962287	0.962916	0.96354	0.96416	0.964776	0.965388	0.965995	0.966599	0.967199	0.967794	0.968386	0.968973	0.969556	0.970135	0.97071	0.971281	0.971848	0.97241	0.972968	0.973522	0.974072	0.974618	0.97516	0.975697	0.97623	0.976759	0.977284	0.977804	0.97832	0.978832	0.97934	0.979844	0.980343	0.980838	0.981329	0.981815	0.982297	0.982775	0.983249	0.983718	0.984183	0.984644	0.985101	0.985553	0.986001	0.986445
		-1.81517	0.962438	0.963073	0.963704	0.964331	0.964954	0.965572	0.966187	0.966798	0.967404	0.968006	0.968604	0.969198	0.969788	0.970373	0.970955	0.971532	0.972105	0.972674	0.973238	0.973799	0.974355	0.974907	0.975455	0.975998	0.976538	0.977073	0.977603	0.97813	0.978652	0.97917	0.979684	0.980193	0.980698	0.981199	0.981696	0.982188	0.982676	0.98316	0.983639	0.984114	0.984585	0.985051	0.985513	0.985971	0.986425	0.986874	0.987318
		-1.78956	0.963135	0.963773	0.964407	0.965037	0.965662	0.966284	0.966901	0.967515	0.968124	0.968729	0.969329	0.969926	0.970518	0.971106	0.97169	0.972269	0.972845	0.973416	0.973983	0.974545	0.975104	0.975658	0.976208	0.976753	0.977295	0.977832	0.978364	0.978893	0.979417	0.979937	0.980452	0.980963	0.98147	0.981973	0.982471	0.982965	0.983454	0.983939	0.98442	0.984897	0.985369	0.985837	0.9863	0.986759	0.987214	0.987664	0.98811
		-1.76395	0.963745	0.964387	0.965024	0.965657	0.966285	0.96691	0.96753	0.968146	0.968758	0.969366	0.969969	0.970568	0.971163	0.971753	0.97234	0.972922	0.9735	0.974073	0.974642	0.975207	0.975768	0.976324	0.976876	0.977424	0.977967	0.978506	0.979041	0.979572	0.980098	0.980619	0.981137	0.98165	0.982158	0.982663	0.983163	0.983658	0.984149	0.984636	0.985119	0.985597	0.98607	0.98654	0.987004	0.987465	0.987921	0.988373	0.98882
		-1.73833	0.964269	0.964913	0.965553	0.966189	0.966821	0.967449	0.968072	0.968691	0.969306	0.969916	0.970522	0.971124	0.971722	0.972315	0.972904	0.973489	0.974069	0.974645	0.975217	0.975784	0.976347	0.976906	0.97746	0.97801	0.978556	0.979097	0.979634	0.980166	0.980694	0.981218	0.981737	0.982252	0.982763	0.983269	0.983771	0.984268	0.984761	0.98525	0.985734	0.986213	0.986689	0.98716	0.987626	0.988088	0.988546	0.988999	0.989448
		-1.71272	0.964704	0.965352	0.965995	0.966635	0.96727	0.9679	0.968527	0.969149	0.969766	0.97038	0.970989	0.971594	0.972194	0.97279	0.973382	0.973969	0.974552	0.975131	0.975705	0.976275	0.976841	0.977402	0.977958	0.978511	0.979059	0.979602	0.980141	0.980676	0.981206	0.981732	0.982254	0.982771	0.983283	0.983791	0.984295	0.984794	0.985289	0.98578	0.986266	0.986747	0.987224	0.987697	0.988165	0.988629	0.989088	0.989543	0.989993
		-1.68711	0.96505	0.965702	0.966349	0.966991	0.96763	0.968264	0.968893	0.969518	0.970139	0.970756	0.971368	0.971976	0.972579	0.973178	0.973773	0.974363	0.974949	0.97553	0.976107	0.97668	0.977248	0.977812	0.978371	0.978926	0.979476	0.980022	0.980564	0.981101	0.981634	0.982162	0.982685	0.983205	0.983719	0.98423	0.984736	0.985237	0.985734	0.986226	0.986714	0.987198	0.987676	0.988151	0.988621	0.989086	0.989547	0.990004	0.990456
		-1.6615	0.965307	0.965962	0.966613	0.967259	0.967901	0.968538	0.969171	0.9698	0.970424	0.971044	0.971659	0.97227	0.972877	0.973479	0.974076	0.97467	0.975258	0.975843	0.976423	0.976998	0.977569	0.978136	0.978698	0.979255	0.979808	0.980357	0.980901	0.981441	0.981976	0.982506	0.983032	0.983554	0.984071	0.984584	0.985092	0.985595	0.986095	0.986589	0.987079	0.987565	0.988046	0.988522	0.988994	0.989461	0.989924	0.990383	0.990837
		-1.63588	0.965474	0.966132	0.966787	0.967436	0.968082	0.968723	0.96936	0.969992	0.970619	0.971243	0.971862	0.972476	0.973086	0.973691	0.974292	0.974889	0.975481	0.976068	0.976651	0.977229	0.977803	0.978373	0.978938	0.979498	0.980054	0.980606	0.981152	0.981695	0.982233	0.982766	0.983295	0.983819	0.984338	0.984853	0.985364	0.98587	0.986371	0.986868	0.987361	0.987849	0.988332	0.98881	0.989285	0.989754	0.990219	0.99068	0.991135
		-1.61027	0.965549	0.966212	0.96687	0.967524	0.968173	0.968818	0.969459	0.970094	0.970726	0.971353	0.971975	0.972593	0.973207	0.973815	0.97442	0.97502	0.975615	0.976206	0.976792	0.977374	0.977951	0.978523	0.979092	0.979655	0.980214	0.980768	0.981318	0.981863	0.982404	0.98294	0.983472	0.983999	0.984521	0.985039	0.985552	0.986061	0.986565	0.987064	0.987559	0.988049	0.988535	0.989016	0.989493	0.989964	0.990432	0.990895	0.991353
		-1.58466	0.965534	0.9662	0.966863	0.967521	0.968174	0.968823	0.969467	0.970107	0.970743	0.971373	0.972	0.972621	0.973239	0.973851	0.974459	0.975063	0.975661	0.976256	0.976846	0.977431	0.978011	0.978587	0.979159	0.979725	0.980288	0.980845	0.981398	0.981947	0.98249	0.98303	0.983564	0.984094	0.984619	0.98514	0.985656	0.986168	0.986674	0.987177	0.987674	0.988167	0.988655	0.989139	0.989618	0.990093	0.990563	0.991028	0.991488
		-1.55905	0.965426	0.966098	0.966764	0.967427	0.968084	0.968738	0.969386	0.97003	0.97067	0.971304	0.971935	0.97256	0.973182	0.973798	0.97441	0.975017	0.97562	0.976218	0.976812	0.9774	0.977985	0.978564	0.979139	0.979709	0.980275	0.980836	0.981393	0.981944	0.982491	0.983034	0.983572	0.984105	0.984633	0.985157	0.985676	0.986191	0.986701	0.987206	0.987707	0.988202	0.988694	0.98918	0.989662	0.990139	0.990612	0.99108	0.991543
		-1.53343	0.965227	0.965903	0.966574	0.967241	0.967903	0.968561	0.969214	0.969863	0.970506	0.971146	0.97178	0.97241	0.973036	0.973656	0.974272	0.974884	0.97549	0.976093	0.97669	0.977283	0.977871	0.978454	0.979033	0.979607	0.980177	0.980741	0.981301	0.981857	0.982407	0.982953	0.983495	0.984031	0.984563	0.985091	0.985613	0.986131	0.986644	0.987153	0.987656	0.988155	0.98865	0.98914	0.989625	0.990105	0.990581	0.991052	0.991518
		-1.50782	0.964935	0.965616	0.966293	0.966964	0.967631	0.968294	0.968952	0.969605	0.970253	0.970897	0.971536	0.972171	0.972801	0.973426	0.974046	0.974662	0.975273	0.975879	0.976481	0.977078	0.97767	0.978258	0.978841	0.979419	0.979992	0.980561	0.981125	0.981684	0.982239	0.982788	0.983334	0.983874	0.98441	0.984941	0.985467	0.985988	0.986505	0.987017	0.987524	0.988027	0.988525	0.989018	0.989506	0.98999	0.990469	0.990943	0.991413
		-1.48221	0.964552	0.965238	0.965919	0.966596	0.967268	0.967936	0.968599	0.969257	0.96991	0.970559	0.971203	0.971842	0.972477	0.973106	0.973732	0.974352	0.974968	0.975579	0.976185	0.976786	0.977383	0.977975	0.978562	0.979145	0.979722	0.980295	0.980863	0.981427	0.981986	0.98254	0.983089	0.983633	0.984173	0.984708	0.985238	0.985763	0.986284	0.9868	0.987311	0.987817	0.988319	0.988815	0.989308	0.989795	0.990277	0.990755	0.991228
		-1.45659	0.964076	0.964767	0.965454	0.966137	0.966814	0.967487	0.968155	0.968818	0.969477	0.970131	0.97078	0.971424	0.972064	0.972699	0.973329	0.973954	0.974575	0.975191	0.975802	0.976408	0.977009	0.977606	0.978198	0.978785	0.979367	0.979945	0.980518	0.981086	0.981649	0.982207	0.982761	0.983309	0.983853	0.984393	0.984927	0.985457	0.985981	0.986501	0.987017	0.987527	0.988033	0.988533	0.989029	0.989521	0.990007	0.990489	0.990966
		-1.43098	0.963508	0.964205	0.964898	0.965586	0.966269	0.966948	0.967621	0.96829	0.968954	0.969614	0.970268	0.970918	0.971563	0.972203	0.972839	0.973469	0.974095	0.974716	0.975332	0.975944	0.97655	0.977152	0.977749	0.978341	0.978928	0.979511	0.980088	0.980661	0.981229	0.981792	0.98235	0.982904	0.983452	0.983996	0.984535	0.985069	0.985598	0.986123	0.986642	0.987157	0.987667	0.988172	0.988673	0.989168	0.989659	0.990145	0.990626
		-1.40537	0.962848	0.963552	0.964251	0.964945	0.965634	0.966318	0.966998	0.967673	0.968343	0.969008	0.969668	0.970324	0.970975	0.97162	0.972261	0.972898	0.973529	0.974155	0.974777	0.975394	0.976006	0.976613	0.977215	0.977813	0.978405	0.978993	0.979575	0.980153	0.980726	0.981295	0.981858	0.982416	0.98297	0.983519	0.984063	0.984602	0.985136	0.985665	0.986189	0.986709	0.987224	0.987734	0.988239	0.988739	0.989234	0.989724	0.99021
		-1.37976	0.962097	0.962807	0.963513	0.964213	0.964909	0.965599	0.966285	0.966966	0.967642	0.968314	0.96898	0.969642	0.970299	0.970951	0.971598	0.97224	0.972877	0.973509	0.974137	0.974759	0.975377	0.97599	0.976598	0.977201	0.977799	0.978392	0.978981	0.979564	0.980142	0.980716	0.981285	0.981849	0.982408	0.982962	0.983511	0.984055	0.984594	0.985129	0.985658	0.986183	0.986703	0.987218	0.987728	0.988233	0.988733	0.989229	0.989719
		-1.35414	0.961256	0.961973	0.962685	0.963392	0.964094	0.964791	0.965484	0.966171	0.966854	0.967532	0.968205	0.968873	0.969536	0.970195	0.970848	0.971496	0.97214	0.972778	0.973412	0.974041	0.974665	0.975284	0.975898	0.976507	0.977111	0.97771	0.978304	0.978894	0.979478	0.980058	0.980632	0.981202	0.981766	0.982326	0.982881	0.983431	0.983976	0.984516	0.985051	0.985581	0.986106	0.986627	0.987142	0.987653	0.988158	0.988659	0.989155
		-1.32853	0.960324	0.961048	0.961767	0.962481	0.963191	0.963895	0.964595	0.965289	0.965979	0.966664	0.967344	0.968018	0.968688	0.969353	0.970014	0.970669	0.971319	0.971964	0.972604	0.97324	0.97387	0.974495	0.975116	0.975731	0.976342	0.976947	0.977548	0.978144	0.978734	0.97932	0.979901	0.980476	0.981047	0.981613	0.982174	0.98273	0.983281	0.983827	0.984368	0.984904	0.985435	0.985961	0.986483	0.986999	0.98751	0.988017	0.988518
		-1.30292	0.959303	0.960035	0.960761	0.961483	0.9622	0.962912	0.963619	0.964321	0.965018	0.96571	0.966397	0.967079	0.967756	0.968428	0.969095	0.969758	0.970415	0.971067	0.971714	0.972357	0.972994	0.973626	0.974254	0.974876	0.975493	0.976106	0.976713	0.977315	0.977913	0.978505	0.979092	0.979675	0.980252	0.980824	0.981392	0.981954	0.982511	0.983064	0.983611	0.984154	0.984691	0.985224	0.985751	0.986274	0.986791	0.987304	0.987811
		-1.27731	0.958194	0.958934	0.959668	0.960398	0.961123	0.961842	0.962557	0.963267	0.963971	0.964671	0.965366	0.966056	0.96674	0.96742	0.968095	0.968765	0.969429	0.970089	0.970744	0.971393	0.972038	0.972678	0.973312	0.973942	0.974566	0.975186	0.9758	0.97641	0.977014	0.977614	0.978208	0.978797	0.979382	0.979961	0.980535	0.981105	0.981669	0.982228	0.982782	0.983331	0.983876	0.984415	0.984949	0.985478	0.986002	0.986522	0.987036
		-1.25169	0.956999	0.957747	0.958489	0.959227	0.95996	0.960688	0.961411	0.962129	0.962842	0.96355	0.964252	0.96495	0.965643	0.966331	0.967013	0.967691	0.968364	0.969031	0.969694	0.970351	0.971004	0.971651	0.972293	0.972931	0.973563	0.97419	0.974812	0.975429	0.976041	0.976648	0.97725	0.977847	0.978438	0.979025	0.979607	0.980183	0.980755	0.981321	0.981883	0.982439	0.982991	0.983537	0.984078	0.984615	0.985146	0.985672	0.986194
		-1.22608	0.955718	0.956474	0.957226	0.957972	0.958714	0.959451	0.960182	0.960909	0.96163	0.962346	0.963058	0.963764	0.964465	0.965161	0.965853	0.966539	0.96722	0.967895	0.968566	0.969232	0.969893	0.970548	0.971199	0.971844	0.972484	0.97312	0.97375	0.974375	0.974995	0.97561	0.97622	0.976824	0.977424	0.978018	0.978608	0.979192	0.979772	0.980346	0.980915	0.981479	0.982038	0.982592	0.983141	0.983685	0.984224	0.984758	0.985287
		-1.20047	0.954353	0.955119	0.955879	0.956635	0.957386	0.958131	0.958872	0.959608	0.960338	0.961063	0.961784	0.962499	0.963209	0.963914	0.964614	0.965309	0.965999	0.966683	0.967363	0.968037	0.968707	0.969371	0.97003	0.970684	0.971333	0.971977	0.972616	0.973249	0.973878	0.974501	0.975119	0.975732	0.97634	0.976943	0.977541	0.978134	0.978721	0.979304	0.979881	0.980454	0.981021	0.981583	0.98214	0.982692	0.983239	0.983781	0.984318
		-1.17486	0.952906	0.953682	0.954452	0.955217	0.955978	0.956733	0.957483	0.958228	0.958968	0.959703	0.960432	0.961157	0.961876	0.962591	0.9633	0.964004	0.964703	0.965397	0.966086	0.96677	0.967448	0.968122	0.96879	0.969453	0.970111	0.970764	0.971411	0.972054	0.972691	0.973324	0.973951	0.974573	0.97519	0.975802	0.976408	0.97701	0.977606	0.978198	0.978784	0.979365	0.979941	0.980512	0.981077	0.981638	0.982193	0.982744	0.983289
		-1.14924	0.95138	0.952165	0.952946	0.953721	0.954491	0.955256	0.956016	0.956771	0.957521	0.958266	0.959006	0.95974	0.960469	0.961194	0.961913	0.962627	0.963335	0.964039	0.964738	0.965431	0.966119	0.966802	0.96748	0.968153	0.96882	0.969483	0.97014	0.970792	0.971439	0.972081	0.972717	0.973349	0.973975	0.974596	0.975212	0.975823	0.976429	0.977029	0.977625	0.978215	0.9788	0.97938	0.979955	0.980525	0.98109	0.981649	0.982204
		-1.12363	0.949775	0.950572	0.951363	0.952148	0.952929	0.953705	0.954475	0.955241	0.956001	0.956756	0.957506	0.958251	0.958991	0.959725	0.960455	0.961179	0.961898	0.962612	0.96332	0.964024	0.964722	0.965416	0.966104	0.966786	0.967464	0.968136	0.968804	0.969466	0.970123	0.970775	0.971421	0.972063	0.972699	0.97333	0.973956	0.974576	0.975192	0.975802	0.976408	0.977008	0.977603	0.978192	0.978777	0.979356	0.979931	0.9805	0.981064
		-1.09802	0.948097	0.948904	0.949706	0.950502	0.951294	0.952081	0.952862	0.953638	0.95441	0.955176	0.955937	0.956692	0.957443	0.958188	0.958928	0.959663	0.960393	0.961118	0.961837	0.962551	0.96326	0.963964	0.964663	0.965356	0.966045	0.966728	0.967406	0.968078	0.968746	0.969408	0.970065	0.970717	0.971364	0.972005	0.972642	0.973273	0.973899	0.974519	0.975135	0.975745	0.976351	0.976951	0.977545	0.978135	0.97872	0.979299	0.979873
		-1.07241	0.946346	0.947164	0.947978	0.948786	0.949589	0.950387	0.95118	0.951968	0.95275	0.953528	0.9543	0.955067	0.955829	0.956585	0.957337	0.958083	0.958824	0.95956	0.960291	0.961016	0.961737	0.962452	0.963161	0.963866	0.964566	0.96526	0.965949	0.966633	0.967311	0.967984	0.968653	0.969315	0.969973	0.970626	0.971273	0.971915	0.972552	0.973184	0.97381	0.974431	0.975048	0.975658	0.976264	0.976865	0.97746	0.97805	0.978635
		-1.04679	0.944526	0.945356	0.946182	0.947002	0.947817	0.948627	0.949432	0.950231	0.951026	0.951815	0.952599	0.953378	0.954152	0.95492	0.955684	0.956442	0.957195	0.957942	0.958685	0.959422	0.960154	0.960881	0.961602	0.962319	0.96303	0.963736	0.964436	0.965132	0.965822	0.966507	0.967187	0.967861	0.968531	0.969195	0.969854	0.970507	0.971156	0.971799	0.972437	0.97307	0.973697	0.97432	0.974937	0.975549	0.976155	0.976757	0.977354
		-1.02118	0.942641	0.943484	0.944321	0.945154	0.945982	0.946804	0.947621	0.948433	0.94924	0.950042	0.950838	0.951629	0.952415	0.953196	0.953972	0.954742	0.955508	0.956268	0.957022	0.957772	0.958516	0.959255	0.959989	0.960718	0.961441	0.962159	0.962872	0.96358	0.964282	0.96498	0.965672	0.966358	0.96704	0.967716	0.968387	0.969053	0.969713	0.970369	0.971019	0.971664	0.972303	0.972938	0.973567	0.974191	0.97481	0.975423	0.976032
		-0.995568	0.940694	0.94155	0.942401	0.943246	0.944087	0.944922	0.945752	0.946577	0.947397	0.948211	0.949021	0.949825	0.950624	0.951417	0.952206	0.952989	0.953767	0.95454	0.955308	0.95607	0.956828	0.957579	0.958326	0.959068	0.959804	0.960535	0.96126	0.961981	0.962696	0.963406	0.964111	0.96481	0.965505	0.966194	0.966877	0.967556	0.968229	0.968897	0.96956	0.970217	0.97087	0.971517	0.972159	0.972795	0.973427	0.974053	0.974674
		-0.969955	0.93869	0.939559	0.940424	0.941283	0.942136	0.942985	0.943829	0.944667	0.9455	0.946328	0.947151	0.947968	0.948781	0.949588	0.95039	0.951187	0.951978	0.952764	0.953546	0.954321	0.955092	0.955857	0.956617	0.957372	0.958122	0.958866	0.959605	0.960339	0.961068	0.961791	0.962509	0.963222	0.96393	0.964632	0.965329	0.966021	0.966707	0.967389	0.968065	0.968736	0.969401	0.970062	0.970717	0.971367	0.972012	0.972651	0.973286
		-0.944342	0.936634	0.937517	0.938395	0.939268	0.940136	0.940998	0.941856	0.942708	0.943555	0.944397	0.945234	0.946065	0.946891	0.947713	0.948529	0.949339	0.950145	0.950945	0.95174	0.95253	0.953314	0.954094	0.954868	0.955636	0.9564	0.957158	0.957911	0.958659	0.959402	0.960139	0.960871	0.961598	0.962319	0.963036	0.963747	0.964453	0.965153	0.965848	0.966538	0.967223	0.967903	0.968577	0.969246	0.96991	0.970569	0.971222	0.97187
		-0.91873	0.93453	0.935428	0.93632	0.937207	0.938089	0.938966	0.939838	0.940705	0.941566	0.942423	0.943274	0.94412	0.944961	0.945796	0.946627	0.947452	0.948272	0.949087	0.949896	0.9507	0.951499	0.952293	0.953082	0.953865	0.954643	0.955416	0.956184	0.956946	0.957703	0.958455	0.959202	0.959943	0.960679	0.96141	0.962136	0.962856	0.963571	0.964281	0.964986	0.965685	0.966379	0.967068	0.967752	0.96843	0.969103	0.969771	0.970434
		-0.893117	0.932384	0.933297	0.934204	0.935106	0.936003	0.936895	0.937782	0.938663	0.93954	0.940411	0.941277	0.942138	0.942994	0.943845	0.94469	0.94553	0.946365	0.947195	0.94802	0.948839	0.949653	0.950462	0.951266	0.952064	0.952858	0.953646	0.954428	0.955206	0.955978	0.956745	0.957507	0.958263	0.959015	0.959761	0.960501	0.961237	0.961967	0.962692	0.963412	0.964127	0.964836	0.96554	0.966239	0.966933	0.967621	0.968304	0.968982
		-0.867505	0.930203	0.931131	0.932053	0.932971	0.933883	0.93479	0.935693	0.93659	0.937482	0.938368	0.93925	0.940126	0.940998	0.941864	0.942725	0.943581	0.944431	0.945277	0.946117	0.946952	0.947781	0.948606	0.949425	0.95024	0.951048	0.951852	0.952651	0.953444	0.954232	0.955015	0.955792	0.956564	0.957331	0.958093	0.95885	0.959601	0.960347	0.961088	0.961824	0.962554	0.963279	0.963999	0.964714	0.965424	0.966128	0.966827	0.967521
		-0.841892	0.927993	0.928936	0.929874	0.930808	0.931736	0.932659	0.933577	0.93449	0.935398	0.936301	0.937198	0.938091	0.938978	0.93986	0.940737	0.941609	0.942476	0.943337	0.944194	0.945045	0.945891	0.946732	0.947567	0.948398	0.949223	0.950043	0.950857	0.951667	0.952471	0.95327	0.954064	0.954853	0.955636	0.956415	0.957188	0.957955	0.958718	0.959475	0.960227	0.960974	0.961716	0.962452	0.963184	0.96391	0.964631	0.965346	0.966057
		-0.816279	0.92576	0.92672	0.927675	0.928624	0.929569	0.930508	0.931443	0.932372	0.933296	0.934216	0.93513	0.936039	0.936942	0.937841	0.938735	0.939623	0.940507	0.941385	0.942258	0.943126	0.943988	0.944846	0.945698	0.946545	0.947387	0.948224	0.949056	0.949882	0.950703	0.95152	0.95233	0.953136	0.953936	0.954732	0.955522	0.956306	0.957086	0.957861	0.95863	0.959394	0.960153	0.960906	0.961655	0.962398	0.963136	0.963869	0.964596
		-0.790667	0.923514	0.924491	0.925462	0.926428	0.92739	0.928346	0.929297	0.930243	0.931185	0.932121	0.933052	0.933978	0.934899	0.935814	0.936725	0.937631	0.938531	0.939427	0.940317	0.941202	0.942082	0.942957	0.943826	0.944691	0.94555	0.946404	0.947254	0.948097	0.948936	0.94977	0.950598	0.951421	0.952239	0.953052	0.95386	0.954662	0.955459	0.956252	0.957038	0.95782	0.958597	0.959368	0.960134	0.960895	0.961651	0.962402	0.963148
		-0.765054	0.921262	0.922256	0.923244	0.924228	0.925206	0.92618	0.927149	0.928112	0.929071	0.930024	0.930973	0.931916	0.932855	0.933788	0.934717	0.93564	0.936558	0.937471	0.938379	0.939282	0.94018	0.941072	0.94196	0.942842	0.94372	0.944592	0.945459	0.946321	0.947177	0.948029	0.948876	0.949717	0.950553	0.951384	0.95221	0.953031	0.953846	0.954657	0.955462	0.956262	0.957057	0.957847	0.958631	0.959411	0.960185	0.960954	0.961718
		-0.739442	0.919013	0.920025	0.921031	0.922032	0.923028	0.92402	0.925006	0.925988	0.926964	0.927936	0.928902	0.929864	0.93082	0.931772	0.932718	0.933659	0.934596	0.935527	0.936453	0.937374	0.938291	0.939202	0.940108	0.941008	0.941904	0.942795	0.943681	0.944561	0.945436	0.946307	0.947172	0.948032	0.948887	0.949736	0.950581	0.951421	0.952255	0.953084	0.953908	0.954727	0.955541	0.95635	0.957154	0.957952	0.958746	0.959534	0.960317
		-0.713829	0.916777	0.917806	0.918831	0.91985	0.920865	0.921874	0.922879	0.923879	0.924874	0.925863	0.926848	0.927828	0.928803	0.929774	0.930739	0.931699	0.932654	0.933604	0.934549	0.935489	0.936424	0.937354	0.938279	0.939198	0.940113	0.941023	0.941928	0.942827	0.943722	0.944611	0.945496	0.946375	0.947249	0.948118	0.948982	0.949841	0.950695	0.951544	0.952387	0.953226	0.954059	0.954887	0.955711	0.956529	0.957342	0.95815	0.958953
		-0.688216	0.914562	0.91561	0.916653	0.917691	0.918724	0.919752	0.920776	0.921795	0.922808	0.923817	0.924821	0.92582	0.926814	0.927803	0.928788	0.929767	0.930741	0.93171	0.932675	0.933634	0.934589	0.935538	0.936482	0.937422	0.938356	0.939285	0.940209	0.941129	0.942043	0.942952	0.943856	0.944755	0.945649	0.946538	0.947422	0.948301	0.949175	0.950043	0.950907	0.951766	0.952619	0.953468	0.954311	0.955149	0.955982	0.95681	0.957633
		-0.662604	0.912377	0.913444	0.914506	0.915564	0.916616	0.917664	0.918707	0.919745	0.920778	0.921806	0.92283	0.923848	0.924862	0.92587	0.926874	0.927873	0.928867	0.929856	0.93084	0.93182	0.932794	0.933763	0.934728	0.935687	0.936641	0.937591	0.938535	0.939474	0.940409	0.941338	0.942263	0.943182	0.944096	0.945006	0.94591	0.946809	0.947703	0.948593	0.949477	0.950356	0.95123	0.952099	0.952963	0.953822	0.954676	0.955525	0.956369
		-0.636991	0.910233	0.911319	0.912401	0.913478	0.91455	0.915617	0.91668	0.917738	0.918791	0.919839	0.920883	0.921921	0.922955	0.923984	0.925008	0.926027	0.927041	0.92805	0.929055	0.930054	0.931049	0.932039	0.933023	0.934003	0.934978	0.935948	0.936913	0.937873	0.938828	0.939779	0.940724	0.941664	0.942599	0.943529	0.944454	0.945375	0.94629	0.9472	0.948105	0.949005	0.9499	0.950791	0.951676	0.952556	0.953431	0.954301	0.955166
		-0.611378	0.908136	0.909242	0.910344	0.911441	0.912534	0.913622	0.914705	0.915783	0.916856	0.917925	0.918989	0.920048	0.921102	0.922151	0.923196	0.924236	0.925271	0.926301	0.927326	0.928347	0.929362	0.930373	0.931378	0.932379	0.933375	0.934366	0.935352	0.936334	0.93731	0.938281	0.939248	0.940209	0.941165	0.942117	0.943064	0.944005	0.944942	0.945873	0.9468	0.947722	0.948638	0.94955	0.950457	0.951358	0.952255	0.953147	0.954034
		-0.585766	0.906095	0.907222	0.908345	0.909463	0.910576	0.911684	0.912788	0.913887	0.914981	0.916071	0.917156	0.918236	0.919311	0.920382	0.921448	0.922508	0.923565	0.924616	0.925663	0.926704	0.927741	0.928773	0.9298	0.930823	0.93184	0.932853	0.93386	0.934863	0.935861	0.936854	0.937842	0.938825	0.939803	0.940777	0.941745	0.942708	0.943667	0.94462	0.945569	0.946512	0.947451	0.948385	0.949313	0.950237	0.951156	0.95207	0.952979
		-0.560153	0.904118	0.905266	0.90641	0.907549	0.908683	0.909813	0.910938	0.912058	0.913174	0.914285	0.915391	0.916493	0.91759	0.918682	0.919769	0.920852	0.92193	0.923003	0.924071	0.925134	0.926193	0.927247	0.928296	0.92934	0.930379	0.931414	0.932444	0.933468	0.934488	0.935503	0.936514	0.937519	0.938519	0.939515	0.940505	0.941491	0.942472	0.943447	0.944418	0.945384	0.946345	0.947301	0.948252	0.949198	0.95014	0.951076	0.952007
		-0.534541	0.90221	0.90338	0.904545	0.905706	0.906862	0.908013	0.90916	0.910302	0.91144	0.912573	0.913701	0.914825	0.915943	0.917058	0.918167	0.919272	0.920372	0.921467	0.922557	0.923643	0.924724	0.9258	0.926871	0.927938	0.928999	0.930056	0.931108	0.932156	0.933198	0.934236	0.935268	0.936296	0.937319	0.938337	0.93935	0.940358	0.941362	0.94236	0.943354	0.944342	0.945326	0.946305	0.947278	0.948247	0.949211	0.95017	0.951124
		-0.508928	0.900376	0.901568	0.902756	0.903939	0.905117	0.906291	0.90746	0.908624	0.909784	0.91094	0.91209	0.913236	0.914377	0.915514	0.916646	0.917773	0.918896	0.920013	0.921127	0.922235	0.923338	0.924437	0.925531	0.92662	0.927705	0.928785	0.929859	0.930929	0.931995	0.933055	0.934111	0.935161	0.936207	0.937248	0.938284	0.939315	0.940342	0.941363	0.942379	0.943391	0.944398	0.945399	0.946396	0.947388	0.948375	0.949357	0.950334
		-0.483315	0.898621	0.899836	0.901046	0.902251	0.903453	0.904649	0.905841	0.907028	0.908211	0.909389	0.910562	0.911731	0.912895	0.914055	0.91521	0.91636	0.917505	0.918646	0.919782	0.920914	0.92204	0.923162	0.924279	0.925392	0.926499	0.927602	0.9287	0.929793	0.930882	0.931965	0.933044	0.934118	0.935187	0.936251	0.93731	0.938365	0.939414	0.940459	0.941499	0.942533	0.943563	0.944588	0.945609	0.946624	0.947634	0.948639	0.94964
		-0.457703	0.896946	0.898184	0.899417	0.900646	0.90187	0.90309	0.904305	0.905516	0.906722	0.907923	0.90912	0.910312	0.9115	0.912682	0.913861	0.915034	0.916203	0.917367	0.918527	0.919681	0.920831	0.921977	0.923117	0.924253	0.925384	0.92651	0.927632	0.928749	0.92986	0.930967	0.93207	0.933167	0.93426	0.935347	0.93643	0.937508	0.938581	0.939649	0.940713	0.941771	0.942825	0.943873	0.944917	0.945955	0.946989	0.948018	0.949042
		-0.43209	0.895352	0.896614	0.897871	0.899123	0.900371	0.901615	0.902853	0.904088	0.905317	0.906542	0.907763	0.908979	0.91019	0.911397	0.912599	0.913796	0.914989	0.916177	0.91736	0.918538	0.919712	0.920881	0.922046	0.923205	0.92436	0.92551	0.926655	0.927796	0.928931	0.930062	0.931188	0.932309	0.933426	0.934537	0.935644	0.936746	0.937842	0.938934	0.940021	0.941103	0.942181	0.943253	0.94432	0.945383	0.94644	0.947493	0.94854
		-0.406478	0.893838	0.895124	0.896405	0.897681	0.898954	0.900221	0.901484	0.902743	0.903996	0.905246	0.90649	0.90773	0.908966	0.910197	0.911423	0.912644	0.913861	0.915073	0.91628	0.917483	0.918681	0.919874	0.921063	0.922246	0.923425	0.924599	0.925769	0.926933	0.928093	0.929248	0.930398	0.931543	0.932683	0.933819	0.934949	0.936075	0.937196	0.938312	0.939423	0.940529	0.94163	0.942726	0.943817	0.944904	0.945985	0.947061	0.948133
		-0.380865	0.8924	0.89371	0.895016	0.896317	0.897614	0.898906	0.900194	0.901477	0.902755	0.904029	0.905298	0.906563	0.907823	0.909078	0.910329	0.911575	0.912816	0.914053	0.915285	0.916512	0.917734	0.918952	0.920164	0.921373	0.922576	0.923774	0.924968	0.926157	0.927341	0.92852	0.929694	0.930864	0.932028	0.933188	0.934343	0.935493	0.936638	0.937778	0.938913	0.940043	0.941168	0.942288	0.943404	0.944514	0.945619	0.94672	0.947815
		-0.355252	0.891032	0.892368	0.893699	0.895025	0.896347	0.897664	0.898977	0.900285	0.901589	0.902888	0.904182	0.905471	0.906756	0.908036	0.909312	0.910583	0.911849	0.91311	0.914367	0.915619	0.916866	0.918108	0.919346	0.920578	0.921806	0.923029	0.924248	0.925461	0.92667	0.927873	0.929072	0.930266	0.931455	0.932639	0.933818	0.934993	0.936162	0.937326	0.938486	0.93964	0.94079	0.941934	0.943074	0.944208	0.945338	0.946462	0.947582
		-0.32964	0.889728	0.891089	0.892445	0.893797	0.895145	0.896488	0.897826	0.899159	0.900488	0.901813	0.903132	0.904447	0.905757	0.907063	0.908364	0.90966	0.910951	0.912237	0.913519	0.914796	0.916068	0.917336	0.918598	0.919856	0.921109	0.922357	0.9236	0.924838	0.926071	0.9273	0.928523	0.929742	0.930956	0.932164	0.933368	0.934567	0.935761	0.93695	0.938134	0.939313	0.940487	0.941656	0.942819	0.943978	0.945132	0.946281	0.947425
		-0.304027	0.888475	0.889863	0.891245	0.892623	0.893997	0.895366	0.89673	0.898089	0.899444	0.900794	0.90214	0.90348	0.904816	0.906147	0.907474	0.908795	0.910112	0.911424	0.912731	0.914034	0.915331	0.916624	0.917912	0.919195	0.920473	0.921746	0.923014	0.924278	0.925536	0.92679	0.928038	0.929282	0.930521	0.931754	0.932983	0.934207	0.935425	0.936639	0.937847	0.939051	0.94025	0.941443	0.942631	0.943815	0.944993	0.946166	0.947335
		-0.278414	0.887264	0.888678	0.890087	0.891492	0.892892	0.894287	0.895677	0.897063	0.898444	0.899821	0.901192	0.902559	0.903921	0.905278	0.906631	0.907978	0.909321	0.910659	0.911992	0.91332	0.914644	0.915962	0.917276	0.918584	0.919888	0.921186	0.92248	0.923769	0.925053	0.926332	0.927605	0.928874	0.930138	0.931397	0.932651	0.933899	0.935143	0.936382	0.937615	0.938844	0.940067	0.941285	0.942499	0.943707	0.94491	0.946108	0.947301
		-0.252802	0.88608	0.887521	0.888957	0.890389	0.891816	0.893238	0.894655	0.896068	0.897476	0.898879	0.900277	0.90167	0.903059	0.904442	0.905821	0.907195	0.908564	0.909928	0.911288	0.912642	0.913991	0.915336	0.916675	0.91801	0.919339	0.920664	0.921984	0.923298	0.924608	0.925912	0.927212	0.928506	0.929795	0.931079	0.932359	0.933633	0.934902	0.936166	0.937424	0.938678	0.939927	0.94117	0.942408	0.943641	0.944869	0.946092	0.94731
		-0.227189	0.884908	0.886377	0.887841	0.8893	0.890754	0.892203	0.893648	0.895088	0.896523	0.897953	0.899378	0.900799	0.902214	0.903625	0.90503	0.906431	0.907827	0.909218	0.910603	0.911984	0.91336	0.914731	0.916097	0.917458	0.918814	0.920164	0.92151	0.922851	0.924186	0.925517	0.926842	0.928162	0.929478	0.930788	0.932092	0.933392	0.934687	0.935976	0.937261	0.93854	0.939814	0.941082	0.942346	0.943604	0.944857	0.946105	0.947348
		-0.201577	0.883734	0.88523	0.886722	0.888209	0.889691	0.891168	0.89264	0.894108	0.89557	0.897028	0.898481	0.899928	0.901371	0.902809	0.904242	0.90567	0.907093	0.908511	0.909924	0.911331	0.912734	0.914132	0.915524	0.916912	0.918294	0.919672	0.921044	0.922411	0.923773	0.92513	0.926482	0.927828	0.929169	0.930506	0.931837	0.933162	0.934483	0.935798	0.937108	0.938413	0.939713	0.941007	0.942297	0.943581	0.944859	0.946133	0.947401
		-0.175964	0.882539	0.884064	0.885584	0.887099	0.888609	0.890115	0.891615	0.893111	0.894601	0.896087	0.897567	0.899043	0.900514	0.901979	0.90344	0.904895	0.906346	0.907791	0.909231	0.910666	0.912096	0.913521	0.914941	0.916356	0.917765	0.91917	0.920569	0.921963	0.923351	0.924735	0.926113	0.927487	0.928854	0.930217	0.931574	0.932927	0.934274	0.935615	0.936952	0.938283	0.939608	0.940929	0.942244	0.943554	0.944859	0.946158	0.947452
		-0.150351	0.881307	0.88286	0.884409	0.885953	0.887492	0.889026	0.890555	0.892079	0.893598	0.895112	0.896621	0.898125	0.899623	0.901117	0.902606	0.904089	0.905568	0.907041	0.908509	0.909972	0.91143	0.912882	0.91433	0.915772	0.917209	0.91864	0.920067	0.921488	0.922904	0.924315	0.92572	0.92712	0.928515	0.929905	0.931289	0.932668	0.934042	0.93541	0.936773	0.938131	0.939483	0.94083	0.942172	0.943508	0.944839	0.946164	0.947485
		-0.124739	0.880019	0.881602	0.88318	0.884753	0.886321	0.887884	0.889442	0.890995	0.892543	0.894085	0.895623	0.897155	0.898683	0.900205	0.901722	0.903234	0.904741	0.906242	0.907739	0.90923	0.910716	0.912196	0.913672	0.915142	0.916607	0.918066	0.919521	0.92097	0.922413	0.923852	0.925285	0.926712	0.928134	0.929551	0.930963	0.932369	0.93377	0.935165	0.936555	0.93794	0.939319	0.940693	0.942062	0.943425	0.944782	0.946135	0.947481
		-0.0991262	0.878658	0.880271	0.881879	0.883481	0.885078	0.886671	0.888258	0.88984	0.891417	0.892989	0.894556	0.896118	0.897674	0.899225	0.900771	0.902312	0.903848	0.905378	0.906903	0.908423	0.909937	0.911446	0.91295	0.914449	0.915942	0.91743	0.918912	0.920389	0.921861	0.923327	0.924788	0.926244	0.927694	0.929139	0.930578	0.932012	0.93344	0.934863	0.936281	0.937693	0.9391	0.940501	0.941897	0.943287	0.944672	0.946051	0.947425
		-0.0735136	0.877207	0.878849	0.880487	0.882119	0.883746	0.885368	0.886985	0.888597	0.890204	0.891805	0.893402	0.894993	0.896579	0.898159	0.899734	0.901305	0.902869	0.904429	0.905983	0.907532	0.909075	0.910613	0.912146	0.913673	0.915195	0.916712	0.918223	0.919729	0.921229	0.922724	0.924213	0.925697	0.927176	0.928649	0.930116	0.931578	0.933035	0.934486	0.935932	0.937372	0.938806	0.940235	0.941659	0.943077	0.94449	0.945897	0.947298
		-0.047901	0.875646	0.877319	0.878987	0.880649	0.882307	0.883959	0.885606	0.887248	0.888885	0.890516	0.892142	0.893763	0.895379	0.896989	0.898594	0.900194	0.901788	0.903377	0.904961	0.906539	0.908112	0.90968	0.911242	0.912798	0.91435	0.915895	0.917436	0.918971	0.9205	0.922024	0.923542	0.925055	0.926562	0.928064	0.92956	0.931051	0.932536	0.934016	0.93549	0.936959	0.938422	0.939879	0.941331	0.942777	0.944218	0.945653	0.947083
		-0.0222883	0.873961	0.875664	0.877362	0.879055	0.880743	0.882426	0.884103	0.885776	0.887443	0.889104	0.890761	0.892412	0.894058	0.895698	0.897333	0.898963	0.900588	0.902207	0.90382	0.905428	0.907031	0.908629	0.91022	0.911807	0.913388	0.914963	0.916533	0.918097	0.919656	0.92121	0.922757	0.9243	0.925836	0.927367	0.928893	0.930413	0.931927	0.933436	0.934939	0.936437	0.937929	0.939415	0.940896	0.942371	0.943841	0.945305	0.946763
		0.00332426	0.872133	0.873867	0.875596	0.87732	0.879039	0.880752	0.88246	0.884163	0.885861	0.887553	0.889241	0.890922	0.892599	0.89427	0.895935	0.897596	0.89925	0.9009	0.902544	0.904182	0.905815	0.907443	0.909065	0.910682	0.912293	0.913898	0.915498	0.917093	0.918681	0.920265	0.921842	0.923415	0.924981	0.926542	0.928097	0.929647	0.931191	0.93273	0.934263	0.93579	0.937311	0.938827	0.940338	0.941842	0.943341	0.944834	0.946322
		0.0289369	0.870149	0.871914	0.873674	0.875429	0.877179	0.878923	0.880663	0.882396	0.884125	0.885848	0.887567	0.889279	0.890986	0.892688	0.894385	0.896076	0.897762	0.899442	0.901117	0.902786	0.90445	0.906108	0.907761	0.909408	0.911049	0.912685	0.914316	0.915941	0.91756	0.919174	0.920782	0.922385	0.923982	0.925573	0.927159	0.928739	0.930313	0.931882	0.933445	0.935002	0.936554	0.9381	0.93964	0.941175	0.942704	0.944227	0.945745
		0.0545495	0.867994	0.86979	0.871582	0.873368	0.875149	0.876925	0.878696	0.880461	0.882221	0.883975	0.885725	0.887469	0.889207	0.89094	0.892668	0.89439	0.896107	0.897818	0.899524	0.901225	0.902919	0.904609	0.906293	0.907971	0.909643	0.911311	0.912972	0.914628	0.916278	0.917923	0.919562	0.921196	0.922823	0.924445	0.926062	0.927673	0.929278	0.930877	0.932471	0.934059	0.935642	0.937218	0.938789	0.940355	0.941914	0.943468	0.945016
		0.0801621	0.865656	0.867484	0.869307	0.871125	0.872938	0.874745	0.876547	0.878344	0.880135	0.881922	0.883702	0.885478	0.887248	0.889013	0.890772	0.892526	0.894274	0.896017	0.897754	0.899486	0.901212	0.902933	0.904648	0.906358	0.908062	0.909761	0.911454	0.913141	0.914823	0.916499	0.918169	0.919834	0.921493	0.923147	0.924795	0.926437	0.928073	0.929704	0.931329	0.932949	0.934562	0.93617	0.937773	0.939369	0.94096	0.942545	0.944124
		0.105775	0.863125	0.864985	0.866839	0.868689	0.870533	0.872372	0.874206	0.876035	0.877858	0.879676	0.881489	0.883296	0.885098	0.886894	0.888685	0.890471	0.892251	0.894026	0.895795	0.897559	0.899317	0.90107	0.902817	0.904559	0.906295	0.908025	0.90975	0.911469	0.913183	0.914891	0.916593	0.91829	0.919981	0.921666	0.923346	0.92502	0.926688	0.928351	0.930008	0.931659	0.933304	0.934944	0.936578	0.938206	0.939829	0.941446	0.943057
		0.131387	0.86039	0.862282	0.864168	0.86605	0.867926	0.869797	0.871663	0.873524	0.875379	0.877229	0.879074	0.880913	0.882747	0.884576	0.886399	0.888217	0.890029	0.891836	0.893638	0.895433	0.897224	0.899009	0.900788	0.902562	0.90433	0.906093	0.90785	0.909602	0.911347	0.913088	0.914822	0.916551	0.918275	0.919992	0.921704	0.923411	0.925111	0.926806	0.928495	0.930179	0.931857	0.933529	0.935195	0.936856	0.938511	0.94016	0.941803
		0.157	0.857443	0.859367	0.861286	0.8632	0.865108	0.867012	0.86891	0.870803	0.87269	0.874572	0.876449	0.878321	0.880188	0.882049	0.883904	0.885754	0.887599	0.889439	0.891273	0.893101	0.894924	0.896741	0.898553	0.90036	0.902161	0.903956	0.905746	0.90753	0.909309	0.911082	0.912849	0.914611	0.916367	0.918117	0.919862	0.921601	0.923334	0.925062	0.926784	0.9285	0.930211	0.931916	0.933615	0.935308	0.936996	0.938678	0.940354
		0.182613	0.854278	0.856234	0.858185	0.860131	0.862072	0.864008	0.865939	0.867864	0.869784	0.871699	0.873608	0.875513	0.877412	0.879305	0.881194	0.883077	0.884954	0.886826	0.888693	0.890554	0.89241	0.89426	0.896105	0.897945	0.899778	0.901607	0.903429	0.905247	0.907058	0.908864	0.910665	0.91246	0.914249	0.916032	0.91781	0.919582	0.921349	0.92311	0.924865	0.926615	0.928358	0.930096	0.931829	0.933556	0.935276	0.936992	0.938701
		0.208225	0.850889	0.852877	0.854861	0.856839	0.858813	0.860781	0.862744	0.864702	0.866655	0.868602	0.870544	0.872481	0.874413	0.87634	0.878261	0.880177	0.882087	0.883993	0.885892	0.887787	0.889676	0.891559	0.893437	0.89531	0.897177	0.899038	0.900894	0.902745	0.90459	0.906429	0.908263	0.910091	0.911914	0.913731	0.915543	0.917348	0.919148	0.920943	0.922732	0.924515	0.926292	0.928064	0.92983	0.93159	0.933345	0.935094	0.936837
		0.233838	0.84727	0.849291	0.851307	0.853318	0.855324	0.857325	0.859321	0.861311	0.863297	0.865277	0.867253	0.869223	0.871187	0.873147	0.875101	0.87705	0.878994	0.880932	0.882865	0.884793	0.886715	0.888632	0.890544	0.89245	0.89435	0.896246	0.898135	0.900019	0.901898	0.903771	0.905639	0.907501	0.909357	0.911208	0.913053	0.914893	0.916727	0.918555	0.920378	0.922195	0.924007	0.925812	0.927612	0.929407	0.931195	0.932978	0.934756
		0.25945	0.843418	0.845472	0.847521	0.849564	0.851603	0.853637	0.855665	0.857689	0.859707	0.861721	0.863729	0.865732	0.86773	0.869723	0.87171	0.873693	0.87567	0.877642	0.879608	0.881569	0.883525	0.885476	0.887421	0.88936	0.891295	0.893224	0.895147	0.897065	0.898978	0.900885	0.902786	0.904682	0.906573	0.908458	0.910337	0.912211	0.914079	0.915942	0.917799	0.91965	0.921496	0.923336	0.92517	0.926999	0.928822	0.93064	0.932452
		0.285063	0.839331	0.841417	0.843499	0.845575	0.847647	0.849713	0.851775	0.853831	0.855883	0.857929	0.859971	0.862007	0.864038	0.866064	0.868085	0.870101	0.872112	0.874117	0.876117	0.878112	0.880101	0.882086	0.884065	0.886038	0.888006	0.889969	0.891927	0.893879	0.895826	0.897767	0.899702	0.901633	0.903558	0.905477	0.907391	0.909299	0.911201	0.913098	0.91499	0.916876	0.918756	0.920631	0.9225	0.924364	0.926221	0.928074	0.92992
		0.310676	0.835007	0.837125	0.839239	0.841348	0.843453	0.845552	0.847647	0.849736	0.851821	0.853901	0.855975	0.858045	0.860109	0.862169	0.864223	0.866273	0.868317	0.870356	0.87239	0.874418	0.876442	0.87846	0.880473	0.88248	0.884483	0.88648	0.888471	0.890458	0.892439	0.894414	0.896384	0.898349	0.900308	0.902262	0.90421	0.906153	0.90809	0.910022	0.911948	0.913869	0.915784	0.917694	0.919598	0.921496	0.923389	0.925276	0.927158
		0.336288	0.830444	0.832595	0.834742	0.836884	0.839021	0.841153	0.84328	0.845403	0.847521	0.849634	0.851742	0.853845	0.855943	0.858036	0.860123	0.862206	0.864284	0.866357	0.868425	0.870487	0.872544	0.874597	0.876644	0.878685	0.880722	0.882753	0.884779	0.8868	0.888815	0.890825	0.89283	0.894829	0.896823	0.898811	0.900794	0.902772	0.904744	0.90671	0.908672	0.910627	0.912577	0.914522	0.916461	0.918394	0.920322	0.922245	0.924161
		0.361901	0.825643	0.827826	0.830006	0.83218	0.83435	0.836515	0.838676	0.840831	0.842982	0.845128	0.847269	0.849406	0.851537	0.853663	0.855785	0.857902	0.860013	0.86212	0.864221	0.866317	0.868409	0.870495	0.872576	0.874652	0.876723	0.878788	0.880848	0.882904	0.884953	0.886998	0.889037	0.891071	0.8931	0.895123	0.897141	0.899153	0.90116	0.903162	0.905158	0.907149	0.909134	0.911114	0.913088	0.915057	0.91702	0.918977	0.920929
		0.387513	0.820604	0.82282	0.825032	0.827239	0.829442	0.831639	0.833833	0.836021	0.838205	0.840384	0.842559	0.844728	0.846893	0.849053	0.851208	0.853358	0.855503	0.857644	0.859779	0.861909	0.864035	0.866155	0.86827	0.87038	0.872485	0.874585	0.87668	0.878769	0.880853	0.882933	0.885006	0.887075	0.889138	0.891196	0.893249	0.895297	0.897339	0.899375	0.901406	0.903432	0.905453	0.907468	0.909477	0.911481	0.91348	0.915473	0.91746
		0.413126	0.815329	0.817577	0.819821	0.822061	0.824296	0.826527	0.828753	0.830975	0.833191	0.835404	0.837611	0.839814	0.842012	0.844205	0.846394	0.848577	0.850756	0.85293	0.855099	0.857263	0.859423	0.861577	0.863726	0.86587	0.86801	0.870144	0.872273	0.874397	0.876516	0.878629	0.880738	0.882841	0.884939	0.887032	0.88912	0.891202	0.893279	0.895351	0.897417	0.899478	0.901534	0.903584	0.905629	0.907668	0.909702	0.911731	0.913754
		0.438739	0.80982	0.812101	0.814377	0.816649	0.818917	0.82118	0.823439	0.825693	0.827942	0.830187	0.832428	0.834664	0.836895	0.839122	0.841343	0.843561	0.845773	0.84798	0.850183	0.852381	0.854574	0.856762	0.858946	0.861124	0.863297	0.865466	0.867629	0.869787	0.871941	0.874089	0.876232	0.87837	0.880503	0.882631	0.884753	0.88687	0.888982	0.891089	0.89319	0.895287	0.897377	0.899463	0.901543	0.903618	0.905687	0.907751	0.90981
		0.464351	0.80408	0.806393	0.808701	0.811005	0.813305	0.815601	0.817892	0.820179	0.822461	0.824739	0.827012	0.829281	0.831545	0.833805	0.83606	0.83831	0.840556	0.842797	0.845033	0.847265	0.849492	0.851714	0.853931	0.856143	0.85835	0.860553	0.862751	0.864943	0.867131	0.869313	0.871491	0.873663	0.875831	0.877993	0.880151	0.882303	0.884449	0.886591	0.888728	0.890859	0.892985	0.895106	0.897221	0.899331	0.901436	0.903535	0.905629
		0.489964	0.798113	0.800457	0.802798	0.805134	0.807466	0.809793	0.812117	0.814436	0.81675	0.819061	0.821367	0.823668	0.825965	0.828258	0.830546	0.832829	0.835108	0.837382	0.839652	0.841917	0.844177	0.846433	0.848684	0.85093	0.853171	0.855408	0.857639	0.859866	0.862088	0.864305	0.866517	0.868724	0.870926	0.873122	0.875314	0.877501	0.879683	0.881859	0.884031	0.886197	0.888358	0.890514	0.892664	0.89481	0.89695	0.899084	0.901214
		0.515577	0.791923	0.794299	0.79667	0.799038	0.801402	0.803761	0.806117	0.808468	0.810814	0.813157	0.815495	0.817829	0.820159	0.822484	0.824805	0.827121	0.829433	0.83174	0.834043	0.836341	0.838635	0.840924	0.843208	0.845488	0.847763	0.850033	0.852299	0.854559	0.856815	0.859066	0.861312	0.863553	0.86579	0.868021	0.870247	0.872469	0.874685	0.876896	0.879102	0.881303	0.883499	0.88569	0.887875	0.890056	0.892231	0.8944	0.896565
		0.541189	0.785515	0.787921	0.790324	0.792723	0.795118	0.797509	0.799896	0.802279	0.804658	0.807032	0.809403	0.811769	0.814131	0.816488	0.818842	0.82119	0.823535	0.825875	0.828211	0.830542	0.832869	0.835191	0.837508	0.839821	0.84213	0.844433	0.846732	0.849027	0.851316	0.853601	0.855881	0.858156	0.860426	0.862692	0.864952	0.867208	0.869459	0.871704	0.873945	0.87618	0.878411	0.880636	0.882857	0.885072	0.887282	0.889487	0.891686
		0.566802	0.778894	0.781331	0.783765	0.786195	0.788621	0.791043	0.793461	0.795875	0.798286	0.800692	0.803094	0.805492	0.807886	0.810275	0.81266	0.815042	0.817418	0.819791	0.822159	0.824523	0.826882	0.829237	0.831588	0.833934	0.836275	0.838612	0.840944	0.843272	0.845595	0.847913	0.850227	0.852536	0.85484	0.857139	0.859434	0.861723	0.864008	0.866288	0.868563	0.870833	0.873098	0.875357	0.877612	0.879862	0.882107	0.884346	0.88658
		0.592414	0.772066	0.774534	0.776998	0.779458	0.781915	0.784368	0.786817	0.789262	0.791703	0.794141	0.796574	0.799003	0.801429	0.80385	0.806267	0.80868	0.811089	0.813493	0.815894	0.81829	0.820682	0.823069	0.825452	0.827831	0.830205	0.832575	0.83494	0.8373	0.839657	0.842008	0.844355	0.846697	0.849035	0.851368	0.853696	0.856019	0.858337	0.860651	0.86296	0.865264	0.867563	0.869857	0.872146	0.87443	0.876709	0.878983	0.881251
		0.618027	0.765038	0.767536	0.77003	0.77252	0.775007	0.77749	0.77997	0.782445	0.784917	0.787385	0.78985	0.79231	0.794766	0.797219	0.799667	0.802112	0.804552	0.806988	0.80942	0.811848	0.814272	0.816691	0.819107	0.821517	0.823924	0.826326	0.828724	0.831117	0.833506	0.83589	0.83827	0.840645	0.843016	0.845382	0.847743	0.8501	0.852452	0.854799	0.857141	0.859478	0.861811	0.864139	0.866462	0.86878	0.871093	0.8734	0.875703
		0.64364	0.757817	0.760344	0.762867	0.765387	0.767904	0.770417	0.772926	0.775432	0.777934	0.780433	0.782927	0.785418	0.787905	0.790388	0.792867	0.795343	0.797814	0.800282	0.802745	0.805204	0.807659	0.81011	0.812557	0.815	0.817438	0.819872	0.822302	0.824728	0.827149	0.829566	0.831978	0.834385	0.836789	0.839187	0.841581	0.843971	0.846356	0.848736	0.851111	0.853482	0.855848	0.858209	0.860565	0.862917	0.865263	0.867605	0.869941
		0.669252	0.75041	0.752966	0.755518	0.758067	0.760613	0.763155	0.765694	0.768229	0.770761	0.773289	0.775814	0.778334	0.780852	0.783365	0.785874	0.78838	0.790882	0.79338	0.795874	0.798364	0.800851	0.803333	0.805811	0.808285	0.810754	0.81322	0.815681	0.818139	0.820591	0.82304	0.825484	0.827924	0.830359	0.83279	0.835217	0.837638	0.840056	0.842468	0.844877	0.84728	0.849679	0.852073	0.854462	0.856846	0.859226	0.8616	0.86397
		0.694865	0.742826	0.74541	0.74799	0.750568	0.753142	0.755713	0.758281	0.760845	0.763405	0.765963	0.768516	0.771067	0.773613	0.776156	0.778696	0.781231	0.783763	0.786291	0.788816	0.791336	0.793853	0.796365	0.798874	0.801379	0.803879	0.806376	0.808868	0.811356	0.81384	0.81632	0.818796	0.821267	0.823734	0.826197	0.828655	0.831109	0.833558	0.836003	0.838443	0.840878	0.843309	0.845736	0.848157	0.850574	0.852986	0.855394	0.857796
		0.720477	0.735072	0.737684	0.740292	0.742897	0.745499	0.748098	0.750694	0.753287	0.755876	0.758461	0.761044	0.763623	0.766198	0.76877	0.771339	0.773904	0.776465	0.779022	0.781576	0.784126	0.786673	0.789215	0.791754	0.794289	0.79682	0.799346	0.801869	0.804388	0.806903	0.809413	0.81192	0.814422	0.81692	0.819414	0.821903	0.824388	0.826869	0.829345	0.831816	0.834284	0.836746	0.839204	0.841658	0.844107	0.846551	0.84899	0.851425
		0.74609	0.727159	0.729797	0.732432	0.735064	0.737694	0.74032	0.742943	0.745563	0.74818	0.750794	0.753404	0.756011	0.758615	0.761215	0.763812	0.766405	0.768995	0.771582	0.774164	0.776744	0.779319	0.781891	0.784459	0.787023	0.789584	0.79214	0.794693	0.797241	0.799786	0.802327	0.804863	0.807396	0.809924	0.812448	0.814968	0.817484	0.819995	0.822502	0.825005	0.827503	0.829996	0.832486	0.83497	0.837451	0.839926	0.842397	0.844863
		0.771703	0.719094	0.721758	0.724419	0.727078	0.729734	0.732387	0.735037	0.737683	0.740327	0.742968	0.745606	0.74824	0.750871	0.753499	0.756124	0.758745	0.761363	0.763977	0.766588	0.769196	0.7718	0.7744	0.776997	0.77959	0.782179	0.784764	0.787346	0.789924	0.792498	0.795068	0.797634	0.800196	0.802754	0.805308	0.807858	0.810403	0.812945	0.815482	0.818014	0.820543	0.823067	0.825587	0.828102	0.830613	0.833119	0.83562	0.838118
		0.797315	0.710887	0.713577	0.716264	0.718948	0.721629	0.724308	0.726984	0.729657	0.732327	0.734994	0.737658	0.740319	0.742977	0.745632	0.748283	0.750931	0.753577	0.756218	0.758857	0.761492	0.764123	0.766751	0.769376	0.771997	0.774614	0.777228	0.779838	0.782444	0.785047	0.787645	0.79024	0.792831	0.795418	0.798001	0.80058	0.803154	0.805725	0.808291	0.810854	0.813412	0.815965	0.818515	0.82106	0.823601	0.826137	0.828668	0.831195
		0.822928	0.702549	0.705263	0.707975	0.710684	0.71339	0.716093	0.718794	0.721493	0.724188	0.726881	0.72957	0.732257	0.734941	0.737622	0.740299	0.742974	0.745645	0.748314	0.750979	0.75364	0.756299	0.758954	0.761605	0.764253	0.766898	0.769539	0.772177	0.774811	0.777441	0.780067	0.78269	0.785309	0.787924	0.790535	0.793142	0.795745	0.798344	0.800939	0.80353	0.806117	0.8087	0.811278	0.813852	0.816422	0.818987	0.821548	0.824104
		0.84854	0.69409	0.696827	0.699562	0.702295	0.705025	0.707753	0.710478	0.713201	0.715921	0.718638	0.721352	0.724064	0.726773	0.729479	0.732182	0.734882	0.737579	0.740272	0.742963	0.745651	0.748335	0.751016	0.753694	0.756369	0.75904	0.761707	0.764371	0.767032	0.769689	0.772342	0.774992	0.777638	0.78028	0.782919	0.785554	0.788184	0.790811	0.793434	0.796053	0.798667	0.801278	0.803884	0.806486	0.809084	0.811678	0.814267	0.816852
		0.874153	0.68552	0.68828	0.691038	0.693793	0.696547	0.699298	0.702046	0.704792	0.707535	0.710276	0.713014	0.71575	0.718483	0.721213	0.72394	0.726665	0.729386	0.732105	0.73482	0.737533	0.740242	0.742949	0.745652	0.748352	0.751048	0.753741	0.756431	0.759118	0.761801	0.76448	0.767156	0.769828	0.772497	0.775162	0.777823	0.78048	0.783134	0.785783	0.788429	0.791071	0.793708	0.796342	0.798971	0.801597	0.804218	0.806835	0.809447
		0.899766	0.67685	0.679631	0.682411	0.685189	0.687964	0.690737	0.693508	0.696276	0.699042	0.701806	0.704567	0.707325	0.710081	0.712835	0.715585	0.718333	0.721078	0.72382	0.72656	0.729296	0.73203	0.73476	0.737488	0.740212	0.742933	0.745651	0.748366	0.751077	0.753785	0.756489	0.75919	0.761888	0.764582	0.767272	0.769959	0.772642	0.775321	0.777997	0.780668	0.783336	0.786	0.78866	0.791315	0.793967	0.796615	0.799258	0.801897
		0.925378	0.668091	0.670893	0.673694	0.676492	0.679288	0.682082	0.684874	0.687664	0.690452	0.693237	0.69602	0.6988	0.701578	0.704354	0.707127	0.709897	0.712665	0.71543	0.718192	0.720951	0.723708	0.726462	0.729212	0.73196	0.734704	0.737446	0.740184	0.742919	0.745651	0.74838	0.751105	0.753827	0.756545	0.75926	0.761971	0.764679	0.767383	0.770083	0.77278	0.775473	0.778162	0.780847	0.783528	0.786205	0.788878	0.791546	0.794211
		0.950991	0.659255	0.662077	0.664897	0.667715	0.670531	0.673345	0.676157	0.678967	0.681775	0.684581	0.687385	0.690186	0.692985	0.695782	0.698576	0.701367	0.704157	0.706943	0.709727	0.712508	0.715287	0.718062	0.720835	0.723605	0.726372	0.729136	0.731897	0.734655	0.73741	0.740161	0.74291	0.745655	0.748396	0.751135	0.753869	0.756601	0.759328	0.762052	0.764773	0.767489	0.770202	0.772911	0.775617	0.778318	0.781015	0.783709	0.786398
		0.976604	0.650353	0.653193	0.656031	0.658868	0.661703	0.664536	0.667367	0.670197	0.673024	0.675849	0.678672	0.681493	0.684312	0.687129	0.689943	0.692755	0.695564	0.698371	0.701176	0.703978	0.706777	0.709574	0.712367	0.715159	0.717947	0.720732	0.723515	0.726294	0.729071	0.731844	0.734614	0.737381	0.740145	0.742906	0.745663	0.748416	0.751167	0.753913	0.756656	0.759396	0.762132	0.764864	0.767592	0.770317	0.773037	0.775754	0.778466
		1.00222	0.641396	0.644254	0.647109	0.649964	0.652816	0.655667	0.658516	0.661363	0.664209	0.667052	0.669894	0.672733	0.675571	0.678406	0.681239	0.68407	0.686898	0.689725	0.692549	0.69537	0.698189	0.701005	0.703819	0.70663	0.709439	0.712244	0.715047	0.717847	0.720644	0.723438	0.726229	0.729017	0.731801	0.734583	0.737361	0.740136	0.742908	0.745676	0.74844	0.751202	0.753959	0.756713	0.759463	0.76221	0.764952	0.767691	0.770426
		1.02783	0.632398	0.635271	0.638143	0.641013	0.643882	0.646749	0.649615	0.652479	0.655341	0.658202	0.66106	0.663917	0.666772	0.669625	0.672476	0.675324	0.678171	0.681015	0.683857	0.686697	0.689534	0.692369	0.695201	0.698031	0.700858	0.703683	0.706505	0.709324	0.71214	0.714953	0.717764	0.720571	0.723376	0.726177	0.728975	0.73177	0.734562	0.73735	0.740135	0.742916	0.745694	0.748469	0.75124	0.754007	0.75677	0.75953	0.762286
		1.05344	0.62337	0.626257	0.629144	0.632029	0.634913	0.637795	0.640676	0.643556	0.646433	0.64931	0.652184	0.655057	0.657928	0.660797	0.663664	0.666529	0.669392	0.672253	0.675112	0.677968	0.680823	0.683675	0.686524	0.689372	0.692216	0.695059	0.697898	0.700735	0.703569	0.706401	0.709229	0.712055	0.714878	0.717698	0.720514	0.723328	0.726138	0.728946	0.731749	0.73455	0.737347	0.740141	0.742931	0.745717	0.7485	0.75128	0.754055
		1.07905	0.614323	0.617224	0.620124	0.623023	0.62592	0.628817	0.631711	0.634605	0.637497	0.640387	0.643276	0.646164	0.649049	0.651933	0.654815	0.657695	0.660573	0.66345	0.666324	0.669196	0.672066	0.674934	0.6778	0.680663	0.683524	0.686382	0.689238	0.692092	0.694943	0.697791	0.700636	0.703479	0.706319	0.709156	0.711989	0.71482	0.717648	0.720473	0.723294	0.726113	0.728927	0.731739	0.734547	0.737352	0.740153	0.74295	0.745744
		1.10467	0.605271	0.608184	0.611096	0.614007	0.616917	0.619825	0.622733	0.625639	0.628544	0.631447	0.634349	0.637249	0.640148	0.643045	0.645941	0.648835	0.651727	0.654617	0.657505	0.660392	0.663276	0.666158	0.669038	0.671916	0.674792	0.677665	0.680536	0.683405	0.686271	0.689134	0.691995	0.694853	0.697708	0.700561	0.703411	0.706257	0.709101	0.711942	0.71478	0.717614	0.720445	0.723273	0.726098	0.728919	0.731737	0.734551	0.737361
		1.13028	0.596227	0.59915	0.602072	0.604994	0.607914	0.610834	0.613752	0.616669	0.619585	0.6225	0.625414	0.628326	0.631236	0.634146	0.637053	0.639959	0.642864	0.645766	0.648667	0.651566	0.654463	0.657359	0.660252	0.663143	0.666032	0.668918	0.671803	0.674685	0.677564	0.680442	0.683316	0.686188	0.689058	0.691925	0.694789	0.69765	0.700508	0.703363	0.706216	0.709065	0.711911	0.714754	0.717593	0.72043	0.723262	0.726092	0.728918
		1.15589	0.587201	0.590133	0.593064	0.595995	0.598925	0.601854	0.604782	0.607709	0.610634	0.613559	0.616483	0.619405	0.622326	0.625246	0.628164	0.63108	0.633996	0.636909	0.639821	0.642731	0.64564	0.648546	0.651451	0.654353	0.657254	0.660152	0.663049	0.665943	0.668834	0.671724	0.674611	0.677496	0.680377	0.683257	0.686134	0.689008	0.691879	0.694747	0.697612	0.700475	0.703334	0.70619	0.709043	0.711893	0.71474	0.717583	0.720423
		1.1815	0.578207	0.581147	0.584085	0.587024	0.589961	0.592898	0.595834	0.598769	0.601703	0.604636	0.607568	0.610499	0.613428	0.616357	0.619284	0.62221	0.625134	0.628057	0.630978	0.633898	0.636816	0.639732	0.642647	0.645559	0.64847	0.651379	0.654285	0.65719	0.660092	0.662992	0.66589	0.668785	0.671678	0.674569	0.677456	0.680342	0.683224	0.686104	0.688981	0.691855	0.694726	0.697594	0.700458	0.70332	0.706179	0.709034	0.711886
		1.20712	0.569258	0.572203	0.575148	0.578092	0.581035	0.583978	0.58692	0.589862	0.592803	0.595742	0.598681	0.601619	0.604556	0.607491	0.610426	0.613359	0.616291	0.619221	0.62215	0.625078	0.628004	0.630928	0.633851	0.636772	0.639691	0.642608	0.645523	0.648437	0.651348	0.654257	0.657164	0.660068	0.66297	0.66587	0.668767	0.671662	0.674554	0.677444	0.68033	0.683214	0.686095	0.688973	0.691848	0.69472	0.697589	0.700454	0.703317
		1.23273	0.560366	0.563315	0.566264	0.569212	0.57216	0.575107	0.578054	0.581	0.583946	0.586891	0.589835	0.592778	0.59572	0.598661	0.601601	0.60454	0.607477	0.610414	0.613349	0.616283	0.619215	0.622146	0.625075	0.628003	0.630928	0.633852	0.636775	0.639695	0.642613	0.645529	0.648443	0.651355	0.654265	0.657172	0.660077	0.66298	0.66588	0.668777	0.671672	0.674564	0.677453	0.680339	0.683223	0.686103	0.688981	0.691855	0.694726
		1.25834	0.551543	0.554494	0.557445	0.560396	0.563347	0.566297	0.569247	0.572196	0.575145	0.578093	0.58104	0.583987	0.586932	0.589877	0.592821	0.595764	0.598706	0.601646	0.604586	0.607524	0.610461	0.613396	0.61633	0.619262	0.622193	0.625122	0.628049	0.630975	0.633898	0.63682	0.63974	0.642657	0.645573	0.648486	0.651397	0.654305	0.657211	0.660115	0.663016	0.665914	0.66881	0.671702	0.674592	0.677479	0.680363	0.683244	0.686122
		1.28395	0.542801	0.545753	0.548705	0.551657	0.554608	0.55756	0.560511	0.563461	0.566411	0.569361	0.57231	0.575258	0.578205	0.581152	0.584098	0.587043	0.589987	0.59293	0.595872	0.598813	0.601752	0.60469	0.607627	0.610562	0.613496	0.616428	0.619359	0.622288	0.625215	0.62814	0.631063	0.633985	0.636904	0.639821	0.642736	0.645648	0.648559	0.651466	0.654372	0.657275	0.660175	0.663072	0.665967	0.668859	0.671747	0.674633	0.677516
		1.30957	0.534154	0.537104	0.540055	0.543006	0.545957	0.548907	0.551857	0.554807	0.557757	0.560706	0.563655	0.566603	0.56955	0.572497	0.575443	0.578389	0.581333	0.584276	0.587219	0.59016	0.5931	0.596039	0.598977	0.601914	0.604849	0.607782	0.610714	0.613644	0.616573	0.6195	0.622425	0.625348	0.628269	0.631188	0.634105	0.63702	0.639932	0.642843	0.64575	0.648656	0.651558	0.654458	0.657356	0.66025	0.663142	0.666031	0.668917
		1.33518	0.525612	0.52856	0.531508	0.534456	0.537403	0.540351	0.543299	0.546247	0.549194	0.552141	0.555087	0.558033	0.560979	0.563924	0.566868	0.569812	0.572755	0.575697	0.578638	0.581578	0.584517	0.587455	0.590392	0.593327	0.596261	0.599194	0.602126	0.605055	0.607984	0.61091	0.613835	0.616758	0.619679	0.622598	0.625515	0.62843	0.631343	0.634253	0.637162	0.640067	0.642971	0.645871	0.648769	0.651665	0.654557	0.657447	0.660334
		1.36079	0.517188	0.520131	0.523074	0.526017	0.52896	0.531904	0.534847	0.53779	0.540733	0.543676	0.546618	0.54956	0.552502	0.555443	0.558384	0.561324	0.564263	0.567202	0.57014	0.573077	0.576012	0.578947	0.581881	0.584814	0.587745	0.590675	0.593604	0.596531	0.599457	0.602381	0.605304	0.608225	0.611144	0.614061	0.616976	0.619889	0.6228	0.625709	0.628615	0.631519	0.634421	0.63732	0.640217	0.643111	0.646003	0.648891	0.651777
		1.38641	0.508893	0.511829	0.514765	0.517702	0.520639	0.523575	0.526512	0.529449	0.532386	0.535323	0.538259	0.541195	0.544131	0.547066	0.550001	0.552936	0.55587	0.558803	0.561735	0.564667	0.567598	0.570527	0.573456	0.576384	0.579311	0.582236	0.58516	0.588083	0.591004	0.593924	0.596842	0.599758	0.602673	0.605586	0.608497	0.611406	0.614313	0.617218	0.620121	0.623021	0.625919	0.628815	0.631708	0.634599	0.637487	0.640372	0.643255
		1.41202	0.500737	0.503665	0.506593	0.509521	0.512449	0.515377	0.518306	0.521235	0.524163	0.527092	0.53002	0.532948	0.535876	0.538804	0.541731	0.544658	0.547584	0.55051	0.553435	0.556359	0.559283	0.562205	0.565127	0.568048	0.570968	0.573886	0.576803	0.579719	0.582634	0.585547	0.588459	0.591369	0.594277	0.597184	0.600088	0.602991	0.605892	0.608791	0.611688	0.614583	0.617475	0.620365	0.623253	0.626138	0.62902	0.6319	0.634777
		1.43763	0.492732	0.495649	0.498566	0.501484	0.504402	0.50732	0.510238	0.513156	0.516075	0.518993	0.521912	0.52483	0.527748	0.530666	0.533583	0.536501	0.539417	0.542333	0.545249	0.548164	0.551078	0.553991	0.556904	0.559815	0.562726	0.565635	0.568544	0.571451	0.574357	0.577261	0.580164	0.583065	0.585965	0.588863	0.59176	0.594654	0.597547	0.600438	0.603326	0.606213	0.609097	0.611979	0.614859	0.617736	0.620611	0.623483	0.626352
		1.46324	0.484886	0.487791	0.490696	0.493601	0.496506	0.499412	0.502318	0.505224	0.508131	0.511037	0.513943	0.51685	0.519756	0.522662	0.525568	0.528473	0.531378	0.534282	0.537186	0.54009	0.542992	0.545894	0.548795	0.551696	0.554595	0.557493	0.56039	0.563286	0.566181	0.569075	0.571967	0.574857	0.577746	0.580634	0.583519	0.586403	0.589286	0.592166	0.595044	0.59792	0.600794	0.603666	0.606535	0.609402	0.612267	0.615129	0.617989
		1.48886	0.477209	0.480099	0.482989	0.48588	0.488771	0.491663	0.494555	0.497447	0.500339	0.503231	0.506124	0.509016	0.511908	0.5148	0.517692	0.520584	0.523475	0.526366	0.529256	0.532146	0.535035	0.537923	0.540811	0.543698	0.546583	0.549468	0.552352	0.555235	0.558116	0.560997	0.563876	0.566753	0.569629	0.572504	0.575377	0.578248	0.581117	0.583984	0.58685	0.589714	0.592575	0.595434	0.598291	0.601146	0.603998	0.606848	0.609695
		1.51447	0.469707	0.47258	0.475454	0.478329	0.481204	0.48408	0.486955	0.489831	0.492708	0.495584	0.49846	0.501337	0.504213	0.507089	0.509965	0.512841	0.515716	0.518591	0.521465	0.524339	0.527213	0.530085	0.532957	0.535829	0.538699	0.541568	0.544437	0.547304	0.55017	0.553035	0.555899	0.558761	0.561622	0.564481	0.567339	0.570195	0.573049	0.575902	0.578752	0.581601	0.584448	0.587292	0.590134	0.592975	0.595812	0.598648	0.60148
		1.54008	0.462386	0.465242	0.468098	0.470955	0.473812	0.476669	0.479527	0.482385	0.485243	0.488101	0.490959	0.493818	0.496676	0.499534	0.502392	0.50525	0.508108	0.510965	0.513822	0.516678	0.519533	0.522388	0.525243	0.528096	0.530949	0.533801	0.536651	0.539501	0.54235	0.545197	0.548043	0.550888	0.553732	0.556574	0.559414	0.562253	0.56509	0.567925	0.570759	0.57359	0.57642	0.579248	0.582073	0.584896	0.587717	0.590536	0.593352
		1.56569	0.455254	0.458089	0.460925	0.463762	0.466599	0.469437	0.472274	0.475112	0.477951	0.480789	0.483628	0.486466	0.489304	0.492143	0.494981	0.497819	0.500657	0.503494	0.506331	0.509167	0.512003	0.514838	0.517673	0.520507	0.52334	0.526172	0.529003	0.531833	0.534662	0.53749	0.540316	0.543142	0.545966	0.548788	0.551609	0.554429	0.557247	0.560063	0.562877	0.565689	0.5685	0.571308	0.574114	0.576919	0.579721	0.58252	0.585318
		1.59131	0.448314	0.451127	0.453942	0.456757	0.459572	0.462388	0.465204	0.46802	0.470837	0.473653	0.47647	0.479287	0.482103	0.48492	0.487736	0.490552	0.493368	0.496184	0.498999	0.501813	0.504628	0.507441	0.510254	0.513066	0.515877	0.518688	0.521497	0.524306	0.527113	0.529919	0.532724	0.535528	0.538331	0.541132	0.543931	0.546729	0.549526	0.55232	0.555113	0.557904	0.560694	0.563481	0.566266	0.569049	0.57183	0.574609	0.577385
		1.61692	0.44157	0.444361	0.447152	0.449943	0.452735	0.455527	0.45832	0.461112	0.463905	0.466698	0.469491	0.472284	0.475077	0.47787	0.480663	0.483455	0.486248	0.489039	0.491831	0.494622	0.497412	0.500202	0.502991	0.50578	0.508568	0.511354	0.51414	0.516925	0.519709	0.522492	0.525273	0.528054	0.530833	0.53361	0.536386	0.539161	0.541934	0.544705	0.547475	0.550243	0.553009	0.555773	0.558535	0.561295	0.564053	0.566809	0.569562
		1.64253	0.435028	0.437793	0.440559	0.443325	0.446092	0.448859	0.451626	0.454393	0.457161	0.459928	0.462696	0.465464	0.468231	0.470999	0.473766	0.476533	0.4793	0.482066	0.484832	0.487598	0.490363	0.493127	0.495891	0.498654	0.501416	0.504177	0.506938	0.509697	0.512456	0.515213	0.517969	0.520724	0.523478	0.52623	0.528981	0.53173	0.534478	0.537224	0.539968	0.542711	0.545452	0.548191	0.550928	0.553663	0.556396	0.559127	0.561855
		1.66814	0.42869	0.431429	0.434168	0.436907	0.439647	0.442386	0.445127	0.447867	0.450607	0.453348	0.456089	0.458829	0.46157	0.46431	0.46705	0.46979	0.472529	0.475269	0.478007	0.480746	0.483483	0.486221	0.488957	0.491693	0.494428	0.497162	0.499895	0.502627	0.505358	0.508089	0.510817	0.513545	0.516272	0.518997	0.52172	0.524443	0.527163	0.529882	0.5326	0.535315	0.538029	0.540741	0.543451	0.54616	0.548866	0.55157	0.554271
		1.69376	0.42256	0.42527	0.427981	0.430691	0.433402	0.436114	0.438825	0.441537	0.444249	0.446961	0.449672	0.452384	0.455096	0.457808	0.460519	0.46323	0.465941	0.468651	0.471361	0.47407	0.476779	0.479487	0.482195	0.484901	0.487607	0.490313	0.493017	0.49572	0.498422	0.501123	0.503823	0.506522	0.50922	0.511916	0.514611	0.517304	0.519996	0.522686	0.525375	0.528062	0.530747	0.53343	0.536112	0.538791	0.541468	0.544144	0.546817
		1.71937	0.41664	0.41932	0.422001	0.424681	0.427362	0.430044	0.432725	0.435407	0.438088	0.44077	0.443451	0.446133	0.448814	0.451495	0.454176	0.456857	0.459537	0.462217	0.464896	0.467575	0.470253	0.472931	0.475608	0.478284	0.48096	0.483634	0.486308	0.488981	0.491652	0.494323	0.496992	0.49966	0.502327	0.504993	0.507657	0.51032	0.512981	0.515641	0.518299	0.520956	0.52361	0.526263	0.528914	0.531563	0.534211	0.536856	0.539499
		1.74498	0.410933	0.413582	0.416231	0.41888	0.42153	0.424179	0.426829	0.429479	0.432129	0.434779	0.437428	0.440078	0.442728	0.445377	0.448026	0.450675	0.453323	0.455971	0.458618	0.461265	0.463911	0.466557	0.469201	0.471845	0.474489	0.477131	0.479773	0.482413	0.485053	0.487691	0.490328	0.492964	0.495599	0.498233	0.500865	0.503495	0.506125	0.508752	0.511378	0.514003	0.516625	0.519246	0.521865	0.524482	0.527098	0.529711	0.532322
		1.77059	0.405441	0.408057	0.410673	0.413289	0.415906	0.418523	0.42114	0.423756	0.426373	0.42899	0.431606	0.434223	0.436839	0.439455	0.442071	0.444686	0.447301	0.449915	0.452529	0.455142	0.457755	0.460367	0.462978	0.465589	0.468199	0.470807	0.473415	0.476022	0.478628	0.481233	0.483836	0.486439	0.48904	0.49164	0.494238	0.496835	0.499431	0.502025	0.504617	0.507208	0.509797	0.512384	0.51497	0.517554	0.520135	0.522715	0.525293
		1.79621	0.400165	0.402747	0.405329	0.407912	0.410494	0.413077	0.415659	0.418241	0.420824	0.423406	0.425988	0.42857	0.431152	0.433733	0.436314	0.438894	0.441474	0.444054	0.446633	0.449212	0.451789	0.454366	0.456943	0.459518	0.462093	0.464667	0.46724	0.469811	0.472382	0.474952	0.47752	0.480088	0.482654	0.485219	0.487782	0.490344	0.492904	0.495463	0.498021	0.500577	0.503131	0.505683	0.508234	0.510782	0.513329	0.515874	0.518417
		1.82182	0.395108	0.397655	0.400202	0.402749	0.405296	0.407843	0.410389	0.412936	0.415483	0.418029	0.420576	0.423122	0.425668	0.428213	0.430758	0.433302	0.435846	0.43839	0.440933	0.443475	0.446017	0.448557	0.451098	0.453637	0.456175	0.458713	0.461249	0.463785	0.466319	0.468852	0.471384	0.473915	0.476445	0.478973	0.4815	0.484026	0.48655	0.489073	0.491594	0.494113	0.496631	0.499147	0.501661	0.504173	0.506684	0.509193	0.511699
		1.84743	0.390271	0.392781	0.395291	0.397802	0.400312	0.402822	0.405333	0.407843	0.410352	0.412862	0.415371	0.41788	0.420389	0.422897	0.425405	0.427912	0.430419	0.432925	0.435431	0.437936	0.44044	0.442943	0.445446	0.447948	0.450449	0.452948	0.455447	0.457945	0.460442	0.462938	0.465432	0.467925	0.470417	0.472908	0.475397	0.477885	0.480372	0.482856	0.48534	0.487821	0.490302	0.49278	0.495257	0.497731	0.500204	0.502675	0.505144
		1.87305	0.385654	0.388126	0.390599	0.393072	0.395545	0.398017	0.40049	0.402962	0.405434	0.407905	0.410377	0.412848	0.415318	0.417788	0.420258	0.422727	0.425195	0.427663	0.43013	0.432596	0.435062	0.437527	0.439991	0.442454	0.444916	0.447377	0.449837	0.452296	0.454754	0.457211	0.459667	0.462121	0.464574	0.467026	0.469476	0.471925	0.474373	0.476819	0.479263	0.481706	0.484147	0.486587	0.489025	0.491461	0.493895	0.496327	0.498757
		1.89866	0.381258	0.383692	0.386126	0.388561	0.390995	0.393428	0.395862	0.398295	0.400728	0.403161	0.405593	0.408025	0.410456	0.412887	0.415317	0.417747	0.420176	0.422604	0.425031	0.427458	0.429884	0.432309	0.434734	0.437157	0.439579	0.442001	0.444421	0.44684	0.449259	0.451675	0.454091	0.456506	0.458919	0.461331	0.463741	0.46615	0.468558	0.470964	0.473368	0.475771	0.478172	0.480572	0.48297	0.485366	0.48776	0.490152	0.492543
		1.92427	0.377083	0.379478	0.381873	0.384268	0.386662	0.389056	0.39145	0.393844	0.396237	0.39863	0.401022	0.403413	0.405804	0.408195	0.410585	0.412974	0.415363	0.417751	0.420138	0.422524	0.424909	0.427294	0.429678	0.43206	0.434442	0.436822	0.439202	0.44158	0.443958	0.446334	0.448708	0.451082	0.453454	0.455825	0.458194	0.460562	0.462929	0.465294	0.467657	0.470019	0.472379	0.474738	0.477095	0.47945	0.481803	0.484154	0.486504
		1.94988	0.37313	0.375485	0.37784	0.380194	0.382548	0.384902	0.387255	0.389608	0.39196	0.394312	0.396663	0.399014	0.401364	0.403714	0.406062	0.408411	0.410758	0.413104	0.41545	0.417795	0.420139	0.422482	0.424824	0.427165	0.429505	0.431844	0.434182	0.436518	0.438854	0.441188	0.443521	0.445852	0.448183	0.450512	0.452839	0.455165	0.45749	0.459813	0.462134	0.464454	0.466772	0.469089	0.471404	0.473717	0.476028	0.478337	0.480645
		1.9755	0.369398	0.371712	0.374025	0.376339	0.378652	0.380964	0.383276	0.385588	0.387898	0.390209	0.392518	0.394827	0.397136	0.399443	0.40175	0.404056	0.406362	0.408666	0.41097	0.413272	0.415574	0.417875	0.420174	0.422473	0.42477	0.427067	0.429362	0.431656	0.433949	0.43624	0.43853	0.440819	0.443107	0.445393	0.447678	0.449961	0.452243	0.454523	0.456801	0.459078	0.461354	0.463627	0.465899	0.468169	0.470438	0.472704	0.474969
		2.00111	0.365885	0.368158	0.37043	0.372702	0.374973	0.377243	0.379513	0.381783	0.384051	0.38632	0.388587	0.390854	0.393119	0.395384	0.397649	0.399912	0.402175	0.404436	0.406697	0.408957	0.411215	0.413473	0.415729	0.417985	0.420239	0.422492	0.424744	0.426995	0.429244	0.431492	0.433739	0.435984	0.438228	0.440471	0.442712	0.444952	0.44719	0.449426	0.451661	0.453894	0.456126	0.458356	0.460584	0.462811	0.465035	0.467258	0.469479
		2.02672	0.362592	0.364823	0.367053	0.369282	0.371511	0.373739	0.375966	0.378193	0.380419	0.382644	0.384869	0.387092	0.389315	0.391537	0.393758	0.395978	0.398197	0.400415	0.402632	0.404849	0.407064	0.409277	0.41149	0.413702	0.415912	0.418121	0.420329	0.422536	0.424741	0.426945	0.429148	0.431349	0.433549	0.435747	0.437944	0.440139	0.442333	0.444525	0.446716	0.448905	0.451092	0.453277	0.455461	0.457643	0.459823	0.462002	0.464178
		2.05233	0.359516	0.361704	0.363892	0.366078	0.368264	0.370449	0.372633	0.374817	0.377	0.379182	0.381363	0.383543	0.385722	0.3879	0.390077	0.392254	0.394429	0.396603	0.398776	0.400948	0.403119	0.405289	0.407457	0.409624	0.41179	0.413955	0.416118	0.41828	0.420441	0.4226	0.424758	0.426915	0.42907	0.431223	0.433375	0.435525	0.437674	0.439821	0.441967	0.444111	0.446253	0.448393	0.450532	0.452669	0.454804	0.456937	0.459069
		2.07795	0.356656	0.358801	0.360945	0.363088	0.365231	0.367373	0.369514	0.371654	0.373793	0.375931	0.378068	0.380204	0.382339	0.384473	0.386607	0.388738	0.390869	0.392999	0.395128	0.397255	0.399381	0.401506	0.40363	0.405752	0.407873	0.409993	0.412111	0.414228	0.416344	0.418458	0.42057	0.422681	0.424791	0.426899	0.429006	0.431111	0.433214	0.435316	0.437416	0.439514	0.44161	0.443705	0.445798	0.44789	0.449979	0.452067	0.454152
		2.10356	0.354008	0.35611	0.358211	0.36031	0.36241	0.364508	0.366605	0.368701	0.370796	0.37289	0.374983	0.377075	0.379166	0.381255	0.383344	0.385431	0.387517	0.389602	0.391686	0.393768	0.395849	0.397929	0.400008	0.402085	0.40416	0.406235	0.408308	0.410379	0.412449	0.414518	0.416585	0.41865	0.420714	0.422776	0.424837	0.426896	0.428953	0.431009	0.433063	0.435115	0.437166	0.439214	0.441261	0.443306	0.44535	0.447391	0.449431
		2.12917	0.35157	0.353628	0.355685	0.357742	0.359797	0.361851	0.363904	0.365956	0.368007	0.370057	0.372105	0.374153	0.376199	0.378244	0.380288	0.38233	0.384371	0.386411	0.388449	0.390487	0.392522	0.394557	0.39659	0.398621	0.400651	0.40268	0.404707	0.406733	0.408757	0.410779	0.4128	0.41482	0.416838	0.418854	0.420868	0.422881	0.424892	0.426901	0.428909	0.430915	0.432919	0.434921	0.436922	0.43892	0.440917	0.442912	0.444905
		2.15478	0.349338	0.351353	0.353366	0.355379	0.35739	0.3594	0.361409	0.363417	0.365423	0.367429	0.369433	0.371435	0.373437	0.375437	0.377435	0.379433	0.381429	0.383423	0.385417	0.387408	0.389399	0.391387	0.393375	0.39536	0.397345	0.399327	0.401309	0.403288	0.405266	0.407243	0.409217	0.41119	0.413162	0.415131	0.417099	0.419066	0.42103	0.422993	0.424954	0.426913	0.428871	0.430826	0.43278	0.434731	0.436681	0.438629	0.440575
		2.1804	0.347308	0.349279	0.351249	0.353218	0.355185	0.357151	0.359116	0.361079	0.363041	0.365002	0.366961	0.368919	0.370876	0.372831	0.374785	0.376737	0.378688	0.380637	0.382585	0.384531	0.386475	0.388419	0.39036	0.3923	0.394238	0.396175	0.39811	0.400043	0.401975	0.403905	0.405834	0.40776	0.409685	0.411608	0.41353	0.415449	0.417367	0.419283	0.421197	0.423109	0.42502	0.426928	0.428835	0.43074	0.432643	0.434544	0.436443
		2.20601	0.345476	0.347403	0.349329	0.351254	0.353178	0.3551	0.35702	0.358939	0.360857	0.362773	0.364688	0.366601	0.368513	0.370423	0.372332	0.374239	0.376144	0.378048	0.37995	0.381851	0.38375	0.385648	0.387543	0.389437	0.39133	0.39322	0.395109	0.396996	0.398882	0.400766	0.402648	0.404528	0.406406	0.408282	0.410157	0.41203	0.413901	0.41577	0.417637	0.419503	0.421366	0.423228	0.425087	0.426945	0.4288	0.430654	0.432506
		2.23162	0.343836	0.34572	0.347602	0.349483	0.351363	0.353241	0.355118	0.356993	0.358866	0.360738	0.362608	0.364477	0.366344	0.368209	0.370073	0.371935	0.373795	0.375654	0.377511	0.379366	0.381219	0.383071	0.384921	0.386769	0.388616	0.39046	0.392303	0.394144	0.395984	0.397821	0.399656	0.40149	0.403322	0.405152	0.40698	0.408806	0.41063	0.412452	0.414273	0.416091	0.417907	0.419722	0.421534	0.423345	0.425153	0.42696	0.428764
		2.25723	0.342382	0.344223	0.346062	0.3479	0.349736	0.35157	0.353403	0.355234	0.357063	0.358891	0.360716	0.362541	0.364363	0.366184	0.368003	0.36982	0.371635	0.373449	0.375261	0.377071	0.378879	0.380685	0.382489	0.384292	0.386093	0.387891	0.389688	0.391483	0.393277	0.395068	0.396857	0.398644	0.40043	0.402213	0.403995	0.405774	0.407552	0.409327	0.411101	0.412872	0.414642	0.416409	0.418174	0.419938	0.421699	0.423458	0.425215
		2.28285	0.341108	0.342906	0.344702	0.346497	0.348289	0.35008	0.351869	0.353657	0.355442	0.357226	0.359008	0.360788	0.362566	0.364342	0.366117	0.367889	0.36966	0.371429	0.373196	0.37496	0.376724	0.378485	0.380244	0.382001	0.383756	0.385509	0.387261	0.38901	0.390757	0.392502	0.394246	0.395987	0.397726	0.399463	0.401198	0.402931	0.404662	0.406391	0.408118	0.409843	0.411566	0.413286	0.415005	0.416721	0.418435	0.420148	0.421858
		2.30846	0.340008	0.341763	0.343516	0.345268	0.347018	0.348766	0.350511	0.352255	0.353997	0.355738	0.357476	0.359212	0.360946	0.362679	0.364409	0.366137	0.367863	0.369588	0.37131	0.37303	0.374749	0.376465	0.378179	0.379891	0.381601	0.383309	0.385015	0.386719	0.38842	0.39012	0.391817	0.393513	0.395206	0.396897	0.398586	0.400273	0.401958	0.403641	0.405321	0.407	0.408676	0.41035	0.412022	0.413692	0.415359	0.417025	0.418688
		2.33407	0.339073	0.340786	0.342498	0.344207	0.345914	0.347619	0.349322	0.351023	0.352722	0.354419	0.356114	0.357807	0.359498	0.361186	0.362873	0.364557	0.36624	0.36792	0.369598	0.371274	0.372948	0.37462	0.376289	0.377957	0.379622	0.381285	0.382946	0.384605	0.386261	0.387916	0.389568	0.391218	0.392866	0.394511	0.396155	0.397796	0.399435	0.401072	0.402706	0.404338	0.405969	0.407596	0.409222	0.410846	0.412467	0.414086	0.415702
		2.35968	0.338297	0.339969	0.341638	0.343305	0.34497	0.346633	0.348294	0.349953	0.351609	0.353264	0.354916	0.356566	0.358213	0.359859	0.361502	0.363143	0.364782	0.366419	0.368054	0.369686	0.371316	0.372943	0.374569	0.376192	0.377813	0.379432	0.381048	0.382662	0.384274	0.385884	0.387491	0.389096	0.390699	0.3923	0.393898	0.395494	0.397087	0.398679	0.400268	0.401854	0.403439	0.405021	0.406601	0.408178	0.409753	0.411326	0.412897
		2.3853	0.337671	0.339302	0.34093	0.342556	0.344179	0.3458	0.34742	0.349036	0.350651	0.352263	0.353873	0.355481	0.357086	0.358689	0.36029	0.361888	0.363484	0.365078	0.366669	0.368258	0.369845	0.371429	0.373011	0.374591	0.376168	0.377743	0.379315	0.380885	0.382453	0.384019	0.385582	0.387142	0.388701	0.390257	0.39181	0.393361	0.39491	0.396456	0.398	0.399542	0.401081	0.402618	0.404153	0.405685	0.407215	0.408742	0.410267
		2.41091	0.337187	0.338777	0.340364	0.341949	0.343532	0.345112	0.34669	0.348266	0.349839	0.35141	0.352978	0.354544	0.356108	0.357669	0.359227	0.360784	0.362337	0.363889	0.365438	0.366984	0.368528	0.370069	0.371609	0.373145	0.374679	0.376211	0.37774	0.379267	0.380791	0.382313	0.383832	0.385349	0.386864	0.388376	0.389885	0.391392	0.392897	0.394399	0.395898	0.397396	0.39889	0.400383	0.401872	0.40336	0.404845	0.406327	0.407807
		2.43652	0.336835	0.338385	0.339933	0.341478	0.34302	0.34456	0.346098	0.347633	0.349165	0.350695	0.352222	0.353747	0.35527	0.35679	0.358307	0.359822	0.361334	0.362844	0.364351	0.365855	0.367357	0.368857	0.370353	0.371848	0.37334	0.374829	0.376315	0.377799	0.379281	0.38076	0.382236	0.38371	0.385181	0.38665	0.388116	0.38958	0.391041	0.392499	0.393955	0.395408	0.396859	0.398308	0.399753	0.401197	0.402637	0.404076	0.405511
		2.46214	0.336607	0.338117	0.339625	0.341131	0.342634	0.344134	0.345632	0.347127	0.34862	0.35011	0.351597	0.353082	0.354564	0.356043	0.35752	0.358994	0.360465	0.361934	0.3634	0.364863	0.366324	0.367782	0.369238	0.37069	0.37214	0.373588	0.375033	0.376475	0.377914	0.379351	0.380785	0.382217	0.383645	0.385072	0.386495	0.387916	0.389334	0.39075	0.392163	0.393573	0.394981	0.396386	0.397789	0.399188	0.400586	0.40198	0.403372
		2.48775	0.336491	0.337963	0.339433	0.3409	0.342364	0.343826	0.345285	0.346741	0.348194	0.349645	0.351092	0.352538	0.35398	0.35542	0.356856	0.35829	0.359722	0.36115	0.362576	0.363999	0.36542	0.366837	0.368252	0.369664	0.371073	0.37248	0.373883	0.375284	0.376683	0.378078	0.379471	0.380861	0.382248	0.383632	0.385014	0.386393	0.387769	0.389143	0.390514	0.391882	0.393247	0.39461	0.39597	0.397327	0.398682	0.400034	0.401383
		2.51336	0.336479	0.337913	0.339345	0.340774	0.342201	0.343624	0.345045	0.346462	0.347877	0.349289	0.350699	0.352105	0.353509	0.354909	0.356307	0.357702	0.359094	0.360484	0.36187	0.363254	0.364634	0.366012	0.367387	0.368759	0.370128	0.371495	0.372858	0.374219	0.375577	0.376932	0.378284	0.379633	0.38098	0.382324	0.383664	0.385002	0.386338	0.38767	0.388999	0.390326	0.39165	0.392971	0.39429	0.395605	0.396918	0.398228	0.399536
		2.53897	0.336559	0.337957	0.339352	0.340744	0.342133	0.343519	0.344902	0.346282	0.34766	0.349034	0.350406	0.351774	0.35314	0.354502	0.355862	0.357219	0.358573	0.359924	0.361271	0.362616	0.363958	0.365297	0.366633	0.367966	0.369297	0.370624	0.371948	0.373269	0.374588	0.375903	0.377215	0.378525	0.379832	0.381135	0.382436	0.383734	0.385029	0.386321	0.38761	0.388897	0.39018	0.391461	0.392738	0.394013	0.395285	0.396554	0.397821
		2.56459	0.336721	0.338083	0.339442	0.340798	0.34215	0.3435	0.344847	0.34619	0.347531	0.348869	0.350203	0.351535	0.352863	0.354189	0.355511	0.35683	0.358147	0.35946	0.36077	0.362077	0.363381	0.364682	0.36598	0.367275	0.368567	0.369856	0.371142	0.372425	0.373705	0.374981	0.376255	0.377526	0.378793	0.380058	0.38132	0.382579	0.383834	0.385087	0.386337	0.387584	0.388827	0.390068	0.391306	0.392541	0.393773	0.395003	0.396229
		2.5902	0.336955	0.338282	0.339605	0.340925	0.342243	0.343557	0.344868	0.346175	0.34748	0.348782	0.35008	0.351376	0.352668	0.353957	0.355243	0.356526	0.357806	0.359082	0.360355	0.361626	0.362893	0.364157	0.365418	0.366676	0.36793	0.369182	0.37043	0.371675	0.372918	0.374157	0.375392	0.376625	0.377855	0.379082	0.380305	0.381526	0.382743	0.383958	0.385169	0.386377	0.387582	0.388784	0.389984	0.39118	0.392373	0.393563	0.39475
		2.61581	0.33725	0.338542	0.339831	0.341117	0.342399	0.343678	0.344954	0.346227	0.347497	0.348763	0.350027	0.351287	0.352544	0.353797	0.355048	0.356295	0.357539	0.35878	0.360017	0.361252	0.362483	0.363711	0.364935	0.366157	0.367375	0.36859	0.369802	0.371011	0.372216	0.373418	0.374617	0.375813	0.377006	0.378196	0.379382	0.380565	0.381745	0.382922	0.384096	0.385267	0.386434	0.387599	0.38876	0.389918	0.391073	0.392226	0.393375
		2.64142	0.337595	0.338853	0.340109	0.34136	0.342609	0.343854	0.345096	0.346335	0.347571	0.348803	0.350032	0.351257	0.35248	0.353699	0.354914	0.356127	0.357336	0.358542	0.359745	0.360944	0.36214	0.363333	0.364522	0.365708	0.366891	0.36807	0.369247	0.37042	0.371589	0.372756	0.373919	0.375079	0.376236	0.377389	0.378539	0.379686	0.38083	0.38197	0.383108	0.384242	0.385373	0.3865	0.387625	0.388746	0.389865	0.39098	0.392092
		2.66704	0.33798	0.339206	0.340428	0.341647	0.342862	0.344074	0.345283	0.346488	0.347691	0.348889	0.350085	0.351277	0.352465	0.353651	0.354833	0.356011	0.357187	0.358359	0.359527	0.360692	0.361854	0.363012	0.364167	0.365319	0.366467	0.367612	0.368754	0.369892	0.371027	0.372159	0.373287	0.374412	0.375533	0.376652	0.377767	0.378878	0.379987	0.381092	0.382193	0.383292	0.384387	0.385479	0.386568	0.387653	0.388736	0.389815	0.390891
		2.69265	0.338395	0.339588	0.340778	0.341965	0.343148	0.344328	0.345504	0.346677	0.347847	0.349013	0.350176	0.351335	0.352491	0.353643	0.354792	0.355938	0.35708	0.358219	0.359354	0.360486	0.361614	0.362739	0.363861	0.364979	0.366094	0.367205	0.368313	0.369418	0.370519	0.371616	0.37271	0.373801	0.374889	0.375973	0.377053	0.378131	0.379205	0.380275	0.381342	0.382406	0.383467	0.384524	0.385578	0.386629	0.387676	0.38872	0.389761
		2.71826	0.33883	0.339992	0.34115	0.342305	0.343457	0.344605	0.34575	0.346891	0.348029	0.349163	0.350294	0.351422	0.352545	0.353666	0.354783	0.355896	0.357006	0.358113	0.359216	0.360315	0.361411	0.362504	0.363593	0.364678	0.36576	0.366839	0.367914	0.368985	0.370053	0.371118	0.372179	0.373237	0.374291	0.375342	0.376389	0.377433	0.378474	0.379511	0.380545	0.381575	0.382602	0.383625	0.384645	0.385662	0.386675	0.387685	0.388692
		2.74387	0.339275	0.340406	0.341534	0.342659	0.343779	0.344897	0.346011	0.347121	0.348228	0.349331	0.350431	0.351527	0.35262	0.353709	0.354795	0.355877	0.356956	0.358031	0.359102	0.36017	0.361234	0.362295	0.363353	0.364406	0.365456	0.366503	0.367546	0.368586	0.369622	0.370655	0.371684	0.372709	0.373731	0.37475	0.375764	0.376776	0.377784	0.378789	0.37979	0.380787	0.381781	0.382772	0.383759	0.384743	0.385724	0.386701	0.387674
		2.76949	0.339723	0.340824	0.341922	0.343016	0.344107	0.345194	0.346278	0.347358	0.348435	0.349508	0.350577	0.351643	0.352706	0.353764	0.354819	0.355871	0.356919	0.357963	0.359004	0.360041	0.361075	0.362105	0.363131	0.364154	0.365174	0.366189	0.367201	0.36821	0.369215	0.370216	0.371214	0.372208	0.373199	0.374186	0.375169	0.376149	0.377126	0.378099	0.379068	0.380034	0.380996	0.381955	0.382911	0.383863	0.384811	0.385756	0.386698
		2.7951	0.340165	0.341237	0.342306	0.343371	0.344432	0.34549	0.346544	0.347595	0.348642	0.349685	0.350725	0.351761	0.352794	0.353823	0.354848	0.35587	0.356888	0.357903	0.358914	0.359921	0.360924	0.361924	0.362921	0.363914	0.364903	0.365888	0.36687	0.367848	0.368823	0.369794	0.370761	0.371725	0.372685	0.373642	0.374595	0.375544	0.37649	0.377432	0.378371	0.379306	0.380238	0.381166	0.38209	0.383011	0.383929	0.384843	0.385753
		2.82071	0.340595	0.341638	0.342678	0.343714	0.344747	0.345776	0.346801	0.347823	0.348841	0.349856	0.350867	0.351874	0.352878	0.353878	0.354874	0.355867	0.356856	0.357841	0.358823	0.359801	0.360775	0.361746	0.362713	0.363677	0.364636	0.365593	0.366545	0.367494	0.368439	0.369381	0.370318	0.371253	0.372183	0.37311	0.374034	0.374953	0.375869	0.376782	0.377691	0.378596	0.379498	0.380396	0.38129	0.382181	0.383069	0.383953	0.384833
		2.84632	0.341007	0.342022	0.343033	0.344041	0.345046	0.346047	0.347044	0.348038	0.349027	0.350014	0.350996	0.351975	0.352951	0.353922	0.35489	0.355855	0.356815	0.357772	0.358726	0.359675	0.360621	0.361564	0.362502	0.363437	0.364368	0.365296	0.36622	0.36714	0.368056	0.368969	0.369878	0.370784	0.371686	0.372584	0.373478	0.374369	0.375256	0.37614	0.37702	0.377896	0.378769	0.379638	0.380504	0.381366	0.382224	0.383079	0.38393
		2.87194	0.341395	0.342383	0.343367	0.344348	0.345325	0.346298	0.347267	0.348233	0.349196	0.350154	0.351109	0.35206	0.353008	0.353952	0.354892	0.355829	0.356762	0.357691	0.358617	0.359539	0.360457	0.361371	0.362282	0.363189	0.364092	0.364992	0.365888	0.36678	0.367669	0.368554	0.369435	0.370313	0.371187	0.372057	0.372923	0.373786	0.374645	0.375501	0.376353	0.377201	0.378046	0.378887	0.379724	0.380558	0.381388	0.382214	0.383037
		2.89755	0.341758	0.342719	0.343676	0.344629	0.345579	0.346525	0.347468	0.348407	0.349342	0.350273	0.351201	0.352126	0.353046	0.353963	0.354876	0.355786	0.356692	0.357594	0.358492	0.359387	0.360278	0.361165	0.362049	0.362929	0.363805	0.364678	0.365547	0.366412	0.367273	0.368131	0.368985	0.369835	0.370682	0.371525	0.372364	0.3732	0.374032	0.37486	0.375685	0.376506	0.377323	0.378137	0.378947	0.379753	0.380556	0.381355	0.382151
		2.92316	0.342092	0.343026	0.343957	0.344884	0.345807	0.346727	0.347643	0.348555	0.349464	0.350369	0.35127	0.352168	0.353062	0.353952	0.354839	0.355722	0.356601	0.357477	0.358349	0.359217	0.360082	0.360943	0.3618	0.362653	0.363503	0.364349	0.365192	0.36603	0.366865	0.367697	0.368524	0.369348	0.370168	0.370985	0.371797	0.372607	0.373412	0.374214	0.375012	0.375806	0.376597	0.377384	0.378168	0.378948	0.379724	0.380496	0.381265
		2.94877	0.342396	0.343304	0.344208	0.345109	0.346006	0.3469	0.34779	0.348677	0.349559	0.350438	0.351314	0.352186	0.353054	0.353918	0.354779	0.355636	0.35649	0.357339	0.358186	0.359028	0.359867	0.360702	0.361533	0.362361	0.363184	0.364005	0.364821	0.365634	0.366443	0.367249	0.36805	0.368848	0.369643	0.370433	0.37122	0.372004	0.372783	0.373559	0.374332	0.3751	0.375865	0.376627	0.377384	0.378138	0.378889	0.379636	0.380379
		2.97439	0.342668	0.343551	0.34443	0.345305	0.346177	0.347045	0.34791	0.348771	0.349628	0.350481	0.351332	0.352178	0.353021	0.35386	0.354695	0.355527	0.356355	0.357179	0.358	0.358817	0.359631	0.36044	0.361246	0.362049	0.362847	0.363642	0.364434	0.365221	0.366005	0.366786	0.367562	0.368335	0.369104	0.36987	0.370631	0.37139	0.372144	0.372895	0.373642	0.374386	0.375125	0.375862	0.376594	0.377323	0.378048	0.37877	0.379488
		3	0.342909	0.343767	0.34462	0.345471	0.346318	0.347161	0.348	0.348836	0.349669	0.350497	0.351323	0.352144	0.352962	0.353776	0.354587	0.355394	0.356197	0.356996	0.357792	0.358585	0.359373	0.360158	0.36094	0.361717	0.362491	0.363262	0.364028	0.364791	0.36555	0.366306	0.367058	0.367806	0.368551	0.369292	0.370029	0.370763	0.371493	0.372219	0.372942	0.373661	0.374376	0.375088	0.375796	0.3765	0.377201	0.377899	0.378592
[truncated: 153 more columns]

## Sheet: Fig. 3c (standard deviation)
Color coding:			0.01	0.02	0.03	0.04	0.05	0.06	0.07	0.08	0.09	0.1	0.11	0.12	0.13	0.14	0.15	0.16	0.17	0.18	0.19	0.2	0.21	0.22	0.23	0.24	0.25	0.26	0.27	0.28	0.29	0.3	0.31	0.32	0.33	0.34	0.35	0.36	0.37	0.38	0.39	0.4	0.41	0.42	0.43	0.44	0.45	0.46	0.47
log10{[n-BuBr] (mM)}		-2.09691	0.0278667	0.0274738	0.0270976	0.0267387	0.0263978	0.0260755	0.0257724	0.0254891	0.0252261	0.0249842	0.0247637	0.0245651	0.0243891	0.0242358	0.0241058	0.0239993	0.0239165	0.0238576	0.0238228	0.023812	0.0238252	0.0238623	0.0239232	0.0240075	0.024115	0.0242453	0.024398	0.0245726	0.0247686	0.0249854	0.0252225	0.0254791	0.0257548	0.0260488	0.0263605	0.0266892	0.0270343	0.0273951	0.0277709	0.0281612	0.0285652	0.0289824	0.0294123	0.0298541	0.0303075	0.0307717	0.0312464
ν (V/s)		-2.0713	0.0254838	0.0250571	0.024647	0.0242542	0.0238795	0.0235237	0.0231876	0.0228718	0.0225773	0.0223046	0.0220547	0.021828	0.0216253	0.0214472	0.0212942	0.0211667	0.0210651	0.0209898	0.0209409	0.0209184	0.0209225	0.020953	0.0210098	0.0210924	0.0212007	0.021334	0.0214919	0.0216738	0.021879	0.0221067	0.0223563	0.022627	0.0229179	0.0232283	0.0235572	0.023904	0.0242678	0.0246479	0.0250433	0.0254534	0.0258774	0.0263147	0.0267645	0.0272262	0.0276992	0.0281828	0.0286766
Standard deviation of modelled i_pa/i_pc by the Gaussian process		-2.04568	0.023837	0.0233837	0.0229465	0.0225263	0.0221238	0.02174	0.0213757	0.021032	0.0207097	0.0204097	0.0201328	0.0198801	0.0196523	0.0194501	0.0192744	0.0191256	0.0190044	0.0189111	0.0188462	0.0188097	0.0188018	0.0188224	0.0188714	0.0189484	0.0190529	0.0191846	0.0193427	0.0195265	0.0197352	0.019968	0.020224	0.0205023	0.0208018	0.0211217	0.0214609	0.0218185	0.0221936	0.0225853	0.0229926	0.0234147	0.0238508	0.0243	0.0247617	0.0252351	0.0257195	0.0262144	0.026719
		-2.02007	0.0229811	0.0225137	0.0220618	0.0216262	0.0212078	0.0208075	0.0204262	0.020065	0.0197248	0.0194067	0.0191115	0.0188403	0.0185941	0.0183736	0.0181798	0.0180134	0.017875	0.0177652	0.0176845	0.017633	0.0176111	0.0176186	0.0176555	0.0177215	0.0178162	0.0179389	0.0180892	0.0182661	0.0184689	0.0186967	0.0189484	0.0192231	0.0195197	0.0198372	0.0201745	0.0205306	0.0209045	0.0212952	0.0217017	0.0221231	0.0225586	0.0230073	0.0234683	0.0239411	0.0244247	0.0249187	0.0254222
		-1.99446	0.0229021	0.022436	0.0219847	0.021549	0.0211297	0.0207279	0.0203444	0.0199801	0.019636	0.019313	0.0190122	0.0187345	0.0184807	0.0182519	0.0180488	0.0178721	0.0177227	0.017601	0.0175075	0.0174426	0.0174065	0.0173993	0.0174208	0.017471	0.0175495	0.0176557	0.0177892	0.0179492	0.0181349	0.0183455	0.01858	0.0188376	0.0191171	0.0194176	0.019738	0.0200774	0.0204347	0.020809	0.0211993	0.0216047	0.0220243	0.0224573	0.0229028	0.0233602	0.0238287	0.0243075	0.0247962
		-1.96885	0.0235101	0.0230586	0.0226214	0.0221993	0.0217929	0.0214032	0.0210309	0.0206768	0.0203417	0.0200267	0.0197323	0.0194596	0.0192093	0.0189822	0.018779	0.0186003	0.0184469	0.0183192	0.0182177	0.0181427	0.0180944	0.018073	0.0180784	0.0181105	0.0181691	0.0182538	0.0183643	0.0184999	0.01866	0.018844	0.019051	0.0192802	0.0195309	0.019802	0.0200928	0.0204023	0.0207296	0.0210738	0.0214341	0.0218096	0.0221996	0.0226031	0.0230195	0.0234481	0.0238881	0.0243389	0.0247998
		-1.94323	0.0246633	0.0242352	0.0238208	0.0234209	0.0230361	0.0226671	0.0223144	0.0219789	0.0216612	0.0213619	0.0210819	0.0208216	0.0205819	0.0203632	0.0201662	0.0199915	0.0198395	0.0197106	0.0196051	0.0195235	0.0194659	0.0194323	0.0194229	0.0194375	0.0194761	0.0195385	0.0196242	0.0197329	0.0198642	0.0200175	0.0201923	0.020388	0.0206038	0.0208391	0.0210932	0.0213654	0.0216549	0.021961	0.0222829	0.0226199	0.0229713	0.0233364	0.0237146	0.0241052	0.0245075	0.024921	0.0253451
		-1.91762	0.0262068	0.0258057	0.0254178	0.0250437	0.0246838	0.0243388	0.0240091	0.0236954	0.023398	0.0231176	0.0228548	0.0226099	0.0223835	0.0221761	0.0219882	0.02182	0.021672	0.0215446	0.0214379	0.0213522	0.0212877	0.0212445	0.0212225	0.0212219	0.0212426	0.0212843	0.0213468	0.0214301	0.0215336	0.0216571	0.0218001	0.0219622	0.0221429	0.0223418	0.0225582	0.0227916	0.0230414	0.0233071	0.0235881	0.0238838	0.0241935	0.0245168	0.0248531	0.0252017	0.0255622	0.0259341	0.0263167
		-1.89201	0.0280014	0.0276273	0.0272658	0.0269173	0.0265822	0.0262609	0.0259539	0.0256616	0.0253843	0.0251226	0.0248767	0.0246471	0.0244341	0.0242381	0.0240595	0.0238984	0.0237552	0.0236302	0.0235235	0.0234353	0.0233657	0.0233148	0.0232827	0.0232693	0.0232746	0.0232986	0.0233411	0.0234019	0.0234808	0.0235776	0.0236919	0.0238236	0.0239721	0.0241372	0.0243185	0.0245156	0.0247279	0.0249552	0.0251968	0.0254525	0.0257217	0.0260039	0.0262988	0.0266057	0.0269244	0.0272543	0.0275951
		-1.8664	0.0299349	0.0295859	0.0292488	0.0289238	0.0286114	0.0283118	0.0280254	0.0277525	0.0274934	0.0272484	0.0270178	0.0268019	0.026601	0.0264154	0.0262451	0.0260906	0.025952	0.0258294	0.0257231	0.0256331	0.0255595	0.0255025	0.025462	0.025438	0.0254306	0.0254397	0.0254651	0.0255069	0.0255647	0.0256386	0.0257282	0.0258333	0.0259538	0.0260892	0.0262395	0.0264041	0.026583	0.0267756	0.0269816	0.0272008	0.0274327	0.0276771	0.0279334	0.0282015	0.0284808	0.0287711	0.0290719
		-1.84078	0.0319227	0.031596	0.0312804	0.0309762	0.0306837	0.030403	0.0301346	0.0298785	0.029635	0.0294045	0.029187	0.0289829	0.0287923	0.0286153	0.0284523	0.0283034	0.0281686	0.0280481	0.0279422	0.0278507	0.0277738	0.0277117	0.0276642	0.0276314	0.0276133	0.0276098	0.0276209	0.0276466	0.0276867	0.027741	0.0278096	0.0278921	0.0279884	0.0280984	0.0282218	0.0283584	0.0285079	0.0286702	0.0288449	0.0290318	0.0292306	0.0294411	0.0296629	0.0298958	0.0301394	0.0303936	0.0306579
		-1.81517	0.0339025	0.0335951	0.0332981	0.0330118	0.0327363	0.0324718	0.0322186	0.0319767	0.0317465	0.0315281	0.0313216	0.0311272	0.0309451	0.0307754	0.0306183	0.0304738	0.0303421	0.0302233	0.0301174	0.0300246	0.0299448	0.0298782	0.0298247	0.0297844	0.0297572	0.0297431	0.0297421	0.0297541	0.0297791	0.029817	0.0298676	0.0299308	0.0300066	0.0300948	0.0301951	0.0303075	0.0304318	0.0305678	0.0307153	0.030874	0.0310438	0.0312245	0.0314158	0.0316175	0.0318294	0.0320512	0.0322828
		-1.78956	0.0358291	0.0355382	0.0352571	0.0349859	0.0347248	0.034474	0.0342335	0.0340036	0.0337844	0.033576	0.0333785	0.0331921	0.033017	0.0328531	0.0327006	0.0325596	0.0324302	0.0323125	0.0322065	0.0321122	0.0320298	0.0319591	0.0319004	0.0318535	0.0318184	0.0317952	0.0317838	0.0317842	0.0317962	0.03182	0.0318552	0.031902	0.0319601	0.0320296	0.0321101	0.0322017	0.0323042	0.0324175	0.0325413	0.0326755	0.0328201	0.0329747	0.0331393	0.0333136	0.0334974	0.0336907	0.0338931
		-1.76395	0.0376701	0.0373932	0.0371255	0.036867	0.036618	0.0363785	0.0361487	0.0359286	0.0357184	0.0355182	0.0353281	0.0351482	0.0349786	0.0348193	0.0346704	0.0345321	0.0344043	0.0342871	0.0341807	0.0340849	0.0339998	0.0339256	0.033862	0.0338093	0.0337673	0.0337361	0.0337157	0.0337059	0.0337068	0.0337182	0.0337403	0.0337728	0.0338157	0.0338689	0.0339324	0.0340059	0.0340895	0.034183	0.0342863	0.0343992	0.0345217	0.0346536	0.0347947	0.0349449	0.0351041	0.0352721	0.0354488
		-1.73833	0.0394019	0.0391368	0.0388803	0.0386325	0.0383935	0.0381634	0.0379424	0.0377304	0.0375276	0.0373341	0.0371499	0.0369751	0.0368098	0.0366541	0.0365079	0.0363715	0.0362447	0.0361277	0.0360204	0.035923	0.0358354	0.0357577	0.0356898	0.0356318	0.0355836	0.0355453	0.0355168	0.0354981	0.0354891	0.0354899	0.0355003	0.0355204	0.03555	0.0355891	0.0356376	0.0356955	0.0357626	0.0358388	0.0359242	0.0360184	0.0361216	0.0362335	0.036354	0.036483	0.0366205	0.0367662	0.03692
		-1.71272	0.0410076	0.0407524	0.0405052	0.0402663	0.0400357	0.0398134	0.0395995	0.0393941	0.0391973	0.0390091	0.0388296	0.0386588	0.0384969	0.0383438	0.0381996	0.0380643	0.0379381	0.0378208	0.0377125	0.0376133	0.0375232	0.0374421	0.0373702	0.0373073	0.0372535	0.0372087	0.037173	0.0371463	0.0371286	0.0371199	0.0371201	0.0371292	0.037147	0.0371737	0.0372091	0.0372531	0.0373057	0.0373667	0.0374363	0.0375141	0.0376002	0.0376945	0.0377968	0.0379071	0.0380253	0.0381512	0.0382849
		-1.68711	0.0424753	0.0422283	0.041989	0.0417573	0.0415335	0.0413176	0.0411095	0.0409094	0.0407174	0.0405334	0.0403576	0.0401899	0.0400304	0.0398792	0.0397363	0.0396017	0.0394754	0.0393575	0.039248	0.0391469	0.0390542	0.0389699	0.0388941	0.0388266	0.0387676	0.038717	0.0386747	0.0386408	0.0386152	0.038598	0.038589	0.0385882	0.0385957	0.0386113	0.0386349	0.0386667	0.0387064	0.038754	0.0388095	0.0388727	0.0389437	0.0390223	0.0391085	0.0392022	0.0393032	0.0394116	0.0395272
		-1.6615	0.0437967	0.0435565	0.0433235	0.0430979	0.0428796	0.0426688	0.0424654	0.0422695	0.0420812	0.0419005	0.0417274	0.041562	0.0414043	0.0412543	0.0411121	0.0409777	0.040851	0.0407322	0.0406212	0.0405181	0.0404228	0.0403353	0.0402557	0.0401839	0.04012	0.0400639	0.0400156	0.0399751	0.0399424	0.0399174	0.0399001	0.0398905	0.0398885	0.0398942	0.0399074	0.0399281	0.0399563	0.0399918	0.0400348	0.040085	0.0401425	0.0402071	0.0402789	0.0403576	0.0404434	0.040536	0.0406355
		-1.63588	0.0449662	0.0447315	0.0445038	0.044283	0.0440692	0.0438624	0.0436627	0.0434701	0.0432846	0.0431063	0.0429353	0.0427714	0.0426148	0.0424655	0.0423235	0.0421888	0.0420614	0.0419414	0.0418287	0.0417234	0.0416254	0.0415348	0.0414516	0.0413757	0.0413071	0.0412459	0.041192	0.0411454	0.041106	0.041074	0.0410491	0.0410314	0.0410209	0.0410175	0.0410213	0.041032	0.0410498	0.0410745	0.0411062	0.0411447	0.04119	0.041242	0.0413008	0.0413662	0.0414382	0.0415167	0.0416016
		-1.61027	0.0459806	0.0457504	0.0455268	0.0453098	0.0450994	0.0448958	0.0446989	0.0445088	0.0443254	0.0441488	0.0439791	0.0438162	0.0436602	0.043511	0.0433688	0.0432334	0.043105	0.0429835	0.042869	0.0427614	0.0426607	0.042567	0.0424801	0.0424003	0.0423273	0.0422612	0.042202	0.0421497	0.0421042	0.0420655	0.0420337	0.0420086	0.0419903	0.0419787	0.0419737	0.0419754	0.0419838	0.0419986	0.04202	0.0420479	0.0420822	0.0421229	0.0421699	0.0422232	0.0422827	0.0423484	0.0424202
		-1.58466	0.0468383	0.0466116	0.0463912	0.0461771	0.0459694	0.0457682	0.0455733	0.0453849	0.0452029	0.0450274	0.0448584	0.044696	0.04454	0.0443906	0.0442478	0.0441115	0.0439817	0.0438586	0.043742	0.0436319	0.0435285	0.0434316	0.0433413	0.0432575	0.0431803	0.0431095	0.0430453	0.0429876	0.0429364	0.0428916	0.0428533	0.0428213	0.0427958	0.0427766	0.0427637	0.0427571	0.0427567	0.0427626	0.0427746	0.0427928	0.042817	0.0428473	0.0428836	0.0429259	0.0429741	0.0430282	0.043088
		-1.55905	0.0475391	0.0473151	0.0470971	0.0468852	0.0466795	0.0464798	0.0462863	0.046099	0.0459178	0.0457429	0.0455741	0.0454116	0.0452553	0.0451053	0.0449615	0.0448239	0.0446926	0.0445676	0.0444488	0.0443362	0.0442299	0.0441299	0.044036	0.0439485	0.0438671	0.0437919	0.0437229	0.0436601	0.0436034	0.0435529	0.0435084	0.0434701	0.0434378	0.0434115	0.0433913	0.043377	0.0433686	0.0433662	0.0433696	0.0433789	0.043394	0.0434148	0.0434413	0.0434735	0.0435114	0.0435548	0.0436038
		-1.53343	0.0480843	0.0478622	0.0476459	0.0474355	0.047231	0.0470323	0.0468396	0.0466528	0.0464719	0.046297	0.0461281	0.0459651	0.0458081	0.045657	0.0455119	0.0453729	0.0452397	0.0451126	0.0449915	0.0448763	0.0447671	0.0446639	0.0445666	0.0444752	0.0443898	0.0443103	0.0442367	0.044169	0.0441072	0.0440512	0.044001	0.0439566	0.043918	0.0438852	0.043858	0.0438366	0.0438209	0.0438107	0.0438062	0.0438072	0.0438138	0.0438259	0.0438434	0.0438664	0.0438947	0.0439284	0.0439673
		-1.50782	0.0484759	0.048255	0.0480398	0.0478303	0.0476264	0.0474282	0.0472357	0.047049	0.0468679	0.0466926	0.046523	0.0463592	0.0462011	0.0460487	0.0459021	0.0457613	0.0456261	0.0454968	0.0453731	0.0452552	0.0451431	0.0450366	0.0449358	0.0448408	0.0447514	0.0446677	0.0445897	0.0445172	0.0444504	0.0443892	0.0443336	0.0442835	0.044239	0.0442	0.0441664	0.0441383	0.0441156	0.0440983	0.0440864	0.0440798	0.0440785	0.0440825	0.0440917	0.0441061	0.0441257	0.0441503	0.0441801
		-1.48221	0.048717	0.0484968	0.0482821	0.0480728	0.0478691	0.0476708	0.0474781	0.0472909	0.0471093	0.0469332	0.0467626	0.0465976	0.0464381	0.0462841	0.0461357	0.0459929	0.0458556	0.0457238	0.0455975	0.0454768	0.0453616	0.0452518	0.0451476	0.0450489	0.0449556	0.0448678	0.0447854	0.0447084	0.0446368	0.0445707	0.0445098	0.0444543	0.0444042	0.0443593	0.0443197	0.0442853	0.0442561	0.0442321	0.0442133	0.0441996	0.044191	0.0441874	0.0441889	0.0441954	0.0442068	0.0442231	0.0442444
		-1.45659	0.0488115	0.0485914	0.0483766	0.0481672	0.0479631	0.0477643	0.0475709	0.0473829	0.0472003	0.047023	0.0468511	0.0466845	0.0465234	0.0463676	0.0462172	0.0460721	0.0459324	0.0457981	0.0456691	0.0455454	0.0454271	0.0453141	0.0452064	0.0451039	0.0450068	0.0449149	0.0448283	0.0447469	0.0446707	0.0445998	0.0445339	0.0444733	0.0444177	0.0443673	0.0443219	0.0442816	0.0442463	0.044216	0.0441907	0.0441703	0.0441549	0.0441443	0.0441386	0.0441376	0.0441415	0.0441501	0.0441635
		-1.43098	0.048764	0.0485435	0.0483282	0.0481181	0.0479132	0.0477135	0.047519	0.0473298	0.0471458	0.046967	0.0467935	0.0466252	0.0464621	0.0463042	0.0461515	0.0460041	0.0458618	0.0457248	0.0455929	0.0454663	0.0453447	0.0452284	0.0451172	0.0450111	0.0449101	0.0448143	0.0447235	0.0446378	0.0445571	0.0444815	0.0444109	0.0443452	0.0442846	0.0442288	0.044178	0.0441321	0.044091	0.0440547	0.0440233	0.0439967	0.0439748	0.0439576	0.0439451	0.0439373	0.0439341	0.0439355	0.0439415
		-1.40537	0.0485797	0.0483583	0.0481421	0.0479309	0.0477248	0.0475238	0.0473279	0.0471372	0.0469515	0.0467709	0.0465954	0.0464251	0.0462598	0.0460996	0.0459445	0.0457945	0.0456495	0.0455096	0.0453748	0.045245	0.0451203	0.0450005	0.0448858	0.0447761	0.0446713	0.0445715	0.0444766	0.0443867	0.0443017	0.0442215	0.0441463	0.0440758	0.0440102	0.0439494	0.0438934	0.0438421	0.0437955	0.0437536	0.0437164	0.0436838	0.0436559	0.0436325	0.0436137	0.0435994	0.0435896	0.0435843	0.0435834
		-1.37976	0.0482645	0.0480419	0.0478242	0.0476116	0.047404	0.0472013	0.0470037	0.046811	0.0466234	0.0464407	0.0462631	0.0460904	0.0459227	0.04576	0.0456023	0.0454495	0.0453017	0.0451589	0.045021	0.044888	0.0447599	0.0446368	0.0445185	0.0444051	0.0442965	0.0441928	0.0440939	0.0439998	0.0439106	0.043826	0.0437462	0.0436712	0.0436008	0.0435351	0.0434741	0.0434177	0.0433659	0.0433186	0.0432759	0.0432378	0.0432041	0.0431749	0.0431501	0.0431297	0.0431137	0.0431021	0.0430948
		-1.35414	0.0478249	0.0476006	0.0473813	0.0471668	0.0469572	0.0467526	0.0465529	0.0463581	0.0461682	0.0459832	0.0458031	0.0456279	0.0454576	0.0452922	0.0451317	0.044976	0.0448253	0.0446793	0.0445382	0.044402	0.0442705	0.0441439	0.044022	0.043905	0.0437926	0.043685	0.0435822	0.043484	0.0433905	0.0433017	0.0432176	0.043138	0.043063	0.0429927	0.0429268	0.0428655	0.0428087	0.0427563	0.0427084	0.0426649	0.0426258	0.0425911	0.0425607	0.0425346	0.0425128	0.0424952	0.0424818
		-1.32853	0.0472679	0.0470416	0.0468201	0.0466035	0.0463918	0.0461848	0.0459827	0.0457855	0.0455931	0.0454055	0.0452228	0.0450449	0.0448718	0.0447035	0.04454	0.0443813	0.0442274	0.0440783	0.0439339	0.0437943	0.0436594	0.0435292	0.0434038	0.043283	0.0431669	0.0430555	0.0429487	0.0428465	0.0427489	0.0426559	0.0425675	0.0424836	0.0424041	0.0423292	0.0422588	0.0421927	0.0421311	0.0420739	0.042021	0.0419725	0.0419282	0.0418882	0.0418525	0.041821	0.0417937	0.0417705	0.0417515
		-1.30292	0.046601	0.0463723	0.0461485	0.0459294	0.0457151	0.0455056	0.0453009	0.045101	0.0449058	0.0447154	0.0445298	0.044349	0.0441729	0.0440016	0.043835	0.0436731	0.043516	0.0433636	0.0432158	0.0430728	0.0429344	0.0428007	0.0426716	0.0425471	0.0424273	0.042312	0.0422013	0.0420951	0.0419935	0.0418964	0.0418038	0.0417156	0.0416319	0.0415526	0.0414776	0.0414071	0.0413409	0.041279	0.0412213	0.041168	0.0411188	0.0410739	0.0410331	0.0409965	0.040964	0.0409356	0.0409112
		-1.27731	0.0458321	0.0456008	0.0453743	0.0451525	0.0449354	0.0447231	0.0445155	0.0443126	0.0441145	0.0439211	0.0437325	0.0435485	0.0433693	0.0431947	0.0430249	0.0428597	0.0426992	0.0425434	0.0423922	0.0422457	0.0421037	0.0419664	0.0418337	0.0417055	0.0415819	0.0414628	0.0413483	0.0412382	0.0411326	0.0410314	0.0409347	0.0408424	0.0407545	0.0406709	0.0405917	0.0405168	0.0404461	0.0403798	0.0403176	0.0402596	0.0402059	0.0401562	0.0401107	0.0400692	0.0400318	0.0399985	0.0399691
		-1.25169	0.0449698	0.0447356	0.044506	0.0442812	0.0440611	0.0438457	0.0436351	0.0434291	0.0432278	0.0430312	0.0428393	0.0426521	0.0424695	0.0422917	0.0421184	0.0419499	0.0417859	0.0416266	0.0414719	0.0413218	0.0411762	0.0410353	0.0408989	0.040767	0.0406396	0.0405167	0.0403983	0.0402844	0.0401749	0.0400698	0.0399691	0.0398728	0.0397808	0.0396931	0.0396097	0.0395306	0.0394557	0.039385	0.0393185	0.0392562	0.039198	0.0391438	0.0390938	0.0390478	0.0390058	0.0389677	0.0389337
		-1.22608	0.0440229	0.0437855	0.0435527	0.0433247	0.0431013	0.0428827	0.0426687	0.0424594	0.0422547	0.0420547	0.0418594	0.0416688	0.0414828	0.0413015	0.0411247	0.0409526	0.0407852	0.0406223	0.040464	0.0403102	0.0401611	0.0400164	0.0398763	0.0397407	0.0396096	0.039483	0.0393608	0.039243	0.0391297	0.0390207	0.0389161	0.0388159	0.0387199	0.0386282	0.0385408	0.0384576	0.0383787	0.0383039	0.0382333	0.0381667	0.0381043	0.038046	0.0379916	0.0379413	0.037895	0.0378526	0.0378141
		-1.20047	0.0430007	0.0427599	0.0425237	0.0422922	0.0420654	0.0418432	0.0416257	0.0414129	0.0412047	0.0410012	0.0408024	0.0406082	0.0404186	0.0402337	0.0400534	0.0398777	0.0397066	0.03954	0.0393781	0.0392207	0.0390679	0.0389196	0.0387758	0.0386365	0.0385016	0.0383713	0.0382453	0.0381238	0.0380067	0.0378939	0.0377855	0.0376814	0.0375816	0.0374861	0.0373948	0.0373077	0.0372248	0.0371461	0.0370715	0.0370011	0.0369347	0.0368723	0.0368139	0.0367596	0.0367092	0.0366627	0.03662
		-1.17486	0.0419129	0.0416684	0.0414286	0.0411935	0.040963	0.0407372	0.0405161	0.0402996	0.0400877	0.0398806	0.0396781	0.0394802	0.0392869	0.0390983	0.0389143	0.0387349	0.0385601	0.0383899	0.0382243	0.0380632	0.0379067	0.0377547	0.0376072	0.0374642	0.0373257	0.0371916	0.037062	0.0369368	0.0368159	0.0366995	0.0365873	0.0364795	0.036376	0.0362768	0.0361818	0.036091	0.0360044	0.0359219	0.0358436	0.0357693	0.0356992	0.035633	0.0355709	0.0355127	0.0354585	0.0354082	0.0353617
		-1.14924	0.0407695	0.0405212	0.0402776	0.0400387	0.0398044	0.0395748	0.0393498	0.0391296	0.0389139	0.038703	0.0384967	0.038295	0.038098	0.0379057	0.0377179	0.0375348	0.0373563	0.0371824	0.037013	0.0368482	0.036688	0.0365323	0.0363812	0.0362345	0.0360923	0.0359546	0.0358214	0.0356925	0.0355681	0.035448	0.0353323	0.0352209	0.0351138	0.035011	0.0349124	0.0348181	0.0347279	0.0346419	0.03456	0.0344822	0.0344085	0.0343389	0.0342732	0.0342115	0.0341537	0.0340999	0.0340499
		-1.12363	0.0395808	0.0393286	0.039081	0.0388381	0.0385999	0.0383664	0.0381375	0.0379134	0.0376939	0.0374791	0.0372689	0.0370634	0.0368626	0.0366664	0.0364749	0.036288	0.0361057	0.0359281	0.035755	0.0355866	0.0354227	0.0352633	0.0351085	0.0349583	0.0348125	0.0346712	0.0345344	0.034402	0.0342741	0.0341505	0.0340313	0.0339165	0.033806	0.0336998	0.0335978	0.0335001	0.0334066	0.0333172	0.033232	0.0331509	0.0330739	0.033001	0.0329321	0.0328671	0.0328061	0.032749	0.0326958
		-1.09802	0.0383574	0.0381011	0.0378495	0.0376026	0.0373603	0.0371228	0.03689	0.0366618	0.0364384	0.0362197	0.0360056	0.0357963	0.0355916	0.0353916	0.0351963	0.0350056	0.0348196	0.0346382	0.0344615	0.0342894	0.0341218	0.0339589	0.0338005	0.0336467	0.0334975	0.0333527	0.0332125	0.0330767	0.0329454	0.0328185	0.032696	0.0325778	0.0324641	0.0323546	0.0322495	0.0321486	0.0320519	0.0319595	0.0318712	0.0317871	0.0317071	0.0316311	0.0315592	0.0314913	0.0314274	0.0313674	0.0313112
		-1.07241	0.03711	0.0368496	0.0365939	0.0363429	0.0360966	0.035855	0.0356182	0.035386	0.0351586	0.034936	0.034718	0.0345048	0.0342963	0.0340925	0.0338934	0.033699	0.0335092	0.0333242	0.0331438	0.0329681	0.0327971	0.0326306	0.0324688	0.0323116	0.0321589	0.0320108	0.0318673	0.0317282	0.0315937	0.0314636	0.031338	0.0312168	0.0311	0.0309875	0.0308794	0.0307756	0.0306761	0.0305808	0.0304897	0.0304028	0.0303201	0.0302414	0.0301669	0.0300963	0.0300298	0.0299672	0.0299086
		-1.04679	0.0358495	0.035585	0.0353252	0.0350701	0.0348197	0.0345741	0.0343333	0.0340972	0.0338658	0.0336393	0.0334174	0.0332004	0.0329881	0.0327805	0.0325777	0.0323797	0.0321863	0.0319977	0.0318138	0.0316346	0.0314601	0.0312903	0.0311252	0.0309647	0.0308088	0.0306575	0.0305108	0.0303687	0.0302312	0.0300982	0.0299696	0.0298456	0.029726	0.0296108	0.0295	0.0293936	0.0292914	0.0291936	0.0291001	0.0290107	0.0289256	0.0288446	0.0287677	0.0286949	0.0286262	0.0285614	0.0285007
		-1.02118	0.0345869	0.0343183	0.0340544	0.0337953	0.0335409	0.0332913	0.0330466	0.0328066	0.0325714	0.032341	0.0321154	0.0318946	0.0316786	0.0314674	0.031261	0.0310594	0.0308626	0.0306706	0.0304833	0.0303008	0.0301231	0.02995	0.0297818	0.0296182	0.0294593	0.0293051	0.0291555	0.0290106	0.0288703	0.0287346	0.0286034	0.0284768	0.0283547	0.0282371	0.0281239	0.0280152	0.0279108	0.0278108	0.0277151	0.0276237	0.0275366	0.0274537	0.0273749	0.0273003	0.0272298	0.0271633	0.0271008
		-0.995568	0.033333	0.0330604	0.0327925	0.0325295	0.0322712	0.0320178	0.0317692	0.0315255	0.0312866	0.0310525	0.0308233	0.030599	0.0303795	0.0301648	0.029955	0.0297501	0.02955	0.0293547	0.0291643	0.0289787	0.028798	0.028622	0.0284508	0.0282845	0.0281228	0.027966	0.0278138	0.0276664	0.0275236	0.0273855	0.0272521	0.0271233	0.026999	0.0268794	0.0267642	0.0266535	0.0265474	0.0264456	0.0263482	0.0262552	0.0261665	0.0260821	0.0260019	0.025926	0.0258541	0.0257865	0.0257228
		-0.969955	0.0320983	0.0318219	0.0315503	0.0312835	0.0310216	0.0307646	0.0305124	0.0302651	0.0300227	0.0297852	0.0295526	0.0293249	0.0291022	0.0288843	0.0286714	0.0284634	0.0282603	0.0280621	0.0278688	0.0276804	0.027497	0.0273184	0.0271446	0.0269758	0.0268118	0.0266526	0.0264982	0.0263487	0.0262039	0.0260638	0.0259285	0.0257979	0.025672	0.0255507	0.025434	0.0253219	0.0252144	0.0251113	0.0250128	0.0249187	0.024829	0.0247436	0.0246626	0.0245858	0.0245133	0.024445	0.0243808
		-0.944342	0.0308932	0.0306132	0.0303381	0.0300679	0.0298026	0.0295422	0.0292867	0.0290362	0.0287906	0.02855	0.0283143	0.0280836	0.0278579	0.0276372	0.0274215	0.0272107	0.027005	0.0268043	0.0266085	0.0264177	0.0262319	0.0260511	0.0258753	0.0257044	0.0255384	0.0253774	0.0252213	0.0250701	0.0249237	0.0247822	0.0246455	0.0245136	0.0243865	0.0242641	0.0241465	0.0240335	0.0239252	0.0238215	0.0237224	0.0236277	0.0235376	0.023452	0.0233707	0.0232938	0.0232213	0.023153	0.0230889
		-0.91873	0.0297271	0.029444	0.0291657	0.0288925	0.0286241	0.0283607	0.0281024	0.027849	0.0276006	0.0273572	0.0271189	0.0268857	0.0266574	0.0264343	0.0262162	0.0260032	0.0257953	0.0255925	0.0253947	0.025202	0.0250144	0.0248319	0.0246545	0.024482	0.0243147	0.0241523	0.023995	0.0238427	0.0236954	0.023553	0.0234156	0.023283	0.0231554	0.0230326	0.0229146	0.0228014	0.022693	0.0225893	0.0224903	0.0223959	0.0223061	0.0222209	0.0221402	0.0220639	0.021992	0.0219246	0.0218614
		-0.893117	0.0286089	0.0283231	0.0280422	0.0277663	0.0274954	0.0272295	0.0269687	0.026713	0.0264623	0.0262167	0.0259763	0.0257409	0.0255107	0.0252857	0.0250658	0.0248511	0.0246416	0.0244372	0.0242381	0.0240441	0.0238553	0.0236716	0.0234932	0.0233199	0.0231518	0.0229888	0.022831	0.0226783	0.0225306	0.0223881	0.0222506	0.0221182	0.0219907	0.0218683	0.0217507	0.0216381	0.0215304	0.0214275	0.0213294	0.021236	0.0211474	0.0210634	0.0209841	0.0209093	0.020839	0.0207732	0.0207118
		-0.867505	0.0275464	0.0272583	0.0269753	0.0266974	0.0264245	0.0261567	0.0258941	0.0256365	0.0253842	0.025137	0.024895	0.0246582	0.0244267	0.0242004	0.0239794	0.0237636	0.0235532	0.023348	0.0231481	0.0229535	0.0227642	0.0225802	0.0224015	0.0222281	0.02206	0.0218971	0.0217396	0.0215872	0.0214401	0.0212983	0.0211616	0.0210301	0.0209037	0.0207824	0.0206662	0.020555	0.0204489	0.0203477	0.0202515	0.0201601	0.0200735	0.0199918	0.0199148	0.0198424	0.0197747	0.0197116	0.0196529
		-0.841892	0.0265459	0.0262563	0.0259718	0.0256925	0.0254182	0.0251492	0.0248854	0.0246268	0.0243734	0.0241253	0.0238825	0.023645	0.0234129	0.0231861	0.0229646	0.0227486	0.022538	0.0223327	0.0221329	0.0219385	0.0217496	0.021566	0.0213879	0.0212153	0.021048	0.0208862	0.0207298	0.0205788	0.0204331	0.0202928	0.0201579	0.0200282	0.0199039	0.0197847	0.0196709	0.0195622	0.0194586	0.0193602	0.0192668	0.0191784	0.019095	0.0190165	0.0189428	0.0188739	0.0188098	0.0187504	0.0186956
		-0.816279	0.0256123	0.0253219	0.0250366	0.0247566	0.0244817	0.0242122	0.0239479	0.023689	0.0234353	0.0231871	0.0229443	0.0227069	0.0224749	0.0222485	0.0220275	0.021812	0.0216021	0.0213977	0.0211988	0.0210055	0.0208178	0.0206357	0.0204591	0.0202881	0.0201227	0.0199629	0.0198086	0.0196599	0.0195167	0.019379	0.0192468	0.0191201	0.0189988	0.0188829	0.0187724	0.0186672	0.0185674	0.0184727	0.0183833	0.018299	0.0182198	0.0181456	0.0180765	0.0180122	0.0179528	0.0178982	0.0178483
		-0.790667	0.0247488	0.0244583	0.024173	0.023893	0.0236183	0.023349	0.0230851	0.0228266	0.0225736	0.0223261	0.0220841	0.0218476	0.0216167	0.0213914	0.0211718	0.0209578	0.0207495	0.0205468	0.0203499	0.0201587	0.0199732	0.0197934	0.0196194	0.0194511	0.0192886	0.0191318	0.0189807	0.0188353	0.0186956	0.0185616	0.0184333	0.0183105	0.0181934	0.0180819	0.0179758	0.0178753	0.0177802	0.0176905	0.0176061	0.0175271	0.0174532	0.0173845	0.0173209	0.0172624	0.0172088	0.0171601	0.0171163
		-0.765054	0.0239568	0.0236669	0.0233823	0.0231031	0.0228294	0.0225611	0.0222984	0.0220412	0.0217896	0.0215436	0.0213033	0.0210686	0.0208397	0.0206165	0.0203991	0.0201875	0.0199818	0.0197818	0.0195878	0.0193996	0.0192173	0.0190409	0.0188705	0.0187059	0.0185472	0.0183945	0.0182476	0.0181067	0.0179716	0.0178423	0.0177189	0.0176013	0.0174894	0.0173833	0.0172829	0.0171881	0.0170989	0.0170152	0.016937	0.0168642	0.0167968	0.0167347	0.0166778	0.0166261	0.0165794	0.0165376	0.0165008
		-0.739442	0.0232358	0.0229472	0.0226641	0.0223865	0.0221145	0.021848	0.0215872	0.0213321	0.0210827	0.0208391	0.0206012	0.0203693	0.0201431	0.0199229	0.0197087	0.0195004	0.0192981	0.0191018	0.0189115	0.0187274	0.0185492	0.0183772	0.0182112	0.0180514	0.0178976	0.0177499	0.0176083	0.0174728	0.0173433	0.0172199	0.0171024	0.0169909	0.0168854	0.0167857	0.0166919	0.0166038	0.0165215	0.0164449	0.0163739	0.0163085	0.0162485	0.016194	0.0161447	0.0161007	0.0160618	0.016028	0.0159992
		-0.713829	0.022584	0.0222974	0.0220164	0.021741	0.0214713	0.0212074	0.0209493	0.0206969	0.0204505	0.02021	0.0199754	0.0197468	0.0195243	0.0193079	0.0190976	0.0188934	0.0186954	0.0185036	0.018318	0.0181387	0.0179656	0.0177988	0.0176382	0.017484	0.017336	0.0171943	0.0170589	0.0169297	0.0168067	0.01669	0.0165794	0.0164749	0.0163766	0.0162843	0.016198	0.0161176	0.0160431	0.0159744	0.0159115	0.0158542	0.0158025	0.0157563	0.0157155	0.01568	0.0156498	0.0156246	0.0156045
		-0.688216	0.0219982	0.0217141	0.0214357	0.0211632	0.0208965	0.0206356	0.0203807	0.0201318	0.019889	0.0196522	0.0194215	0.0191971	0.0189788	0.0187668	0.0185611	0.0183618	0.0181688	0.0179822	0.017802	0.0176282	0.0174609	0.0173001	0.0171457	0.0169978	0.0168564	0.0167214	0.0165929	0.0164708	0.0163551	0.0162458	0.0161428	0.0160462	0.0159558	0.0158715	0.0157935	0.0157215	0.0156555	0.0155954	0.0155411	0.0154927	0.0154499	0.0154127	0.0153809	0.0153545	0.0153334	0.0153175	0.0153066
		-0.662604	0.0214741	0.021193	0.0209178	0.0206485	0.0203852	0.020128	0.0198768	0.0196318	0.019393	0.0191605	0.0189342	0.0187144	0.0185009	0.0182939	0.0180934	0.0178994	0.0177119	0.0175311	0.0173568	0.0171892	0.0170282	0.0168739	0.0167263	0.0165853	0.016451	0.0163233	0.0162022	0.0160878	0.01598	0.0158786	0.0157838	0.0156955	0.0156135	0.0155379	0.0154685	0.0154053	0.0153483	0.0152972	0.0152521	0.0152129	0.0151794	0.0151515	0.0151291	0.0151122	0.0151006	0.0150941	0.0150927
		-0.636991	0.0210073	0.0207295	0.0204577	0.020192	0.0199324	0.019679	0.0194319	0.0191911	0.0189567	0.0187288	0.0185073	0.0182924	0.0180841	0.0178824	0.0176874	0.0174991	0.0173176	0.0171428	0.0169749	0.0168138	0.0166595	0.0165121	0.0163715	0.0162378	0.0161109	0.0159909	0.0158777	0.0157712	0.0156715	0.0155785	0.0154921	0.0154124	0.0153391	0.0152723	0.0152119	0.0151578	0.0151099	0.0150681	0.0150323	0.0150024	0.0149783	0.0149599	0.0149471	0.0149397	0.0149375	0.0149406	0.0149487
		-0.611378	0.0205929	0.0203185	0.0200502	0.0197882	0.0195325	0.0192832	0.0190403	0.0188039	0.0185741	0.0183509	0.0181344	0.0179246	0.0177216	0.0175254	0.0173361	0.0171537	0.0169782	0.0168097	0.0166483	0.0164938	0.0163464	0.016206	0.0160726	0.0159463	0.015827	0.0157148	0.0156094	0.0155111	0.0154196	0.0153349	0.0152571	0.0151859	0.0151214	0.0150635	0.0150121	0.014967	0.0149282	0.0148956	0.0148691	0.0148485	0.0148337	0.0148247	0.0148212	0.0148231	0.0148304	0.0148428	0.0148602
		-0.585766	0.0202261	0.0199551	0.0196905	0.0194322	0.0191804	0.0189351	0.0186965	0.0184645	0.0182392	0.0180207	0.0178091	0.0176044	0.0174067	0.017216	0.0170324	0.0168558	0.0166864	0.0165241	0.0163691	0.0162212	0.0160806	0.0159472	0.015821	0.015702	0.0155901	0.0154855	0.015388	0.0152975	0.0152141	0.0151377	0.0150682	0.0150055	0.0149496	0.0149003	0.0148576	0.0148213	0.0147914	0.0147677	0.0147502	0.0147386	0.0147329	0.0147329	0.0147384	0.0147494	0.0147657	0.0147871	0.0148136
		-0.560153	0.0199028	0.0196351	0.0193739	0.0191192	0.0188711	0.0186298	0.0183952	0.0181674	0.0179466	0.0177327	0.0175258	0.017326	0.0171334	0.016948	0.0167698	0.0165989	0.0164353	0.016279	0.0161301	0.0159886	0.0158545	0.0157278	0.0156084	0.0154964	0.0153918	0.0152945	0.0152044	0.0151216	0.0150459	0.0149774	0.0149158	0.0148612	0.0148134	0.0147724	0.014738	0.0147102	0.0146887	0.0146735	0.0146645	0.0146615	0.0146643	0.0146729	0.014687	0.0147065	0.0147314	0.0147613	0.0147962
		-0.534541	0.0196192	0.0193546	0.0190965	0.0188452	0.0186006	0.0183629	0.018132	0.0179082	0.0176914	0.0174818	0.0172794	0.0170842	0.0168963	0.0167158	0.0165427	0.016377	0.0162188	0.0160682	0.015925	0.0157895	0.0156614	0.0155409	0.015428	0.0153226	0.0152246	0.0151342	0.0150511	0.0149754	0.0149069	0.0148457	0.0147915	0.0147444	0.0147043	0.0146709	0.0146443	0.0146242	0.0146106	0.0146033	0.0146022	0.0146071	0.0146179	0.0146344	0.0146565	0.014684	0.0147168	0.0147546	0.0147974
		-0.508928	0.0193725	0.0191105	0.0188553	0.0186069	0.0183654	0.0181309	0.0179034	0.0176831	0.01747	0.0172642	0.0170657	0.0168746	0.016691	0.0165149	0.0163463	0.0161854	0.0160321	0.0158865	0.0157486	0.0156183	0.0154958	0.015381	0.0152738	0.0151744	0.0150825	0.0149982	0.0149214	0.0148521	0.0147902	0.0147356	0.0146883	0.014648	0.0146147	0.0145884	0.0145688	0.0145558	0.0145493	0.0145492	0.0145553	0.0145675	0.0145855	0.0146093	0.0146386	0.0146733	0.0147133	0.0147584	0.0148083
		-0.483315	0.0191603	0.0189006	0.0186478	0.0184019	0.018163	0.0179312	0.0177066	0.0174893	0.0172792	0.0170766	0.0168815	0.016694	0.016514	0.0163417	0.0161771	0.0160203	0.0158712	0.01573	0.0155966	0.015471	0.0153533	0.0152434	0.0151413	0.015047	0.0149604	0.0148816	0.0148104	0.0147467	0.0146906	0.0146418	0.0146004	0.0145662	0.014539	0.0145188	0.0145054	0.0144988	0.0144986	0.0145049	0.0145174	0.014536	0.0145605	0.0145907	0.0146265	0.0146677	0.0147142	0.0147657	0.0148221
		-0.457703	0.0189811	0.0187232	0.0184722	0.0182283	0.0179915	0.0177618	0.0175395	0.0173245	0.017117	0.016917	0.0167247	0.0165399	0.016363	0.0161938	0.0160324	0.0158789	0.0157333	0.0155957	0.015466	0.0153443	0.0152306	0.0151248	0.0150269	0.014937	0.0148549	0.0147806	0.0147141	0.0146552	0.0146039	0.0145601	0.0145238	0.0144947	0.0144727	0.0144578	0.0144498	0.0144485	0.0144538	0.0144656	0.0144836	0.0145078	0.0145378	0.0145737	0.0146151	0.014662	0.0147141	0.0147713	0.0148334
		-0.43209	0.0188339	0.0185772	0.0183276	0.018085	0.0178496	0.0176215	0.0174008	0.0171876	0.0169819	0.0167838	0.0165935	0.0164109	0.0162361	0.0160692	0.0159103	0.0157593	0.0156164	0.0154815	0.0153547	0.015236	0.0151254	0.0150228	0.0149283	0.0148417	0.0147632	0.0146925	0.0146297	0.0145747	0.0145274	0.0144876	0.0144553	0.0144304	0.0144127	0.0144021	0.0143985	0.0144017	0.0144115	0.0144279	0.0144505	0.0144793	0.0145141	0.0145547	0.014601	0.0146526	0.0147096	0.0147716	0.0148385
		-0.406478	0.018718	0.018462	0.0182131	0.0179713	0.0177367	0.0175095	0.0172898	0.0170776	0.016873	0.0166761	0.016487	0.0163057	0.0161323	0.015967	0.0158096	0.0156604	0.0155192	0.0153862	0.0152614	0.0151447	0.0150363	0.0149359	0.0148438	0.0147597	0.0146837	0.0146157	0.0145556	0.0145035	0.014459	0.0144223	0.0143931	0.0143714	0.014357	0.0143497	0.0143495	0.0143562	0.0143696	0.0143895	0.0144158	0.0144484	0.014487	0.0145314	0.0145815	0.0146371	0.014698	0.0147641	0.0148351
		-0.380865	0.0186332	0.0183772	0.0181284	0.0178867	0.0176523	0.0174254	0.0172059	0.016994	0.0167897	0.0165932	0.0164046	0.0162238	0.0160511	0.0158864	0.0157298	0.0155813	0.015441	0.015309	0.0151852	0.0150696	0.0149623	0.0148633	0.0147725	0.0146899	0.0146154	0.014549	0.0144907	0.0144403	0.0143978	0.014363	0.0143359	0.0143164	0.0143042	0.0142993	0.0143015	0.0143106	0.0143266	0.0143492	0.0143782	0.0144135	0.014455	0.0145023	0.0145554	0.0146141	0.0146781	0.0147473	0.0148215
		-0.355252	0.018579	0.0183225	0.0180732	0.017831	0.0175962	0.0173688	0.0171488	0.0169365	0.0167319	0.016535	0.0163461	0.016165	0.015992	0.0158271	0.0156703	0.0155218	0.0153815	0.0152494	0.0151257	0.0150103	0.0149032	0.0148044	0.014714	0.0146318	0.0145579	0.0144921	0.0144344	0.0143848	0.0143431	0.0143093	0.0142833	0.0142648	0.0142538	0.0142502	0.0142538	0.0142645	0.014282	0.0143062	0.014337	0.0143742	0.0144176	0.0144669	0.0145221	0.0145829	0.0146492	0.0147208	0.0147974
		-0.32964	0.0185555	0.0182979	0.0180475	0.0178042	0.0175683	0.0173397	0.0171186	0.0169052	0.0166994	0.0165015	0.0163114	0.0161292	0.0159552	0.0157892	0.0156314	0.0154818	0.0153406	0.0152076	0.015083	0.0149668	0.0148589	0.0147595	0.0146684	0.0145856	0.0145111	0.0144449	0.0143869	0.014337	0.0142952	0.0142613	0.0142352	0.0142168	0.0142061	0.0142028	0.0142067	0.0142179	0.014236	0.0142609	0.0142925	0.0143306	0.014375	0.0144254	0.0144818	0.014544	0.0146117	0.0146847	0.0147629
		-0.304027	0.0185629	0.0183037	0.0180515	0.0178065	0.0175688	0.0173385	0.0171156	0.0169003	0.0166927	0.0164929	0.0163009	0.0161169	0.015941	0.0157731	0.0156135	0.0154621	0.0153189	0.0151842	0.0150578	0.0149398	0.0148302	0.0147291	0.0146364	0.014552	0.0144761	0.0144084	0.0143491	0.0142979	0.0142549	0.0142199	0.0141928	0.0141735	0.0141619	0.0141579	0.0141613	0.0141719	0.0141897	0.0142144	0.0142459	0.0142839	0.0143284	0.0143791	0.0144358	0.0144984	0.0145667	0.0146404	0.0147195
		-0.278414	0.0186018	0.0183404	0.018086	0.0178388	0.0175987	0.017366	0.0171407	0.0169229	0.0167128	0.0165105	0.0163159	0.0161293	0.0159507	0.0157802	0.0156179	0.0154638	0.015318	0.0151806	0.0150515	0.0149309	0.0148187	0.014715	0.0146197	0.0145329	0.0144545	0.0143845	0.0143228	0.0142694	0.0142242	0.0141871	0.014158	0.0141369	0.0141235	0.0141179	0.0141197	0.0141289	0.0141454	0.0141689	0.0141994	0.0142365	0.0142802	0.0143303	0.0143865	0.0144488	0.0145168	0.0145905	0.0146696
		-0.252802	0.0186736	0.0184096	0.0181526	0.0179025	0.0176596	0.017424	0.0171957	0.0169749	0.0167617	0.0165562	0.0163584	0.0161685	0.0159866	0.0158128	0.0156471	0.0154896	0.0153404	0.0151995	0.015067	0.0149429	0.0148272	0.0147201	0.0146214	0.0145312	0.0144495	0.0143762	0.0143113	0.0142548	0.0142065	0.0141664	0.0141345	0.0141105	0.0140945	0.0140863	0.0140857	0.0140926	0.0141069	0.0141283	0.0141569	0.0141923	0.0142344	0.014283	0.0143379	0.014399	0.0144661	0.014539	0.0146174
		-0.227189	0.0187807	0.0185137	0.0182536	0.0180003	0.0177542	0.0175152	0.0172835	0.0170592	0.0168423	0.0166331	0.0164316	0.0162379	0.0160521	0.0158743	0.0157046	0.0155431	0.0153898	0.0152448	0.0151081	0.0149799	0.0148601	0.0147487	0.0146459	0.0145516	0.0144657	0.0143884	0.0143194	0.0142589	0.0142068	0.0141629	0.0141272	0.0140996	0.0140801	0.0140684	0.0140645	0.0140683	0.0140796	0.0140982	0.014124	0.0141568	0.0141965	0.0142429	0.0142957	0.014355	0.0144203	0.0144916	0.0145687
		-0.201577	0.0189263	0.0186561	0.0183925	0.0181358	0.0178861	0.0176434	0.0174079	0.0171797	0.0169589	0.0167457	0.01654	0.0163421	0.016152	0.0159698	0.0157956	0.0156295	0.0154716	0.0153219	0.0151806	0.0150476	0.014923	0.0148069	0.0146993	0.0146001	0.0145095	0.0144274	0.0143538	0.0142886	0.0142318	0.0141833	0.0141432	0.0141112	0.0140874	0.0140716	0.0140636	0.0140635	0.0140709	0.0140859	0.0141082	0.0141377	0.0141743	0.0142176	0.0142677	0.0143243	0.0143872	0.0144562	0.0145312
		-0.175964	0.0191147	0.018841	0.018574	0.0183136	0.0180602	0.0178137	0.0175742	0.0173419	0.017117	0.0168994	0.0166894	0.0164869	0.0162922	0.0161053	0.0159263	0.0157554	0.0155925	0.0154378	0.0152914	0.0151532	0.0150235	0.0149021	0.0147892	0.0146848	0.0145889	0.0145015	0.0144226	0.0143521	0.0142901	0.0142365	0.0141913	0.0141543	0.0141255	0.0141049	0.0140922	0.0140875	0.0140905	0.0141011	0.0141192	0.0141447	0.0141774	0.014217	0.0142636	0.0143168	0.0143766	0.0144426	0.0145149
		-0.150351	0.019351	0.0190739	0.0188034	0.0185395	0.0182823	0.0180319	0.0177885	0.0175521	0.017323	0.0171011	0.0168865	0.0166795	0.0164801	0.0162884	0.0161046	0.0159286	0.0157606	0.0156007	0.015449	0.0153055	0.0151703	0.0150434	0.014925	0.014815	0.0147134	0.0146204	0.0145358	0.0144597	0.0143921	0.0143329	0.0142821	0.0142396	0.0142054	0.0141793	0.0141614	0.0141514	0.0141494	0.0141551	0.0141684	0.0141892	0.0142174	0.0142528	0.0142951	0.0143444	0.0144003	0.0144628	0.0145316
		-0.124739	0.0196411	0.0193609	0.0190871	0.0188198	0.018559	0.018305	0.0180578	0.0178175	0.0175843	0.0173582	0.0171394	0.0169279	0.0167239	0.0165276	0.0163389	0.016158	0.0159849	0.0158199	0.0156629	0.015514	0.0153733	0.015241	0.0151169	0.0150012	0.0148939	0.014795	0.0147046	0.0146227	0.0145492	0.0144841	0.0144274	0.0143791	0.0143391	0.0143073	0.0142837	0.0142681	0.0142606	0.0142609	0.0142689	0.0142845	0.0143076	0.0143381	0.0143757	0.0144204	0.0144719	0.0145302	0.0145949
		-0.0991262	0.0199914	0.0197084	0.0194316	0.0191613	0.0188974	0.0186401	0.0183895	0.0181456	0.0179087	0.0176788	0.017456	0.0172405	0.0170323	0.0168316	0.0166384	0.0164528	0.016275	0.0161051	0.0159431	0.0157891	0.0156431	0.0155054	0.0153759	0.0152546	0.0151417	0.0150371	0.0149409	0.0148531	0.0147737	0.0147027	0.01464	0.0145858	0.0145398	0.0145021	0.0144725	0.0144511	0.0144377	0.0144322	0.0144346	0.0144447	0.0144623	0.0144874	0.0145198	0.0145594	0.014606	0.0146594	0.0147196
		-0.0735136	0.020408	0.0201228	0.0198437	0.0195709	0.0193044	0.0190443	0.0187909	0.0185441	0.018304	0.0180709	0.0178447	0.0176256	0.0174137	0.0172091	0.017012	0.0168223	0.0166403	0.0164659	0.0162993	0.0161407	0.0159899	0.0158472	0.0157126	0.0155862	0.0154679	0.0153579	0.0152562	0.0151627	0.0150776	0.0150009	0.0149324	0.0148722	0.0148203	0.0147766	0.0147411	0.0147138	0.0146944	0.014683	0.0146795	0.0146837	0.0146956	0.014715	0.0147419	0.0147759	0.0148172	0.0148654	0.0149204
		-0.047901	0.0208968	0.0206101	0.0203293	0.0200547	0.0197864	0.0195243	0.0192687	0.0190196	0.0187772	0.0185415	0.0183126	0.0180907	0.0178759	0.0176682	0.0174678	0.0172747	0.0170891	0.016911	0.0167406	0.0165778	0.0164229	0.0162759	0.0161368	0.0160057	0.0158827	0.0157677	0.0156609	0.0155623	0.0154719	0.0153898	0.0153158	0.01525	0.0151924	0.015143	0.0151017	0.0150684	0.0150432	0.0150259	0.0150165	0.0150148	0.0150208	0.0150343	0.0150553	0.0150836	0.0151192	0.0151617	0.0152112
		-0.0222883	0.0214626	0.0211751	0.0208935	0.020618	0.0203485	0.0200853	0.0198284	0.0195779	0.0193339	0.0190965	0.0188659	0.018642	0.0184251	0.0182151	0.0180123	0.0178167	0.0176283	0.0174473	0.0172738	0.0171079	0.0169496	0.0167989	0.0166561	0.0165211	0.016394	0.0162748	0.0161636	0.0160605	0.0159654	0.0158783	0.0157993	0.0157284	0.0156656	0.0156108	0.015564	0.0155252	0.0154943	0.0154712	0.015456	0.0154485	0.0154486	0.0154563	0.0154714	0.0154938	0.0155235	0.0155602	0.015604
		0.00332426	0.0221086	0.0218212	0.0215397	0.0212641	0.0209945	0.020731	0.0204737	0.0202227	0.0199781	0.01974	0.0195084	0.0192835	0.0190654	0.0188541	0.0186498	0.0184525	0.0182624	0.0180794	0.0179038	0.0177355	0.0175747	0.0174214	0.0172756	0.0171376	0.0170072	0.0168846	0.0167697	0.0166628	0.0165636	0.0164724	0.0163891	0.0163136	0.0162461	0.0161864	0.0161346	0.0160907	0.0160545	0.0160261	0.0160054	0.0159923	0.0159867	0.0159887	0.015998	0.0160145	0.0160383	0.0160692	0.016107
		0.0289369	0.0228362	0.0225498	0.0222692	0.0219945	0.0217257	0.0214628	0.0212061	0.0209555	0.0207112	0.0204733	0.0202418	0.0200169	0.0197985	0.0195869	0.019382	0.0191841	0.018993	0.0188091	0.0186322	0.0184625	0.0183001	0.018145	0.0179972	0.017857	0.0177242	0.017599	0.0174814	0.0173714	0.017269	0.0171743	0.0170874	0.0170081	0.0169365	0.0168726	0.0168164	0.0167679	0.016727	0.0166936	0.0166678	0.0166495	0.0166386	0.0166351	0.0166388	0.0166497	0.0166678	0.0166928	0.0167248
		0.0545495	0.0236447	0.0233602	0.0230815	0.0228084	0.0225413	0.02228	0.0220247	0.0217755	0.0215324	0.0212956	0.021065	0.0208409	0.0206233	0.0204122	0.0202077	0.0200099	0.019819	0.0196348	0.0194576	0.0192874	0.0191243	0.0189683	0.0188195	0.0186779	0.0185435	0.0184166	0.0182969	0.0181847	0.0180799	0.0179826	0.0178927	0.0178103	0.0177354	0.017668	0.017608	0.0175555	0.0175104	0.0174727	0.0174424	0.0174193	0.0174035	0.0173949	0.0173934	0.017399	0.0174115	0.017431	0.0174572
		0.0801621	0.0245313	0.0242495	0.0239733	0.0237028	0.0234381	0.0231792	0.0229261	0.0226791	0.022438	0.0222031	0.0219744	0.0217519	0.0215357	0.021326	0.0211227	0.020926	0.0207359	0.0205525	0.0203758	0.0202059	0.0200428	0.0198867	0.0197376	0.0195954	0.0194604	0.0193324	0.0192116	0.0190979	0.0189914	0.0188922	0.0188001	0.0187153	0.0186378	0.0185675	0.0185044	0.0184485	0.0183999	0.0183584	0.018324	0.0182967	0.0182765	0.0182633	0.0182571	0.0182577	0.0182651	0.0182793	0.0183002
		0.105775	0.025491	0.0252126	0.0249397	0.0246724	0.0244108	0.0241549	0.0239048	0.0236606	0.0234223	0.02319	0.0229637	0.0227436	0.0225297	0.022322	0.0221206	0.0219257	0.0217371	0.0215551	0.0213796	0.0212107	0.0210485	0.0208929	0.0207442	0.0206022	0.0204671	0.0203388	0.0202174	0.020103	0.0199955	0.019895	0.0198015	0.0197149	0.0196354	0.0195628	0.0194973	0.0194387	0.019387	0.0193423	0.0193045	0.0192736	0.0192495	0.0192322	0.0192216	0.0192178	0.0192205	0.0192299	0.0192457
		0.131387	0.0265172	0.0262427	0.0259737	0.0257102	0.0254523	0.0252	0.0249534	0.0247126	0.0244776	0.0242485	0.0240253	0.023808	0.0235969	0.0233918	0.0231929	0.0230003	0.0228139	0.0226338	0.02246	0.0222927	0.0221319	0.0219775	0.0218297	0.0216885	0.0215539	0.0214259	0.0213046	0.02119	0.0210821	0.0209809	0.0208864	0.0207987	0.0207177	0.0206435	0.020576	0.0205153	0.0204612	0.0204139	0.0203732	0.0203391	0.0203117	0.0202908	0.0202764	0.0202685	0.0202671	0.020272	0.0202832
		0.157	0.0276018	0.0273317	0.027067	0.0268077	0.0265539	0.0263057	0.026063	0.025826	0.0255948	0.0253692	0.0251495	0.0249356	0.0247277	0.0245257	0.0243297	0.0241398	0.0239559	0.0237782	0.0236067	0.0234414	0.0232824	0.0231297	0.0229833	0.0228433	0.0227096	0.0225824	0.0224616	0.0223473	0.0222394	0.022138	0.0220432	0.0219548	0.0218729	0.0217975	0.0217286	0.0216662	0.0216102	0.0215607	0.0215176	0.0214809	0.0214506	0.0214266	0.0214089	0.0213975	0.0213923	0.0213932	0.0214003
		0.182613	0.0287357	0.0284703	0.0282102	0.0279554	0.0277061	0.0274622	0.0272238	0.0269909	0.0267637	0.026542	0.0263261	0.0261159	0.0259114	0.0257128	0.02552	0.0253331	0.0251522	0.0249772	0.0248082	0.0246453	0.0244884	0.0243376	0.024193	0.0240545	0.0239222	0.0237961	0.0236762	0.0235625	0.0234551	0.0233539	0.023259	0.0231704	0.023088	0.0230118	0.0229419	0.0228782	0.0228208	0.0227696	0.0227245	0.0226856	0.0226529	0.0226263	0.0226057	0.0225912	0.0225827	0.0225801	0.0225835
		0.208225	0.0299091	0.0296486	0.0293933	0.0291432	0.0288985	0.0286591	0.0284251	0.0281966	0.0279735	0.027756	0.027544	0.0273376	0.0271369	0.0269418	0.0267524	0.0265688	0.0263909	0.0262189	0.0260526	0.0258923	0.0257378	0.0255892	0.0254466	0.0253099	0.0251792	0.0250544	0.0249357	0.024823	0.0247163	0.0246156	0.0245209	0.0244323	0.0243497	0.0242732	0.0242026	0.0241381	0.0240795	0.024027	0.0239803	0.0239397	0.0239049	0.023876	0.023853	0.0238358	0.0238244	0.0238188	0.0238188
		0.233838	0.0311117	0.0308561	0.0306057	0.0303604	0.0301204	0.0298856	0.0296562	0.029432	0.0292133	0.0289999	0.028792	0.0285895	0.0283926	0.0282012	0.0280153	0.027835	0.0276604	0.0274913	0.027328	0.0271703	0.0270183	0.0268721	0.0267316	0.0265968	0.0264679	0.0263447	0.0262273	0.0261158	0.02601	0.02591	0.0258159	0.0257276	0.0256451	0.0255683	0.0254974	0.0254323	0.0253729	0.0253193	0.0252715	0.0252293	0.0251929	0.0251621	0.025137	0.0251175	0.0251036	0.0250952	0.0250924
		0.25945	0.0323329	0.0320823	0.0318367	0.0315963	0.031361	0.0311308	0.0309059	0.0306862	0.0304717	0.0302626	0.0300587	0.0298602	0.029667	0.0294793	0.0292969	0.0291201	0.0289486	0.0287827	0.0286222	0.0284673	0.0283179	0.0281741	0.0280358	0.0279031	0.027776	0.0276545	0.0275386	0.0274283	0.0273236	0.0272246	0.0271311	0.0270433	0.026961	0.0268844	0.0268133	0.0267478	0.0266879	0.0266335	0.0265847	0.0265414	0.0265035	0.0264712	0.0264443	0.0264228	0.0264067	0.0263959	0.0263905
		0.285063	0.0335622	0.0333165	0.0330758	0.0328401	0.0326095	0.0323839	0.0321634	0.031948	0.0317378	0.0315328	0.0313329	0.0311383	0.0309489	0.0307648	0.030586	0.0304124	0.0302442	0.0300813	0.0299238	0.0297716	0.0296248	0.0294834	0.0293474	0.0292167	0.0290915	0.0289718	0.0288574	0.0287485	0.028645	0.0285469	0.0284542	0.028367	0.0282851	0.0282087	0.0281377	0.028072	0.0280117	0.0279568	0.0279072	0.0278629	0.0278239	0.0277902	0.0277618	0.0277386	0.0277206	0.0277078	0.0277001
		0.310676	0.0347894	0.0345485	0.0343124	0.0340814	0.0338552	0.0336341	0.0334179	0.0332068	0.0330007	0.0327997	0.0326038	0.0324129	0.0322272	0.0320466	0.0318712	0.0317009	0.0315359	0.031376	0.0312213	0.0310718	0.0309275	0.0307885	0.0306547	0.0305262	0.0304029	0.0302849	0.0301721	0.0300645	0.0299622	0.0298652	0.0297734	0.0296868	0.0296055	0.0295294	0.0294585	0.0293928	0.0293323	0.029277	0.0292268	0.0291818	0.0291419	0.0291071	0.0290773	0.0290526	0.029033	0.0290184	0.0290087
		0.336288	0.0360042	0.0357679	0.0355364	0.0353098	0.0350881	0.0348712	0.0346592	0.0344522	0.0342501	0.0340529	0.0338608	0.0336736	0.0334914	0.0333142	0.0331421	0.032975	0.0328129	0.0326559	0.032504	0.0323571	0.0322153	0.0320786	0.031947	0.0318205	0.0316991	0.0315827	0.0314715	0.0313654	0.0312643	0.0311683	0.0310775	0.0309916	0.0309109	0.0308352	0.0307645	0.0306989	0.0306383	0.0305827	0.0305321	0.0304864	0.0304457	0.03041	0.0303791	0.0303532	0.0303321	0.0303159	0.0303045
		0.361901	0.037197	0.0369651	0.036738	0.0365156	0.036298	0.0360853	0.0358773	0.0356741	0.0354758	0.0352824	0.0350938	0.0349101	0.0347313	0.0345573	0.0343883	0.0342242	0.0340651	0.0339108	0.0337615	0.0336172	0.0334778	0.0333433	0.0332138	0.0330892	0.0329696	0.032855	0.0327453	0.0326405	0.0325406	0.0324457	0.0323558	0.0322707	0.0321906	0.0321153	0.0320449	0.0319794	0.0319188	0.031863	0.0318121	0.031766	0.0317246	0.0316881	0.0316563	0.0316292	0.0316069	0.0315893	0.0315763
		0.387513	0.0383585	0.0381308	0.0379078	0.0376894	0.0374758	0.0372669	0.0370627	0.0368632	0.0366685	0.0364785	0.0362933	0.0361129	0.0359373	0.0357664	0.0356004	0.0354392	0.0352827	0.0351311	0.0349843	0.0348423	0.0347052	0.0345728	0.0344453	0.0343226	0.0342047	0.0340917	0.0339834	0.03388	0.0337813	0.0336874	0.0335984	0.0335141	0.0334345	0.0333597	0.0332897	0.0332244	0.0331638	0.0331079	0.0330567	0.0330102	0.0329683	0.0329311	0.0328985	0.0328705	0.032847	0.0328281	0.0328138
		0.413126	0.0394798	0.039256	0.0390369	0.0388223	0.0386124	0.0384071	0.0382064	0.0380104	0.0378191	0.0376324	0.0374504	0.0372731	0.0371004	0.0369325	0.0367692	0.0366106	0.0364568	0.0363076	0.0361632	0.0360234	0.0358884	0.035758	0.0356324	0.0355114	0.0353952	0.0352836	0.0351767	0.0350745	0.034977	0.0348841	0.0347959	0.0347123	0.0346334	0.0345591	0.0344894	0.0344243	0.0343638	0.0343079	0.0342565	0.0342096	0.0341673	0.0341295	0.0340961	0.0340673	0.0340429	0.0340229	0.0340073
		0.438739	0.0405526	0.0403326	0.040117	0.039906	0.0396995	0.0394976	0.0393002	0.0391074	0.0389192	0.0387356	0.0385565	0.0383821	0.0382122	0.0380469	0.0378862	0.0377302	0.0375787	0.0374318	0.0372895	0.0371518	0.0370188	0.0368903	0.0367664	0.0366471	0.0365323	0.0364222	0.0363166	0.0362156	0.0361191	0.0360272	0.0359398	0.0358569	0.0357785	0.0357047	0.0356353	0.0355704	0.03551	0.035454	0.0354025	0.0353554	0.0353127	0.0352743	0.0352404	0.0352108	0.0351855	0.0351645	0.0351478
		0.464351	0.0415693	0.0413526	0.0411403	0.0409326	0.0407293	0.0405305	0.0403362	0.0401463	0.039961	0.0397802	0.0396039	0.039432	0.0392647	0.0391019	0.0389436	0.0387898	0.0386405	0.0384958	0.0383555	0.0382197	0.0380884	0.0379617	0.0378394	0.0377216	0.0376082	0.0374994	0.037395	0.037295	0.0371995	0.0371085	0.0370218	0.0369396	0.0368618	0.0367884	0.0367194	0.0366547	0.0365944	0.0365384	0.0364867	0.0364393	0.0363963	0.0363575	0.036323	0.0362927	0.0362666	0.0362447	0.036227
		0.489964	0.0425224	0.0423089	0.0420997	0.0418949	0.0416945	0.0414986	0.041307	0.0411199	0.0409372	0.040759	0.0405851	0.0404157	0.0402507	0.0400902	0.039934	0.0397823	0.0396351	0.0394922	0.0393537	0.0392197	0.0390901	0.0389649	0.038844	0.0387276	0.0386155	0.0385079	0.0384046	0.0383056	0.038211	0.0381207	0.0380348	0.0379532	0.0378758	0.0378028	0.037734	0.0376696	0.0376093	0.0375533	0.0375015	0.037454	0.0374106	0.0373714	0.0373363	0.0373054	0.0372786	0.037256	0.0372374
		0.515577	0.0434056	0.0431948	0.0429884	0.0427863	0.0425886	0.0423952	0.0422062	0.0420215	0.0418412	0.0416653	0.0414937	0.0413264	0.0411636	0.041005	0.0408509	0.040701	0.0405555	0.0404144	0.0402776	0.0401451	0.040017	0.0398932	0.0397736	0.0396584	0.0395475	0.0394409	0.0393386	0.0392405	0.0391467	0.0390571	0.0389718	0.0388907	0.0388138	0.0387411	0.0386726	0.0386083	0.0385481	0.0384921	0.0384402	0.0383924	0.0383487	0.0383091	0.0382736	0.0382421	0.0382147	0.0381912	0.0381718
		0.541189	0.0442126	0.0440044	0.0438004	0.0436008	0.0434054	0.0432143	0.0430276	0.0428451	0.0426669	0.042493	0.0423234	0.0421581	0.0419971	0.0418404	0.041688	0.0415398	0.0413959	0.0412563	0.041121	0.0409899	0.040863	0.0407405	0.0406221	0.040508	0.0403981	0.0402924	0.0401909	0.0400936	0.0400005	0.0399115	0.0398267	0.0397461	0.0396695	0.0395971	0.0395288	0.0394646	0.0394045	0.0393484	0.0392964	0.0392484	0.0392045	0.0391645	0.0391285	0.0390965	0.0390684	0.0390443	0.0390241
		0.566802	0.0449382	0.0447322	0.0445304	0.0443329	0.0441396	0.0439505	0.0437657	0.0435852	0.0434089	0.0432368	0.0430689	0.0429053	0.042746	0.0425908	0.0424399	0.0422932	0.0421507	0.0420125	0.0418784	0.0417485	0.0416228	0.0415013	0.0413839	0.0412707	0.0411617	0.0410568	0.040956	0.0408594	0.0407668	0.0406784	0.040594	0.0405138	0.0404375	0.0403654	0.0402972	0.0402331	0.040173	0.0401168	0.0400647	0.0400165	0.0399722	0.0399319	0.0398955	0.0398629	0.0398343	0.0398095	0.0397886
		0.592414	0.0455774	0.0453733	0.0451734	0.0449777	0.0447862	0.0445989	0.0444158	0.0442369	0.0440622	0.0438917	0.0437254	0.0435632	0.0434053	0.0432515	0.0431019	0.0429564	0.0428151	0.042678	0.042545	0.0424161	0.0422914	0.0421708	0.0420543	0.0419419	0.0418335	0.0417293	0.0416291	0.041533	0.041441	0.0413529	0.0412689	0.0411889	0.0411129	0.0410409	0.0409729	0.0409088	0.0408486	0.0407924	0.04074	0.0406916	0.040647	0.0406063	0.0405695	0.0405365	0.0405073	0.0404819	0.0404602
		0.618027	0.0461262	0.0459237	0.0457254	0.0455312	0.0453412	0.0451554	0.0449737	0.0447962	0.0446228	0.0444536	0.0442886	0.0441276	0.0439708	0.0438182	0.0436696	0.0435252	0.0433849	0.0432487	0.0431166	0.0429885	0.0428646	0.0427447	0.0426289	0.0425171	0.0424094	0.0423056	0.042206	0.0421103	0.0420186	0.0419308	0.0418471	0.0417673	0.0416914	0.0416195	0.0415515	0.0414873	0.0414271	0.0413707	0.0413182	0.0412695	0.0412246	0.0411835	0.0411463	0.0411128	0.041083	0.041057	0.0410347
		0.64364	0.0465808	0.0463797	0.0461826	0.0459897	0.045801	0.0456163	0.0454358	0.0452594	0.0450871	0.0449189	0.0447549	0.0445949	0.0444391	0.0442873	0.0441396	0.043996	0.0438565	0.043721	0.0435895	0.0434622	0.0433388	0.0432195	0.0431042	0.0429929	0.0428856	0.0427822	0.0426829	0.0425875	0.042496	0.0424085	0.0423249	0.0422452	0.0421694	0.0420974	0.0420294	0.0419652	0.0419048	0.0418482	0.0417954	0.0417465	0.0417013	0.0416598	0.0416221	0.0415881	0.0415578	0.0415312	0.0415083
		0.669252	0.0469385	0.0467383	0.0465423	0.0463503	0.0461625	0.0459788	0.0457991	0.0456236	0.0454521	0.0452847	0.0451214	0.0449622	0.044807	0.0446559	0.0445088	0.0443658	0.0442268	0.0440919	0.043961	0.043834	0.0437111	0.0435922	0.0434772	0.0433662	0.0432592	0.0431561	0.0430569	0.0429617	0.0428703	0.0427829	0.0426993	0.0426197	0.0425438	0.0424718	0.0424036	0.0423392	0.0422787	0.0422219	0.0421688	0.0421195	0.042074	0.0420321	0.0419939	0.0419595	0.0419287	0.0419015	0.041878
		0.694865	0.0471969	0.0469974	0.046802	0.0466107	0.0464235	0.0462404	0.0460614	0.0458864	0.0457155	0.0455486	0.0453858	0.0452271	0.0450723	0.0449217	0.044775	0.0446324	0.0444937	0.0443591	0.0442285	0.0441018	0.0439791	0.0438604	0.0437456	0.0436348	0.0435279	0.0434249	0.0433258	0.0432305	0.0431392	0.0430517	0.0429681	0.0428883	0.0428123	0.0427402	0.0426718	0.0426072	0.0425464	0.0424893	0.0424359	0.0423862	0.0423403	0.042298	0.0422594	0.0422244	0.0421931	0.0421654	0.0421412
		0.720477	0.0473543	0.0471552	0.0469602	0.0467693	0.0465824	0.0463997	0.0462209	0.0460462	0.0458756	0.045709	0.0455464	0.0453879	0.0452334	0.0450829	0.0449364	0.0447939	0.0446554	0.0445209	0.0443904	0.0442638	0.0441412	0.0440225	0.0439077	0.0437968	0.0436899	0.0435868	0.0434877	0.0433923	0.0433009	0.0432133	0.0431295	0.0430495	0.0429733	0.0429009	0.0428322	0.0427673	0.0427061	0.0426487	0.042595	0.0425449	0.0424985	0.0424558	0.0424167	0.0423812	0.0423493	0.042321	0.0422963
		0.74609	0.0474098	0.0472108	0.0470159	0.046825	0.0466382	0.0464555	0.0462767	0.0461021	0.0459315	0.0457649	0.0456023	0.0454437	0.0452892	0.0451386	0.0449921	0.0448495	0.044711	0.0445763	0.0444457	0.044319	0.0441962	0.0440774	0.0439624	0.0438514	0.0437442	0.043641	0.0435416	0.043446	0.0433543	0.0432664	0.0431823	0.043102	0.0430255	0.0429527	0.0428837	0.0428185	0.0427569	0.042699	0.0426449	0.0425944	0.0425475	0.0425043	0.0424647	0.0424287	0.0423963	0.0423674	0.0423421
		0.771703	0.0473631	0.0471639	0.0469687	0.0467776	0.0465905	0.0464075	0.0462285	0.0460536	0.0458827	0.0457158	0.045553	0.0453941	0.0452393	0.0450885	0.0449416	0.0447988	0.0446599	0.044525	0.044394	0.044267	0.0441439	0.0440247	0.0439094	0.043798	0.0436905	0.0435869	0.0434871	0.0433911	0.043299	0.0432107	0.0431262	0.0430455	0.0429686	0.0428954	0.0428259	0.0427602	0.0426982	0.0426398	0.0425852	0.0425342	0.0424868	0.0424431	0.0424029	0.0423664	0.0423334	0.042304	0.0422781
		0.797315	0.0472145	0.0470147	0.0468189	0.0466272	0.0464396	0.0462561	0.0460765	0.0459011	0.0457296	0.0455622	0.0453988	0.0452395	0.0450841	0.0449327	0.0447854	0.044642	0.0445025	0.0443671	0.0442356	0.044108	0.0439844	0.0438647	0.0437489	0.043637	0.0435289	0.0434248	0.0433245	0.043228	0.0431353	0.0430465	0.0429615	0.0428802	0.0428028	0.042729	0.042659	0.0425928	0.0425302	0.0424713	0.0424161	0.0423646	0.0423166	0.0422723	0.0422316	0.0421945	0.0421609	0.0421309	0.0421045
		0.822928	0.0469649	0.0467642	0.0465676	0.0463751	0.0461866	0.0460022	0.0458218	0.0456455	0.0454733	0.045305	0.0451408	0.0449806	0.0448245	0.0446723	0.0445242	0.04438	0.0442398	0.0441036	0.0439714	0.0438431	0.0437187	0.0435983	0.0434818	0.0433692	0.0432604	0.0431556	0.0430546	0.0429574	0.0428641	0.0427746	0.042689	0.0426071	0.0425289	0.0424546	0.0423839	0.042317	0.0422538	0.0421943	0.0421385	0.0420863	0.0420378	0.0419929	0.0419516	0.0419139	0.0418797	0.0418491	0.041822
		0.84854	0.0466162	0.0464143	0.0462165	0.0460228	0.0458331	0.0456476	0.0454661	0.0452886	0.0451152	0.0449459	0.0447806	0.0446194	0.0444622	0.044309	0.0441598	0.0440146	0.0438734	0.0437362	0.043603	0.0434738	0.0433485	0.0432271	0.0431097	0.0429962	0.0428866	0.0427809	0.0426791	0.0425811	0.042487	0.0423967	0.0423102	0.0422275	0.0421486	0.0420735	0.0420022	0.0419345	0.0418706	0.0418104	0.0417539	0.0417011	0.0416519	0.0416063	0.0415644	0.041526	0.0414912	0.04146	0.0414323
		0.874153	0.0461708	0.0459673	0.045768	0.0455727	0.0453816	0.0451946	0.0450116	0.0448327	0.0446579	0.0444872	0.0443206	0.044158	0.0439994	0.0438449	0.0436945	0.0435481	0.0434056	0.0432672	0.0431328	0.0430024	0.042876	0.0427535	0.042635	0.0425204	0.0424097	0.042303	0.0422002	0.0421012	0.0420061	0.0419149	0.0418275	0.0417439	0.0416641	0.0415882	0.041516	0.0414475	0.0413828	0.0413218	0.0412646	0.041211	0.0411611	0.0411148	0.0410722	0.0410331	0.0409977	0.0409659	0.0409376
		0.899766	0.0456316	0.0454263	0.0452251	0.045028	0.0448351	0.0446463	0.0444615	0.0442809	0.0441044	0.043932	0.0437637	0.0435995	0.0434394	0.0432833	0.0431313	0.0429834	0.0428395	0.0426997	0.0425638	0.042432	0.0423042	0.0421804	0.0420606	0.0419447	0.0418328	0.0417249	0.0416208	0.0415207	0.0414245	0.0413322	0.0412437	0.0411591	0.0410783	0.0410014	0.0409283	0.0408589	0.0407933	0.0407315	0.0406733	0.040619	0.0405683	0.0405212	0.0404779	0.0404381	0.040402	0.0403695	0.0403406
		0.925378	0.0450027	0.0447952	0.0445918	0.0443925	0.0441974	0.0440065	0.0438197	0.0436371	0.0434586	0.0432842	0.0431139	0.0429478	0.0427858	0.0426279	0.0424741	0.0423244	0.0421788	0.0420372	0.0418997	0.0417663	0.0416369	0.0415115	0.0413902	0.0412729	0.0411595	0.0410502	0.0409448	0.0408434	0.0407459	0.0406523	0.0405626	0.0404768	0.0403949	0.0403169	0.0402427	0.0401723	0.0401057	0.0400429	0.0399839	0.0399286	0.0398771	0.0398292	0.0397851	0.0397446	0.0397078	0.0396746	0.039645
		0.950991	0.0442885	0.0440784	0.0438725	0.0436707	0.0434732	0.0432798	0.0430906	0.0429056	0.0427248	0.0425481	0.0423757	0.0422073	0.0420432	0.0418831	0.0417273	0.0415755	0.0414279	0.0412844	0.041145	0.0410097	0.0408785	0.0407514	0.0406283	0.0405093	0.0403943	0.0402834	0.0401765	0.0400735	0.0399746	0.0398796	0.0397886	0.0397015	0.0396183	0.039539	0.0394636	0.0393921	0.0393244	0.0392606	0.0392006	0.0391443	0.0390919	0.0390432	0.0389982	0.0389569	0.0389194	0.0388855	0.0388552
		0.976604	0.0434945	0.0432814	0.0430726	0.042868	0.0426677	0.0424715	0.0422796	0.0420919	0.0419085	0.0417292	0.0415542	0.0413834	0.0412167	0.0410543	0.0408961	0.040742	0.0405922	0.0404464	0.0403049	0.0401675	0.0400342	0.0399051	0.0397801	0.0396592	0.0395424	0.0394296	0.039321	0.0392164	0.0391158	0.0390192	0.0389267	0.0388381	0.0387535	0.0386729	0.0385962	0.0385234	0.0384546	0.0383896	0.0383285	0.0382712	0.0382177	0.0381681	0.0381222	0.0380801	0.0380418	0.0380071	0.0379762
		1.00222	0.0426266	0.0424103	0.0421982	0.0419905	0.0417869	0.0415877	0.0413928	0.0412021	0.0410156	0.0408335	0.0406556	0.040482	0.0403126	0.0401475	0.0399866	0.03983	0.0396776	0.0395294	0.0393854	0.0392457	0.0391101	0.0389787	0.0388515	0.0387285	0.0386097	0.0384949	0.0383843	0.0382778	0.0381754	0.0380771	0.0379829	0.0378927	0.0378066	0.0377245	0.0376463	0.0375722	0.037502	0.0374358	0.0373735	0.037315	0.0372605	0.0372099	0.0371631	0.0371201	0.0370809	0.0370455	0.0370138
		1.02783	0.0416918	0.0414718	0.0412562	0.0410449	0.0408379	0.0406353	0.0404369	0.0402429	0.0400532	0.0398678	0.0396868	0.03951	0.0393376	0.0391695	0.0390057	0.0388462	0.0386909	0.03854	0.0383934	0.038251	0.0381129	0.037979	0.0378494	0.0377241	0.0376029	0.037486	0.0373732	0.0372647	0.0371603	0.0370601	0.036964	0.036872	0.0367842	0.0367004	0.0366207	0.036545	0.0364734	0.0364058	0.0363422	0.0362826	0.0362269	0.0361752	0.0361274	0.0360834	0.0360434	0.0360071	0.0359747
		1.05344	0.0406977	0.0404738	0.0402543	0.0400391	0.0398283	0.0396219	0.0394198	0.0392221	0.0390288	0.0388399	0.0386553	0.0384752	0.0382994	0.038128	0.0379609	0.0377983	0.03764	0.037486	0.0373364	0.0371912	0.0370503	0.0369137	0.0367814	0.0366535	0.0365298	0.0364105	0.0362954	0.0361845	0.036078	0.0359756	0.0358775	0.0357836	0.0356938	0.0356083	0.0355269	0.0354496	0.0353764	0.0353074	0.0352424	0.0351814	0.0351245	0.0350716	0.0350227	0.0349778	0.0349368	0.0348997	0.0348665
		1.07905	0.039653	0.0394247	0.0392009	0.0389815	0.0387666	0.038556	0.0383499	0.0381483	0.037951	0.0377583	0.0375699	0.037386	0.0372066	0.0370316	0.036861	0.0366949	0.0365332	0.0363759	0.0362231	0.0360747	0.0359307	0.0357912	0.035656	0.0355252	0.0353988	0.0352768	0.0351592	0.0350459	0.0349369	0.0348323	0.0347319	0.0346359	0.0345441	0.0344566	0.0343733	0.0342943	0.0342194	0.0341487	0.0340822	0.0340199	0.0339616	0.0339075	0.0338574	0.0338114	0.0337694	0.0337315	0.0336975
		1.10467	0.0385668	0.0383339	0.0381055	0.0378816	0.0376622	0.0374472	0.0372367	0.0370308	0.0368293	0.0366323	0.0364399	0.0362519	0.0360685	0.0358896	0.0357152	0.0355454	0.03538	0.0352192	0.0350629	0.0349111	0.0347638	0.034621	0.0344826	0.0343488	0.0342194	0.0340945	0.0339741	0.0338581	0.0337465	0.0336394	0.0335367	0.0334383	0.0333443	0.0332547	0.0331694	0.0330884	0.0330118	0.0329394	0.0328713	0.0328074	0.0327477	0.0326923	0.032641	0.0325938	0.0325508	0.0325119	0.032477
		1.13028	0.0374493	0.0372115	0.0369783	0.0367495	0.0365253	0.0363056	0.0360905	0.0358799	0.0356739	0.0354724	0.0352756	0.0350833	0.0348956	0.0347126	0.0345341	0.0343602	0.0341909	0.0340262	0.0338661	0.0337106	0.0335598	0.0334135	0.0332717	0.0331346	0.033002	0.032874	0.0327506	0.0326317	0.0325173	0.0324075	0.0323021	0.0322013	0.0321049	0.032013	0.0319256	0.0318426	0.0317639	0.0316897	0.0316199	0.0315544	0.0314932	0.0314363	0.0313837	0.0313354	0.0312912	0.0312513	0.0312156
		1.15589	0.0363116	0.0360686	0.0358301	0.0355963	0.035367	0.0351423	0.0349223	0.0347068	0.034496	0.0342898	0.0340883	0.0338914	0.0336992	0.0335117	0.0333288	0.0331506	0.0329771	0.0328084	0.0326442	0.0324848	0.0323301	0.0321801	0.0320347	0.031894	0.031758	0.0316267	0.0315	0.031378	0.0312607	0.0311479	0.0310398	0.0309363	0.0308374	0.0307431	0.0306533	0.0305681	0.0304874	0.0304112	0.0303395	0.0302722	0.0302094	0.0301511	0.0300971	0.0300475	0.0300022	0.0299612	0.0299245
		1.1815	0.0351652	0.0349168	0.034673	0.0344338	0.0341993	0.0339694	0.0337441	0.0335236	0.0333077	0.0330965	0.0328901	0.0326884	0.0324914	0.0322992	0.0321117	0.031929	0.0317511	0.031578	0.0314096	0.031246	0.0310872	0.0309332	0.030784	0.0306396	0.0304999	0.0303651	0.030235	0.0301097	0.0299891	0.0298733	0.0297623	0.0296559	0.0295543	0.0294574	0.0293651	0.0292776	0.0291947	0.0291164	0.0290427	0.0289737	0.0289091	0.0288492	0.0287937	0.0287428	0.0286963	0.0286542	0.0286166
		1.20712	0.0340228	0.0337688	0.0335195	0.0332748	0.0330348	0.0327995	0.0325689	0.0323431	0.032122	0.0319056	0.0316941	0.0314873	0.0312854	0.0310883	0.030896	0.0307086	0.0305261	0.0303484	0.0301756	0.0300076	0.0298446	0.0296864	0.0295332	0.0293848	0.0292414	0.0291028	0.0289691	0.0288403	0.0287164	0.0285974	0.0284832	0.0283739	0.0282694	0.0281697	0.0280749	0.0279849	0.0278997	0.0278192	0.0277434	0.0276724	0.0276061	0.0275445	0.0274875	0.0274352	0.0273874	0.0273442	0.0273056
		1.23273	0.0328973	0.0326377	0.0323828	0.0321325	0.031887	0.0316462	0.0314102	0.0311789	0.0309525	0.0307309	0.0305141	0.0303022	0.0300952	0.0298931	0.0296959	0.0295036	0.0293163	0.0291339	0.0289565	0.0287841	0.0286167	0.0284542	0.0282968	0.0281443	0.0279969	0.0278545	0.0277171	0.0275847	0.0274573	0.0273349	0.0272175	0.027105	0.0269976	0.0268951	0.0267976	0.026705	0.0266173	0.0265346	0.0264567	0.0263837	0.0263155	0.0262521	0.0261936	0.0261398	0.0260907	0.0260463	0.0260067
		1.25834	0.0318023	0.0315371	0.0312766	0.0310208	0.0307697	0.0305235	0.030282	0.0300454	0.0298136	0.0295867	0.0293647	0.0291476	0.0289355	0.0287284	0.0285262	0.028329	0.0281369	0.0279498	0.0277677	0.0275907	0.0274188	0.027252	0.0270903	0.0269337	0.0267823	0.0266359	0.0264947	0.0263586	0.0262276	0.0261018	0.0259811	0.0258655	0.025755	0.0256496	0.0255493	0.0254541	0.0253639	0.0252788	0.0251987	0.0251237	0.0250536	0.0249885	0.0249283	0.024873	0.0248226	0.024777	0.0247363
		1.28395	0.0307514	0.0304807	0.0302148	0.0299537	0.0296973	0.0294457	0.029199	0.0289571	0.0287201	0.028488	0.0282609	0.0280387	0.0278216	0.0276094	0.0274024	0.0272004	0.0270035	0.0268117	0.026625	0.0264435	0.0262672	0.0260961	0.0259302	0.0257694	0.0256139	0.0254637	0.0253186	0.0251789	0.0250443	0.0249151	0.024791	0.0246723	0.0245587	0.0244504	0.0243473	0.0242495	0.0241568	0.0240694	0.0239871	0.0239099	0.0238379	0.023771	0.0237092	0.0236524	0.0236007	0.0235539	0.0235121
		1.30957	0.029758	0.0294824	0.0292114	0.0289452	0.0286838	0.0284272	0.0281754	0.0279286	0.0276867	0.0274497	0.0272177	0.0269907	0.0267688	0.0265519	0.0263402	0.0261336	0.0259321	0.0257358	0.0255448	0.0253589	0.0251784	0.0250031	0.024833	0.0246683	0.024509	0.0243549	0.0242062	0.0240629	0.0239249	0.0237922	0.023665	0.0235431	0.0234266	0.0233155	0.0232097	0.0231093	0.0230142	0.0229244	0.02284	0.0227608	0.0226869	0.0226183	0.0225549	0.0224966	0.0224436	0.0223957	0.0223529
		1.33518	0.0288353	0.0285551	0.0282796	0.0280088	0.0277429	0.0274818	0.0272255	0.0269742	0.0267278	0.0264863	0.0262499	0.0260185	0.0257923	0.0255711	0.0253551	0.0251442	0.0249386	0.0247382	0.0245431	0.0243533	0.0241688	0.0239896	0.0238158	0.0236474	0.0234844	0.0233269	0.0231748	0.0230281	0.0228869	0.0227512	0.0226209	0.0224962	0.0223769	0.0222631	0.0221548	0.0220519	0.0219546	0.0218627	0.0217762	0.0216951	0.0216195	0.0215492	0.0214843	0.0214248	0.0213705	0.0213215	0.0212777
		1.36079	0.0279948	0.0277108	0.0274315	0.0271569	0.0268871	0.0266222	0.0263621	0.026107	0.0258568	0.0256115	0.0253714	0.0251362	0.0249062	0.0246813	0.0244616	0.0242472	0.0240379	0.023834	0.0236354	0.0234421	0.0232542	0.0230717	0.0228946	0.022723	0.0225569	0.0223963	0.0222412	0.0220916	0.0219476	0.0218092	0.0216763	0.021549	0.0214273	0.0213112	0.0212006	0.0210957	0.0209963	0.0209025	0.0208143	0.0207315	0.0206543	0.0205826	0.0205164	0.0204556	0.0204003	0.0203503	0.0203057
		1.38641	0.0272467	0.0269598	0.0266776	0.0264001	0.0261274	0.0258595	0.0255965	0.0253384	0.0250853	0.0248371	0.024594	0.024356	0.0241231	0.0238953	0.0236728	0.0234555	0.0232434	0.0230367	0.0228353	0.0226393	0.0224488	0.0222637	0.022084	0.0219099	0.0217413	0.0215782	0.0214208	0.0212689	0.0211227	0.0209821	0.0208471	0.0207178	0.0205942	0.0204762	0.0203639	0.0202572	0.0201563	0.020061	0.0199713	0.0198872	0.0198088	0.0197359	0.0196687	0.0196069	0.0195507	0.0194999	0.0194546
		1.41202	0.0265985	0.0263098	0.0260258	0.0257465	0.0254719	0.0252022	0.0249374	0.0246774	0.0244224	0.0241724	0.0239274	0.0236875	0.0234527	0.0232231	0.0229987	0.0227796	0.0225657	0.0223572	0.022154	0.0219563	0.0217639	0.0215771	0.0213958	0.02122	0.0210498	0.0208851	0.0207261	0.0205727	0.020425	0.020283	0.0201467	0.020016	0.0198911	0.0197719	0.0196584	0.0195507	0.0194486	0.0193523	0.0192617	0.0191768	0.0190975	0.0190239	0.0189559	0.0188935	0.0188366	0.0187853	0.0187395
		1.43763	0.0260548	0.0257656	0.0254809	0.025201	0.0249259	0.0246555	0.02439	0.0241295	0.0238738	0.0236231	0.0233775	0.0231369	0.0229015	0.0226712	0.0224461	0.0222263	0.0220118	0.0218026	0.0215987	0.0214003	0.0212073	0.0210199	0.0208379	0.0206615	0.0204906	0.0203254	0.0201658	0.0200118	0.0198635	0.019721	0.0195841	0.019453	0.0193276	0.0192079	0.019094	0.0189858	0.0188833	0.0187866	0.0186956	0.0186104	0.0185308	0.0184568	0.0183885	0.0183259	0.0182688	0.0182172	0.0181712
		1.46324	0.0256167	0.0253281	0.0250442	0.024765	0.0244905	0.0242209	0.0239561	0.0236961	0.0234411	0.0231911	0.0229461	0.0227062	0.0224713	0.0222417	0.0220172	0.0217979	0.021584	0.0213754	0.0211721	0.0209742	0.0207818	0.0205948	0.0204133	0.0202374	0.0200671	0.0199023	0.0197432	0.0195897	0.0194419	0.0192997	0.0191633	0.0190325	0.0189075	0.0187882	0.0186746	0.0185668	0.0184647	0.0183682	0.0182775	0.0181925	0.0181131	0.0180394	0.0179713	0.0179088	0.0178518	0.0178003	0.0177543
		1.48886	0.0252812	0.0249946	0.0247127	0.0244356	0.0241631	0.0238954	0.0236326	0.0233747	0.0231216	0.0228736	0.0226305	0.0223925	0.0221596	0.0219318	0.0217092	0.0214918	0.0212797	0.0210729	0.0208714	0.0206753	0.0204846	0.0202993	0.0201196	0.0199453	0.0197766	0.0196134	0.0194558	0.0193038	0.0191574	0.0190167	0.0188816	0.0187522	0.0186285	0.0185104	0.018398	0.0182913	0.0181902	0.0180948	0.018005	0.0179208	0.0178423	0.0177693	0.0177018	0.0176399	0.0175834	0.0175324	0.0174867
		1.51447	0.0250418	0.0247585	0.0244799	0.0242059	0.0239367	0.0236723	0.0234127	0.0231579	0.0229081	0.0226632	0.0224233	0.0221884	0.0219586	0.0217339	0.0215144	0.0213001	0.021091	0.0208872	0.0206886	0.0204954	0.0203076	0.0201252	0.0199482	0.0197766	0.0196106	0.01945	0.019295	0.0191455	0.0190015	0.0188631	0.0187303	0.0186031	0.0184815	0.0183654	0.0182549	0.01815	0.0180507	0.0179569	0.0178687	0.0177859	0.0177087	0.0176369	0.0175706	0.0175096	0.017454	0.0174037	0.0173587
		1.54008	0.0248887	0.0246097	0.0243353	0.0240657	0.0238008	0.0235406	0.0232853	0.0230348	0.0227892	0.0225486	0.0223129	0.0220823	0.0218567	0.0216361	0.0214207	0.0212105	0.0210054	0.0208056	0.020611	0.0204217	0.0202377	0.0200591	0.0198858	0.0197179	0.0195554	0.0193983	0.0192467	0.0191005	0.0189598	0.0188245	0.0186947	0.0185704	0.0184516	0.0183382	0.0182303	0.0181279	0.0180308	0.0179392	0.017853	0.0177722	0.0176967	0.0176266	0.0175617	0.017502	0.0174476	0.0173983	0.0173541
		1.56569	0.024809	0.0245352	0.024266	0.0240015	0.0237418	0.0234868	0.0232366	0.0229913	0.0227508	0.0225153	0.0222847	0.0220591	0.0218385	0.0216229	0.0214125	0.0212071	0.0210069	0.0208118	0.020622	0.0204373	0.0202579	0.0200838	0.019915	0.0197514	0.0195932	0.0194402	0.0192927	0.0191504	0.0190135	0.018882	0.0187558	0.018635	0.0185195	0.0184093	0.0183044	0.0182049	0.0181106	0.0180216	0.0179378	0.0178593	0.0177859	0.0177176	0.0176544	0.0175963	0.0175432	0.0174951	0.0174519
		1.59131	0.0247884	0.0245203	0.024257	0.0239983	0.0237443	0.0234951	0.0232507	0.0230111	0.0227764	0.0225466	0.0223216	0.0221017	0.0218867	0.0216767	0.0214717	0.0212718	0.021077	0.0208872	0.0207026	0.0205232	0.0203489	0.0201798	0.0200158	0.0198571	0.0197036	0.0195552	0.0194122	0.0192743	0.0191416	0.0190142	0.018892	0.018775	0.0186631	0.0185565	0.018455	0.0183586	0.0182673	0.0181811	0.0181	0.0180239	0.0179528	0.0178866	0.0178254	0.0177689	0.0177174	0.0176705	0.0176284
		1.61692	0.024811	0.0245492	0.024292	0.0240395	0.0237918	0.0235487	0.0233105	0.023077	0.0228484	0.0226246	0.0224057	0.0221917	0.0219826	0.0217785	0.0215794	0.0213853	0.0211961	0.021012	0.020833	0.020659	0.0204901	0.0203262	0.0201674	0.0200138	0.0198652	0.0197217	0.0195833	0.01945	0.0193218	0.0191987	0.0190806	0.0189675	0.0188595	0.0187565	0.0186585	0.0185654	0.0184773	0.018394	0.0183156	0.0182421	0.0181733	0.0181093	0.01805	0.0179954	0.0179453	0.0178998	0.0178588
		1.64253	0.0248612	0.0246058	0.024355	0.0241088	0.0238674	0.0236307	0.0233987	0.0231715	0.0229491	0.0227315	0.0225188	0.0223109	0.0221079	0.0219098	0.0217166	0.0215283	0.021345	0.0211666	0.0209931	0.0208247	0.0206612	0.0205026	0.0203491	0.0202005	0.0200569	0.0199183	0.0197846	0.0196559	0.0195322	0.0194133	0.0192994	0.0191903	0.0190861	0.0189867	0.0188922	0.0188024	0.0187174	0.018637	0.0185614	0.0184904	0.018424	0.0183621	0.0183047	0.0182518	0.0182032	0.018159	0.0181192
		1.66814	0.0249234	0.0246743	0.0244299	0.0241901	0.023955	0.0237245	0.0234988	0.0232778	0.0230616	0.0228502	0.0226435	0.0224417	0.0222446	0.0220524	0.021865	0.0216825	0.0215049	0.0213321	0.0211642	0.0210011	0.0208429	0.0206896	0.0205412	0.0203976	0.0202589	0.020125	0.0199959	0.0198717	0.0197522	0.0196375	0.0195276	0.0194224	0.0193219	0.019226	0.0191348	0.0190482	0.0189662	0.0188887	0.0188156	0.0187471	0.0186829	0.018623	0.0185675	0.0185162	0.0184692	0.0184262	0.0183874
		1.69376	0.0249832	0.0247403	0.0245021	0.0242684	0.0240394	0.023815	0.0235953	0.0233804	0.0231701	0.0229646	0.0227638	0.0225677	0.0223764	0.0221899	0.0220081	0.0218312	0.0216589	0.0214915	0.0213289	0.021171	0.0210179	0.0208695	0.020726	0.0205871	0.020453	0.0203236	0.0201989	0.0200789	0.0199635	0.0198527	0.0197466	0.019645	0.019548	0.0194555	0.0193674	0.0192838	0.0192046	0.0191297	0.0190591	0.0189928	0.0189307	0.0188728	0.018819	0.0187693	0.0187236	0.0186818	0.0186439
		1.71937	0.0250275	0.0247905	0.0245581	0.0243302	0.024107	0.0238884	0.0236744	0.0234651	0.0232605	0.0230605	0.0228652	0.0226746	0.0224887	0.0223075	0.022131	0.0219592	0.0217921	0.0216297	0.021472	0.0213189	0.0211706	0.0210269	0.0208878	0.0207534	0.0206235	0.0204983	0.0203776	0.0202615	0.0201499	0.0200428	0.0199402	0.019842	0.0197482	0.0196587	0.0195736	0.0194927	0.0194161	0.0193436	0.0192753	0.0192111	0.019151	0.0190948	0.0190426	0.0189943	0.0189498	0.018909	0.0188721
		1.74498	0.0250448	0.0248132	0.0245862	0.0243637	0.0241458	0.0239326	0.0237239	0.0235198	0.0233204	0.0231256	0.0229354	0.0227498	0.0225689	0.0223926	0.022221	0.0220539	0.0218915	0.0217337	0.0215805	0.0214319	0.0212878	0.0211484	0.0210134	0.020883	0.0207571	0.0206357	0.0205187	0.0204062	0.0202981	0.0201943	0.0200948	0.0199997	0.0199088	0.0198221	0.0197396	0.0196612	0.0195869	0.0195167	0.0194504	0.0193881	0.0193297	0.0192751	0.0192243	0.0191773	0.0191339	0.0190942	0.019058
		1.77059	0.0250251	0.0247985	0.0245764	0.0243589	0.0241459	0.0239375	0.0237336	0.0235343	0.0233396	0.0231495	0.0229639	0.0227829	0.0226065	0.0224346	0.0222673	0.0221046	0.0219464	0.0217928	0.0216436	0.021499	0.0213589	0.0212232	0.021092	0.0209652	0.0208428	0.0207248	0.0206112	0.0205018	0.0203968	0.020296	0.0201994	0.020107	0.0200187	0.0199345	0.0198544	0.0197782	0.019706	0.0196378	0.0195733	0.0195127	0.0194559	0.0194027	0.0193532	0.0193073	0.0192649	0.019226	0.0191905
		1.79621	0.0249606	0.0247384	0.0245208	0.0243076	0.024099	0.0238949	0.0236953	0.0235003	0.0233098	0.0231238	0.0229423	0.0227654	0.022593	0.022425	0.0222616	0.0221027	0.0219483	0.0217983	0.0216528	0.0215117	0.0213751	0.0212428	0.0211149	0.0209913	0.020872	0.0207571	0.0206463	0.0205398	0.0204375	0.0203393	0.0202453	0.0201553	0.0200693	0.0199873	0.0199093	0.0198351	0.0197648	0.0196983	0.0196355	0.0195764	0.0195209	0.019469	0.0194207	0.0193757	0.0193343	0.0192961	0.0192613
		1.82182	0.0248449	0.0246267	0.0244129	0.0242036	0.0239988	0.0237985	0.0236026	0.0234113	0.0232245	0.0230421	0.0228642	0.0226908	0.0225219	0.0223575	0.0221974	0.0220419	0.0218907	0.021744	0.0216016	0.0214636	0.02133	0.0212006	0.0210756	0.0209548	0.0208383	0.020726	0.0206178	0.0205138	0.0204138	0.020318	0.0202261	0.0201383	0.0200543	0.0199743	0.0198981	0.0198256	0.019757	0.019692	0.0196306	0.0195728	0.0195186	0.0194678	0.0194205	0.0193765	0.0193358	0.0192983	0.0192641
		1.84743	0.0246736	0.0244587	0.0242482	0.0240422	0.0238407	0.0236436	0.023451	0.0232628	0.0230792	0.0228999	0.0227251	0.0225548	0.0223888	0.0222273	0.0220702	0.0219175	0.0217692	0.0216252	0.0214855	0.0213502	0.0212191	0.0210923	0.0209698	0.0208514	0.0207372	0.0206272	0.0205212	0.0204193	0.0203215	0.0202276	0.0201377	0.0200517	0.0199695	0.0198911	0.0198165	0.0197456	0.0196784	0.0196147	0.0195546	0.019498	0.0194449	0.0193951	0.0193486	0.0193055	0.0192655	0.0192287	0.0191949
		1.87305	0.0244437	0.0242316	0.0240239	0.0238207	0.0236219	0.0234275	0.0232376	0.0230521	0.0228711	0.0226944	0.0225222	0.0223544	0.022191	0.022032	0.0218773	0.021727	0.021581	0.0214393	0.021302	0.0211689	0.02104	0.0209153	0.0207949	0.0206785	0.0205663	0.0204582	0.0203542	0.0202541	0.020158	0.0200659	0.0199776	0.0198931	0.0198125	0.0197356	0.0196624	0.0195928	0.0195268	0.0194643	0.0194054	0.0193498	0.0192976	0.0192487	0.0192031	0.0191607	0.0191214	0.0190852	0.019052
		1.89866	0.024154	0.0239442	0.0237388	0.0235378	0.0233412	0.023149	0.0229613	0.022778	0.022599	0.0224245	0.0222544	0.0220887	0.0219273	0.0217703	0.0216176	0.0214693	0.0213253	0.0211855	0.02105	0.0209187	0.0207917	0.0206688	0.0205501	0.0204355	0.0203249	0.0202185	0.020116	0.0200175	0.0199229	0.0198322	0.0197453	0.0196622	0.0195829	0.0195072	0.0194352	0.0193668	0.0193019	0.0192405	0.0191825	0.0191279	0.0190766	0.0190285	0.0189837	0.0189419	0.0189033	0.0188676	0.0188349
		1.92427	0.0238048	0.0235967	0.023393	0.0231937	0.0229989	0.0228084	0.0226224	0.0224407	0.0222635	0.0220906	0.0219222	0.0217581	0.0215983	0.0214429	0.0212918	0.021145	0.0210026	0.0208643	0.0207303	0.0206006	0.020475	0.0203535	0.0202362	0.020123	0.0200139	0.0199087	0.0198075	0.0197103	0.019617	0.0195275	0.0194418	0.0193599	0.0192817	0.0192071	0.0191362	0.0190688	0.0190049	0.0189444	0.0188873	0.0188336	0.0187831	0.0187358	0.0186916	0.0186506	0.0186126	0.0185775	0.0185453
		1.94988	0.0233975	0.0231907	0.0229883	0.0227903	0.0225967	0.0224075	0.0222227	0.0220423	0.0218662	0.0216946	0.0215274	0.0213645	0.021206	0.0210518	0.0209019	0.0207563	0.020615	0.0204779	0.0203451	0.0202165	0.0200921	0.0199718	0.0198556	0.0197435	0.0196354	0.0195314	0.0194313	0.0193351	0.0192429	0.0191544	0.0190698	0.0189888	0.0189116	0.018838	0.018768	0.0187015	0.0186385	0.0185789	0.0185226	0.0184697	0.0184199	0.0183734	0.01833	0.0182896	0.0182523	0.0182178	0.0181862
		1.9755	0.0229351	0.0227291	0.0225275	0.0223303	0.0221375	0.0219491	0.0217652	0.0215856	0.0214104	0.0212396	0.0210732	0.0209112	0.0207535	0.0206002	0.0204511	0.0203064	0.020166	0.0200298	0.0198978	0.0197701	0.0196465	0.0195271	0.0194118	0.0193006	0.0191934	0.0190903	0.0189911	0.0188958	0.0188044	0.0187168	0.018633	0.018553	0.0184766	0.0184038	0.0183347	0.018269	0.0182068	0.018148	0.0180926	0.0180404	0.0179915	0.0179457	0.017903	0.0178634	0.0178267	0.0177929	0.017762
		2.00111	0.0224216	0.022216	0.0220148	0.021818	0.0216257	0.0214378	0.0212542	0.0210751	0.0209004	0.0207301	0.0205642	0.0204027	0.0202455	0.0200927	0.0199442	0.0198	0.0196602	0.0195246	0.0193933	0.0192661	0.0191432	0.0190245	0.0189098	0.0187993	0.0186928	0.0185903	0.0184919	0.0183973	0.0183067	0.0182198	0.0181368	0.0180575	0.0179819	0.01791	0.0178416	0.0177767	0.0177153	0.0176574	0.0176027	0.0175514	0.0175032	0.0174582	0.0174163	0.0173775	0.0173416	0.0173086	0.0172784
		2.02672	0.0218621	0.0216566	0.0214554	0.0212587	0.0210664	0.0208786	0.0206952	0.0205162	0.0203417	0.0201715	0.0200058	0.0198445	0.0196876	0.019535	0.0193868	0.019243	0.0191034	0.0189682	0.0188373	0.0187106	0.0185881	0.0184698	0.0183556	0.0182456	0.0181397	0.0180378	0.0179399	0.017846	0.017756	0.0176698	0.0175875	0.017509	0.0174341	0.0173629	0.0172953	0.0172312	0.0171707	0.0171135	0.0170597	0.0170092	0.0169619	0.0169178	0.0168768	0.0168388	0.0168038	0.0167716	0.0167423
		2.05233	0.0212627	0.0210569	0.0208555	0.0206586	0.0204661	0.020278	0.0200945	0.0199153	0.0197407	0.0195705	0.0194047	0.0192433	0.0190864	0.0189339	0.0187857	0.018642	0.0185026	0.0183675	0.0182368	0.0181104	0.0179882	0.0178702	0.0177564	0.0176468	0.0175413	0.0174399	0.0173426	0.0172492	0.0171598	0.0170743	0.0169926	0.0169147	0.0168406	0.0167702	0.0167034	0.0166402	0.0165805	0.0165242	0.0164713	0.0164217	0.0163754	0.0163323	0.0162923	0.0162553	0.0162213	0.0161902	0.0161619
		2.07795	0.0206304	0.020424	0.0202221	0.0200247	0.0198317	0.0196433	0.0194593	0.0192798	0.0191048	0.0189343	0.0187682	0.0186066	0.0184495	0.0182968	0.0181486	0.0180048	0.0178654	0.0177304	0.0175997	0.0174734	0.0173514	0.0172337	0.0171202	0.0170109	0.0169058	0.0168049	0.016708	0.0166152	0.0165263	0.0164415	0.0163605	0.0162834	0.01621	0.0161405	0.0160745	0.0160122	0.0159535	0.0158982	0.0158463	0.0157978	0.0157526	0.0157106	0.0156717	0.0156359	0.0156031	0.0155732	0.0155462
		2.10356	0.0199727	0.0197656	0.019563	0.0193649	0.0191713	0.0189822	0.0187976	0.0186176	0.0184421	0.0182711	0.0181047	0.0179427	0.0177853	0.0176324	0.0174839	0.01734	0.0172005	0.0170654	0.0169348	0.0168085	0.0166866	0.0165691	0.0164559	0.0163469	0.0162422	0.0161417	0.0160453	0.0159531	0.0158649	0.0157807	0.0157005	0.0156242	0.0155518	0.0154831	0.0154182	0.0153569	0.0152993	0.0152451	0.0151945	0.0151472	0.0151032	0.0150625	0.015025	0.0149906	0.0149592	0.0149308	0.0149052
		2.12917	0.0192979	0.0190899	0.0188865	0.0186876	0.0184932	0.0183034	0.0181181	0.0179375	0.0177614	0.0175898	0.0174229	0.0172605	0.0171027	0.0169495	0.0168008	0.0166566	0.016517	0.0163819	0.0162512	0.0161251	0.0160033	0.015886	0.0157731	0.0156645	0.0155602	0.0154602	0.0153645	0.0152729	0.0151854	0.0151021	0.0150228	0.0149474	0.014876	0.0148084	0.0147446	0.0146846	0.0146282	0.0145754	0.0145262	0.0144804	0.0144379	0.0143988	0.0143629	0.0143301	0.0143004	0.0142736	0.0142498
		2.15478	0.0186146	0.0184057	0.0182014	0.0180016	0.0178064	0.0176158	0.0174299	0.0172485	0.0170718	0.0168997	0.0167323	0.0165695	0.0164113	0.0162577	0.0161088	0.0159645	0.0158248	0.0156896	0.0155591	0.015433	0.0153115	0.0151945	0.015082	0.0149739	0.0148702	0.0147708	0.0146758	0.014585	0.0144985	0.0144161	0.0143379	0.0142637	0.0141935	0.0141272	0.0140648	0.0140063	0.0139514	0.0139002	0.0138526	0.0138085	0.0137679	0.0137305	0.0136965	0.0136657	0.0136379	0.0136132	0.0135914
		2.1804	0.0179316	0.0177218	0.0175166	0.017316	0.0171201	0.0169288	0.0167422	0.0165602	0.0163829	0.0162104	0.0160425	0.0158793	0.0157208	0.0155671	0.015418	0.0152736	0.0151339	0.0149989	0.0148685	0.0147428	0.0146217	0.0145051	0.0143932	0.0142857	0.0141828	0.0140843	0.0139902	0.0139005	0.013815	0.0137339	0.013657	0.0135842	0.0135155	0.0134508	0.0133901	0.0133333	0.0132802	0.0132309	0.0131853	0.0131433	0.0131047	0.0130695	0.0130377	0.0130092	0.0129837	0.0129614	0.012942
		2.20601	0.0172579	0.0170473	0.0168414	0.0166401	0.0164435	0.0162516	0.0160644	0.015882	0.0157043	0.0155314	0.0153632	0.0151998	0.0150412	0.0148874	0.0147384	0.0145942	0.0144547	0.01432	0.01419	0.0140648	0.0139443	0.0138285	0.0137173	0.0136108	0.0135089	0.0134115	0.0133186	0.0132302	0.0131463	0.0130667	0.0129914	0.0129203	0.0128534	0.0127907	0.012732	0.0126772	0.0126264	0.0125793	0.012536	0.0124964	0.0124603	0.0124277	0.0123984	0.0123725	0.0123498	0.0123301	0.0123135
		2.23162	0.0166021	0.0163909	0.0161844	0.0159826	0.0157856	0.0155933	0.0154058	0.0152231	0.0150453	0.0148722	0.0147041	0.0145407	0.0143823	0.0142287	0.01408	0.0139362	0.0137972	0.0136631	0.0135339	0.0134095	0.0132899	0.0131751	0.0130651	0.0129598	0.0128593	0.0127634	0.0126721	0.0125854	0.0125032	0.0124255	0.0123522	0.0122833	0.0122186	0.0121582	0.0121019	0.0120496	0.0120014	0.011957	0.0119164	0.0118796	0.0118464	0.0118167	0.0117904	0.0117675	0.0117478	0.0117313	0.0117178
		2.25723	0.0159724	0.0157609	0.0155541	0.0153522	0.015155	0.0149627	0.0147752	0.0145926	0.0144149	0.0142421	0.0140742	0.0139113	0.0137533	0.0136003	0.0134523	0.0133093	0.0131712	0.0130381	0.01291	0.0127868	0.0126685	0.0125552	0.0124467	0.0123431	0.0122443	0.0121503	0.012061	0.0119765	0.0118965	0.0118212	0.0117503	0.0116839	0.0116219	0.0115643	0.0115108	0.0114615	0.0114162	0.0113749	0.0113375	0.0113039	0.011274	0.0112477	0.0112248	0.0112053	0.0111892	0.0111761	0.0111662
		2.28285	0.0153765	0.0151651	0.0149584	0.0147567	0.0145597	0.0143677	0.0141807	0.0139985	0.0138214	0.0136492	0.0134821	0.01332	0.013163	0.013011	0.0128641	0.0127223	0.0125856	0.0124539	0.0123274	0.0122059	0.0120894	0.011978	0.0118715	0.0117701	0.0116735	0.0115819	0.0114952	0.0114132	0.011336	0.0112635	0.0111956	0.0111322	0.0110734	0.0110189	0.0109687	0.0109228	0.010881	0.0108433	0.0108095	0.0107796	0.0107534	0.0107308	0.0107117	0.0106961	0.0106838	0.0106746	0.0106685
		2.30846	0.0148211	0.0146102	0.0144042	0.0142031	0.0140069	0.0138157	0.0136295	0.0134483	0.0132722	0.0131012	0.0129353	0.0127746	0.012619	0.0124686	0.0123233	0.0121833	0.0120484	0.0119187	0.0117943	0.011675	0.0115608	0.0114518	0.011348	0.0112492	0.0111555	0.0110668	0.010983	0.0109042	0.0108302	0.0107611	0.0106966	0.0106368	0.0105816	0.0105308	0.0104845	0.0104424	0.0104045	0.0103708	0.010341	0.0103152	0.0102931	0.0102746	0.0102597	0.0102483	0.0102401	0.0102351	0.0102332
		2.33407	0.0143121	0.0141022	0.0138973	0.0136973	0.0135024	0.0133125	0.0131278	0.0129481	0.0127736	0.0126043	0.0124402	0.0122814	0.0121278	0.0119795	0.0118364	0.0116987	0.0115663	0.0114392	0.0113174	0.0112009	0.0110897	0.0109837	0.010883	0.0107874	0.0106971	0.0106118	0.0105317	0.0104565	0.0103863	0.010321	0.0102605	0.0102047	0.0101535	0.0101069	0.0100648	0.010027	0.00999351	0.00996412	0.00993875	0.0099173	0.00989964	0.00988564	0.00987519	0.00986816	0.00986442	0.00986385	0.00986631
		2.35968	0.0138539	0.0136456	0.0134423	0.0132441	0.013051	0.012863	0.0126803	0.0125027	0.0123304	0.0121634	0.0120017	0.0118454	0.0116944	0.0115488	0.0114086	0.0112738	0.0111444	0.0110205	0.0109019	0.0107888	0.010681	0.0105787	0.0104816	0.0103899	0.0103034	0.0102222	0.0101461	0.0100751	0.0100091	0.00994814	0.00989202	0.00984068	0.00979405	0.00975201	0.00971447	0.00968131	0.00965242	0.00962769	0.00960699	0.0095902	0.00957719	0.00956783	0.00956198	0.00955953	0.00956033	0.00956424	0.00957114
		2.3853	0.0134497	0.0132435	0.0130425	0.0128466	0.0126559	0.0124705	0.0122903	0.0121154	0.0119459	0.0117818	0.0116231	0.0114698	0.011322	0.0111797	0.0110429	0.0109117	0.0107859	0.0106657	0.010551	0.0104418	0.010338	0.0102398	0.010147	0.0100595	0.00997744	0.00990064	0.00982908	0.00976268	0.00970137	0.00964507	0.00959369	0.00954714	0.00950531	0.0094681	0.00943539	0.00940707	0.00938301	0.0093631	0.00934719	0.00933516	0.00932688	0.0093222	0.00932098	0.0093231	0.0093284	0.00933674	0.009348
		2.41091	0.0131011	0.0128977	0.0126995	0.0125065	0.0123187	0.0121363	0.0119593	0.0117877	0.0116215	0.0114609	0.0113057	0.0111561	0.0110121	0.0108736	0.0107408	0.0106135	0.0104919	0.0103759	0.0102655	0.0101607	0.0100615	0.00996778	0.00987958	0.00979684	0.00971951	0.00964752	0.00958081	0.0095193	0.00946291	0.00941156	0.00936513	0.00932354	0.00928666	0.0092544	0.00922662	0.00920319	0.009184	0.0091689	0.00915776	0.00915043	0.00914679	0.00914667	0.00914994	0.00915645	0.00916606	0.00917862	0.00919399
		2.43652	0.0128082	0.012608	0.0124131	0.0122234	0.0120392	0.0118603	0.011687	0.0115191	0.0113568	0.0112001	0.0110489	0.0109035	0.0107636	0.0106295	0.010501	0.0103782	0.0102612	0.0101498	0.0100441	0.00994402	0.00984959	0.00976076	0.00967747	0.00959968	0.00952733	0.00946034	0.00939865	0.00934217	0.00929081	0.00924447	0.00920304	0.00916642	0.00913449	0.00910712	0.00908418	0.00906554	0.00905106	0.00904061	0.00903403	0.00903118	0.00903191	0.00903608	0.00904354	0.00905412	0.0090677	0.00908411	0.00910321
		2.46214	0.0125692	0.0123726	0.0121813	0.0119955	0.0118151	0.0116402	0.0114709	0.0113072	0.0111491	0.0109966	0.0108499	0.0107089	0.0105736	0.010444	0.0103203	0.0102022	0.01009	0.00998342	0.00988261	0.0097875	0.00969804	0.0096142	0.00953593	0.00946317	0.00939585	0.00933388	0.0092772	0.00922571	0.0091793	0.00913787	0.0091013	0.00906949	0.00904229	0.00901959	0.00900124	0.0089871	0.00897703	0.00897088	0.00896851	0.00896975	0.00897447	0.00898251	0.00899371	0.00900792	0.00902499	0.00904478	0.00906713
		2.48775	0.0123803	0.0121876	0.0120003	0.0118185	0.0116423	0.0114717	0.0113066	0.0111473	0.0109936	0.0108457	0.0107035	0.0105672	0.0104366	0.0103118	0.0101928	0.0100796	0.0099722	0.00987057	0.00977468	0.00968451	0.0096	0.00952111	0.00944777	0.00937993	0.00931749	0.00926038	0.00920851	0.00916177	0.00912006	0.00908326	0.00905125	0.00902391	0.00900109	0.00898267	0.0089685	0.00895843	0.00895232	0.00895002	0.00895137	0.00895622	0.00896441	0.00897579	0.0089902	0.0090075	0.00902752	0.00905013	0.00907517
		2.51336	0.0122363	0.0120476	0.0118645	0.0116868	0.0115148	0.0113485	0.0111879	0.0110329	0.0108838	0.0107404	0.0106028	0.0104711	0.0103451	0.010225	0.0101108	0.0100023	0.0098997	0.00980283	0.00971171	0.00962629	0.00954651	0.00947232	0.00940366	0.00934044	0.00928257	0.00922998	0.00918255	0.00914019	0.00910276	0.00907016	0.00904225	0.00901891	0.00899999	0.00898535	0.00897484	0.00896832	0.00896562	0.00896661	0.00897112	0.008979	0.0089901	0.00900425	0.0090213	0.0090411	0.0090635	0.00908836	0.00911551
		2.53897	0.0121303	0.0119455	0.0117664	0.0115929	0.0114251	0.0112629	0.0111065	0.0109559	0.0108111	0.0106721	0.0105389	0.0104116	0.0102902	0.0101745	0.0100647	0.00996076	0.00986258	0.00977016	0.00968345	0.00960242	0.00952699	0.0094571	0.00939268	0.00933364	0.00927989	0.00923133	0.00918785	0.00914934	0.00911568	0.00908674	0.00906238	0.00904248	0.00902688	0.00901545	0.00900802	0.00900445	0.00900459	0.00900829	0.00901537	0.0090257	0.0090391	0.00905544	0.00907455	0.00909629	0.0091205	0.00914704	0.00917577
		2.56459	0.0120539	0.011873	0.0116977	0.011528	0.0113641	0.0112059	0.0110535	0.0109068	0.010766	0.0106311	0.0105019	0.0103787	0.0102613	0.0101497	0.0100439	0.009944	0.00984982	0.00976136	0.00967858	0.00960143	0.00952982	0.0094637	0.00940298	0.00934756	0.00929736	0.00925225	0.00921214	0.0091769	0.00914641	0.00912053	0.00909913	0.00908207	0.00906919	0.00906036	0.00905542	0.00905422	0.00905661	0.00906242	0.00907151	0.00908371	0.00909888	0.00911685	0.00913749	0.00916064	0.00918614	0.00921387	0.00924368
		2.5902	0.0119983	0.0118207	0.0116488	0.0114826	0.0113221	0.0111674	0.0110185	0.0108754	0.0107381	0.0106067	0.0104811	0.0103614	0.0102475	0.0101394	0.0100371	0.00994064	0.00984987	0.00976479	0.00968534	0.00961145	0.00954306	0.00948009	0.00942245	0.00937003	0.00932275	0.00928048	0.00924312	0.00921053	0.00918259	0.00915916	0.00914011	0.00912529	0.00911455	0.00910775	0.00910473	0.00910533	0.00910942	0.00911682	0.00912738	0.00914096	0.0091574	0.00917654	0.00919823	0.00922234	0.00924871	0.0092772	0.00930768
		2.61581	0.011954	0.0117792	0.0116102	0.0114468	0.0112892	0.0111374	0.0109914	0.0108512	0.0107169	0.0105883	0.0104657	0.0103488	0.0102378	0.0101326	0.0100331	0.00993941	0.0098514	0.00976903	0.00969224	0.00962097	0.00955514	0.00949466	0.00943944	0.00938939	0.00934439	0.00930433	0.0092691	0.00923855	0.00921257	0.00919101	0.00917374	0.00916061	0.00915147	0.00914617	0.00914456	0.00914649	0.0091518	0.00916033	0.00917194	0.00918647	0.00920376	0.00922368	0.00924607	0.00927078	0.00929768	0.00932662	0.00935747
		2.64142	0.0119122	0.0117396	0.0115727	0.0114115	0.0112561	0.0111065	0.0109627	0.0108247	0.0106925	0.0105661	0.0104456	0.010331	0.0102221	0.010119	0.0100217	0.00993003	0.00984407	0.00976371	0.0096889	0.00961956	0.00955561	0.00949697	0.00944354	0.00939522	0.00935189	0.00931344	0.00927975	0.00925069	0.00922612	0.00920591	0.00918991	0.00917799	0.00916998	0.00916574	0.00916512	0.00916796	0.00917411	0.00918341	0.00919572	0.00921088	0.00922874	0.00924915	0.00927196	0.00929704	0.00932423	0.00935341	0.00938444
		2.66704	0.0118654	0.0116942	0.0115286	0.0113688	0.0112148	0.0110665	0.0109241	0.0107875	0.0106567	0.0105318	0.0104127	0.0102994	0.0101919	0.0100902	0.00999421	0.00990393	0.00981929	0.00974025	0.00966672	0.00959864	0.00953593	0.00947849	0.00942623	0.00937904	0.00933681	0.00929943	0.00926676	0.00923867	0.00921504	0.00919572	0.00918057	0.00916944	0.00916219	0.00915865	0.00915869	0.00916214	0.00916885	0.00917866	0.00919144	0.00920701	0.00922524	0.00924597	0.00926906	0.00929436	0.00932174	0.00935106	0.00938219
		2.69265	0.0118081	0.0116373	0.0114723	0.011313	0.0111595	0.0110118	0.0108699	0.0107339	0.0106037	0.0104793	0.0103608	0.0102481	0.0101412	0.0100401	0.00994471	0.00985504	0.00977102	0.00969259	0.00961968	0.00955221	0.00949011	0.00943328	0.00938162	0.00933502	0.00929337	0.00925656	0.00922445	0.00919692	0.00917382	0.00915501	0.00914036	0.00912972	0.00912293	0.00911983	0.00912029	0.00912414	0.00913123	0.0091414	0.0091545	0.00917038	0.00918889	0.00920988	0.0092332	0.00925871	0.00928627	0.00931574	0.009347
		2.71826	0.0117377	0.0115665	0.011401	0.0112414	0.0110875	0.0109394	0.0107972	0.0106609	0.0105304	0.0104058	0.0102871	0.0101742	0.0100671	0.00996583	0.00987034	0.00978057	0.00969648	0.009618	0.00954507	0.00947761	0.00941553	0.00935876	0.00930718	0.00926068	0.00921916	0.0091825	0.00915056	0.00912321	0.00910032	0.00908174	0.00906732	0.00905693	0.0090504	0.00904758	0.00904832	0.00905245	0.00905983	0.0090703	0.0090837	0.00909988	0.00911868	0.00913997	0.00916358	0.00918938	0.00921722	0.00924696	0.00927848
		2.74387	0.0116551	0.0114826	0.0113159	0.011155	0.0109999	0.0108506	0.0107072	0.0105698	0.0104382	0.0103125	0.0101927	0.0100789	0.00997088	0.00986874	0.00977242	0.00968187	0.00959705	0.00951791	0.00944437	0.00937636	0.00931379	0.00925657	0.00920461	0.0091578	0.00911602	0.00907914	0.00904705	0.0090196	0.00899666	0.00897809	0.00896373	0.00895343	0.00894704	0.00894441	0.00894537	0.00894977	0.00895744	0.00896824	0.00898199	0.00899855	0.00901776	0.00903947	0.00906352	0.00908978	0.00911809	0.00914832	0.00918033
		2.76949	0.0115661	0.0113915	0.0112226	0.0110596	0.0109024	0.0107512	0.0106058	0.0104665	0.010333	0.0102055	0.010084	0.00996847	0.00985887	0.00975519	0.0096574	0.00956547	0.00947935	0.00939899	0.00932431	0.00925526	0.00919174	0.00913366	0.00908093	0.00903344	0.00899108	0.00895371	0.00892121	0.00889345	0.00887029	0.00885157	0.00883715	0.00882688	0.00882059	0.00881813	0.00881933	0.00882404	0.00883209	0.00884332	0.00885756	0.00887465	0.00889445	0.00891679	0.00894151	0.00896847	0.00899752	0.00902851	0.00906132
		2.7951	0.0114817	0.0113042	0.0111325	0.0109667	0.0108068	0.0106529	0.0105049	0.0103629	0.010227	0.0100971	0.00997323	0.00985541	0.00974362	0.00963786	0.00953808	0.00944427	0.00935637	0.00927434	0.00919812	0.00912763	0.00906279	0.00900353	0.00894973	0.00890129	0.0088581	0.00882004	0.00878697	0.00875876	0.00873527	0.00871634	0.00870182	0.00869156	0.00868539	0.00868315	0.00868467	0.00868979	0.00869835	0.00871016	0.00872507	0.00874292	0.00876353	0.00878674	0.00881241	0.00884036	0.00887046	0.00890255	0.00893648
		2.82071	0.0114193	0.0112384	0.0110635	0.0108944	0.0107313	0.0105742	0.0104232	0.0102782	0.0101393	0.0100066	0.00987997	0.00975949	0.00964515	0.00953694	0.00943483	0.00933881	0.00924883	0.00916485	0.00908681	0.00901464	0.00894827	0.00888762	0.00883258	0.00878305	0.00873891	0.00870005	0.00866633	0.00863762	0.00861376	0.00859461	0.00858002	0.00856981	0.00856383	0.0085619	0.00856386	0.00856953	0.00857875	0.00859133	0.00860711	0.00862592	0.00864758	0.00867193	0.00869881	0.00872805	0.0087595	0.008793	0.0088284
		2.84632	0.0114033	0.0112189	0.0110405	0.0108681	0.0107017	0.0105413	0.0103871	0.010239	0.0100971	0.00996145	0.00983199	0.00970878	0.00959182	0.00948109	0.0093766	0.00927832	0.00918621	0.00910024	0.00902035	0.00894648	0.00887856	0.0088165	0.00876022	0.0087096	0.00866453	0.0086249	0.00859057	0.00856139	0.00853723	0.00851793	0.00850333	0.00849326	0.00848757	0.00848606	0.00848857	0.00849493	0.00850495	0.00851845	0.00853526	0.00855521	0.00857811	0.00860379	0.00863208	0.00866282	0.00869585	0.008731	0.00876813
		2.87194	0.0114649	0.0112774	0.011096	0.0109205	0.0107511	0.0105879	0.0104309	0.01028	0.0101355	0.00999724	0.0098653	0.00973971	0.00962046	0.00950757	0.00940101	0.00930079	0.00920686	0.00911919	0.00903773	0.00896243	0.00889321	0.00883	0.00877269	0.0087212	0.0086754	0.00863517	0.00860039	0.00857091	0.00854659	0.00852726	0.00851277	0.00850295	0.00849763	0.00849664	0.00849978	0.00850689	0.00851778	0.00853227	0.00855017	0.0085713	0.00859549	0.00862256	0.00865233	0.00868464	0.0087193	0.00875617	0.00879508
		2.89755	0.0116413	0.0114517	0.0112681	0.0110905	0.0109191	0.0107539	0.010595	0.0104423	0.010296	0.0101561	0.0100226	0.00989543	0.00977474	0.00966048	0.00955265	0.00945123	0.00935619	0.00926751	0.00918513	0.009109	0.00903905	0.00897519	0.00891735	0.00886541	0.00881926	0.00877879	0.00874386	0.00871433	0.00869006	0.00867088	0.00865663	0.00864715	0.00864227	0.0086418	0.00864557	0.00865339	0.00866509	0.00868046	0.00869934	0.00872154	0.00874688	0.00877517	0.00880624	0.00883992	0.00887604	0.00891444	0.00895494
		2.92316	0.0119728	0.0117824	0.0115981	0.01142	0.0112481	0.0110824	0.010923	0.01077	0.0106233	0.0104831	0.0103493	0.010222	0.0101011	0.0099867	0.00987878	0.0097773	0.00968224	0.00959356	0.00951122	0.00943515	0.00936528	0.00930154	0.00924383	0.00919205	0.0091461	0.00910584	0.00907114	0.00904187	0.00901789	0.00899903	0.00898513	0.00897603	0.00897156	0.00897155	0.0089758	0.00898415	0.00899641	0.0090124	0.00903194	0.00905485	0.00908094	0.00911005	0.00914199	0.00917659	0.00921369	0.00925312	0.00929472
		2.94877	0.0124984	0.0123092	0.0121261	0.0119492	0.0117786	0.0116142	0.0114562	0.0113045	0.0111592	0.0110204	0.010888	0.010762	0.0106425	0.0105294	0.0104228	0.0103226	0.0102288	0.0101413	0.01006	0.00998504	0.00991618	0.00985338	0.00979655	0.00974558	0.00970036	0.00966077	0.00962669	0.00959797	0.00957447	0.00955604	0.00954252	0.00953375	0.00952957	0.0095298	0.00953428	0.00954282	0.00955527	0.00957143	0.00959113	0.00961421	0.00964048	0.00966978	0.00970193	0.00973678	0.00977415	0.0098139	0.00985586
		2.97439	0.0132515	0.0130654	0.0128854	0.0127117	0.0125442	0.0123829	0.012228	0.0120795	0.0119373	0.0118014	0.011672	0.0115489	0.0114322	0.0113218	0.0112178	0.01112	0.0110285	0.0109433	0.0108641	0.010791	0.010724	0.0106628	0.0106074	0.0105578	0.0105137	0.0104752	0.0104419	0.0104139	0.010391	0.010373	0.0103598	0.0103512	0.0103471	0.0103472	0.0103516	0.0103599	0.0103721	0.0103879	0.0104072	0.0104298	0.0104556	0.0104844	0.010516	0.0105503	0.0105872	0.0106264	0.0106679
		3	0.0142556	0.0140743	0.0138991	0.0137301	0.0135673	0.0134107	0.0132604	0.0131163	0.0129784	0.0128469	0.0127216	0.0126025	0.0124896	0.0123829	0.0122824	0.0121879	0.0120996	0.0120172	0.0119408	0.0118702	0.0118053	0.0117462	0.0116927	0.0116446	0.0116019	0.0115644	0.0115321	0.0115048	0.0114824	0.0114647	0.0114516	0.0114429	0.0114386	0.0114384	0.0114422	0.0114499	0.0114613	0.0114762	0.0114945	0.0115161	0.0115408	0.0115684	0.0115989	0.011632	0.0116677	0.0117057	0.0117459
[truncated: 153 more columns]

## Sheet: Fig. 3d
Data for linear fit					Data distribution underlying the mean and standard deviation of log10{kobs (1/s)}
	log10{[n-BuBr] (mM)}	Mean of log10{k_obs (1/s)}	Standard deviation of log10{k_obs (1/s)}			ν (V/s)	[n-BuBr] (mM)	i_pa/i_pc	k_obs (1/s)	log10{[n-BuBr] (mM)}	log10{k_obs (1/s)}
Stage I	1.4624	0.1019	N/A		Stage I	0.56	29	0.70337	1.26444	1.4624	0.1019
Stage I	2.21378	0.70743	N/A
Stage II	-0.08619	-1.58627	0.00969		Stage I	2	163.6	0.68776	5.09837	2.21378	0.70743
Stage II	0.00173	-1.47813	0.00997
Stage II	0.25527	-1.20747	N/A		Stage II	0.01	0.82	0.66639	0.02552	-0.08619	-1.59312
Stage II	0.40756	-1.07818	0.00791		Stage II	0.014	0.82	0.7311	0.02634	-0.08619	-1.57942
Stage II	0.57703	-0.91236	0.01291
Stage II	0.68699	-0.80262	0.00129		Stage II	0.014	1.004	0.68666	0.03272	0.00173	-1.48519
Stage II	0.99581	-0.51501	0.00302		Stage II	0.018	1.004	0.73146	0.0338	0.00173	-1.47108
Stage II	1.07159	-0.43617	0.0026
Stage II	1.38021	-0.04925	0.00774		Stage II	0.032	1.8	0.72633	0.06202	0.25527	-1.20747
					Stage II	0.032	2.556	0.66547	0.08246	0.40756	-1.08377
					Stage II	0.043	2.556	0.72333	0.08461	0.40756	-1.07259
					Stage II	0.048	3.776	0.67365	0.11981	0.57703	-0.92149
					Stage II	0.063	3.776	0.72283	0.12496	0.57703	-0.90323
					Stage II	0.061	4.864	0.66788	0.1572	0.68699	-0.80354
					Stage II	0.077	4.864	0.71619	0.15787	0.68699	-0.80171
					Stage II	0.136	9.904	0.69636	0.30699	0.99581	-0.51287
					Stage II	0.162	9.904	0.73484	0.30399	0.99581	-0.51715
					Stage II	0.18	11.792	0.71967	0.36474	1.07159	-0.43802
					Stage II	0.208	11.792	0.74725	0.36785	1.07159	-0.43433
					Stage II	0.388	24	0.6934	0.90844	1.38021	-0.0417
					Stage II	0.427	24	0.71774	0.89355	1.38021	-0.04888
					Stage II	0.466	24	0.73982	0.87664	1.38021	-0.05718

## Sheet: Fig. 3f (mean)
Color coding:			0.01	0.02	0.03	0.04	0.05	0.06	0.07	0.08	0.09	0.1	0.11	0.12	0.13	0.14	0.15	0.16	0.17	0.18	0.19	0.2	0.21	0.22	0.23	0.24	0.25	0.26	0.27	0.28	0.29	0.3	0.31	0.32	0.33	0.34	0.35	0.36	0.37	0.38	0.39	0.4	0.41	0.42	0.43	0.44	0.45	0.46	0.47
log10{[n-BuBr] (mM)}		-2.09691	0.945137	0.947061	0.948914	0.950695	0.952407	0.954051	0.955627	0.957137	0.958584	0.959967	0.96129	0.962552	0.963755	0.964902	0.965992	0.967028	0.968011	0.968943	0.969825	0.970658	0.971443	0.972183	0.972879	0.973531	0.974142	0.974712	0.975243	0.975736	0.976193	0.976613	0.976999	0.97735	0.977669	0.977955	0.978209	0.978432	0.978624	0.978785	0.978916	0.979018	0.979089	0.979131	0.979143	0.979125	0.979078	0.979002	0.978896
ν (V/s)		-2.0713	0.946997	0.948952	0.950833	0.95264	0.954375	0.956039	0.957634	0.959161	0.960621	0.962017	0.96335	0.964621	0.965831	0.966983	0.968077	0.969115	0.9701	0.971031	0.971912	0.972742	0.973525	0.974261	0.974951	0.975599	0.976203	0.976767	0.977292	0.977778	0.978227	0.97864	0.979018	0.979362	0.979673	0.979952	0.980198	0.980414	0.980599	0.980754	0.980878	0.980973	0.981039	0.981075	0.981082	0.981059	0.981008	0.980927	0.980817
Mean of modelled i_pa/i_pc by the Gaussian process		-2.04568	0.948767	0.950753	0.952663	0.954496	0.956255	0.957941	0.959554	0.961098	0.962574	0.963982	0.965325	0.966605	0.967822	0.968979	0.970077	0.971118	0.972103	0.973035	0.973914	0.974742	0.975522	0.976253	0.976939	0.977581	0.97818	0.978738	0.979255	0.979734	0.980176	0.980582	0.980952	0.981289	0.981592	0.981863	0.982103	0.982311	0.982489	0.982637	0.982756	0.982844	0.982904	0.982934	0.982936	0.982909	0.982853	0.982769	0.982655
		-2.02007	0.950441	0.95246	0.954399	0.95626	0.958043	0.959751	0.961384	0.962945	0.964435	0.965857	0.967211	0.968499	0.969723	0.970886	0.971988	0.973031	0.974018	0.974949	0.975827	0.976654	0.97743	0.978158	0.978839	0.979476	0.980069	0.98062	0.981131	0.981603	0.982038	0.982436	0.982799	0.983128	0.983424	0.983688	0.98392	0.984121	0.984292	0.984434	0.984546	0.984628	0.984682	0.984707	0.984704	0.984672	0.984613	0.984524	0.984408
		-1.99446	0.952014	0.954066	0.956036	0.957925	0.959733	0.961463	0.963117	0.964696	0.966202	0.967636	0.969001	0.970299	0.971531	0.972699	0.973806	0.974852	0.97584	0.976772	0.977649	0.978473	0.979247	0.979971	0.980648	0.98128	0.981867	0.982412	0.982917	0.983382	0.98381	0.984201	0.984556	0.984878	0.985166	0.985423	0.985648	0.985842	0.986006	0.986141	0.986246	0.986323	0.986371	0.986392	0.986384	0.986348	0.986284	0.986192	0.986073
		-1.96885	0.953481	0.955567	0.957568	0.959486	0.96132	0.963074	0.964748	0.966345	0.967867	0.969316	0.970693	0.972	0.97324	0.974415	0.975526	0.976576	0.977566	0.978498	0.979375	0.980198	0.980969	0.98169	0.982363	0.98299	0.983572	0.984111	0.984609	0.985068	0.985488	0.985872	0.986221	0.986535	0.986816	0.987065	0.987283	0.987471	0.987628	0.987756	0.987856	0.987927	0.98797	0.987985	0.987972	0.987933	0.987865	0.987771	0.987649
		-1.94323	0.954836	0.956957	0.95899	0.960937	0.962798	0.964576	0.966272	0.967889	0.969427	0.970891	0.97228	0.973598	0.974847	0.976029	0.977146	0.978199	0.979192	0.980125	0.981002	0.981824	0.982593	0.983311	0.983981	0.984603	0.98518	0.985714	0.986206	0.986658	0.987072	0.987449	0.987791	0.988098	0.988372	0.988614	0.988825	0.989006	0.989157	0.989279	0.989372	0.989438	0.989476	0.989486	0.989469	0.989426	0.989355	0.989258	0.989134
		-1.91762	0.956075	0.95823	0.960296	0.962273	0.964162	0.965965	0.967684	0.969321	0.970878	0.972357	0.97376	0.97509	0.976348	0.977538	0.978661	0.979719	0.980715	0.981651	0.982528	0.983349	0.984117	0.984833	0.985499	0.986117	0.98669	0.987219	0.987705	0.988152	0.988559	0.98893	0.989265	0.989565	0.989832	0.990067	0.990272	0.990446	0.99059	0.990706	0.990794	0.990855	0.990887	0.990893	0.990873	0.990826	0.990752	0.990653	0.990527
		-1.89201	0.957192	0.959383	0.961482	0.96349	0.965408	0.967237	0.96898	0.970638	0.972214	0.97371	0.975128	0.976471	0.97774	0.978939	0.980069	0.981133	0.982133	0.983071	0.98395	0.984772	0.985539	0.986253	0.986916	0.987531	0.9881	0.988624	0.989105	0.989546	0.989948	0.990312	0.99064	0.990934	0.991195	0.991423	0.991621	0.991789	0.991928	0.992038	0.99212	0.992175	0.992204	0.992206	0.992182	0.992131	0.992056	0.991954	0.991827
		-1.8664	0.958186	0.960413	0.962545	0.964585	0.966532	0.968389	0.970157	0.971838	0.973434	0.974948	0.976382	0.977738	0.97902	0.980229	0.981367	0.982438	0.983443	0.984385	0.985266	0.986089	0.986856	0.987569	0.98823	0.988843	0.989408	0.989927	0.990404	0.99084	0.991236	0.991594	0.991916	0.992204	0.992458	0.992681	0.992873	0.993034	0.993167	0.993272	0.993349	0.9934	0.993424	0.993422	0.993395	0.993342	0.993264	0.993161	0.993034
		-1.84078	0.959054	0.961317	0.963484	0.965556	0.967533	0.969418	0.971212	0.972917	0.974535	0.976068	0.97752	0.978892	0.980186	0.981406	0.982554	0.983633	0.984644	0.985591	0.986475	0.9873	0.988068	0.98878	0.98944	0.99005	0.990612	0.991129	0.991601	0.992032	0.992423	0.992775	0.993092	0.993374	0.993622	0.993839	0.994025	0.994181	0.994308	0.994408	0.99448	0.994526	0.994547	0.994541	0.994511	0.994456	0.994377	0.994273	0.994145
		-1.81517	0.959797	0.962095	0.964297	0.966402	0.96841	0.970325	0.972146	0.973876	0.975516	0.977071	0.978541	0.979929	0.981238	0.982471	0.983629	0.984717	0.985735	0.986687	0.987576	0.988404	0.989173	0.989886	0.990545	0.991154	0.991713	0.992226	0.992695	0.993121	0.993508	0.993855	0.994166	0.994443	0.994686	0.994897	0.995077	0.995228	0.99535	0.995445	0.995513	0.995555	0.995572	0.995563	0.995531	0.995474	0.995393	0.995289	0.995162
		-1.78956	0.960414	0.962749	0.964985	0.967123	0.969164	0.971108	0.972958	0.974714	0.976379	0.977955	0.979445	0.980851	0.982176	0.983422	0.984592	0.98569	0.986716	0.987675	0.988569	0.9894	0.990171	0.990886	0.991545	0.992153	0.99271	0.993221	0.993686	0.994108	0.99449	0.994833	0.995139	0.99541	0.995648	0.995854	0.996029	0.996174	0.996292	0.996382	0.996446	0.996485	0.996498	0.996487	0.996453	0.996395	0.996314	0.99621	0.996083
		-1.76395	0.960909	0.96328	0.965551	0.967723	0.969796	0.971771	0.97365	0.975433	0.977123	0.978722	0.980233	0.981658	0.983	0.984261	0.985444	0.986552	0.987588	0.988554	0.989454	0.990289	0.991064	0.99178	0.99244	0.993047	0.993603	0.994111	0.994574	0.994993	0.99537	0.995709	0.99601	0.996277	0.996509	0.99671	0.99688	0.997021	0.997134	0.99722	0.997281	0.997316	0.997327	0.997314	0.997277	0.997219	0.997137	0.997034	0.996909
		-1.73833	0.961283	0.963691	0.965998	0.968204	0.97031	0.972316	0.974224	0.976035	0.977751	0.979374	0.980907	0.982352	0.983711	0.984988	0.986185	0.987305	0.988351	0.989326	0.990232	0.991073	0.991851	0.992569	0.99323	0.993837	0.994392	0.994899	0.995359	0.995774	0.996148	0.996483	0.99678	0.997042	0.99727	0.997466	0.997631	0.997768	0.997877	0.997959	0.998016	0.998048	0.998056	0.998042	0.998005	0.997945	0.997865	0.997763	0.99764
		-1.71272	0.961542	0.963986	0.966329	0.96857	0.970709	0.972747	0.974685	0.976524	0.978267	0.979915	0.98147	0.982936	0.984314	0.985607	0.986819	0.987951	0.989008	0.989991	0.990905	0.991751	0.992533	0.993254	0.993917	0.994524	0.995079	0.995584	0.996042	0.996455	0.996825	0.997156	0.997449	0.997706	0.997929	0.998121	0.998282	0.998415	0.99852	0.998598	0.998652	0.998682	0.998688	0.998672	0.998635	0.998576	0.998496	0.998395	0.998275
		-1.68711	0.961689	0.96417	0.966549	0.968825	0.970997	0.973067	0.975036	0.976904	0.978674	0.980347	0.981926	0.983412	0.984809	0.98612	0.987346	0.988492	0.98956	0.990553	0.991474	0.992326	0.993113	0.993837	0.994502	0.99511	0.995665	0.996168	0.996624	0.997034	0.997401	0.997728	0.998017	0.99827	0.99849	0.998677	0.998834	0.998962	0.999064	0.999139	0.99919	0.999218	0.999223	0.999206	0.999168	0.999109	0.999031	0.998933	0.998816
		-1.6615	0.96173	0.964249	0.966663	0.968974	0.97118	0.973282	0.975282	0.977179	0.978976	0.980675	0.982277	0.983785	0.985202	0.98653	0.987772	0.988932	0.990011	0.991014	0.991943	0.992802	0.993593	0.994321	0.994987	0.995596	0.99615	0.996653	0.997107	0.997514	0.997878	0.998202	0.998487	0.998736	0.998951	0.999134	0.999287	0.999412	0.99951	0.999583	0.999631	0.999657	0.99966	0.999643	0.999605	0.999548	0.999471	0.999376	0.999262
		-1.63588	0.961671	0.964226	0.966677	0.969023	0.971263	0.973398	0.975428	0.977355	0.97918	0.980904	0.98253	0.98406	0.985496	0.986842	0.9881	0.989273	0.990364	0.991377	0.992314	0.993179	0.993975	0.994706	0.995375	0.995985	0.996539	0.99704	0.997492	0.997897	0.998258	0.998578	0.998859	0.999104	0.999315	0.999494	0.999643	0.999764	0.999859	0.999929	0.999975	0.999999	1	0.999984	0.999947	0.999891	0.999817	0.999725	0.999615
		-1.61027	0.961517	0.96411	0.966597	0.968978	0.971252	0.973419	0.975481	0.977437	0.979289	0.981039	0.982689	0.984241	0.985697	0.98706	0.988334	0.98952	0.990623	0.991646	0.992591	0.993462	0.994263	0.994998	0.995668	0.996279	0.996832	0.997332	0.997782	0.998184	0.998542	0.998858	0.999135	0.999376	0.999583	0.999758	0.999903	1.00002	1.00011	1.00018	1.00022	1.00025	1.00025	1.00023	1.00019	1.00014	1.00007	0.99998	0.999876
		-1.58466	0.961275	0.963905	0.966429	0.968845	0.971153	0.973353	0.975445	0.97743	0.97931	0.981086	0.982759	0.984332	0.985808	0.987189	0.988478	0.989678	0.990792	0.991824	0.992777	0.993655	0.99446	0.995197	0.995869	0.99648	0.997033	0.997532	0.997979	0.998378	0.998732	0.999044	0.999317	0.999554	0.999756	0.999927	1.00007	1.00018	1.00027	1.00034	1.00038	1.0004	1.0004	1.00038	1.00035	1.0003	1.00023	1.00014	1.00004
		-1.55905	0.96095	0.963619	0.966179	0.96863	0.970972	0.973204	0.975327	0.977342	0.979249	0.98105	0.982746	0.984341	0.985836	0.987234	0.988538	0.989751	0.990876	0.991917	0.992877	0.99376	0.994569	0.995309	0.995982	0.996593	0.997144	0.997641	0.998085	0.998481	0.998831	0.999139	0.999408	0.99964	0.999838	1	1.00014	1.00025	1.00034	1.0004	1.00044	1.00046	1.00046	1.00045	1.00041	1.00036	1.0003	1.00022	1.00012
		-1.53343	0.96055	0.963256	0.965853	0.96834	0.970716	0.97298	0.975134	0.977177	0.979111	0.980937	0.982656	0.984272	0.985785	0.9872	0.988518	0.989743	0.990878	0.991928	0.992894	0.993782	0.994594	0.995336	0.996009	0.996619	0.997169	0.997663	0.998103	0.998495	0.998841	0.999144	0.999408	0.999635	0.999829	0.999991	1.00012	1.00023	1.00031	1.00037	1.00041	1.00043	1.00043	1.00042	1.00039	1.00034	1.00028	1.0002	1.00011
		-1.50782	0.960079	0.962824	0.965459	0.967981	0.97039	0.972687	0.974871	0.976943	0.978903	0.980753	0.982495	0.98413	0.985661	0.987091	0.988423	0.989659	0.990804	0.991861	0.992833	0.993724	0.994539	0.995281	0.995954	0.996563	0.99711	0.9976	0.998037	0.998424	0.998765	0.999063	0.999321	0.999543	0.999732	0.999889	1.00002	1.00012	1.0002	1.00026	1.00029	1.00031	1.00031	1.0003	1.00027	1.00023	1.00017	1.0001	1.00002
		-1.48221	0.959544	0.962329	0.965	0.967558	0.970002	0.97233	0.974544	0.976644	0.97863	0.980504	0.982267	0.983921	0.985469	0.986914	0.988258	0.989505	0.990658	0.991721	0.992698	0.993592	0.994408	0.99515	0.995821	0.996427	0.996971	0.997457	0.997888	0.99827	0.998605	0.998897	0.99915	0.999366	0.999549	0.999701	0.999826	0.999924	1	1.00005	1.00009	1.00011	1.00011	1.00009	1.00007	1.00003	0.999974	0.99991	0.999835
		-1.45659	0.95895	0.961774	0.964484	0.967078	0.969555	0.971916	0.97416	0.976287	0.978298	0.980194	0.981978	0.983651	0.985215	0.986673	0.988028	0.989284	0.990444	0.991512	0.992492	0.993388	0.994204	0.994944	0.995613	0.996215	0.996754	0.997235	0.997661	0.998036	0.998365	0.99865	0.998896	0.999106	0.999283	0.99943	0.999549	0.999643	0.999715	0.999767	0.9998	0.999816	0.999818	0.999805	0.99978	0.999743	0.999695	0.999636	0.999568
		-1.43098	0.958302	0.961167	0.963915	0.966545	0.969056	0.971449	0.973722	0.975876	0.977912	0.97983	0.981633	0.983323	0.984902	0.986372	0.987738	0.989001	0.990167	0.991239	0.99222	0.993116	0.993931	0.994669	0.995334	0.995931	0.996464	0.996938	0.997357	0.997725	0.998047	0.998325	0.998563	0.998766	0.998936	0.999077	0.99919	0.99928	0.999348	0.999397	0.999428	0.999443	0.999444	0.999433	0.99941	0.999376	0.999333	0.999281	0.99922
		-1.40537	0.957603	0.96051	0.963297	0.965964	0.968509	0.970934	0.973236	0.975416	0.977476	0.979416	0.981238	0.982943	0.984535	0.986017	0.987391	0.988661	0.98983	0.990904	0.991886	0.992781	0.993593	0.994326	0.994986	0.995577	0.996103	0.996569	0.99698	0.99734	0.997653	0.997923	0.998153	0.998348	0.998511	0.998645	0.998753	0.998837	0.998901	0.998946	0.998975	0.998989	0.99899	0.99898	0.99896	0.99893	0.998892	0.998846	0.998793
		-1.37976	0.956859	0.959807	0.962634	0.965339	0.967919	0.970375	0.972706	0.974912	0.976995	0.978955	0.980794	0.982515	0.984119	0.98561	0.986991	0.988266	0.989438	0.990512	0.991493	0.992385	0.993192	0.99392	0.994573	0.995156	0.995674	0.996132	0.996533	0.996884	0.997187	0.997448	0.997669	0.997856	0.99801	0.998137	0.998238	0.998317	0.998376	0.998418	0.998444	0.998457	0.998458	0.998449	0.998431	0.998405	0.998372	0.998333	0.998288
		-1.35414	0.95607	0.959063	0.96193	0.964672	0.967288	0.969775	0.972135	0.974367	0.976472	0.978452	0.980307	0.982041	0.983656	0.985155	0.986542	0.98782	0.988993	0.990066	0.991044	0.991931	0.992732	0.993453	0.994098	0.994672	0.99518	0.995627	0.996019	0.996359	0.996652	0.996902	0.997114	0.997291	0.997437	0.997556	0.99765	0.997723	0.997777	0.997815	0.997838	0.99785	0.997851	0.997843	0.997828	0.997805	0.997778	0.997745	0.997708
		-1.32853	0.95524	0.958278	0.961187	0.963968	0.966618	0.969138	0.971526	0.973783	0.97591	0.977908	0.979779	0.981526	0.98315	0.984656	0.986046	0.987325	0.988498	0.989569	0.990542	0.991423	0.992216	0.992928	0.993563	0.994126	0.994624	0.99506	0.995439	0.995767	0.996049	0.996288	0.996489	0.996656	0.996793	0.996903	0.99699	0.997057	0.997105	0.997139	0.99716	0.99717	0.99717	0.997164	0.997151	0.997133	0.99711	0.997084	0.997055
		-1.30292	0.954369	0.957453	0.960406	0.963226	0.965913	0.968464	0.970881	0.973163	0.975311	0.977327	0.979212	0.98097	0.982602	0.984113	0.985506	0.986785	0.987955	0.989022	0.989989	0.990862	0.991646	0.992348	0.992971	0.993523	0.994008	0.994431	0.994798	0.995113	0.995382	0.995609	0.995799	0.995955	0.996082	0.996183	0.996262	0.996321	0.996364	0.996394	0.996411	0.996419	0.99642	0.996414	0.996404	0.99639	0.996372	0.996353	0.996332
		-1.27731	0.953458	0.956591	0.959588	0.962449	0.965171	0.967755	0.9702	0.972507	0.974676	0.976709	0.978608	0.980375	0.982014	0.983529	0.984923	0.986201	0.987367	0.988427	0.989386	0.99025	0.991024	0.991713	0.992325	0.992863	0.993334	0.993743	0.994096	0.994398	0.994653	0.994868	0.995045	0.99519	0.995306	0.995398	0.995468	0.99552	0.995557	0.995582	0.995596	0.995602	0.995602	0.995597	0.995589	0.995579	0.995568	0.995555	0.995543
		-1.25169	0.952505	0.955688	0.958731	0.961633	0.964393	0.96701	0.969484	0.971815	0.974004	0.976054	0.977965	0.979742	0.981387	0.982904	0.984298	0.985573	0.986734	0.987787	0.988737	0.989589	0.990351	0.991028	0.991625	0.992148	0.992605	0.992999	0.993337	0.993624	0.993865	0.994066	0.99423	0.994363	0.994468	0.99455	0.994611	0.994656	0.994686	0.994706	0.994717	0.994721	0.99472	0.994717	0.994711	0.994705	0.994699	0.994694	0.99469
		-1.22608	0.951508	0.954743	0.957834	0.960779	0.963578	0.966228	0.968731	0.971087	0.973296	0.975362	0.977285	0.97907	0.98072	0.982239	0.983631	0.984902	0.986056	0.987101	0.98804	0.988881	0.989629	0.990291	0.990873	0.991381	0.991822	0.9922	0.992522	0.992794	0.99302	0.993206	0.993357	0.993477	0.993571	0.993642	0.993694	0.993731	0.993755	0.993769	0.993777	0.993779	0.993777	0.993775	0.993772	0.993769	0.993769	0.993771	0.993776
		-1.20047	0.950464	0.953754	0.956894	0.959884	0.962721	0.965407	0.967939	0.97032	0.972549	0.974631	0.976566	0.978359	0.980013	0.981532	0.982922	0.984188	0.985335	0.986369	0.987297	0.988125	0.988859	0.989506	0.990072	0.990563	0.990987	0.991348	0.991654	0.991909	0.99212	0.992291	0.992428	0.992535	0.992617	0.992677	0.99272	0.992749	0.992766	0.992775	0.992779	0.992779	0.992777	0.992775	0.992775	0.992776	0.992782	0.992791	0.992805
		-1.17486	0.949367	0.952714	0.955906	0.958942	0.961821	0.964542	0.967105	0.969511	0.971761	0.973859	0.975806	0.977606	0.979263	0.980783	0.98217	0.98343	0.984568	0.985592	0.986508	0.987322	0.988041	0.988671	0.989221	0.989695	0.990101	0.990446	0.990734	0.990973	0.991168	0.991324	0.991446	0.99154	0.99161	0.991659	0.991692	0.991713	0.991724	0.991728	0.991727	0.991725	0.991722	0.991722	0.991724	0.99173	0.991741	0.991757	0.991779
		-1.14924	0.948212	0.951618	0.954865	0.95795	0.960871	0.963629	0.966224	0.968656	0.970928	0.973042	0.975	0.976808	0.978469	0.979989	0.981372	0.982626	0.983756	0.984769	0.985672	0.986472	0.987175	0.987789	0.988321	0.988778	0.989167	0.989493	0.989765	0.989987	0.990165	0.990306	0.990414	0.990495	0.990552	0.990591	0.990614	0.990626	0.99063	0.990629	0.990625	0.990621	0.990618	0.990618	0.990622	0.990633	0.990649	0.990673	0.990705
		-1.12363	0.946991	0.95046	0.953764	0.956899	0.959866	0.962663	0.965291	0.967751	0.970045	0.972175	0.974147	0.975962	0.977627	0.979147	0.980527	0.981775	0.982896	0.983898	0.984788	0.985573	0.986261	0.986859	0.987374	0.987813	0.988184	0.988493	0.988747	0.988952	0.989115	0.98924	0.989334	0.989401	0.989447	0.989474	0.989489	0.989493	0.98949	0.989484	0.989476	0.98947	0.989466	0.989468	0.989475	0.98949	0.989512	0.989543	0.989584
		-1.09802	0.945696	0.949232	0.952596	0.955785	0.958798	0.961636	0.964299	0.966788	0.969106	0.971255	0.97324	0.975064	0.976734	0.978254	0.979632	0.980874	0.981987	0.982978	0.983856	0.984627	0.985299	0.98588	0.986378	0.986801	0.987154	0.987446	0.987683	0.987872	0.988019	0.988129	0.988209	0.988264	0.988297	0.988314	0.988319	0.988316	0.988307	0.988296	0.988285	0.988277	0.988273	0.988276	0.988286	0.988305	0.988333	0.988372	0.988421
		-1.07241	0.944319	0.947925	0.951351	0.954597	0.95766	0.960542	0.963242	0.965762	0.968105	0.970275	0.972274	0.974109	0.975784	0.977306	0.978682	0.97992	0.981025	0.982007	0.982872	0.98363	0.984288	0.984854	0.985336	0.985742	0.986078	0.986354	0.986575	0.986748	0.986879	0.986976	0.987042	0.987084	0.987107	0.987114	0.98711	0.9871	0.987085	0.987069	0.987055	0.987046	0.987042	0.987046	0.987059	0.987083	0.987117	0.987163	0.987222
		-1.04679	0.942849	0.946528	0.950021	0.953327	0.956443	0.959371	0.962111	0.964665	0.967036	0.969227	0.971244	0.97309	0.974773	0.976299	0.977675	0.978909	0.980008	0.980982	0.981837	0.982583	0.983228	0.983779	0.984246	0.984637	0.984958	0.985218	0.985424	0.985582	0.9857	0.985783	0.985837	0.985867	0.985879	0.985877	0.985866	0.985848	0.985828	0.985808	0.985792	0.985781	0.985778	0.985783	0.9858	0.985828	0.985869	0.985922	0.98599
		-1.02118	0.941274	0.945031	0.948595	0.951964	0.955137	0.958115	0.960898	0.963489	0.96589	0.968106	0.970142	0.972003	0.973696	0.975227	0.976606	0.977838	0.978934	0.979901	0.980748	0.981484	0.982117	0.982656	0.98311	0.983487	0.983794	0.98404	0.984232	0.984377	0.984482	0.984553	0.984595	0.984616	0.984618	0.984608	0.984589	0.984566	0.984541	0.984518	0.984499	0.984488	0.984485	0.984493	0.984513	0.984546	0.984593	0.984654	0.984731
		-0.995568	0.939584	0.943423	0.947062	0.950498	0.953733	0.956764	0.959594	0.962225	0.96466	0.966904	0.968962	0.970841	0.972546	0.974087	0.97547	0.976704	0.977798	0.978761	0.979603	0.980331	0.980955	0.981484	0.981927	0.982292	0.982588	0.982822	0.983002	0.983136	0.983229	0.98329	0.983323	0.983334	0.983328	0.983311	0.983286	0.983257	0.983229	0.983203	0.983183	0.983172	0.98317	0.98318	0.983204	0.983242	0.983295	0.983364	0.98345
		-0.969955	0.937765	0.941691	0.945409	0.948919	0.952218	0.955307	0.958188	0.960863	0.963336	0.965612	0.967697	0.969596	0.971318	0.972871	0.974263	0.975502	0.976598	0.977561	0.978399	0.979123	0.979741	0.980263	0.980698	0.981055	0.981341	0.981566	0.981737	0.981861	0.981945	0.981997	0.982022	0.982025	0.982013	0.98199	0.98196	0.981928	0.981896	0.981869	0.981849	0.981837	0.981838	0.981851	0.981879	0.981922	0.981982	0.982058	0.982153
		-0.944342	0.935806	0.939823	0.943626	0.947213	0.950582	0.953734	0.956671	0.959395	0.96191	0.964223	0.966338	0.968263	0.970006	0.971576	0.97298	0.974228	0.975331	0.976297	0.977137	0.97786	0.978476	0.978994	0.979424	0.979775	0.980056	0.980274	0.980438	0.980555	0.980633	0.980678	0.980697	0.980695	0.980678	0.980651	0.980618	0.980583	0.98055	0.980522	0.980501	0.980491	0.980494	0.98051	0.980543	0.980591	0.980658	0.980743	0.980846
		-0.91873	0.933692	0.937807	0.9417	0.94537	0.948814	0.952034	0.955032	0.95781	0.960374	0.962728	0.964879	0.966835	0.968604	0.970195	0.971617	0.97288	0.973993	0.974968	0.975813	0.97654	0.977158	0.977677	0.978106	0.978456	0.978733	0.978949	0.979109	0.979223	0.979297	0.979339	0.979354	0.979349	0.979329	0.979299	0.979264	0.979228	0.979195	0.979167	0.979148	0.97914	0.979145	0.979166	0.979203	0.979257	0.979331	0.979423	0.979535
		-0.893117	0.931412	0.93563	0.939619	0.943377	0.946902	0.950196	0.953261	0.9561	0.958717	0.961119	0.963313	0.965305	0.967106	0.968725	0.97017	0.971452	0.972583	0.973571	0.974428	0.975163	0.975788	0.976313	0.976746	0.977098	0.977378	0.977594	0.977754	0.977868	0.977942	0.977982	0.977997	0.977991	0.977971	0.977941	0.977906	0.97787	0.977838	0.977812	0.977795	0.97779	0.977798	0.977823	0.977865	0.977926	0.978006	0.978107	0.978227
		-0.867505	0.928952	0.933279	0.93737	0.941222	0.944836	0.94821	0.951349	0.954254	0.956932	0.959389	0.961631	0.963668	0.965507	0.967159	0.968635	0.969944	0.971097	0.972105	0.972979	0.97373	0.974368	0.974903	0.975345	0.975705	0.975991	0.976212	0.976377	0.976495	0.976571	0.976615	0.976632	0.976628	0.97661	0.976582	0.976549	0.976516	0.976485	0.976462	0.976449	0.976447	0.976461	0.97649	0.976538	0.976605	0.976692	0.9768	0.97693
		-0.841892	0.926299	0.930742	0.934942	0.938896	0.942604	0.946066	0.949285	0.952265	0.955011	0.95753	0.959828	0.961916	0.963802	0.965496	0.967009	0.968351	0.969534	0.97057	0.971468	0.97224	0.972897	0.973449	0.973907	0.974279	0.974577	0.974809	0.974983	0.975108	0.975192	0.975242	0.975264	0.975266	0.975252	0.975229	0.9752	0.975171	0.975145	0.975126	0.975117	0.975121	0.975139	0.975174	0.975228	0.975302	0.975396	0.975512	0.97565
		-0.816279	0.923443	0.928008	0.932323	0.936386	0.940196	0.943754	0.947062	0.950124	0.952946	0.955535	0.957898	0.960045	0.961986	0.96373	0.965288	0.966673	0.967894	0.968965	0.969895	0.970696	0.971379	0.971954	0.972433	0.972825	0.973141	0.973388	0.973576	0.973714	0.97381	0.97387	0.973902	0.973912	0.973906	0.97389	0.973868	0.973845	0.973825	0.973812	0.973809	0.973818	0.973842	0.973884	0.973944	0.974024	0.974126	0.974249	0.974395
		-0.790667	0.920371	0.925065	0.929504	0.933684	0.937604	0.941265	0.94467	0.947823	0.950731	0.953399	0.955836	0.958051	0.960056	0.961859	0.963473	0.964908	0.966176	0.96729	0.96826	0.969098	0.969815	0.970422	0.970929	0.971347	0.971686	0.971955	0.972163	0.972319	0.972431	0.972505	0.972551	0.972573	0.972578	0.972572	0.972559	0.972544	0.972533	0.972527	0.972531	0.972547	0.972578	0.972626	0.972693	0.97278	0.972889	0.97302	0.973174
		-0.765054	0.917073	0.921905	0.926474	0.930779	0.934818	0.938592	0.942104	0.945357	0.948359	0.951116	0.953637	0.955931	0.958009	0.959882	0.96156	0.963056	0.964381	0.965547	0.966567	0.96745	0.968209	0.968855	0.969399	0.96985	0.970219	0.970516	0.97075	0.970929	0.971062	0.971156	0.971219	0.971257	0.971276	0.971283	0.971282	0.971279	0.971277	0.97128	0.971292	0.971316	0.971355	0.97141	0.971485	0.971579	0.971695	0.971833	0.971995
		-0.739442	0.913542	0.918518	0.923227	0.927666	0.931832	0.935728	0.939356	0.94272	0.945827	0.948683	0.951299	0.953683	0.955845	0.957798	0.959552	0.961119	0.96251	0.963739	0.964817	0.965756	0.966566	0.967259	0.967847	0.96834	0.968747	0.969078	0.969344	0.969552	0.969712	0.96983	0.969915	0.969973	0.97001	0.970033	0.970047	0.970056	0.970066	0.97008	0.970103	0.970136	0.970183	0.970246	0.970327	0.970429	0.970552	0.970697	0.970866
		-0.713829	0.90977	0.914899	0.919755	0.924337	0.928641	0.932669	0.936423	0.939908	0.943131	0.946099	0.94882	0.951305	0.953564	0.955607	0.957448	0.959097	0.960567	0.961869	0.963016	0.964019	0.96489	0.965641	0.966281	0.966823	0.967275	0.967649	0.967953	0.968197	0.968388	0.968536	0.968647	0.968729	0.968788	0.968831	0.968862	0.968887	0.968911	0.968938	0.968971	0.969014	0.96907	0.969142	0.969231	0.96934	0.96947	0.969622	0.969797
		-0.688216	0.905751	0.911041	0.916055	0.920788	0.92524	0.92941	0.933302	0.936921	0.940271	0.943361	0.946201	0.948799	0.951166	0.953313	0.955253	0.956996	0.958555	0.959942	0.961169	0.962247	0.963189	0.964005	0.964708	0.965307	0.965812	0.966235	0.966585	0.96687	0.9671	0.967282	0.967425	0.967535	0.96762	0.967685	0.967737	0.96778	0.96782	0.967861	0.967907	0.967961	0.968027	0.968107	0.968205	0.968321	0.968457	0.968615	0.968796
		-0.662604	0.901484	0.906943	0.912123	0.917019	0.921629	0.925953	0.929994	0.933757	0.937247	0.940473	0.943443	0.946167	0.948655	0.950919	0.95297	0.954819	0.95648	0.957963	0.959281	0.960446	0.961469	0.962361	0.963135	0.9638	0.964367	0.964847	0.965249	0.965583	0.965856	0.966079	0.966258	0.966401	0.966515	0.966606	0.966681	0.966745	0.966803	0.96686	0.96692	0.966986	0.967063	0.967153	0.967258	0.967381	0.967523	0.967687	0.967873
		-0.636991	0.896966	0.902605	0.90796	0.913029	0.917807	0.922297	0.926499	0.930419	0.934062	0.937437	0.940551	0.943414	0.946037	0.94843	0.950605	0.952574	0.954349	0.95594	0.957361	0.958624	0.959738	0.960717	0.961572	0.962312	0.96295	0.963494	0.963956	0.964344	0.964668	0.964936	0.965156	0.965336	0.965483	0.965605	0.965706	0.965793	0.965871	0.965946	0.966021	0.9661	0.966188	0.966287	0.9664	0.96653	0.966678	0.966847	0.967037
		-0.611378	0.892201	0.898027	0.903569	0.90882	0.913779	0.918446	0.922822	0.926912	0.930722	0.934258	0.93753	0.940546	0.943317	0.945854	0.948167	0.950269	0.95217	0.953883	0.955419	0.95679	0.958007	0.959083	0.960028	0.960853	0.961569	0.962186	0.962715	0.963165	0.963545	0.963864	0.96413	0.964352	0.964536	0.96469	0.964821	0.964933	0.965034	0.965127	0.965219	0.965312	0.965412	0.96552	0.965641	0.965777	0.965931	0.966103	0.966296
		-0.585766	0.887192	0.893216	0.898953	0.904399	0.90955	0.914406	0.918969	0.923242	0.927232	0.930944	0.934388	0.937571	0.940505	0.943199	0.945665	0.947912	0.949954	0.9518	0.953463	0.954955	0.956287	0.957469	0.958515	0.959433	0.960236	0.960934	0.961537	0.962055	0.962497	0.962873	0.96319	0.963458	0.963683	0.963873	0.964036	0.964176	0.964301	0.964415	0.964524	0.964632	0.964743	0.964862	0.96499	0.965132	0.96529	0.965466	0.965661
		-0.560153	0.881946	0.888176	0.894121	0.899772	0.905127	0.910185	0.914948	0.919419	0.923602	0.927505	0.931135	0.934501	0.937612	0.940477	0.943109	0.945516	0.947711	0.949704	0.951507	0.953131	0.954587	0.955888	0.957043	0.958065	0.958963	0.959749	0.960434	0.961026	0.961536	0.961974	0.962347	0.962665	0.962935	0.963164	0.963361	0.963532	0.963682	0.963819	0.963946	0.964069	0.964193	0.964321	0.964457	0.964604	0.964765	0.964942	0.965138
		-0.534541	0.876471	0.882919	0.88908	0.894949	0.900521	0.905794	0.91077	0.915452	0.919844	0.923952	0.927783	0.931346	0.934649	0.937701	0.940512	0.943093	0.945455	0.947607	0.949561	0.951329	0.952922	0.95435	0.955625	0.956759	0.957761	0.958643	0.959416	0.96009	0.960674	0.961178	0.961611	0.961983	0.962301	0.962573	0.962807	0.96301	0.963188	0.963347	0.963494	0.963633	0.963769	0.963906	0.964049	0.9642	0.964364	0.964542	0.964736
		-0.508928	0.870779	0.877454	0.883844	0.889942	0.895743	0.901245	0.906449	0.911356	0.915971	0.920299	0.924347	0.928121	0.931631	0.934883	0.937889	0.940657	0.943198	0.945522	0.947641	0.949564	0.951303	0.952869	0.954273	0.955527	0.956642	0.957627	0.958495	0.959256	0.959919	0.960496	0.960994	0.961423	0.961793	0.96211	0.962383	0.96262	0.962827	0.96301	0.963177	0.963331	0.963479	0.963626	0.963775	0.96393	0.964095	0.964272	0.964464
		-0.483315	0.864885	0.871797	0.878427	0.884766	0.890809	0.896554	0.901999	0.907146	0.911999	0.916563	0.920841	0.924842	0.928572	0.93204	0.935254	0.938223	0.940956	0.943464	0.945758	0.947847	0.949744	0.951458	0.953	0.954383	0.955617	0.956713	0.957683	0.958536	0.959284	0.959937	0.960504	0.960995	0.961419	0.961784	0.962099	0.962371	0.962607	0.962816	0.963003	0.963173	0.963333	0.963488	0.963643	0.9638	0.963965	0.96414	0.964328
		-0.457703	0.858805	0.865965	0.872846	0.879439	0.885737	0.891737	0.897438	0.90284	0.907946	0.912759	0.917284	0.921525	0.925491	0.929188	0.932623	0.935805	0.938743	0.941448	0.943928	0.946194	0.948257	0.950128	0.951818	0.953337	0.954698	0.955912	0.956989	0.957941	0.958778	0.959512	0.960151	0.960707	0.961188	0.961603	0.961961	0.96227	0.962538	0.962772	0.962979	0.963166	0.963338	0.9635	0.963659	0.963818	0.963982	0.964153	0.964335
		-0.43209	0.85256	0.859978	0.86712	0.873979	0.880545	0.886814	0.892785	0.898457	0.90383	0.908907	0.913692	0.918189	0.922404	0.926342	0.930012	0.93342	0.936575	0.939487	0.942164	0.944617	0.946857	0.948893	0.950738	0.952402	0.953896	0.955233	0.956424	0.957479	0.958411	0.959229	0.959945	0.960568	0.961108	0.961575	0.961978	0.962325	0.962625	0.962885	0.963113	0.963315	0.963498	0.963668	0.96383	0.96399	0.96415	0.964316	0.96449
		-0.406478	0.846172	0.853857	0.861273	0.868409	0.875256	0.881808	0.888062	0.894017	0.899671	0.905027	0.910086	0.914851	0.919328	0.923522	0.927438	0.931083	0.934466	0.937596	0.94048	0.94313	0.945554	0.947764	0.949772	0.951587	0.953222	0.954688	0.955997	0.95716	0.95819	0.959096	0.959891	0.960584	0.961186	0.961707	0.962156	0.962542	0.962874	0.963161	0.963409	0.963627	0.963821	0.963997	0.964161	0.964319	0.964475	0.964634	0.964798
		-0.380865	0.839665	0.847628	0.855328	0.862753	0.869893	0.87674	0.883291	0.889542	0.895491	0.901138	0.906484	0.911531	0.916282	0.920742	0.924916	0.92881	0.932431	0.935788	0.938889	0.941743	0.944361	0.946752	0.948929	0.950902	0.952682	0.954283	0.955715	0.956991	0.958122	0.95912	0.959997	0.960762	0.961428	0.962004	0.9625	0.962926	0.963291	0.963604	0.963873	0.964106	0.96431	0.964491	0.964657	0.964812	0.964962	0.965111	0.965263
		-0.355252	0.833065	0.841315	0.849309	0.857034	0.864479	0.871634	0.878494	0.885054	0.891309	0.89726	0.902905	0.908245	0.913282	0.918019	0.922462	0.926614	0.930483	0.934076	0.937402	0.940469	0.943287	0.945866	0.948218	0.950354	0.952286	0.954026	0.955586	0.956977	0.958214	0.959306	0.960267	0.961107	0.961838	0.96247	0.963015	0.963481	0.963879	0.964219	0.964508	0.964755	0.964968	0.965153	0.965319	0.96547	0.965612	0.96575	0.965889
		-0.32964	0.826398	0.834944	0.843243	0.851278	0.859039	0.866513	0.873693	0.880573	0.887147	0.893412	0.899367	0.905011	0.910344	0.915369	0.920089	0.924509	0.928634	0.932471	0.936029	0.939315	0.94234	0.945114	0.947647	0.949951	0.952039	0.953922	0.955613	0.957124	0.958468	0.959658	0.960705	0.961621	0.962418	0.963108	0.963701	0.964209	0.96464	0.965006	0.965315	0.965576	0.965797	0.965986	0.96615	0.966295	0.966428	0.966554	0.966676
		-0.304027	0.819691	0.828542	0.837154	0.845509	0.853595	0.861398	0.868909	0.876119	0.883022	0.889612	0.895887	0.901844	0.907482	0.912803	0.917809	0.922504	0.926893	0.930982	0.934778	0.938291	0.941528	0.944501	0.94722	0.949697	0.951945	0.953975	0.9558	0.957433	0.958888	0.960176	0.961311	0.962305	0.963171	0.963919	0.964562	0.96511	0.965575	0.965967	0.966295	0.966569	0.966798	0.966989	0.96715	0.967288	0.96741	0.967521	0.967626
		-0.278414	0.812971	0.822134	0.831067	0.839751	0.848171	0.856312	0.864163	0.871713	0.878953	0.885877	0.89248	0.898758	0.90471	0.910335	0.915634	0.920611	0.92527	0.929616	0.933657	0.9374	0.940855	0.944032	0.946941	0.949595	0.952005	0.954185	0.956148	0.957906	0.959473	0.960863	0.962087	0.96316	0.964094	0.964902	0.965595	0.966185	0.966683	0.967101	0.967448	0.967734	0.967969	0.968161	0.968318	0.968448	0.968558	0.968652	0.968738
		-0.252802	0.806262	0.815746	0.825007	0.834027	0.842789	0.851276	0.859474	0.867371	0.874956	0.882221	0.88916	0.895766	0.902038	0.907973	0.913572	0.918837	0.923771	0.928379	0.932669	0.936648	0.940324	0.943708	0.946811	0.949645	0.952221	0.954554	0.956656	0.958541	0.960223	0.961715	0.96303	0.964184	0.965187	0.966054	0.966798	0.967429	0.967961	0.968404	0.96877	0.969068	0.969309	0.969501	0.969653	0.969773	0.969868	0.969945	0.970009
		-0.227189	0.799591	0.8094	0.818997	0.828359	0.837469	0.846308	0.85486	0.86311	0.871046	0.878659	0.885938	0.892879	0.899475	0.905726	0.911629	0.917186	0.9224	0.927275	0.931817	0.936034	0.939935	0.94353	0.946829	0.949845	0.95259	0.955078	0.957322	0.959335	0.961133	0.962729	0.964137	0.965371	0.966445	0.967373	0.968167	0.96884	0.969406	0.969874	0.970258	0.970568	0.970813	0.971004	0.97115	0.971259	0.971339	0.971396	0.971437
		-0.201577	0.792981	0.80312	0.813056	0.822767	0.83223	0.841425	0.850336	0.858944	0.867236	0.8752	0.882825	0.890104	0.89703	0.903599	0.90981	0.915662	0.921159	0.926303	0.931101	0.93556	0.939688	0.943495	0.946993	0.950193	0.953109	0.955753	0.95814	0.960283	0.962198	0.963899	0.965401	0.966717	0.967863	0.968851	0.969697	0.970412	0.971011	0.971505	0.971906	0.972227	0.972476	0.972666	0.972805	0.972902	0.972965	0.973001	0.973017
		-0.175964	0.786452	0.796926	0.807206	0.817268	0.827088	0.836644	0.845916	0.854886	0.863537	0.871855	0.879829	0.887448	0.894705	0.901595	0.908116	0.914267	0.920048	0.925464	0.930519	0.935221	0.939578	0.9436	0.947298	0.950684	0.953771	0.956573	0.959104	0.961379	0.963412	0.965219	0.966815	0.968214	0.969432	0.970482	0.971379	0.972137	0.972769	0.973288	0.973707	0.974038	0.974292	0.974479	0.97461	0.974694	0.974739	0.974753	0.974743
		-0.150351	0.780024	0.790835	0.801462	0.811878	0.822057	0.831975	0.841611	0.850944	0.859955	0.86863	0.876953	0.884914	0.892504	0.899716	0.906548	0.912997	0.919064	0.924752	0.930066	0.935012	0.939599	0.943836	0.947735	0.951308	0.954568	0.957529	0.960205	0.962612	0.964765	0.96668	0.96837	0.969853	0.971143	0.972256	0.973205	0.974006	0.974671	0.975216	0.975653	0.975994	0.976251	0.976435	0.976558	0.976628	0.976654	0.976645	0.976608
		-0.124739	0.773713	0.784864	0.795839	0.806609	0.817148	0.827429	0.837429	0.847125	0.856497	0.865527	0.8742	0.882502	0.890425	0.89796	0.905102	0.91185	0.918203	0.924163	0.929735	0.934926	0.939743	0.944196	0.948296	0.952056	0.95549	0.95861	0.961433	0.963973	0.966246	0.968268	0.970055	0.971623	0.972986	0.974161	0.975163	0.976007	0.976707	0.977278	0.977732	0.978083	0.978344	0.978525	0.978638	0.978694	0.978701	0.978668	0.978603
		-0.0991262	0.767534	0.779024	0.790347	0.801472	0.81237	0.823013	0.833376	0.843434	0.853165	0.862549	0.871569	0.880212	0.888465	0.896321	0.903773	0.910818	0.917455	0.923687	0.929517	0.934952	0.939998	0.944667	0.948969	0.952917	0.956524	0.959805	0.962774	0.965448	0.967842	0.969973	0.971857	0.973509	0.974947	0.976186	0.977241	0.978129	0.978864	0.97946	0.979933	0.980294	0.980558	0.980736	0.980841	0.980881	0.980868	0.980811	0.980717
		-0.0735136	0.761497	0.773326	0.784994	0.796472	0.807727	0.81873	0.829453	0.839869	0.849956	0.859691	0.869057	0.878037	0.886618	0.894792	0.902551	0.909891	0.916812	0.923313	0.9294	0.935077	0.940353	0.945237	0.94974	0.953876	0.957656	0.961097	0.964214	0.967022	0.969538	0.971778	0.973759	0.975498	0.977011	0.978314	0.979424	0.980356	0.981127	0.98175	0.982241	0.982614	0.982881	0.983057	0.983152	0.983178	0.983145	0.983063	0.98294
		-0.047901	0.755609	0.767774	0.779786	0.791612	0.803221	0.814579	0.825658	0.836429	0.846868	0.85695	0.866656	0.875968	0.884874	0.893363	0.901426	0.909058	0.916259	0.923028	0.929369	0.935288	0.940791	0.945889	0.950593	0.954916	0.95887	0.962472	0.965736	0.968679	0.971317	0.973667	0.975747	0.977573	0.979161	0.98053	0.981695	0.982673	0.98348	0.984131	0.984642	0.985026	0.985298	0.985471	0.985557	0.985569	0.985516	0.98541	0.985257
		-0.0222883	0.749873	0.76237	0.774721	0.786892	0.798849	0.810558	0.821987	0.833107	0.843891	0.854314	0.864356	0.873996	0.883222	0.89202	0.900382	0.908303	0.915781	0.922815	0.929408	0.935566	0.941295	0.946607	0.95151	0.956019	0.960147	0.963909	0.967321	0.970399	0.97316	0.975621	0.9778	0.979714	0.98138	0.982816	0.984037	0.985062	0.985907	0.986586	0.987117	0.987514	0.987792	0.987963	0.988042	0.988039	0.987967	0.987836	0.987655
		0.00332426	0.744287	0.757112	0.769797	0.782307	0.794605	0.806658	0.818431	0.829893	0.841016	0.851774	0.862144	0.872106	0.881645	0.890747	0.899404	0.90761	0.91536	0.922655	0.929497	0.935892	0.941846	0.947369	0.952471	0.957166	0.961467	0.965389	0.968949	0.972162	0.975047	0.97762	0.9799	0.981903	0.983647	0.98515	0.98643	0.987503	0.988386	0.989096	0.989649	0.99006	0.990344	0.990515	0.990587	0.990572	0.990481	0.990326	0.990116
		0.0289369	0.738847	0.751994	0.765006	0.777848	0.79048	0.802869	0.814977	0.826774	0.838228	0.849313	0.860004	0.870281	0.880126	0.889527	0.898473	0.906958	0.914976	0.922529	0.929617	0.936245	0.942421	0.948154	0.953453	0.958333	0.962807	0.966889	0.970597	0.973947	0.976956	0.979642	0.982022	0.984116	0.98594	0.987513	0.988851	0.989974	0.990898	0.99164	0.992217	0.992643	0.992936	0.993108	0.993174	0.993147	0.993039	0.992861	0.992623
		0.0545495	0.733543	0.747004	0.760337	0.773501	0.78646	0.799176	0.811611	0.823733	0.83551	0.846913	0.857917	0.868501	0.878646	0.888339	0.897568	0.906326	0.914608	0.922413	0.929744	0.936603	0.942998	0.948939	0.954434	0.959498	0.964143	0.968386	0.972242	0.975729	0.978863	0.981662	0.984145	0.98633	0.988235	0.989879	0.991279	0.992454	0.99342	0.994196	0.994798	0.995242	0.995544	0.99572	0.995782	0.995745	0.995621	0.995421	0.995157
		0.0801621	0.728361	0.742129	0.755773	0.769252	0.782528	0.795561	0.808314	0.820752	0.832842	0.844554	0.855863	0.866745	0.877183	0.88716	0.896665	0.90569	0.914231	0.922285	0.929853	0.93694	0.943553	0.949698	0.955388	0.960635	0.965452	0.969854	0.973859	0.977482	0.980742	0.983656	0.986243	0.988521	0.990509	0.992225	0.993688	0.994916	0.995928	0.996739	0.997369	0.997833	0.998148	0.998328	0.998389	0.998344	0.998205	0.997986	0.997696
		0.105775	0.723286	0.737351	0.751297	0.765081	0.778664	0.792005	0.805066	0.81781	0.830203	0.842215	0.853819	0.864991	0.875712	0.885966	0.895741	0.905027	0.913821	0.922118	0.929921	0.937232	0.944058	0.950407	0.956289	0.961718	0.966705	0.971267	0.97542	0.979181	0.982567	0.985597	0.988289	0.990661	0.992734	0.994525	0.996053	0.997337	0.998395	0.999246	0.999905	1.00039	1.00072	1.00091	1.00097	1.00092	1.00077	1.00053	1.00022
		0.131387	0.718298	0.732651	0.746888	0.760967	0.774847	0.788485	0.801842	0.814882	0.827568	0.83987	0.851759	0.863213	0.874209	0.884732	0.894769	0.904311	0.913351	0.921887	0.929919	0.937451	0.944488	0.951037	0.95711	0.962719	0.967876	0.972598	0.976899	0.980797	0.984311	0.987457	0.990255	0.992724	0.994883	0.996751	0.998347	0.999689	1.0008	1.00169	1.00238	1.00289	1.00324	1.00344	1.0035	1.00345	1.00329	1.00304	1.0027
		0.157	0.713379	0.728008	0.742525	0.756887	0.771052	0.784976	0.79862	0.811944	0.824912	0.837494	0.849659	0.861384	0.872648	0.883432	0.893724	0.903514	0.912795	0.921564	0.929822	0.93757	0.944814	0.951562	0.957823	0.963611	0.968937	0.973817	0.978266	0.982303	0.985944	0.989208	0.992115	0.994682	0.996929	0.998876	1.00054	1.00194	1.0031	1.00404	1.00477	1.00531	1.00568	1.00589	1.00596	1.0059	1.00574	1.00547	1.00512
		0.182613	0.708508	0.7234	0.738186	0.752819	0.767257	0.781455	0.795373	0.80897	0.82221	0.835061	0.847493	0.85948	0.871001	0.882039	0.892578	0.90261	0.912126	0.921123	0.929601	0.937561	0.945009	0.951952	0.9584	0.964364	0.969858	0.974896	0.979494	0.983669	0.987439	0.990822	0.993838	0.996505	0.998842	1.00087	1.00261	1.00408	1.00529	1.00627	1.00704	1.00761	1.008	1.00823	1.00831	1.00826	1.00809	1.00782	1.00746
		0.208225	0.703665	0.718807	0.733847	0.748738	0.763436	0.777896	0.792076	0.805935	0.819435	0.832544	0.845232	0.857472	0.869243	0.880525	0.891305	0.901571	0.911315	0.920535	0.929228	0.937396	0.945045	0.95218	0.958812	0.964952	0.970612	0.975807	0.980553	0.984867	0.988766	0.99227	0.995396	0.998164	1.00059	1.00271	1.00452	1.00605	1.00733	1.00836	1.00917	1.00978	1.0102	1.01044	1.01054	1.0105	1.01033	1.01005	1.00967
		0.233838	0.69883	0.714208	0.729488	0.744623	0.759567	0.774275	0.788704	0.802812	0.816562	0.829918	0.842852	0.855335	0.867346	0.878864	0.889876	0.90037	0.910337	0.919773	0.928676	0.937048	0.944893	0.952218	0.959031	0.965344	0.971169	0.97652	0.981414	0.985867	0.989896	0.993521	0.99676	0.999632	1.00216	1.00436	1.00625	1.00785	1.00918	1.01027	1.01113	1.01177	1.01222	1.0125	1.01261	1.01258	1.01241	1.01213	1.01175
		0.25945	0.693985	0.709583	0.725087	0.740451	0.755627	0.77057	0.785234	0.799579	0.813565	0.827158	0.840326	0.853043	0.865284	0.877031	0.888267	0.898981	0.909164	0.91881	0.927919	0.93649	0.944527	0.952038	0.959029	0.965513	0.971501	0.977008	0.982049	0.986641	0.990801	0.994548	0.9979	1.00088	1.0035	1.00579	1.00776	1.00944	1.01084	1.01198	1.01289	1.01357	1.01406	1.01436	1.0145	1.01448	1.01433	1.01405	1.01367
		0.285063	0.689112	0.704914	0.720627	0.736203	0.751595	0.766757	0.781644	0.796212	0.810423	0.82424	0.837633	0.850572	0.863035	0.875	0.886453	0.897379	0.90777	0.917621	0.926929	0.935694	0.94392	0.951612	0.958779	0.965432	0.971582	0.977243	0.98243	0.987161	0.991452	0.995322	0.998789	1.00187	1.0046	1.00697	1.00903	1.01078	1.01225	1.01346	1.01442	1.01515	1.01567	1.01601	1.01617	1.01617	1.01604	1.01577	1.01539
		0.310676	0.684197	0.700185	0.716089	0.731862	0.747455	0.762821	0.777914	0.792692	0.807114	0.821144	0.834748	0.8479	0.860574	0.872749	0.884409	0.89554	0.906133	0.916181	0.925682	0.934636	0.943045	0.950916	0.958255	0.965074	0.971383	0.977197	0.98253	0.987399	0.991821	0.995815	0.999399	1.00259	1.00542	1.00789	1.01003	1.01186	1.0134	1.01467	1.01569	1.01647	1.01704	1.01742	1.01761	1.01764	1.01752	1.01727	1.01689
		0.336288	0.679226	0.695383	0.711461	0.727412	0.743189	0.758743	0.774029	0.789001	0.80362	0.817849	0.831654	0.845007	0.857881	0.870256	0.882114	0.893441	0.904227	0.914466	0.924154	0.933291	0.941879	0.949923	0.957431	0.964413	0.970879	0.976844	0.982322	0.987329	0.991882	0.996001	0.999702	1.00301	1.00593	1.0085	1.01073	1.01265	1.01426	1.0156	1.01668	1.01752	1.01814	1.01856	1.01879	1.01885	1.01875	1.01852	1.01816
		0.361901	0.674186	0.690494	0.706728	0.722841	0.738785	0.75451	0.769971	0.785124	0.799926	0.81434	0.828333	0.841873	0.854937	0.867501	0.879547	0.891061	0.902033	0.912455	0.922323	0.931637	0.940398	0.948611	0.956284	0.963425	0.970046	0.976159	0.981781	0.986925	0.99161	0.995853	0.999673	1.00309	1.00612	1.00879	1.01111	1.01311	1.01481	1.01622	1.01737	1.01827	1.01894	1.0194	1.01967	1.01977	1.01971	1.0195	1.01916
		0.387513	0.669067	0.685508	0.70188	0.718137	0.734229	0.750109	0.76573	0.781046	0.796016	0.810601	0.824767	0.838484	0.851724	0.864466	0.87669	0.888382	0.89953	0.910127	0.920168	0.929652	0.93858	0.946957	0.95479	0.962087	0.968859	0.97512	0.980882	0.986163	0.990979	0.995347	0.999286	1.00282	1.00595	1.00872	1.01114	1.01323	1.01501	1.0165	1.01772	1.01868	1.01941	1.01993	1.02025	1.02038	1.02036	1.02018	1.01987
		0.413126	0.663861	0.680415	0.696907	0.713289	0.729513	0.745529	0.761292	0.776755	0.791877	0.806618	0.820944	0.834823	0.848227	0.861135	0.873526	0.885385	0.8967	0.907463	0.917669	0.927316	0.936405	0.944941	0.952929	0.960377	0.967298	0.973702	0.979605	0.98502	0.989966	0.994459	0.998518	1.00216	1.00541	1.00828	1.0108	1.01298	1.01485	1.01641	1.01771	1.01874	1.01954	1.02011	1.02048	1.02067	1.02068	1.02054	1.02026
		0.438739	0.658558	0.675208	0.691801	0.708289	0.724625	0.740761	0.756648	0.772241	0.787498	0.80238	0.81685	0.830877	0.844433	0.857494	0.87004	0.882055	0.893527	0.904446	0.914809	0.924611	0.933855	0.942542	0.95068	0.958276	0.965341	0.971886	0.977926	0.983475	0.98855	0.993168	0.997347	1.00111	1.00447	1.00744	1.01006	1.01234	1.01429	1.01595	1.01732	1.01843	1.01929	1.01993	1.02036	1.0206	1.02066	1.02056	1.02032
		0.464351	0.653153	0.669879	0.686553	0.703129	0.719559	0.735794	0.751788	0.767494	0.78287	0.797876	0.812475	0.826635	0.840328	0.853529	0.866218	0.878377	0.889995	0.901062	0.911571	0.921521	0.930911	0.939745	0.948027	0.955765	0.96297	0.969653	0.975827	0.981508	0.986711	0.991453	0.995752	0.999628	1.0031	1.00618	1.0089	1.01128	1.01333	1.01507	1.01653	1.01771	1.01865	1.01936	1.01985	1.02015	1.02027	1.02022	1.02002
		0.489964	0.647636	0.66442	0.681157	0.697802	0.714307	0.730623	0.746705	0.762507	0.777984	0.793097	0.807809	0.822087	0.835902	0.849229	0.862047	0.874339	0.886092	0.897295	0.907943	0.918031	0.92756	0.936532	0.944952	0.952827	0.960168	0.966984	0.97329	0.9791	0.984429	0.989295	0.993714	0.997707	1.00129	1.00449	1.00731	1.00979	1.01193	1.01377	1.01531	1.01658	1.0176	1.01838	1.01895	1.01931	1.01949	1.0195	1.01935
		0.515577	0.642003	0.658826	0.675607	0.692301	0.708862	0.725241	0.741393	0.757271	0.772832	0.788035	0.802843	0.817223	0.831145	0.844584	0.857519	0.86993	0.881806	0.893135	0.90391	0.914127	0.923786	0.932889	0.941441	0.949447	0.956918	0.963864	0.970299	0.976235	0.981689	0.986677	0.991216	0.995325	0.999023	1.00233	1.00526	1.00784	1.01009	1.01202	1.01365	1.01501	1.01612	1.01698	1.01762	1.01805	1.0183	1.01837	1.01829
		0.541189	0.636248	0.65309	0.669896	0.686621	0.703219	0.719643	0.735845	0.751781	0.767408	0.782683	0.797571	0.812036	0.82605	0.839586	0.852622	0.86514	0.877126	0.888569	0.899461	0.909798	0.919579	0.928805	0.937481	0.945612	0.953208	0.96028	0.966838	0.972898	0.978474	0.983583	0.988242	0.992468	0.996281	0.999698	1.00274	1.00543	1.00778	1.00981	1.01154	1.01299	1.01418	1.01513	1.01585	1.01637	1.01669	1.01683	1.01681
		0.566802	0.630366	0.647209	0.664021	0.680758	0.697374	0.713822	0.730057	0.746033	0.761706	0.777036	0.791985	0.80652	0.820609	0.834226	0.84735	0.859961	0.872045	0.88359	0.894588	0.905034	0.914928	0.924269	0.933061	0.941311	0.949026	0.956217	0.962896	0.969076	0.974773	0.980001	0.984777	0.98912	0.993048	0.996579	0.999733	1.00253	1.00498	1.00712	1.00895	1.0105	1.01179	1.01283	1.01363	1.01423	1.01463	1.01485	1.0149
		0.592414	0.624352	0.641178	0.657978	0.674707	0.691322	0.707776	0.724023	0.74002	0.755721	0.771088	0.786081	0.800667	0.814816	0.828499	0.841696	0.854386	0.866554	0.878189	0.889282	0.899827	0.909823	0.91927	0.928172	0.936533	0.944361	0.951667	0.958462	0.964759	0.970572	0.975918	0.980811	0.985271	0.989314	0.992959	0.996225	0.999131	1.0017	1.00394	1.00588	1.00753	1.00891	1.01005	1.01095	1.01164	1.01212	1.01242	1.01256
		0.618027	0.618202	0.634993	0.651761	0.668465	0.685059	0.7015	0.717741	0.733739	0.749451	0.764835	0.779855	0.794476	0.808667	0.822401	0.835655	0.84841	0.860649	0.872361	0.883537	0.894171	0.904259	0.913803	0.922805	0.93127	0.939206	0.946621	0.953527	0.959937	0.965864	0.971324	0.976333	0.980908	0.985067	0.988827	0.992208	0.995226	0.997903	1.00025	1.0023	1.00406	1.00555	1.00678	1.00779	1.00857	1.00915	1.00954	1.00976
		0.64364	0.611913	0.62865	0.645369	0.662028	0.678583	0.694991	0.711208	0.727188	0.742891	0.758275	0.773304	0.787942	0.802158	0.815927	0.829223	0.842028	0.854325	0.866102	0.877349	0.888059	0.898231	0.907862	0.916956	0.925518	0.933553	0.941072	0.948084	0.954603	0.960641	0.966213	0.971336	0.976025	0.980299	0.984175	0.987671	0.990804	0.993595	0.99606	0.998218	1.00009	1.00168	1.00303	1.00413	1.00502	1.00569	1.00618	1.00649
		0.669252	0.605482	0.622147	0.638798	0.655394	0.671892	0.688249	0.704421	0.720366	0.736041	0.751406	0.766425	0.781063	0.795289	0.809076	0.822399	0.83524	0.847581	0.859409	0.870714	0.88149	0.891734	0.901443	0.910621	0.919271	0.927399	0.935015	0.942128	0.948751	0.954896	0.960578	0.965812	0.970615	0.975004	0.978995	0.982607	0.985858	0.988765	0.991346	0.99362	0.995603	0.997313	0.998768	0.999983	1.00097	1.00176	1.00235	1.00276
		0.694865	0.598904	0.615481	0.632046	0.648561	0.664982	0.68127	0.697379	0.713269	0.728899	0.744228	0.759219	0.77384	0.788058	0.801847	0.815182	0.828043	0.840414	0.85228	0.863632	0.874463	0.884767	0.894545	0.903797	0.912527	0.920742	0.928448	0.935657	0.942379	0.948627	0.954416	0.959759	0.964674	0.969177	0.973284	0.977013	0.980382	0.983408	0.986108	0.9885	0.990601	0.992429	0.994	0.995329	0.996433	0.997327	0.998026	0.998544
		0.720477	0.592178	0.608648	0.62511	0.641526	0.657854	0.674053	0.690082	0.7059	0.721465	0.736739	0.751686	0.766272	0.780466	0.794241	0.807572	0.82044	0.832826	0.844718	0.856104	0.866976	0.877332	0.887167	0.896485	0.905287	0.913579	0.92137	0.928668	0.935485	0.941832	0.947724	0.953175	0.9582	0.962816	0.967039	0.970886	0.974374	0.97752	0.980341	0.982855	0.985079	0.987028	0.988719	0.990168	0.99139	0.992401	0.993215	0.993845
		0.74609	0.585301	0.601648	0.61799	0.634289	0.650506	0.6666	0.68253	0.698257	0.71374	0.728942	0.743827	0.758361	0.772515	0.78626	0.799572	0.812431	0.824819	0.836723	0.84813	0.859034	0.869428	0.879312	0.888685	0.897551	0.905914	0.913782	0.921164	0.92807	0.934513	0.940504	0.94606	0.951194	0.955922	0.96026	0.964225	0.967833	0.971101	0.974046	0.976685	0.979033	0.981107	0.982923	0.984497	0.985843	0.986975	0.987909	0.988658
		0.771703	0.578272	0.594479	0.610684	0.62685	0.642938	0.658909	0.674724	0.690342	0.705727	0.720839	0.735645	0.750112	0.764208	0.777908	0.791186	0.804022	0.816398	0.8283	0.839716	0.850638	0.861062	0.870983	0.880403	0.889323	0.89775	0.905688	0.913148	0.920138	0.926671	0.932759	0.938416	0.943656	0.948495	0.952948	0.957031	0.960761	0.964153	0.967223	0.969989	0.972465	0.974668	0.976614	0.978316	0.97979	0.98105	0.98211	0.982983
		0.797315	0.571092	0.587142	0.603193	0.619209	0.635151	0.650983	0.666665	0.682159	0.697428	0.712434	0.727145	0.741527	0.755551	0.769189	0.782418	0.795217	0.807567	0.819454	0.830867	0.841796	0.852237	0.862186	0.871643	0.88061	0.889091	0.897093	0.904624	0.911693	0.918312	0.924493	0.930249	0.935593	0.940542	0.945109	0.94931	0.953161	0.956678	0.959876	0.962771	0.965379	0.967714	0.969792	0.971627	0.973234	0.974626	0.975817	0.976819
		0.822928	0.56376	0.579637	0.595518	0.611368	0.627149	0.642825	0.658358	0.673711	0.688847	0.703732	0.718331	0.732613	0.746549	0.760111	0.773276	0.786023	0.798334	0.810193	0.82159	0.832515	0.842962	0.852928	0.862413	0.871418	0.879946	0.888005	0.895601	0.902744	0.909444	0.915713	0.921565	0.927012	0.932068	0.936748	0.941067	0.945041	0.948683	0.95201	0.955037	0.957778	0.960248	0.962462	0.964434	0.966178	0.967706	0.969033	0.97017
		0.84854	0.556279	0.571968	0.587663	0.603331	0.618934	0.634439	0.649807	0.665003	0.679992	0.694739	0.709211	0.723378	0.73721	0.750682	0.763768	0.77645	0.788707	0.800526	0.811895	0.822804	0.833247	0.84322	0.852723	0.861757	0.870325	0.878433	0.886088	0.893299	0.900076	0.90643	0.912374	0.91792	0.923083	0.927875	0.932312	0.936407	0.940176	0.943633	0.946793	0.94967	0.952278	0.954631	0.956744	0.958628	0.960297	0.961764	0.963041
		0.874153	0.548653	0.564138	0.579633	0.595103	0.610514	0.625831	0.641019	0.656043	0.670868	0.685463	0.699793	0.71383	0.727544	0.74091	0.753905	0.766507	0.778698	0.790464	0.801793	0.812674	0.823102	0.833073	0.842585	0.851639	0.860239	0.868389	0.876097	0.883371	0.89022	0.896655	0.902688	0.908331	0.913598	0.918501	0.923054	0.927272	0.931168	0.934756	0.93805	0.941065	0.943813	0.946309	0.948564	0.950593	0.952406	0.954017	0.955438
		0.899766	0.540887	0.556155	0.571433	0.586691	0.601894	0.617009	0.632002	0.646839	0.661487	0.675914	0.690088	0.70398	0.717562	0.730809	0.743697	0.756207	0.76832	0.78002	0.791297	0.80214	0.812542	0.8225	0.832012	0.841079	0.849703	0.857889	0.865643	0.872974	0.87989	0.886402	0.892521	0.898259	0.903627	0.908639	0.913308	0.917648	0.921671	0.925391	0.928821	0.931975	0.934865	0.937505	0.939906	0.942081	0.944043	0.945802	0.94737
		0.925378	0.53299	0.548025	0.563074	0.578105	0.593086	0.607984	0.622768	0.637403	0.651859	0.666104	0.680107	0.69384	0.707277	0.720391	0.73316	0.745564	0.757586	0.769209	0.780423	0.791216	0.801583	0.811519	0.821022	0.830093	0.838733	0.846948	0.854743	0.862126	0.869104	0.875689	0.88189	0.887719	0.893187	0.898307	0.90309	0.907551	0.9117	0.915552	0.919119	0.922413	0.925447	0.928233	0.930782	0.933107	0.935219	0.937129	0.938847
		0.950991	0.524969	0.539759	0.554564	0.569354	0.5841	0.598768	0.613328	0.627749	0.641999	0.656048	0.669866	0.683427	0.696704	0.709672	0.72231	0.734596	0.746514	0.758049	0.769188	0.779922	0.790243	0.800148	0.809634	0.8187	0.82735	0.835587	0.843416	0.850845	0.857882	0.864535	0.870814	0.876731	0.882296	0.887522	0.892418	0.896999	0.901275	0.905258	0.908962	0.912397	0.915575	0.918508	0.921207	0.923683	0.925948	0.928011	0.929882
		0.976604	0.516838	0.531368	0.545916	0.560453	0.57495	0.589375	0.603699	0.617891	0.631921	0.645761	0.659382	0.672758	0.685862	0.698672	0.711165	0.723321	0.735124	0.746559	0.757613	0.768277	0.778544	0.788408	0.797868	0.806923	0.815575	0.823827	0.831685	0.839155	0.846244	0.852961	0.859316	0.865317	0.870977	0.876305	0.881313	0.886012	0.890413	0.894528	0.898368	0.901944	0.905267	0.908348	0.911198	0.913827	0.916245	0.918463	0.92049
		1.00222	0.508607	0.522866	0.537146	0.551417	0.565652	0.579821	0.593896	0.607847	0.621646	0.635264	0.648675	0.661853	0.674772	0.687411	0.699747	0.711762	0.723439	0.734763	0.745722	0.756306	0.766508	0.776323	0.785749	0.794785	0.803432	0.811693	0.819574	0.827079	0.834216	0.840993	0.847418	0.853501	0.859252	0.864681	0.869798	0.874613	0.879138	0.883383	0.887359	0.891075	0.894543	0.897772	0.900773	0.903556	0.906129	0.908503	0.910686
		1.02783	0.500294	0.51427	0.528269	0.542263	0.556225	0.570127	0.58394	0.597638	0.611193	0.624578	0.637767	0.650734	0.663457	0.675913	0.688082	0.699944	0.711484	0.722686	0.73354	0.744035	0.754164	0.763921	0.773305	0.782314	0.790949	0.799213	0.80711	0.814645	0.821825	0.828657	0.835149	0.84131	0.847149	0.852675	0.857898	0.862828	0.867474	0.871848	0.875957	0.879813	0.883425	0.886802	0.889954	0.89289	0.895618	0.898149	0.90049
		1.05344	0.491914	0.505598	0.519305	0.533011	0.546689	0.560312	0.573853	0.587287	0.600587	0.613727	0.626682	0.639429	0.651944	0.664206	0.676196	0.687894	0.699286	0.710358	0.721096	0.731493	0.741539	0.751231	0.760566	0.769541	0.778157	0.786417	0.794325	0.801884	0.809102	0.815984	0.822538	0.828772	0.834695	0.840315	0.845641	0.850683	0.855448	0.859947	0.864189	0.868183	0.871937	0.875461	0.878762	0.881851	0.884734	0.887421	0.889919
		1.07905	0.483487	0.496868	0.510274	0.523682	0.537066	0.5504	0.563659	0.576819	0.589853	0.602738	0.615449	0.627964	0.64026	0.652319	0.664119	0.675644	0.686879	0.697809	0.708424	0.718713	0.728669	0.738287	0.747564	0.756497	0.765088	0.773338	0.78125	0.788828	0.796078	0.803005	0.809616	0.81592	0.821922	0.827632	0.833057	0.838207	0.843088	0.847711	0.852082	0.856211	0.860105	0.863773	0.867223	0.870463	0.873499	0.876341	0.878996
		1.10467	0.475032	0.488102	0.501199	0.5143	0.527381	0.540417	0.553385	0.566261	0.57902	0.59164	0.604097	0.616371	0.628439	0.640284	0.651885	0.663228	0.674295	0.685076	0.695557	0.70573	0.715587	0.725124	0.734335	0.74322	0.751779	0.760012	0.767921	0.775512	0.782788	0.789755	0.796419	0.802786	0.808863	0.814658	0.820179	0.825432	0.830426	0.835167	0.839665	0.843926	0.847957	0.851767	0.855362	0.858751	0.861939	0.864934	0.867743
		1.13028	0.466572	0.479323	0.492103	0.50489	0.51766	0.53039	0.543059	0.555642	0.568118	0.580464	0.592659	0.604683	0.616514	0.628136	0.63953	0.65068	0.661573	0.672194	0.682534	0.692583	0.702333	0.71178	0.720919	0.729748	0.738266	0.746476	0.754377	0.761974	0.76927	0.776271	0.78298	0.789406	0.795553	0.801428	0.807039	0.812391	0.817492	0.822349	0.826968	0.831357	0.835522	0.83947	0.843208	0.846741	0.850077	0.853223	0.856184
		1.15589	0.45813	0.470556	0.483013	0.495478	0.50793	0.520348	0.53271	0.544994	0.557179	0.569244	0.581169	0.592934	0.604521	0.615912	0.62709	0.638041	0.648749	0.659204	0.669394	0.679311	0.688946	0.698296	0.707355	0.71612	0.724592	0.732771	0.740657	0.748253	0.755563	0.76259	0.76934	0.775818	0.782029	0.787978	0.793673	0.799119	0.804322	0.809289	0.814025	0.818537	0.82283	0.826912	0.830787	0.834462	0.837943	0.841235	0.844345
		1.1815	0.44973	0.461827	0.473954	0.486093	0.498222	0.510321	0.52237	0.534349	0.546237	0.558014	0.569663	0.581163	0.592498	0.603651	0.614606	0.625349	0.635867	0.646147	0.65618	0.665957	0.67547	0.684714	0.693686	0.702381	0.710798	0.718939	0.726802	0.734391	0.741707	0.748755	0.755538	0.762061	0.768329	0.774346	0.780119	0.785652	0.79095	0.796021	0.800868	0.805497	0.809914	0.814124	0.818132	0.821943	0.825563	0.828998	0.832251
		1.20712	0.441398	0.45316	0.464955	0.476763	0.488564	0.500341	0.512072	0.52374	0.535326	0.546811	0.558177	0.569406	0.580483	0.591392	0.602118	0.612647	0.622966	0.633065	0.642934	0.652564	0.661948	0.67108	0.679956	0.688573	0.696929	0.705023	0.712856	0.72043	0.727745	0.734806	0.741614	0.748175	0.754492	0.76057	0.766413	0.772026	0.777414	0.782581	0.787532	0.792272	0.796806	0.801137	0.805272	0.809214	0.812968	0.816539	0.819932
		1.23273	0.433158	0.444584	0.456043	0.467517	0.478988	0.490438	0.501849	0.513203	0.524482	0.53567	0.546749	0.557703	0.568517	0.579176	0.589667	0.599976	0.610091	0.620003	0.629701	0.639177	0.648424	0.657436	0.666209	0.67474	0.683027	0.691068	0.698863	0.706413	0.71372	0.720785	0.727611	0.734202	0.740561	0.746691	0.752596	0.758281	0.76375	0.769006	0.774053	0.778897	0.78354	0.787986	0.79224	0.796306	0.800187	0.803888	0.807414
		1.25834	0.425037	0.436125	0.447247	0.458386	0.469524	0.480646	0.491734	0.502771	0.513741	0.524628	0.535417	0.546092	0.556639	0.567044	0.577295	0.587379	0.597285	0.607003	0.616524	0.625839	0.634943	0.643829	0.652492	0.66093	0.669139	0.677118	0.684867	0.692386	0.699675	0.706736	0.713571	0.720183	0.726574	0.732748	0.738707	0.744455	0.749996	0.755333	0.760468	0.765406	0.77015	0.774703	0.779069	0.78325	0.787251	0.791076	0.794727
		1.28395	0.417061	0.427811	0.438595	0.449398	0.460204	0.470996	0.48176	0.492479	0.503138	0.513723	0.524219	0.534612	0.544889	0.555037	0.565044	0.574899	0.584591	0.59411	0.603448	0.612597	0.62155	0.630303	0.638849	0.647186	0.65531	0.663219	0.670913	0.678392	0.685654	0.692702	0.699537	0.70616	0.712575	0.718782	0.724786	0.730588	0.736191	0.741598	0.746812	0.751836	0.756672	0.761322	0.765791	0.770079	0.774192	0.778131	0.7819
		1.30957	0.409255	0.419668	0.430116	0.440584	0.451057	0.461521	0.47196	0.482361	0.492709	0.502991	0.513193	0.523303	0.533308	0.543196	0.552956	0.562577	0.57205	0.581366	0.590516	0.599493	0.608291	0.616903	0.625324	0.633552	0.641583	0.649415	0.657045	0.664474	0.671701	0.678726	0.685551	0.692176	0.698603	0.704834	0.710872	0.716717	0.722373	0.727841	0.733123	0.738222	0.74314	0.747878	0.75244	0.756826	0.761041	0.765086	0.768964
		1.33518	0.401643	0.411722	0.421836	0.431972	0.442114	0.452251	0.462367	0.472451	0.482489	0.492468	0.502376	0.512201	0.521932	0.531558	0.541069	0.550455	0.559706	0.568815	0.577772	0.586572	0.595207	0.603672	0.611962	0.620074	0.628003	0.635748	0.643306	0.650676	0.657857	0.66485	0.671654	0.67827	0.6847	0.690945	0.697005	0.702883	0.70858	0.714098	0.719437	0.724601	0.729589	0.734405	0.739049	0.743523	0.747829	0.75197	0.755948
		1.36079	0.394251	0.403999	0.413782	0.423588	0.433403	0.443215	0.453012	0.46278	0.472509	0.482187	0.491801	0.501343	0.5108	0.520164	0.529424	0.538572	0.547598	0.556496	0.565256	0.573873	0.58234	0.590652	0.598804	0.606792	0.614612	0.622262	0.629738	0.63704	0.644166	0.651115	0.657888	0.664485	0.670906	0.677152	0.683224	0.689122	0.694849	0.700405	0.70579	0.711007	0.716055	0.720936	0.725652	0.730202	0.73459	0.738816	0.742883
		1.38641	0.387101	0.396522	0.405979	0.41546	0.424952	0.434443	0.443923	0.45338	0.462803	0.472181	0.481504	0.490763	0.499947	0.509048	0.518057	0.526965	0.535765	0.544448	0.553008	0.561438	0.569732	0.577884	0.585891	0.593748	0.60145	0.608996	0.616381	0.623605	0.630665	0.637561	0.644292	0.650857	0.657258	0.663494	0.669565	0.675473	0.681217	0.686799	0.692218	0.697475	0.702571	0.707506	0.712281	0.716896	0.721354	0.725655	0.7298
		1.41202	0.380213	0.389314	0.39845	0.407611	0.416785	0.425961	0.435129	0.444278	0.453398	0.462481	0.471515	0.480493	0.489406	0.498245	0.507002	0.51567	0.524241	0.532708	0.541063	0.549302	0.557418	0.565405	0.57326	0.580978	0.588555	0.595988	0.603273	0.610409	0.617393	0.624224	0.630902	0.637425	0.643794	0.650007	0.656066	0.66197	0.66772	0.673315	0.678755	0.68404	0.68917	0.694147	0.698969	0.703637	0.708152	0.712516	0.716729
		1.43763	0.373608	0.382395	0.391217	0.400064	0.408926	0.417792	0.426653	0.4355	0.444323	0.453114	0.461863	0.470563	0.479207	0.487785	0.496292	0.504719	0.51306	0.521308	0.529457	0.5375	0.545433	0.55325	0.560947	0.568519	0.575963	0.583274	0.59045	0.597487	0.604385	0.611141	0.617754	0.624223	0.630548	0.636727	0.642761	0.648648	0.65439	0.659985	0.665433	0.670733	0.675886	0.68089	0.685746	0.690455	0.695016	0.69943	0.703698
		1.46324	0.367303	0.375783	0.384298	0.392839	0.401395	0.409959	0.41852	0.42707	0.435601	0.444105	0.452574	0.461	0.469377	0.477697	0.485954	0.494141	0.502251	0.510279	0.518218	0.526063	0.533809	0.54145	0.548983	0.556402	0.563704	0.570885	0.577943	0.584873	0.591674	0.598344	0.604881	0.611284	0.617552	0.623685	0.629681	0.635539	0.64126	0.646842	0.652284	0.657586	0.662747	0.667767	0.672645	0.677381	0.681975	0.686427	0.690739
		1.48886	0.361313	0.369494	0.377711	0.385953	0.394212	0.40248	0.410748	0.419009	0.427254	0.435476	0.443669	0.451826	0.459939	0.468004	0.476013	0.48396	0.491841	0.499647	0.507375	0.515018	0.522573	0.530033	0.537396	0.544656	0.551809	0.558852	0.565781	0.572595	0.579289	0.585862	0.592312	0.598638	0.604838	0.610911	0.616856	0.622672	0.628359	0.633914	0.639338	0.644628	0.649785	0.654806	0.659692	0.664443	0.669057	0.673535	0.677878
		1.51447	0.355652	0.363544	0.37147	0.379422	0.387392	0.395372	0.403355	0.411332	0.419298	0.427246	0.435169	0.44306	0.450915	0.458727	0.46649	0.4742	0.481849	0.489434	0.496949	0.504388	0.511748	0.519024	0.52621	0.533304	0.540301	0.547198	0.553992	0.560678	0.567256	0.573721	0.580073	0.58631	0.59243	0.598432	0.604314	0.610075	0.615714	0.62123	0.626622	0.631887	0.637025	0.642036	0.646917	0.651668	0.65629	0.660782	0.665143
		1.54008	0.350331	0.357942	0.365586	0.373257	0.380947	0.388648	0.396353	0.404056	0.41175	0.419429	0.427087	0.434719	0.442319	0.449882	0.457403	0.464876	0.472296	0.479659	0.486959	0.494193	0.501355	0.508441	0.515447	0.522369	0.529203	0.535947	0.542595	0.549146	0.555597	0.561945	0.568189	0.574325	0.580353	0.586271	0.592078	0.597772	0.603351	0.608815	0.614161	0.619388	0.624495	0.62948	0.634344	0.639084	0.6437	0.648192	0.652561
		1.56569	0.345358	0.352697	0.360071	0.36747	0.374888	0.382318	0.389755	0.39719	0.40462	0.412037	0.419437	0.426815	0.434165	0.441483	0.448763	0.456002	0.463194	0.470335	0.477421	0.484446	0.491408	0.498301	0.505122	0.511867	0.518532	0.525115	0.531611	0.538018	0.544333	0.550554	0.556678	0.562704	0.568629	0.574452	0.580171	0.585785	0.591291	0.59669	0.601977	0.607154	0.612216	0.617165	0.621997	0.626713	0.631311	0.635792	0.640154
		1.59131	0.340739	0.347818	0.354929	0.362066	0.369222	0.376391	0.383566	0.390743	0.397916	0.405079	0.412227	0.419356	0.426461	0.433538	0.440582	0.447589	0.454555	0.461475	0.468345	0.475161	0.48192	0.488617	0.495249	0.501812	0.508303	0.514718	0.521054	0.527309	0.53348	0.539564	0.545559	0.551463	0.557274	0.562991	0.568611	0.574133	0.579555	0.584876	0.590093	0.595205	0.600212	0.60511	0.609899	0.614578	0.619146	0.623603	0.627948
		1.61692	0.336478	0.343306	0.350165	0.35705	0.363953	0.37087	0.377794	0.38472	0.391643	0.398559	0.405462	0.412349	0.419214	0.426055	0.432866	0.439644	0.446385	0.453084	0.459739	0.466346	0.4729	0.479398	0.485837	0.492214	0.498524	0.504766	0.510936	0.517031	0.52305	0.528988	0.534845	0.540618	0.546305	0.551904	0.557414	0.562833	0.568159	0.57339	0.578525	0.583562	0.588499	0.593336	0.598069	0.6027	0.607226	0.611646	0.615962
		1.64253	0.332577	0.339164	0.345781	0.352423	0.359083	0.365757	0.372438	0.379122	0.385804	0.39248	0.399145	0.405795	0.412426	0.419035	0.425617	0.432169	0.438687	0.445168	0.451609	0.458004	0.464353	0.47065	0.476894	0.48308	0.489206	0.495269	0.501266	0.507195	0.513053	0.518838	0.524547	0.53018	0.535733	0.541205	0.546595	0.5519	0.557119	0.56225	0.567291	0.57224	0.577097	0.58186	0.586526	0.591096	0.595568	0.599942	0.604216
		1.66814	0.329035	0.335391	0.341777	0.348185	0.354612	0.361052	0.367499	0.373949	0.380398	0.386842	0.393275	0.399695	0.406097	0.412479	0.418836	0.425166	0.431464	0.437728	0.443954	0.450139	0.456281	0.462376	0.468421	0.474414	0.480351	0.486231	0.492049	0.497806	0.503497	0.50912	0.514675	0.520158	0.525569	0.530905	0.536164	0.541345	0.546446	0.551466	0.556402	0.561254	0.56602	0.570697	0.575286	0.579784	0.584191	0.588506	0.592729
		1.69376	0.325849	0.331984	0.338148	0.344333	0.350536	0.356751	0.362973	0.369198	0.375422	0.38164	0.387849	0.394045	0.400224	0.406384	0.412521	0.418631	0.424712	0.430761	0.436774	0.44275	0.448685	0.454576	0.460421	0.466217	0.471962	0.477654	0.48329	0.488867	0.494385	0.499841	0.505233	0.51056	0.515819	0.52101	0.52613	0.531177	0.536152	0.54105	0.545872	0.550616	0.55528	0.559862	0.564362	0.568778	0.57311	0.577356	0.581517
		1.71937	0.323013	0.328938	0.334889	0.340862	0.34685	0.35285	0.358856	0.364864	0.37087	0.376871	0.382862	0.38884	0.394802	0.400745	0.406665	0.41256	0.418427	0.424263	0.430066	0.435832	0.44156	0.447247	0.45289	0.458488	0.464038	0.469538	0.474987	0.480381	0.485721	0.491003	0.496226	0.501388	0.506489	0.511526	0.516499	0.521405	0.526243	0.531012	0.53571	0.540336	0.544888	0.549366	0.553767	0.558092	0.562338	0.566506	0.570594
		1.74498	0.320521	0.326245	0.331995	0.337763	0.343546	0.349339	0.355138	0.360937	0.366734	0.372524	0.378305	0.384072	0.389823	0.395554	0.401263	0.406946	0.412602	0.418228	0.423822	0.42938	0.434902	0.440384	0.445825	0.451223	0.456576	0.461881	0.467139	0.472346	0.477502	0.482605	0.487653	0.492646	0.497581	0.502458	0.507276	0.512032	0.516726	0.521357	0.525922	0.530422	0.534854	0.539218	0.543512	0.547735	0.551887	0.555967	0.559973
		1.77059	0.318363	0.323897	0.329454	0.335028	0.340615	0.34621	0.35181	0.357409	0.363004	0.368592	0.374169	0.379731	0.385276	0.390801	0.396303	0.40178	0.407229	0.412647	0.418034	0.423386	0.428702	0.43398	0.439218	0.444415	0.449569	0.454678	0.459742	0.464759	0.469727	0.474646	0.479515	0.484332	0.489096	0.493807	0.498462	0.503062	0.507605	0.51209	0.516516	0.520881	0.525185	0.529427	0.533605	0.537719	0.541767	0.54575	0.549667
		1.79621	0.31653	0.321883	0.327256	0.332645	0.338045	0.343452	0.34886	0.354267	0.359669	0.365061	0.370441	0.375805	0.38115	0.386475	0.391775	0.397049	0.402294	0.407509	0.412692	0.41784	0.422952	0.428026	0.433062	0.438057	0.443011	0.447922	0.45279	0.457613	0.462391	0.467123	0.471808	0.476444	0.481032	0.485571	0.490059	0.494496	0.498882	0.503214	0.507493	0.511717	0.515886	0.519998	0.524053	0.528049	0.531987	0.535865	0.539683
		1.82182	0.315009	0.32019	0.325389	0.330602	0.335823	0.34105	0.346276	0.351499	0.356714	0.361918	0.367108	0.37228	0.377432	0.382561	0.387665	0.392741	0.397787	0.402801	0.407782	0.412728	0.417638	0.422511	0.427344	0.432138	0.436892	0.441604	0.446275	0.450903	0.455488	0.460029	0.464526	0.468979	0.473386	0.477749	0.482065	0.486334	0.490556	0.494731	0.498857	0.502933	0.50696	0.510936	0.514861	0.518733	0.522553	0.52632	0.530032
		1.84743	0.313787	0.318805	0.323838	0.328884	0.333935	0.33899	0.344042	0.349088	0.354124	0.359148	0.364154	0.369141	0.374106	0.379045	0.383957	0.38884	0.393691	0.398509	0.403292	0.408039	0.412749	0.417421	0.422054	0.426648	0.431201	0.435714	0.440186	0.444618	0.449008	0.453357	0.457664	0.46193	0.466154	0.470336	0.474476	0.478573	0.482628	0.486639	0.490607	0.494531	0.498411	0.502245	0.506033	0.509776	0.513471	0.51712	0.52072
		1.87305	0.312849	0.317712	0.322589	0.327475	0.332365	0.337255	0.342141	0.347019	0.351884	0.356733	0.361563	0.366371	0.371155	0.37591	0.380636	0.38533	0.389991	0.394616	0.399205	0.403756	0.408269	0.412743	0.417177	0.421571	0.425925	0.430239	0.434513	0.438748	0.442942	0.447097	0.451213	0.455289	0.459327	0.463327	0.467287	0.471209	0.475093	0.478937	0.482743	0.48651	0.490237	0.493925	0.497572	0.501179	0.504745	0.50827	0.511753
		1.89866	0.312179	0.316896	0.321624	0.326359	0.331096	0.33583	0.340557	0.345273	0.349974	0.354656	0.359317	0.363953	0.368561	0.373138	0.377684	0.382194	0.386669	0.391106	0.395504	0.399863	0.404182	0.40846	0.412698	0.416895	0.421051	0.425167	0.429244	0.433281	0.437279	0.44124	0.445163	0.44905	0.4529	0.456714	0.460493	0.464238	0.467947	0.471622	0.475262	0.478868	0.48244	0.485977	0.489479	0.492946	0.496378	0.499774	0.503134
		1.92427	0.31176	0.316339	0.320926	0.325518	0.330109	0.334694	0.33927	0.343832	0.348376	0.352898	0.357396	0.361866	0.366305	0.37071	0.37508	0.379413	0.383707	0.38796	0.392172	0.396343	0.400471	0.404557	0.4086	0.412602	0.416563	0.420482	0.424363	0.428204	0.432007	0.435774	0.439504	0.4432	0.446862	0.450491	0.454087	0.457652	0.461185	0.464688	0.468161	0.471604	0.475016	0.4784	0.481753	0.485076	0.48837	0.491634	0.494867
		1.94988	0.311576	0.316024	0.320478	0.324933	0.329386	0.33383	0.338262	0.342676	0.34707	0.351439	0.355781	0.360091	0.364367	0.368606	0.372806	0.376966	0.381084	0.385159	0.389189	0.393175	0.397117	0.401014	0.404867	0.408677	0.412444	0.41617	0.419856	0.423502	0.427112	0.430685	0.434224	0.43773	0.441203	0.444646	0.448059	0.451444	0.454801	0.45813	0.461434	0.464711	0.467963	0.471191	0.474393	0.47757	0.480723	0.483851	0.486954
		1.9755	0.311607	0.315931	0.320259	0.324586	0.328907	0.333217	0.337511	0.341785	0.346036	0.350258	0.35445	0.358606	0.362725	0.366804	0.370841	0.374834	0.378781	0.382682	0.386536	0.390342	0.394101	0.397813	0.401479	0.405101	0.408678	0.412213	0.415707	0.419162	0.422579	0.425961	0.42931	0.432626	0.435913	0.43917	0.442401	0.445605	0.448785	0.451941	0.455075	0.458187	0.461277	0.464347	0.467396	0.470425	0.473435	0.476425	0.479395
		2.00111	0.311835	0.316042	0.32025	0.324455	0.328651	0.332834	0.336997	0.341138	0.345252	0.349334	0.353382	0.357391	0.36136	0.365284	0.369163	0.372994	0.376777	0.380509	0.384191	0.387822	0.391404	0.394935	0.398419	0.401855	0.405246	0.408593	0.411899	0.415165	0.418394	0.421587	0.424748	0.427877	0.430978	0.434052	0.437101	0.440127	0.44313	0.446114	0.449077	0.452023	0.454951	0.457863	0.460759	0.463639	0.466504	0.469354	0.47219
		2.02672	0.31224	0.316337	0.320433	0.324522	0.328599	0.332661	0.3367	0.340714	0.344697	0.348645	0.352555	0.356424	0.360247	0.364024	0.36775	0.371426	0.375048	0.378618	0.382133	0.385595	0.389004	0.39236	0.395665	0.398922	0.402131	0.405294	0.408415	0.411496	0.414539	0.417547	0.420523	0.423468	0.426386	0.429279	0.432149	0.434997	0.437826	0.440638	0.443433	0.446214	0.448981	0.451735	0.454477	0.457208	0.459928	0.462638	0.465338
		2.05233	0.312805	0.316797	0.320785	0.324765	0.32873	0.332676	0.336597	0.34049	0.344348	0.348169	0.351947	0.355681	0.359366	0.363	0.36658	0.370106	0.373575	0.376987	0.380342	0.383639	0.38688	0.390067	0.393199	0.39628	0.399312	0.402297	0.405238	0.408138	0.411	0.413826	0.41662	0.419386	0.422124	0.424839	0.427532	0.430206	0.432863	0.435506	0.438134	0.440751	0.443358	0.445956	0.448545	0.451127	0.453702	0.456272	0.458836
		2.07795	0.313508	0.317401	0.321288	0.325164	0.329022	0.332859	0.336668	0.340445	0.344185	0.347883	0.351536	0.355141	0.358693	0.362191	0.365631	0.369013	0.372334	0.375594	0.378794	0.381933	0.385013	0.388034	0.391	0.393911	0.396771	0.399582	0.402348	0.405072	0.407758	0.410407	0.413025	0.415614	0.418177	0.420718	0.423238	0.425742	0.42823	0.430706	0.433171	0.435627	0.438075	0.440518	0.442957	0.445391	0.447823	0.450253	0.452681
		2.10356	0.314332	0.318131	0.321922	0.325698	0.329456	0.333188	0.33689	0.340557	0.344184	0.347766	0.3513	0.354781	0.358207	0.361574	0.36488	0.368123	0.371303	0.374418	0.377469	0.380455	0.38338	0.386242	0.389046	0.391794	0.394488	0.397132	0.399728	0.402282	0.404796	0.407275	0.409721	0.412138	0.414531	0.416902	0.419255	0.421591	0.423915	0.426228	0.428532	0.430831	0.433124	0.435415	0.437705	0.439994	0.442284	0.444575	0.446869
		2.12917	0.315257	0.318966	0.322666	0.326348	0.330009	0.333643	0.337243	0.340806	0.344325	0.347797	0.351216	0.35458	0.357884	0.361127	0.364305	0.367416	0.37046	0.373436	0.376344	0.379184	0.381959	0.38467	0.387319	0.389909	0.392443	0.394925	0.397359	0.399749	0.402098	0.404411	0.406691	0.408944	0.411171	0.413378	0.415567	0.417742	0.419906	0.422061	0.424209	0.426353	0.428496	0.430638	0.432782	0.434928	0.437079	0.439234	0.441395
		2.15478	0.316265	0.319889	0.323501	0.327094	0.330664	0.334203	0.337707	0.341169	0.344586	0.347952	0.351263	0.354515	0.357704	0.360828	0.363883	0.366869	0.369783	0.372626	0.375398	0.378099	0.380731	0.383296	0.385797	0.388236	0.390618	0.392945	0.395223	0.397455	0.399646	0.401799	0.403921	0.406014	0.408083	0.410131	0.412163	0.414182	0.416191	0.418192	0.420189	0.422185	0.42418	0.426178	0.428179	0.430187	0.432201	0.434223	0.436254
		2.1804	0.317337	0.32088	0.324409	0.327917	0.331399	0.334848	0.33826	0.341628	0.344947	0.348212	0.35142	0.354565	0.357644	0.360655	0.363594	0.36646	0.369251	0.371968	0.37461	0.377178	0.379674	0.3821	0.38446	0.386756	0.388992	0.391172	0.3933	0.395382	0.397422	0.399424	0.401393	0.403334	0.40525	0.407147	0.409028	0.410897	0.412757	0.414611	0.416462	0.418313	0.420167	0.422024	0.423888	0.42576	0.427642	0.429534	0.431438
		2.20601	0.318457	0.321922	0.325371	0.328798	0.332196	0.33556	0.338884	0.342161	0.345387	0.348557	0.351666	0.35471	0.357685	0.360588	0.363417	0.366169	0.368843	0.37144	0.373959	0.376401	0.378768	0.381063	0.383289	0.385449	0.387547	0.389587	0.391574	0.393514	0.39541	0.397267	0.399091	0.400887	0.402659	0.404411	0.406148	0.407874	0.409591	0.411304	0.413016	0.414728	0.416445	0.418168	0.419899	0.421641	0.423394	0.425161	0.426941
		2.23162	0.319607	0.322998	0.326371	0.32972	0.333038	0.33632	0.339559	0.342751	0.345888	0.348967	0.351983	0.35493	0.357807	0.360608	0.363332	0.365976	0.36854	0.371023	0.373426	0.375749	0.377995	0.380166	0.382265	0.384297	0.386265	0.388173	0.390027	0.391832	0.393592	0.395313	0.397001	0.398659	0.400294	0.401909	0.40351	0.405099	0.406681	0.408259	0.409837	0.411418	0.413004	0.414598	0.416202	0.417818	0.419448	0.421093	0.422755
		2.25723	0.320772	0.324091	0.327391	0.330665	0.333907	0.337111	0.34027	0.343379	0.346432	0.349425	0.352351	0.355207	0.35799	0.360695	0.36332	0.365863	0.368322	0.370699	0.372992	0.375204	0.377335	0.37939	0.381371	0.383282	0.385128	0.386913	0.388642	0.39032	0.391953	0.393546	0.395105	0.396635	0.39814	0.399626	0.401098	0.402558	0.404012	0.405464	0.406915	0.408371	0.409833	0.411304	0.412786	0.414283	0.415794	0.417323	0.41887
		2.28285	0.321938	0.325188	0.328417	0.331619	0.334788	0.337916	0.340999	0.344029	0.347002	0.349912	0.352754	0.355524	0.358218	0.360832	0.363364	0.365811	0.368173	0.370449	0.37264	0.374747	0.376772	0.378719	0.380589	0.382388	0.38412	0.38579	0.387402	0.388963	0.390477	0.391951	0.39339	0.394799	0.396183	0.397548	0.398899	0.400239	0.401573	0.402904	0.404237	0.405574	0.406918	0.408273	0.409641	0.411023	0.412422	0.41384	0.415278
		2.30846	0.32309	0.326273	0.329434	0.332567	0.335665	0.338722	0.341731	0.344686	0.347583	0.350414	0.353176	0.355864	0.358474	0.361003	0.363447	0.365805	0.368075	0.370258	0.372354	0.374364	0.37629	0.378135	0.379904	0.381599	0.383225	0.384788	0.386292	0.387744	0.389149	0.390512	0.391839	0.393136	0.394409	0.395661	0.396899	0.398127	0.399348	0.400568	0.401789	0.403015	0.40425	0.405495	0.406754	0.408029	0.409322	0.410634	0.411968
		2.33407	0.324217	0.327334	0.33043	0.333496	0.336526	0.339513	0.342452	0.345336	0.348159	0.350917	0.353603	0.356214	0.358745	0.361193	0.363555	0.36583	0.368015	0.370111	0.372119	0.374039	0.375873	0.377626	0.3793	0.380899	0.382429	0.383894	0.385299	0.38665	0.387954	0.389215	0.39044	0.391634	0.392803	0.393952	0.395086	0.396209	0.397327	0.398442	0.39956	0.400683	0.401814	0.402958	0.404115	0.405289	0.406482	0.407695	0.40893
		2.35968	0.325306	0.328361	0.331392	0.334393	0.337358	0.340279	0.34315	0.345966	0.34872	0.351407	0.354022	0.35656	0.359017	0.36139	0.363676	0.365873	0.367979	0.369995	0.371921	0.373758	0.37551	0.377177	0.378765	0.380277	0.381718	0.383093	0.384408	0.385668	0.386879	0.388047	0.389179	0.390279	0.391353	0.392407	0.393445	0.394473	0.395495	0.396515	0.397537	0.398564	0.3996	0.400649	0.401712	0.402792	0.403891	0.405011	0.406154
		2.3853	0.326348	0.329341	0.33231	0.335249	0.33815	0.341008	0.343815	0.346565	0.349253	0.351874	0.354421	0.356891	0.359279	0.361582	0.363796	0.365921	0.367955	0.369898	0.371749	0.373511	0.375186	0.376776	0.378286	0.379718	0.381079	0.382373	0.383606	0.384783	0.385911	0.386996	0.388042	0.389057	0.390045	0.391013	0.391965	0.392906	0.39384	0.394773	0.395707	0.396647	0.397596	0.398557	0.399532	0.400525	0.401537	0.402571	0.403627
		2.41091	0.327335	0.330267	0.333176	0.336054	0.338894	0.34169	0.344435	0.347124	0.349749	0.352307	0.354791	0.357196	0.35952	0.361758	0.363907	0.365966	0.367934	0.369809	0.371593	0.373287	0.374892	0.376413	0.377851	0.379213	0.380502	0.381723	0.382883	0.383986	0.38504	0.386049	0.387019	0.387957	0.388869	0.389759	0.390633	0.391495	0.392351	0.393204	0.394059	0.394919	0.395788	0.396669	0.397565	0.398477	0.39941	0.400363	0.40134
		2.43652	0.328258	0.331131	0.333981	0.3368	0.339581	0.342318	0.345004	0.347634	0.3502	0.352698	0.355122	0.357468	0.359732	0.36191	0.364	0.365998	0.367905	0.36972	0.371443	0.373075	0.374618	0.376076	0.377453	0.378751	0.379976	0.381133	0.382227	0.383265	0.384253	0.385195	0.386098	0.386969	0.387812	0.388633	0.389437	0.390229	0.391015	0.391797	0.392581	0.393369	0.394166	0.394975	0.395798	0.396638	0.397497	0.398377	0.39928
		2.46214	0.329112	0.331927	0.33472	0.337481	0.340205	0.342885	0.345515	0.348088	0.350598	0.35304	0.355409	0.3577	0.359908	0.362031	0.364066	0.36601	0.367862	0.369622	0.37129	0.372868	0.374356	0.375759	0.37708	0.378323	0.379492	0.380592	0.38163	0.382611	0.38354	0.384424	0.385269	0.38608	0.386863	0.387624	0.388367	0.389098	0.389821	0.39054	0.391261	0.391985	0.392718	0.393462	0.394219	0.394993	0.395786	0.3966	0.397436
		2.48775	0.329892	0.33265	0.335386	0.338092	0.340761	0.343386	0.345962	0.348481	0.350938	0.353328	0.355645	0.357885	0.360043	0.362115	0.3641	0.365995	0.367798	0.369509	0.371129	0.372658	0.374099	0.375454	0.376726	0.377921	0.379041	0.380093	0.381082	0.382014	0.382894	0.383728	0.384522	0.385282	0.386013	0.386722	0.387412	0.388089	0.388758	0.389423	0.390088	0.390757	0.391433	0.392119	0.392818	0.393534	0.394267	0.395021	0.395796
		2.51336	0.330594	0.333297	0.335977	0.338629	0.341244	0.343817	0.346341	0.348809	0.351217	0.353558	0.355827	0.358019	0.36013	0.362157	0.364097	0.365948	0.367708	0.369376	0.370953	0.372441	0.37384	0.375153	0.376385	0.377538	0.378618	0.379629	0.380577	0.381467	0.382305	0.383097	0.383848	0.384565	0.385253	0.385917	0.386562	0.387194	0.387817	0.388435	0.389052	0.389672	0.390299	0.390935	0.391584	0.392247	0.392928	0.393628	0.394349
		2.53897	0.331218	0.333865	0.336491	0.33909	0.341653	0.344175	0.34665	0.34907	0.351431	0.353726	0.35595	0.358099	0.360168	0.362154	0.364054	0.365865	0.367587	0.369218	0.370759	0.37221	0.373574	0.374853	0.37605	0.377169	0.378215	0.379192	0.380106	0.380962	0.381765	0.382523	0.383239	0.383921	0.384573	0.3852	0.385809	0.386403	0.386987	0.387565	0.388142	0.388721	0.389306	0.389899	0.390504	0.391123	0.391758	0.392411	0.393084
		2.56459	0.331761	0.334354	0.336927	0.339473	0.341987	0.34446	0.346887	0.349262	0.351579	0.353831	0.356014	0.358123	0.360154	0.362104	0.363968	0.365745	0.367434	0.369033	0.370542	0.371964	0.373298	0.374548	0.375717	0.376809	0.377827	0.378777	0.379664	0.380493	0.38127	0.382	0.382689	0.383342	0.383966	0.384564	0.385143	0.385706	0.386259	0.386806	0.38735	0.387895	0.388444	0.389002	0.389569	0.39015	0.390745	0.391358	0.39199
		2.5902	0.332225	0.334764	0.337285	0.339781	0.342245	0.344672	0.347054	0.349385	0.35166	0.353873	0.356018	0.358092	0.360088	0.362005	0.363838	0.365585	0.367245	0.368817	0.370301	0.371698	0.373009	0.374236	0.375383	0.376453	0.37745	0.37838	0.379246	0.380055	0.380812	0.381521	0.38219	0.382822	0.383424	0.384001	0.384557	0.385097	0.385626	0.386147	0.386665	0.387183	0.387704	0.388232	0.388769	0.389318	0.389881	0.390459	0.391055
		2.61581	0.332611	0.335097	0.337567	0.340013	0.34243	0.344812	0.34715	0.349441	0.351677	0.353853	0.355964	0.358004	0.35997	0.361857	0.363663	0.365385	0.367022	0.368572	0.370035	0.371412	0.372704	0.373914	0.375045	0.376099	0.377082	0.377997	0.378849	0.379644	0.380386	0.381082	0.381737	0.382355	0.382942	0.383503	0.384043	0.384567	0.385078	0.385581	0.38608	0.386577	0.387077	0.387582	0.388095	0.388618	0.389154	0.389704	0.39027
		2.64142	0.332924	0.335357	0.337775	0.340174	0.342545	0.344882	0.34718	0.349431	0.351631	0.353773	0.355851	0.357862	0.359801	0.361663	0.363446	0.365147	0.366764	0.368296	0.369743	0.371105	0.372384	0.373582	0.374701	0.375745	0.376718	0.377624	0.378468	0.379255	0.37999	0.380678	0.381324	0.381935	0.382513	0.383066	0.383596	0.384109	0.38461	0.385101	0.385586	0.386069	0.386554	0.387042	0.387536	0.38804	0.388555	0.389082	0.389625
		2.66704	0.333166	0.335547	0.337916	0.340266	0.342593	0.344888	0.347146	0.34936	0.351526	0.353636	0.355685	0.357669	0.359583	0.361424	0.363187	0.36487	0.366472	0.36799	0.369425	0.370777	0.372047	0.373238	0.374351	0.37539	0.376358	0.377261	0.378102	0.378886	0.379619	0.380305	0.380949	0.381557	0.382133	0.382683	0.38321	0.383719	0.384214	0.384698	0.385177	0.385652	0.386126	0.386603	0.387086	0.387575	0.388075	0.388585	0.389109
		2.69265	0.333343	0.335672	0.337992	0.340297	0.342579	0.344833	0.347053	0.349232	0.351365	0.353446	0.355468	0.357428	0.359321	0.361143	0.362889	0.364558	0.366148	0.367657	0.369084	0.37043	0.371695	0.372883	0.373994	0.375032	0.376001	0.376905	0.377748	0.378535	0.379271	0.37996	0.380608	0.381219	0.381798	0.38235	0.382879	0.383389	0.383884	0.384369	0.384845	0.385317	0.385788	0.386259	0.386735	0.387216	0.387705	0.388204	0.388714
		2.71826	0.333462	0.33574	0.338011	0.34027	0.34251	0.344724	0.346907	0.349053	0.351155	0.353208	0.355206	0.357144	0.359018	0.360824	0.362557	0.364215	0.365796	0.367298	0.368721	0.370064	0.371329	0.372517	0.373631	0.374673	0.375647	0.376557	0.377407	0.378201	0.378944	0.379641	0.380297	0.380916	0.381504	0.382063	0.382599	0.383116	0.383617	0.384106	0.384586	0.38506	0.385531	0.386003	0.386476	0.386953	0.387437	0.387929	0.38843
		2.74387	0.333529	0.335756	0.33798	0.340193	0.342391	0.344567	0.346715	0.348828	0.350901	0.352928	0.354903	0.356822	0.35868	0.360471	0.362194	0.363844	0.365419	0.366918	0.368339	0.369684	0.370951	0.372144	0.373264	0.374314	0.375296	0.376216	0.377077	0.377882	0.378638	0.379347	0.380016	0.380648	0.381248	0.381819	0.382367	0.382895	0.383406	0.383904	0.384393	0.384874	0.385351	0.385826	0.386302	0.386781	0.387264	0.387754	0.388251
		2.76949	0.333552	0.335729	0.337905	0.340075	0.342231	0.344369	0.346483	0.348565	0.35061	0.352613	0.354567	0.356468	0.358311	0.360091	0.361805	0.363449	0.365021	0.366519	0.367942	0.369291	0.370564	0.371765	0.372894	0.373955	0.37495	0.375883	0.376759	0.37758	0.378351	0.379077	0.379763	0.380412	0.381028	0.381616	0.38218	0.382723	0.383249	0.383761	0.384262	0.384754	0.385241	0.385725	0.386208	0.386692	0.387179	0.38767	0.388168
		2.7951	0.333539	0.335666	0.337795	0.339921	0.342038	0.344139	0.346219	0.348271	0.35029	0.352269	0.354204	0.356089	0.357918	0.359689	0.361396	0.363036	0.364607	0.366107	0.367534	0.368889	0.370171	0.371383	0.372525	0.3736	0.37461	0.375561	0.376454	0.377294	0.378085	0.378831	0.379537	0.380207	0.380844	0.381452	0.382036	0.382598	0.383142	0.383671	0.384188	0.384696	0.385197	0.385693	0.386187	0.38668	0.387175	0.387672	0.388174
		2.82071	0.333499	0.335577	0.33766	0.339743	0.34182	0.343885	0.345932	0.347955	0.349948	0.351905	0.353821	0.355691	0.357509	0.359271	0.360973	0.362611	0.364183	0.365686	0.36712	0.368483	0.369777	0.371001	0.372158	0.37325	0.37428	0.37525	0.376164	0.377026	0.37784	0.37861	0.379339	0.380032	0.380693	0.381325	0.381932	0.382517	0.383083	0.383633	0.38417	0.384696	0.385214	0.385726	0.386234	0.38674	0.387246	0.387752	0.388262
		2.84632	0.333441	0.33547	0.337507	0.339548	0.341586	0.343615	0.34563	0.347624	0.349593	0.351529	0.353427	0.355282	0.35709	0.358844	0.360542	0.36218	0.363754	0.365262	0.366704	0.368078	0.369385	0.370625	0.371799	0.37291	0.373961	0.374953	0.375891	0.376778	0.377617	0.378413	0.379169	0.379889	0.380576	0.381235	0.381868	0.382478	0.383069	0.383643	0.384202	0.38475	0.385289	0.38582	0.386345	0.386867	0.387387	0.387906	0.388427
		2.87194	0.333374	0.335355	0.337347	0.339346	0.341345	0.343339	0.345322	0.347289	0.349233	0.351148	0.353029	0.354871	0.356668	0.358416	0.360111	0.361749	0.363326	0.364842	0.366293	0.367679	0.369	0.370257	0.371451	0.372583	0.373657	0.374674	0.375638	0.376551	0.377419	0.378243	0.379028	0.379777	0.380493	0.381181	0.381842	0.38248	0.383098	0.383699	0.384284	0.384856	0.385418	0.385971	0.386516	0.387057	0.387594	0.388129	0.388663
		2.89755	0.333308	0.335241	0.337189	0.339146	0.341107	0.343066	0.345018	0.346957	0.348877	0.350772	0.352637	0.354465	0.356253	0.357995	0.359687	0.361326	0.362908	0.36443	0.365892	0.367291	0.368629	0.369904	0.371119	0.372274	0.373372	0.374415	0.375407	0.376349	0.377246	0.378101	0.378917	0.379697	0.380445	0.381163	0.381855	0.382523	0.383171	0.3838	0.384413	0.385012	0.385599	0.386176	0.386744	0.387306	0.387862	0.388415	0.388966
		2.92316	0.333251	0.335137	0.337041	0.338957	0.340881	0.342806	0.344727	0.346638	0.348535	0.350409	0.352257	0.354073	0.355852	0.357588	0.359278	0.360918	0.362504	0.364034	0.365507	0.366921	0.368275	0.36957	0.370806	0.371986	0.37311	0.374181	0.375201	0.376174	0.377103	0.377989	0.378837	0.37965	0.380431	0.381182	0.381906	0.382607	0.383285	0.383945	0.384587	0.385215	0.385829	0.386432	0.387025	0.38761	0.388189	0.388762	0.389331
		2.94877	0.333214	0.335054	0.336914	0.338789	0.340676	0.342567	0.344457	0.346342	0.348214	0.350069	0.3519	0.353703	0.355472	0.357203	0.358891	0.360532	0.362123	0.363662	0.365146	0.366574	0.367945	0.369261	0.37052	0.371724	0.372875	0.373975	0.375025	0.376029	0.37699	0.37791	0.378792	0.379639	0.380453	0.381238	0.381996	0.38273	0.383442	0.384133	0.384807	0.385464	0.386107	0.386738	0.387358	0.387968	0.38857	0.389165	0.389755
		2.97439	0.333204	0.334998	0.336816	0.338651	0.3405	0.342358	0.344218	0.346075	0.347924	0.349758	0.351573	0.353363	0.355122	0.356847	0.358533	0.360175	0.361771	0.363318	0.364813	0.366256	0.367646	0.368981	0.370263	0.371493	0.372671	0.3738	0.374881	0.375918	0.376911	0.377865	0.378781	0.379663	0.380513	0.381333	0.382126	0.382894	0.383639	0.384364	0.38507	0.385759	0.386432	0.387092	0.38774	0.388377	0.389004	0.389623	0.390235
		3	0.333231	0.33498	0.336755	0.338551	0.340364	0.342187	0.344017	0.345847	0.347672	0.349486	0.351284	0.35306	0.35481	0.356529	0.358211	0.359855	0.361455	0.36301	0.364517	0.365974	0.367381	0.368737	0.370042	0.371297	0.372503	0.373661	0.374773	0.375842	0.376869	0.377858	0.378809	0.379726	0.380611	0.381467	0.382295	0.383099	0.383878	0.384637	0.385376	0.386097	0.386802	0.387493	0.388169	0.388834	0.389488	0.390132	0.390767
[truncated: 153 more columns]

## Sheet: Fig. 3f (standard deviation)
Color coding:			0.01	0.02	0.03	0.04	0.05	0.06	0.07	0.08	0.09	0.1	0.11	0.12	0.13	0.14	0.15	0.16	0.17	0.18	0.19	0.2	0.21	0.22	0.23	0.24	0.25	0.26	0.27	0.28	0.29	0.3	0.31	0.32	0.33	0.34	0.35	0.36	0.37	0.38	0.39	0.4	0.41	0.42	0.43	0.44	0.45	0.46	0.47
log10{[n-BuBr] (mM)}		-2.09691	0.022203	0.0211328	0.020262	0.0195909	0.0191137	0.0188191	0.0186901	0.0187061	0.0188446	0.0190824	0.0193977	0.0197709	0.0201848	0.020625	0.0210799	0.0215403	0.0219989	0.0224504	0.0228911	0.0233182	0.0237301	0.024126	0.0245057	0.0248695	0.0252183	0.0255533	0.0258763	0.0261892	0.0264946	0.0267952	0.0270938	0.0273939	0.0276989	0.0280127	0.0283392	0.028683	0.0290488	0.0294418	0.0298677	0.0303323	0.030842	0.0314034	0.0320228	0.0327069	0.0334618	0.0342931	0.0352059
ν (V/s)		-2.0713	0.0201269	0.0190484	0.0181873	0.0175454	0.0171171	0.0168887	0.0168399	0.0169451	0.0171769	0.0175078	0.0179128	0.0183696	0.0188597	0.0193682	0.0198832	0.0203957	0.0208989	0.0213881	0.0218601	0.0223127	0.022745	0.0231566	0.0235478	0.0239194	0.0242726	0.024609	0.0249306	0.0252398	0.0255393	0.0258321	0.0261212	0.0264103	0.0267031	0.0270034	0.0273155	0.0276439	0.0279935	0.0283698	0.0287783	0.0292254	0.0297174	0.0302612	0.0308635	0.031531	0.0322702	0.0330868	0.0339861
Standard deviation of modelled i_pa/i_pc by the Gaussian process		-2.04568	0.0182184	0.0171368	0.0162933	0.0156922	0.0153276	0.0151826	0.0152315	0.0154424	0.0157818	0.0162174	0.0167205	0.0172669	0.0178373	0.0184164	0.0189928	0.0195579	0.0201059	0.0206326	0.0211357	0.0216138	0.0220665	0.022494	0.0228971	0.023277	0.0236352	0.0239739	0.0242951	0.0246016	0.0248962	0.0251822	0.0254628	0.0257418	0.026023	0.0263104	0.0266083	0.0269213	0.0272544	0.0276131	0.0280032	0.0284311	0.0289034	0.029427	0.0300089	0.030656	0.031375	0.0321718	0.0330517
		-2.02007	0.0164918	0.0154142	0.0145991	0.0140534	0.01377	0.0137273	0.013892	0.014224	0.0146826	0.0152306	0.0158362	0.0164742	0.0171249	0.0177736	0.0184098	0.0190258	0.0196168	0.0201797	0.0207128	0.0212156	0.0216883	0.0221317	0.022547	0.0229358	0.0233001	0.023642	0.0239642	0.0242695	0.0245608	0.0248416	0.0251153	0.0253857	0.0256566	0.0259322	0.0262168	0.026515	0.0268319	0.0271729	0.0275441	0.0279517	0.0284026	0.0289038	0.0294625	0.0300856	0.03078	0.031552	0.0324069
		-1.99446	0.0149613	0.0138976	0.0131244	0.0126512	0.0124686	0.0125472	0.0128435	0.0133075	0.0138913	0.0145534	0.0152604	0.0159868	0.0167137	0.0174278	0.0181196	0.0187829	0.0194139	0.0200105	0.0205719	0.0210982	0.0215904	0.0220496	0.0224775	0.0228761	0.0232475	0.0235944	0.0239193	0.0242253	0.0245154	0.0247932	0.0250621	0.0253259	0.0255886	0.0258542	0.026127	0.0264117	0.0267133	0.0270373	0.0273897	0.0277769	0.0282056	0.028683	0.0292162	0.0298126	0.0304789	0.0312216	0.0320464
		-1.96885	0.0136392	0.0126024	0.0118875	0.0115059	0.0114431	0.0116587	0.0120962	0.0126955	0.0134027	0.0141736	0.0149748	0.0157819	0.0165777	0.0173503	0.018092	0.0187979	0.0194652	0.0200928	0.0206806	0.0212294	0.0217405	0.0222157	0.0226569	0.0230664	0.0234467	0.0238002	0.02413	0.0244391	0.0247305	0.0250079	0.0252746	0.0255345	0.0257914	0.0260493	0.0263126	0.0265858	0.0268739	0.0271824	0.0275171	0.0278844	0.028291	0.0287441	0.029251	0.0298187	0.0304544	0.0311645	0.0319549
		-1.94323	0.0125345	0.01154	0.0109013	0.0106299	0.0107019	0.0110625	0.0116417	0.0123705	0.0131911	0.0140595	0.0149435	0.0158208	0.0166762	0.0174999	0.0182853	0.0190289	0.019729	0.020385	0.0209977	0.0215683	0.0220984	0.0225901	0.0230457	0.0234676	0.0238584	0.0242209	0.024558	0.0248727	0.0251683	0.0254481	0.0257156	0.0259744	0.0262285	0.0264816	0.026738	0.0270023	0.0272793	0.0275743	0.0278932	0.0282421	0.0286278	0.0290573	0.0295377	0.0300763	0.0306801	0.0313556	0.0321089
		-1.91762	0.0116493	0.0107139	0.0101689	0.0100217	0.0102355	0.0107392	0.0114503	0.0122945	0.0132134	0.0141645	0.0151183	0.0160548	0.0169609	0.0178283	0.018652	0.0194293	0.0201592	0.020842	0.0214786	0.0220707	0.0226202	0.0231294	0.0236008	0.0240369	0.0244404	0.0248141	0.025161	0.0254841	0.0257867	0.0260718	0.0263431	0.026604	0.0268582	0.0271095	0.0273621	0.0276203	0.027889	0.0281733	0.0284788	0.0288116	0.0291783	0.0295857	0.0300408	0.0305508	0.0311226	0.0317629	0.0324777
		-1.89201	0.0109764	0.0101158	0.00967784	0.00966158	0.010014	0.0106486	0.0114747	0.0124162	0.0134162	0.0144353	0.0154465	0.0164324	0.0173816	0.018287	0.0191446	0.0199527	0.0207106	0.021419	0.0220793	0.0226933	0.023263	0.023791	0.0242798	0.024732	0.0251503	0.0255377	0.0258969	0.0262311	0.0265433	0.0268367	0.0271146	0.0273804	0.0276378	0.0278904	0.0281422	0.0283974	0.0286607	0.0289371	0.0292321	0.0295515	0.0299016	0.0302891	0.0307208	0.0312038	0.0317448	0.0323505	0.0330269
		-1.8664	0.0104975	0.00972378	0.00939943	0.00951146	0.00999028	0.0107377	0.0116591	0.0126795	0.013745	0.0148193	0.0158781	0.0169056	0.017892	0.0188313	0.0197201	0.020557	0.0213419	0.0220758	0.02276	0.0233966	0.0239877	0.024536	0.0250438	0.025514	0.0259493	0.0263524	0.0267263	0.027074	0.0273984	0.0277026	0.0279898	0.0282633	0.0285266	0.0287833	0.0290371	0.0292923	0.0295532	0.0298247	0.0301119	0.0304207	0.0307571	0.0311273	0.0315382	0.0319963	0.0325085	0.0330811	0.0337202
		-1.84078	0.0101848	0.00950388	0.00929196	0.00952194	0.0101099	0.0109505	0.0119487	0.0130321	0.0141506	0.0152703	0.0163692	0.017433	0.0184528	0.0194232	0.0203414	0.0212063	0.022018	0.0227775	0.0234863	0.0241465	0.0247603	0.0253302	0.0258588	0.0263488	0.0268028	0.0272237	0.0276144	0.0279776	0.0283163	0.0286336	0.0289324	0.029216	0.0294877	0.0297509	0.0300094	0.0302671	0.0305283	0.0307976	0.0310801	0.0313811	0.0317064	0.0320622	0.0324549	0.0328908	0.0333766	0.0339184	0.0345222
		-1.81517	0.0100042	0.00941546	0.00930821	0.00964139	0.0103203	0.0112363	0.0122959	0.0134304	0.0145925	0.0157508	0.0168848	0.0179813	0.019032	0.0200321	0.0209789	0.0218714	0.02271	0.0234956	0.0242298	0.0249146	0.0255522	0.0261452	0.026696	0.0272072	0.0276817	0.028122	0.0285311	0.0289116	0.0292665	0.0295986	0.029911	0.0302066	0.0304887	0.0307607	0.031026	0.0312886	0.0315524	0.031822	0.0321022	0.032398	0.032715	0.0330591	0.0334364	0.0338529	0.034315	0.0348286	0.0353996
		-1.78956	0.00992002	0.00941761	0.0094032	0.00982371	0.0105771	0.011554	0.0126636	0.0138405	0.0150399	0.0162322	0.0173981	0.0185251	0.0196053	0.0206342	0.0216092	0.0225296	0.0233954	0.0242076	0.024968	0.0256782	0.0263407	0.0269577	0.0275318	0.0280655	0.0285616	0.0290227	0.0294515	0.0298506	0.030223	0.0305715	0.0308988	0.031208	0.0315022	0.0317846	0.0320586	0.0323279	0.0325964	0.0328684	0.0331484	0.0334414	0.0337526	0.0340875	0.034452	0.0348518	0.0352929	0.0357813	0.0363223
		-1.76395	0.0098999	0.00947428	0.00953938	0.0100323	0.0108466	0.0118734	0.0130248	0.0142381	0.0154705	0.0166938	0.0178896	0.0190457	0.0201547	0.021212	0.0222152	0.0231634	0.0240567	0.0248961	0.025683	0.0264194	0.0271074	0.0277492	0.0283474	0.0289045	0.029423	0.0299057	0.030355	0.0307738	0.0311647	0.0315304	0.0318738	0.0321977	0.0325052	0.0327993	0.0330833	0.0333609	0.0336357	0.0339118	0.0341936	0.0344857	0.0347931	0.0351211	0.0354752	0.0358608	0.0362837	0.0367494	0.0372633
		-1.73833	0.00991708	0.00955712	0.00968856	0.0102411	0.0111055	0.0121741	0.0133614	0.0146069	0.0158695	0.0171219	0.0183462	0.0195306	0.0206677	0.0217531	0.0227843	0.0237603	0.0246812	0.0255479	0.0263617	0.0271245	0.0278382	0.0285053	0.0291279	0.0297087	0.0302502	0.0307548	0.0312253	0.0316641	0.032074	0.0324577	0.0328178	0.0331571	0.0334786	0.0337853	0.0340804	0.0343673	0.0346496	0.0349312	0.0352162	0.0355091	0.0358146	0.0361377	0.0364834	0.0368572	0.0372642	0.03771	0.0381994
		-1.71272	0.00995174	0.00964605	0.00983182	0.0104332	0.0113393	0.0124435	0.0136624	0.0149372	0.0162279	0.0175079	0.0187596	0.0199715	0.0211361	0.0222491	0.0233079	0.0243114	0.0252597	0.0261535	0.0269941	0.0277831	0.0285226	0.0292148	0.0298619	0.0304664	0.0310308	0.0315575	0.0320491	0.0325081	0.0329372	0.033339	0.033716	0.0340711	0.0344072	0.034727	0.0350338	0.0353307	0.0356214	0.0359094	0.0361988	0.0364938	0.0367987	0.0371184	0.0374577	0.0378216	0.038215	0.0386432	0.0391108
		-1.68711	0.00999076	0.00972855	0.00995803	0.0105993	0.0115402	0.0126753	0.0139225	0.0152242	0.0165412	0.0178474	0.0191253	0.0203637	0.0215551	0.0226949	0.0237806	0.024811	0.0257861	0.0267064	0.0275731	0.0283879	0.0291527	0.0298695	0.0305406	0.0311684	0.0317553	0.0323037	0.0328161	0.0332951	0.0337431	0.0341628	0.0345568	0.0349276	0.0352782	0.0356114	0.0359301	0.0362376	0.0365371	0.0368323	0.0371268	0.0374248	0.0377303	0.038048	0.0383823	0.0387379	0.0391198	0.0395324	0.0399807
		-1.6615	0.0100267	0.00979825	0.0100622	0.0107358	0.011706	0.0128678	0.0141403	0.0154666	0.0168081	0.0181389	0.0194418	0.0207054	0.0219223	0.0230878	0.0241994	0.0252556	0.0262563	0.0272021	0.0280941	0.0289337	0.0297227	0.0304633	0.0311575	0.0318078	0.0324164	0.0329857	0.0335183	0.0340166	0.034483	0.0349202	0.0353306	0.035717	0.0360819	0.0364283	0.0367589	0.0370769	0.0373856	0.0376882	0.0379884	0.03829	0.038597	0.0389136	0.0392442	0.0395931	0.0399649	0.040364	0.0407949
		-1.63588	0.0100567	0.00985337	0.0101438	0.0108431	0.0118375	0.0130222	0.0143171	0.0156657	0.0170296	0.0183832	0.0197093	0.0209965	0.0222373	0.023427	0.0245628	0.0256434	0.0266684	0.0276382	0.0285539	0.0294169	0.0302289	0.0309919	0.031708	0.0323795	0.0330087	0.0335979	0.0341496	0.0346662	0.0351502	0.035604	0.0360303	0.0364314	0.0368102	0.0371694	0.0375117	0.0378401	0.0381578	0.0384679	0.038774	0.0390797	0.0393887	0.0397051	0.0400328	0.0403761	0.0407392	0.0411264	0.0415418
		-1.61027	0.0100808	0.00989514	0.0102051	0.0109241	0.0119379	0.0131419	0.0144561	0.0158243	0.0172083	0.0185824	0.0199296	0.0212383	0.022501	0.0237129	0.024871	0.0259739	0.0270212	0.0280132	0.0289509	0.0298355	0.0306687	0.0314525	0.0321889	0.0328801	0.0335283	0.034136	0.0347055	0.0352392	0.0357396	0.036209	0.0366501	0.0370652	0.0374571	0.0378284	0.0381818	0.0385202	0.0388467	0.0391642	0.0394762	0.0397861	0.0400975	0.0404141	0.0407397	0.0410783	0.0414339	0.0418105	0.0422121
		-1.58466	0.0101005	0.00992633	0.0102496	0.0109829	0.0120116	0.013231	0.0145612	0.015946	0.0173473	0.0187394	0.0201051	0.0214328	0.022715	0.0239466	0.0251247	0.0262476	0.027315	0.0283269	0.0292843	0.0301884	0.0310408	0.0318433	0.032598	0.0333071	0.0339727	0.0345971	0.0351828	0.0357321	0.0362475	0.0367312	0.0371858	0.0376139	0.0380179	0.0384004	0.0387642	0.039112	0.0394467	0.0397714	0.0400891	0.0404032	0.040717	0.0410341	0.0413581	0.0416928	0.0420418	0.042409	0.042798
		-1.55905	0.0101181	0.00995007	0.0102811	0.0110237	0.0120628	0.0132937	0.0146364	0.0160345	0.01745	0.0188572	0.0202385	0.0215825	0.0228813	0.0241299	0.0253252	0.0264655	0.0275503	0.0285796	0.0295542	0.0304753	0.0313445	0.0321635	0.0329343	0.0336591	0.03434	0.0349793	0.0355794	0.0361425	0.0366712	0.0371677	0.0376346	0.0380742	0.0384892	0.038882	0.0392552	0.0396116	0.039954	0.0402852	0.0406082	0.0409262	0.0412425	0.0415602	0.041883	0.0422142	0.0425573	0.0429161	0.0432938
		-1.53343	0.0101354	0.0099691	0.0103032	0.0110503	0.0120955	0.0133339	0.0146854	0.0160935	0.0175199	0.0189388	0.0203327	0.0216898	0.0230022	0.0242648	0.0254743	0.0266291	0.0277283	0.0287721	0.0297612	0.0306967	0.03158	0.0324129	0.0331974	0.0339355	0.0346295	0.0352815	0.0358939	0.036469	0.0370092	0.0375168	0.0379943	0.0384442	0.0388687	0.0392705	0.0396522	0.0400162	0.0403654	0.0407025	0.0410304	0.0413521	0.0416705	0.0419889	0.0423105	0.0426386	0.0429765	0.0433275	0.0436949
		-1.50782	0.0101535	0.00998524	0.0103181	0.0110655	0.0121127	0.0133548	0.0147114	0.0161259	0.0175598	0.0189872	0.0203902	0.0217571	0.0230799	0.0243532	0.0255738	0.0267398	0.0278504	0.0289057	0.0299063	0.0308531	0.0317478	0.0325919	0.0333874	0.0341364	0.0348409	0.0355033	0.0361259	0.0367108	0.0372606	0.0377775	0.038264	0.0387224	0.0391551	0.0395647	0.0399535	0.0403242	0.0406793	0.0410216	0.0413536	0.0416784	0.0419988	0.0423177	0.0426382	0.0429634	0.0432964	0.0436403	0.0439982
		-1.48221	0.0101724	0.00999914	0.0103272	0.011071	0.0121164	0.0133584	0.0147166	0.0161341	0.0175721	0.0190045	0.0204133	0.0217867	0.0231164	0.0243971	0.0256254	0.0267994	0.0279182	0.0289817	0.0299906	0.0309458	0.0318488	0.0327012	0.033505	0.0342621	0.0349747	0.0356451	0.0362754	0.0368681	0.0374254	0.0379496	0.0384432	0.0389086	0.0393479	0.0397638	0.0401586	0.0405347	0.0408948	0.0412413	0.0415768	0.0419042	0.042226	0.0425452	0.0428645	0.0431869	0.0435153	0.0438527	0.0442018
		-1.45659	0.010191	0.0100104	0.0103306	0.0110675	0.0121076	0.0133463	0.0147028	0.0161199	0.0175587	0.0189927	0.020404	0.0217804	0.0231137	0.0243984	0.025631	0.0268096	0.0279332	0.0290017	0.0300156	0.0309761	0.0318843	0.0327421	0.0335512	0.0343137	0.0350317	0.0357075	0.0363433	0.0369413	0.037504	0.0380336	0.0385325	0.0390029	0.0394473	0.039868	0.0402674	0.0406478	0.0410117	0.0413615	0.0416998	0.0420291	0.0423519	0.042671	0.042989	0.0433087	0.0436327	0.0439638	0.0443047
		-1.43098	0.0102078	0.0100178	0.0103276	0.0110548	0.0120868	0.0133191	0.0146708	0.0160845	0.0175209	0.0189534	0.0203639	0.02174	0.0230735	0.0243587	0.0255923	0.026772	0.027897	0.0289672	0.029983	0.0309454	0.0318558	0.0327159	0.0335274	0.0342925	0.0350132	0.0356918	0.0363305	0.0369317	0.0374975	0.0380304	0.0385326	0.0390064	0.0394542	0.0398782	0.0402808	0.0406642	0.0410308	0.041383	0.0417232	0.0420537	0.042377	0.0426956	0.0430121	0.0433289	0.0436486	0.0439738	0.044307
		-1.40537	0.010221	0.01002	0.0103174	0.0110325	0.0120539	0.0132773	0.0146215	0.0160289	0.0174599	0.0188878	0.0202943	0.0216669	0.0229973	0.0242798	0.0255109	0.0266885	0.0278116	0.02888	0.0298944	0.0308556	0.031765	0.0326243	0.0334354	0.0342002	0.0349209	0.0355997	0.0362389	0.0368408	0.0374076	0.0379417	0.0384453	0.0389207	0.0393701	0.0397959	0.0402003	0.0405854	0.0409537	0.0413072	0.0416483	0.0419794	0.0423026	0.0426204	0.042935	0.0432489	0.0435644	0.0438839	0.0442097
		-1.37976	0.0102291	0.0100157	0.010299	0.0110001	0.0120088	0.0132209	0.0145552	0.0159537	0.0173767	0.0187972	0.0201966	0.0215626	0.0228867	0.0241632	0.0253885	0.0265606	0.0276785	0.028742	0.0297517	0.0307085	0.0316139	0.0324694	0.033277	0.0340387	0.0347567	0.0354332	0.0360704	0.0366707	0.0372363	0.0377695	0.0382725	0.0387477	0.0391972	0.0396232	0.0400279	0.0404136	0.0407822	0.0411361	0.0414774	0.0418082	0.0421308	0.0424472	0.0427597	0.0430705	0.0433818	0.0436957	0.0440145
		-1.35414	0.0102308	0.010004	0.0102719	0.0109574	0.0119516	0.0131505	0.0144726	0.0158599	0.0172722	0.0186825	0.0200721	0.0214285	0.0227432	0.0240105	0.025227	0.0263904	0.0274998	0.0285552	0.029557	0.0305063	0.0314045	0.0322534	0.0330547	0.0338105	0.0345232	0.0351947	0.0358276	0.0364239	0.0369861	0.0375164	0.038017	0.0384901	0.038938	0.0393627	0.0397665	0.0401513	0.0405193	0.0408726	0.0412131	0.041543	0.0418643	0.0421789	0.042489	0.0427965	0.0431036	0.0434121	0.0437242
		-1.32853	0.0102259	0.00998489	0.0102361	0.0109048	0.0118827	0.0130665	0.0143745	0.0157482	0.0171475	0.018545	0.019922	0.0212659	0.0225683	0.0238235	0.025028	0.0261796	0.0272775	0.0283216	0.0293126	0.0302514	0.0311395	0.0319787	0.0327709	0.0335182	0.0342229	0.0348871	0.0355132	0.0361035	0.0366601	0.0371855	0.0376818	0.0381512	0.0385958	0.0390178	0.0394192	0.039802	0.0401683	0.0405199	0.0408589	0.0411871	0.0415065	0.0418189	0.0421263	0.0424304	0.0427332	0.0430364	0.043342
		-1.30292	0.0102145	0.0099587	0.0101924	0.0108428	0.0118031	0.01297	0.0142619	0.01562	0.0170038	0.018386	0.0197478	0.0210766	0.0223639	0.023604	0.0247935	0.0259304	0.0270138	0.0280437	0.0290208	0.0299461	0.0308214	0.0316482	0.0324286	0.0331648	0.0338591	0.0345135	0.0351306	0.0357126	0.0362618	0.0367803	0.0372705	0.0377345	0.0381744	0.0385922	0.03899	0.0393696	0.0397331	0.0400822	0.0404188	0.0407447	0.0410616	0.0413714	0.0416757	0.0419762	0.0422747	0.0425727	0.0428721
		-1.27731	0.0101976	0.00992655	0.0101419	0.0107729	0.011714	0.0128623	0.0141361	0.0154764	0.0168426	0.0182071	0.0195512	0.0208622	0.0221316	0.023354	0.0245257	0.025645	0.0267111	0.0277239	0.0286843	0.0295935	0.0304531	0.031265	0.0320311	0.0327537	0.0334351	0.0340776	0.0346835	0.0352552	0.0357949	0.0363049	0.0367873	0.0372443	0.037678	0.0380903	0.0384832	0.0388586	0.0392182	0.0395639	0.0398974	0.0402203	0.0405343	0.040841	0.041142	0.0414387	0.0417328	0.0420258	0.0423191
		-1.25169	0.0101764	0.00988991	0.0100862	0.0106966	0.011617	0.012745	0.0139988	0.0153192	0.0166656	0.0180101	0.019334	0.0206247	0.0218738	0.0230756	0.024227	0.025326	0.026372	0.0273651	0.0283062	0.0291967	0.0300381	0.0308324	0.0315818	0.0322885	0.0329549	0.0335833	0.034176	0.0347355	0.035264	0.0357636	0.0362367	0.0366853	0.0371114	0.037517	0.0379039	0.0382739	0.0386288	0.0389703	0.0392999	0.0396193	0.0399299	0.0402331	0.0405305	0.0408234	0.0411132	0.0414011	0.0416886
		-1.22608	0.0101525	0.00985038	0.010027	0.0106157	0.0115139	0.0126198	0.0138516	0.0151502	0.0164745	0.0177968	0.0190983	0.0203663	0.0215925	0.0227715	0.0238999	0.0249761	0.0259995	0.0269704	0.0278897	0.0287589	0.0295798	0.0303543	0.0310848	0.0317734	0.0324227	0.033035	0.0336127	0.0341582	0.0346738	0.0351616	0.0356239	0.0360627	0.03648	0.0368776	0.0372575	0.0376213	0.0379706	0.0383071	0.0386323	0.0389475	0.0392543	0.0395538	0.0398474	0.0401363	0.0404217	0.0407047	0.0409866
		-1.20047	0.0101273	0.00980966	0.00996603	0.0105319	0.0114065	0.0124886	0.0136967	0.0149714	0.0162716	0.0175695	0.0188464	0.0200894	0.0212905	0.0224442	0.0235473	0.0245984	0.0255968	0.0265432	0.0274384	0.0282841	0.0290822	0.0298348	0.0305443	0.0312129	0.0318432	0.0324376	0.0329986	0.0335285	0.0340296	0.0345042	0.0349544	0.0353822	0.0357896	0.0361783	0.0365502	0.0369068	0.0372498	0.0375807	0.0379008	0.0382115	0.038514	0.0388095	0.0390992	0.039384	0.0396651	0.0399434	0.0402199
		-1.17486	0.0101026	0.00976955	0.00990525	0.0104474	0.0112969	0.0123536	0.0135361	0.0147849	0.0160591	0.0173306	0.0185807	0.0197967	0.0209704	0.0220967	0.0231724	0.024196	0.0251674	0.0260871	0.0269562	0.0277764	0.0285497	0.0292785	0.029965	0.0306118	0.0312215	0.0317964	0.0323391	0.032852	0.0333374	0.0337975	0.0342344	0.0346501	0.0350465	0.0354254	0.0357885	0.0361373	0.0364733	0.036798	0.0371125	0.0374182	0.0377162	0.0380075	0.0382931	0.0385738	0.0388506	0.0391243	0.0393958
		-1.14924	0.0100802	0.00973201	0.00984674	0.0103642	0.0111873	0.012217	0.013372	0.0145933	0.0158395	0.0170826	0.0183039	0.0194909	0.0206353	0.0217321	0.0227784	0.0237728	0.0247152	0.0256062	0.0264472	0.0272401	0.027987	0.0286901	0.0293522	0.0299756	0.0305631	0.0311171	0.0316402	0.0321349	0.0326034	0.0330479	0.0334705	0.0338732	0.0342578	0.034626	0.0349796	0.0353199	0.0356484	0.0359663	0.036275	0.0365754	0.0368686	0.0371555	0.0374369	0.0377136	0.0379862	0.0382555	0.0385221
		-1.12363	0.0100619	0.0096991	0.00979266	0.0102846	0.01108	0.012081	0.013207	0.0143988	0.0156152	0.0168282	0.018019	0.0191751	0.0202884	0.021354	0.0223691	0.0233324	0.0242441	0.0251048	0.0259162	0.0266801	0.0273989	0.0280751	0.0287112	0.0293099	0.0298739	0.0304059	0.0309083	0.0313837	0.0318342	0.0322622	0.0326697	0.0330587	0.0334308	0.0337878	0.0341312	0.0344625	0.034783	0.0350938	0.0353962	0.0356911	0.0359793	0.0362617	0.0365389	0.0368116	0.0370802	0.0373453	0.0376073
		-1.09802	0.0100496	0.00967282	0.00974514	0.0102109	0.0109773	0.0119482	0.0130434	0.0142042	0.0153891	0.0165703	0.0177289	0.0188525	0.0199332	0.020966	0.0219483	0.0228791	0.0237585	0.0245876	0.0253679	0.0261016	0.0267911	0.027439	0.028048	0.0286209	0.0291605	0.0296693	0.0301502	0.0306054	0.0310373	0.0314481	0.0318398	0.0322143	0.0325734	0.0329186	0.0332515	0.0335734	0.0338855	0.0341889	0.0344848	0.0347739	0.035057	0.0353349	0.035608	0.0358767	0.0361415	0.0364026	0.0366604
		-1.07241	0.0100448	0.00965481	0.00970601	0.0101449	0.0108812	0.0118205	0.0128836	0.0140117	0.0151636	0.0163115	0.0174365	0.0185263	0.019573	0.0205717	0.0215201	0.0224171	0.0232631	0.0240593	0.0248075	0.0255099	0.0261691	0.0267878	0.0273688	0.0279151	0.0284294	0.0289145	0.029373	0.0298074	0.0302201	0.0306132	0.0309887	0.0313484	0.031694	0.0320271	0.0323491	0.0326612	0.0329647	0.0332606	0.0335498	0.033833	0.034111	0.0343843	0.0346533	0.0349183	0.0351794	0.0354368	0.0356906
		-1.04679	0.0100484	0.00964618	0.00967652	0.0100881	0.0107935	0.0117	0.0127295	0.0138236	0.0149414	0.0160548	0.017145	0.0181999	0.0192115	0.0201751	0.0210885	0.0219509	0.0227626	0.0235252	0.0242404	0.0249108	0.0255389	0.0261278	0.0266802	0.0271992	0.0276878	0.0281486	0.0285844	0.0289977	0.0293908	0.0297658	0.0301248	0.0304694	0.0308013	0.0311221	0.031433	0.0317353	0.03203	0.0323182	0.0326006	0.0328779	0.0331508	0.0334196	0.0336846	0.0339459	0.0342036	0.0344576	0.0347078
		-1.02118	0.0100606	0.00964726	0.00965726	0.0100414	0.0107152	0.011588	0.012583	0.0136422	0.0147247	0.0158027	0.0168573	0.0178764	0.0188522	0.0197801	0.0206579	0.021485	0.0222619	0.0229903	0.0236722	0.0243101	0.0249068	0.0254654	0.025989	0.0264805	0.026943	0.0273793	0.0277922	0.0281842	0.0285576	0.0289144	0.0292568	0.0295862	0.0299045	0.0302128	0.0305126	0.030805	0.0310909	0.0313713	0.0316469	0.0319184	0.0321862	0.0324506	0.0327118	0.0329696	0.0332241	0.033475	0.0337219
		-0.995568	0.0100812	0.00965781	0.00964817	0.0100051	0.010647	0.0114856	0.0124454	0.0134689	0.0145156	0.0155576	0.0165761	0.017559	0.0184986	0.0193904	0.0202323	0.0210239	0.0217659	0.02246	0.0231084	0.0237137	0.0242791	0.0248074	0.025302	0.0257661	0.0262025	0.0266144	0.0270045	0.0273752	0.0277289	0.0280677	0.0283935	0.028708	0.0290126	0.0293086	0.0295974	0.0298799	0.0301571	0.0304298	0.0306987	0.0309644	0.0312272	0.0314874	0.0317449	0.0319995	0.032251	0.032499	0.0327429
		-0.969955	0.0101093	0.00967702	0.00964865	0.00997888	0.010589	0.0113933	0.0123176	0.0133052	0.0143158	0.0153216	0.0163039	0.0172505	0.0181539	0.0190097	0.0198159	0.0205722	0.0212794	0.0219394	0.0225546	0.0231277	0.0236619	0.0241603	0.0246263	0.0250632	0.0254739	0.0258617	0.0262292	0.026579	0.0269134	0.0272345	0.0275441	0.0278437	0.0281349	0.0284189	0.0286968	0.0289697	0.0292383	0.0295035	0.0297659	0.030026	0.030284	0.03054	0.030794	0.0310456	0.0312944	0.0315398	0.0317811
		-0.944342	0.0101436	0.0097036	0.00965756	0.00996189	0.0105408	0.0113111	0.0122001	0.0131519	0.0141266	0.0150964	0.0160427	0.0169535	0.0178211	0.0186414	0.0194124	0.0201339	0.020807	0.0214336	0.0220162	0.0225578	0.0230614	0.0235306	0.0239687	0.0243789	0.0247646	0.0251288	0.0254744	0.0258038	0.0261194	0.0264233	0.0267171	0.0270024	0.0272807	0.027553	0.0278204	0.0280839	0.0283443	0.0286022	0.0288583	0.0291129	0.0293663	0.0296184	0.0298691	0.030118	0.0303643	0.0306073	0.0308462
		-0.91873	0.0101824	0.00973578	0.00967324	0.00995274	0.0105013	0.0112382	0.0120926	0.0130093	0.0139487	0.0148832	0.0157943	0.01667	0.0175028	0.0182884	0.0190252	0.019713	0.0203529	0.0209472	0.0214983	0.0220093	0.0224835	0.0229244	0.0233355	0.0237201	0.0240816	0.0244231	0.0247475	0.0250574	0.025355	0.0256423	0.025921	0.0261927	0.0264585	0.0267196	0.0269771	0.0272316	0.0274841	0.0277351	0.0279852	0.0282347	0.0284836	0.0287321	0.0289797	0.029226	0.02947	0.0297109	0.0299475
		-0.893117	0.0102234	0.00977127	0.00969348	0.00994946	0.0104689	0.0111737	0.0119945	0.0128771	0.0137823	0.0146827	0.0155598	0.0164017	0.0172009	0.0179533	0.0186572	0.0193126	0.0199209	0.0204842	0.0210052	0.0214871	0.0219333	0.0223473	0.0227327	0.0230929	0.0234314	0.0237514	0.0240557	0.024347	0.0246275	0.0248992	0.0251637	0.0254224	0.0256765	0.0259271	0.0261751	0.0264213	0.0266664	0.0269109	0.0271553	0.0273999	0.0276448	0.0278899	0.0281346	0.0283784	0.0286204	0.0288593	0.0290939
		-0.867505	0.0102641	0.0098073	0.00971557	0.00994958	0.0104415	0.0111157	0.0119045	0.0127546	0.0136272	0.0144951	0.0153399	0.0161496	0.0169169	0.0176378	0.0183107	0.0189356	0.0195141	0.0200482	0.020541	0.0209955	0.0214154	0.0218041	0.0221654	0.0225028	0.0228198	0.0231196	0.0234051	0.023679	0.0239436	0.0242007	0.0244519	0.0246986	0.0249418	0.0251827	0.0254219	0.0256604	0.0258986	0.0261371	0.0263764	0.0266165	0.0268577	0.0270995	0.0273416	0.0275832	0.0278232	0.0280602	0.0282929
		-0.841892	0.0103016	0.00984094	0.00973658	0.00995034	0.0104167	0.0110624	0.0118211	0.0126407	0.0134826	0.01432	0.0151345	0.0159141	0.0166517	0.0173433	0.0179872	0.0185838	0.0191346	0.0196418	0.0201083	0.0205376	0.0209331	0.0212986	0.0216377	0.0219541	0.0222512	0.0225325	0.0228008	0.0230587	0.0233087	0.0235523	0.0237914	0.024027	0.0242603	0.0244923	0.0247236	0.024955	0.025187	0.0254202	0.0256548	0.0258909	0.0261286	0.0263676	0.0266073	0.0268468	0.0270849	0.0273202	0.027551
		-0.816279	0.0103334	0.00986941	0.00975369	0.00994903	0.010392	0.0110114	0.0117424	0.0125338	0.0133474	0.0141566	0.0149431	0.0156951	0.0164054	0.0170701	0.0176876	0.0182584	0.0187838	0.0192665	0.0197093	0.0201156	0.0204891	0.0208334	0.0211525	0.0214498	0.0217291	0.0219936	0.0222464	0.02249	0.0227267	0.0229583	0.0231864	0.0234121	0.0236365	0.0238605	0.0240847	0.0243099	0.0245364	0.0247648	0.0249953	0.025228	0.0254627	0.0256992	0.0259367	0.0261742	0.0264105	0.0266439	0.0268728
		-0.790667	0.0103573	0.00989034	0.00976442	0.00994319	0.0103651	0.0109606	0.0116665	0.0124321	0.01322	0.0140036	0.0147648	0.0154918	0.0161775	0.016818	0.0174118	0.0179593	0.0184622	0.0189229	0.0193445	0.0197304	0.0200842	0.0204099	0.0207112	0.0209918	0.0212553	0.0215051	0.0217441	0.0219751	0.0222001	0.0224211	0.0226394	0.0228564	0.023073	0.02329	0.0235081	0.0237279	0.0239498	0.0241741	0.0244011	0.0246308	0.024863	0.0250972	0.0253327	0.0255684	0.0258029	0.0260346	0.0262615
		-0.765054	0.0103717	0.00990195	0.00976686	0.00993084	0.0103339	0.0109081	0.0115914	0.0123341	0.0130989	0.0138596	0.0145982	0.015303	0.0159668	0.0165859	0.0171588	0.017686	0.0181691	0.0186106	0.0190136	0.0193817	0.0197186	0.0200281	0.020314	0.0205802	0.0208301	0.0210672	0.0212945	0.0215145	0.0217295	0.0219413	0.0221514	0.0223609	0.0225708	0.0227819	0.0229948	0.0232101	0.0234281	0.0236491	0.0238732	0.0241004	0.0243305	0.0245628	0.0247966	0.0250306	0.0252634	0.0254931	0.025718
		-0.739442	0.0103755	0.00990306	0.00975969	0.0099105	0.0102968	0.0108522	0.0115156	0.012238	0.0129825	0.013723	0.0144418	0.0151271	0.0157719	0.0163724	0.0169273	0.0174369	0.017903	0.0183281	0.0187153	0.0190683	0.0193908	0.0196866	0.0199597	0.0202137	0.0204524	0.020679	0.0208964	0.0211074	0.0213141	0.0215183	0.0217214	0.0219248	0.0221292	0.0223355	0.0225442	0.0227558	0.0229706	0.023189	0.0234108	0.0236361	0.0238644	0.0240951	0.0243274	0.0245598	0.0247909	0.0250189	0.0252417
		-0.713829	0.0103683	0.00989309	0.00974215	0.00988123	0.0102528	0.0107917	0.0114377	0.0121423	0.0128691	0.0135922	0.0142938	0.0149624	0.015591	0.0161757	0.0167153	0.0172101	0.0176619	0.0180733	0.0184475	0.018788	0.0190986	0.0193833	0.0196459	0.0198902	0.0201197	0.0203379	0.0205475	0.0207512	0.0209513	0.0211494	0.0213472	0.0215456	0.0217458	0.0219483	0.0221537	0.0223625	0.022575	0.0227913	0.0230115	0.0232352	0.0234622	0.0236916	0.0239224	0.0241534	0.024383	0.0246092	0.0248301
		-0.688216	0.0103501	0.00987192	0.00971396	0.00984257	0.0102012	0.0107257	0.0113567	0.012046	0.0127577	0.0134658	0.0141529	0.0148073	0.0154222	0.0159937	0.0165206	0.0170033	0.0174435	0.0178438	0.0182074	0.018538	0.0188392	0.0191152	0.0193696	0.0196063	0.0198289	0.0200406	0.0202443	0.0204426	0.0206376	0.0208313	0.021025	0.0212198	0.0214168	0.0216166	0.0218197	0.0220265	0.0222374	0.0224523	0.0226712	0.0228938	0.0231197	0.023348	0.0235777	0.0238075	0.0240356	0.0242602	0.0244793
		-0.662604	0.0103212	0.00983972	0.00967518	0.00979441	0.0101418	0.0106538	0.0112719	0.0119483	0.0126471	0.0133427	0.0140176	0.0146603	0.0152639	0.0158247	0.0163413	0.0168142	0.0172452	0.0176368	0.0179923	0.0183152	0.0186094	0.0188788	0.0191272	0.0193584	0.019576	0.019783	0.0199826	0.0201771	0.0203687	0.0205593	0.0207503	0.0209428	0.0211377	0.0213357	0.0215374	0.021743	0.0219527	0.0221667	0.0223848	0.0226067	0.0228318	0.0230593	0.0232881	0.0235167	0.0237435	0.0239667	0.0241842
		-0.636991	0.010282	0.00979703	0.00962628	0.00973713	0.0100747	0.0105762	0.0111834	0.0118489	0.012537	0.0132222	0.0138871	0.0145203	0.0151148	0.0156669	0.0161755	0.0166408	0.0170648	0.0174498	0.0177993	0.0181166	0.0184058	0.0186706	0.018915	0.0191425	0.0193568	0.019561	0.0197579	0.0199501	0.0201398	0.0203287	0.0205181	0.0207094	0.0209032	0.0211003	0.0213013	0.0215063	0.0217155	0.0219291	0.0221467	0.0223681	0.0225927	0.0228196	0.0230476	0.0232753	0.0235011	0.023723	0.0239391
		-0.611378	0.0102338	0.00974496	0.00956829	0.00967169	0.0100008	0.0104934	0.0110916	0.0117482	0.0124275	0.0131043	0.0137611	0.0143866	0.0149739	0.0155194	0.0160217	0.0164814	0.0169002	0.0172806	0.0176258	0.0179395	0.0182254	0.0184874	0.0187293	0.0189548	0.0191673	0.01937	0.0195658	0.0197571	0.019946	0.0201342	0.0203233	0.0205142	0.0207079	0.0209049	0.0211057	0.0213107	0.0215199	0.0217333	0.0219509	0.0221721	0.0223963	0.0226227	0.0228501	0.0230771	0.023302	0.0235229	0.0237378
		-0.585766	0.0101784	0.00968532	0.00950303	0.00959982	0.00992182	0.0104071	0.0109979	0.0116472	0.0123195	0.0129894	0.0136398	0.0142593	0.0148411	0.0153815	0.0158792	0.0163348	0.0167499	0.0171272	0.0174698	0.0177813	0.0180654	0.0183261	0.0185669	0.0187917	0.0190038	0.0192063	0.019402	0.0195934	0.0197826	0.0199712	0.0201607	0.0203521	0.0205463	0.0207438	0.0209451	0.0211505	0.02136	0.0215737	0.0217913	0.0220124	0.0222365	0.0224626	0.0226896	0.022916	0.0231402	0.0233603	0.0235743
		-0.560153	0.0101181	0.00962067	0.00943307	0.00952402	0.00983999	0.0103192	0.010904	0.0115475	0.0122142	0.0128788	0.0135242	0.014139	0.0147165	0.0152531	0.0157476	0.0162004	0.0166132	0.0169886	0.0173298	0.0176403	0.0179239	0.0181842	0.0184252	0.0186503	0.0188629	0.0190661	0.0192628	0.0194552	0.0196454	0.0198352	0.0200259	0.0202184	0.0204137	0.0206122	0.0208143	0.0210204	0.0212305	0.0214446	0.0216625	0.0218837	0.0221077	0.0223336	0.0225603	0.0227863	0.02301	0.0232295	0.0234428
		-0.534541	0.010056	0.00955426	0.00936171	0.00944753	0.00975841	0.0102327	0.0108127	0.0114515	0.0121136	0.012774	0.0134154	0.0140267	0.014601	0.0151349	0.0156271	0.016078	0.0164895	0.016864	0.0172048	0.0175152	0.0177991	0.0180601	0.0183019	0.0185281	0.018742	0.0189467	0.0191449	0.019339	0.0195309	0.0197224	0.0199147	0.0201088	0.0203055	0.0205054	0.0207087	0.0209157	0.0211266	0.0213412	0.0215594	0.0217808	0.0220048	0.0222306	0.022457	0.0226827	0.0229061	0.0231252	0.0233381
		-0.508928	0.00999568	0.00948979	0.00929271	0.00937402	0.00968057	0.0101507	0.0107267	0.0113617	0.0120202	0.0126772	0.0133154	0.0139239	0.0144958	0.0150277	0.0155183	0.0159682	0.016379	0.0167533	0.0170943	0.0174053	0.0176901	0.0179523	0.0181956	0.0184235	0.0186392	0.0188458	0.019046	0.0192421	0.0194361	0.0196296	0.0198239	0.0200199	0.0202183	0.0204197	0.0206243	0.0208324	0.0210441	0.0212593	0.0214779	0.0216995	0.0219235	0.0221492	0.0223755	0.022601	0.0228241	0.023043	0.0232556
		-0.483315	0.00994064	0.00943102	0.00922993	0.00930727	0.00961003	0.0100765	0.0106492	0.0112809	0.0119363	0.0125904	0.013226	0.0138322	0.0144023	0.0149327	0.0154223	0.0158715	0.0162822	0.0166567	0.0169983	0.0173104	0.0175965	0.0178603	0.0181053	0.0183351	0.0185529	0.0187617	0.0189641	0.0191625	0.0193587	0.0195545	0.0197509	0.0199488	0.0201491	0.020352	0.020558	0.0207673	0.0209798	0.0211956	0.0214146	0.0216363	0.0218604	0.022086	0.0223121	0.0225375	0.0227604	0.0229792	0.0231916
		-0.457703	0.009894	0.00938131	0.00917679	0.00925063	0.00955	0.0100133	0.0105828	0.0112115	0.0118641	0.0125157	0.0131491	0.0137534	0.0143218	0.0148511	0.0153399	0.0157888	0.0161995	0.0165746	0.0169171	0.0172304	0.017518	0.0177835	0.0180305	0.0182624	0.0184824	0.0186934	0.0188981	0.0190987	0.0192973	0.0194952	0.0196937	0.0198937	0.0200957	0.0203002	0.0205075	0.0207178	0.0209311	0.0211475	0.0213668	0.0215887	0.0218128	0.0220383	0.0222643	0.0224895	0.0227124	0.022931	0.0231434
		-0.43209	0.00985805	0.00934308	0.00913578	0.00920658	0.00950286	0.00996305	0.0105296	0.0111555	0.0118055	0.0124546	0.013086	0.0136885	0.0142556	0.0147838	0.0152721	0.0157208	0.0161318	0.0165074	0.0168509	0.0171655	0.0174546	0.017722	0.0179709	0.0182048	0.0184269	0.0186401	0.018847	0.0190499	0.0192506	0.0194506	0.0196511	0.0198529	0.0200565	0.0202625	0.020471	0.0206822	0.0208963	0.0211132	0.0213328	0.0215548	0.0217789	0.0220043	0.0222302	0.0224552	0.022678	0.0228965	0.0231088
		-0.406478	0.009834	0.00931759	0.00910817	0.00917639	0.00946981	0.00992707	0.0104907	0.0111138	0.0117613	0.0124081	0.0130374	0.0136383	0.0142042	0.0147315	0.0152193	0.0156679	0.0160791	0.0164554	0.0167999	0.0171157	0.0174064	0.0176754	0.0179263	0.0181622	0.0183863	0.0186015	0.0188105	0.0190154	0.019218	0.01942	0.0196222	0.0198256	0.0200307	0.0202379	0.0204474	0.0206594	0.0208741	0.0210915	0.0213113	0.0215335	0.0217575	0.0219829	0.0222086	0.0224335	0.0226561	0.0228745	0.0230868
		-0.380865	0.00982191	0.00930481	0.0090939	0.00915995	0.00945076	0.00990521	0.010466	0.0110864	0.0117314	0.012376	0.0130035	0.0136028	0.0141675	0.014694	0.0151814	0.01563	0.0160415	0.0164185	0.0167639	0.0170809	0.0173731	0.0176437	0.0178963	0.0181341	0.0183601	0.0185773	0.0187881	0.0189948	0.0191992	0.0194028	0.0196066	0.0198113	0.0200176	0.0202258	0.0204362	0.0206489	0.0208641	0.0210818	0.0213019	0.0215242	0.0217483	0.0219736	0.0221992	0.0224239	0.0226463	0.0228646	0.0230766
		-0.355252	0.00982076	0.00930355	0.00909162	0.00915584	0.00944426	0.00989606	0.0104542	0.011072	0.0117147	0.0123573	0.012983	0.013581	0.0141447	0.0146706	0.0151577	0.0156064	0.0160183	0.016396	0.0167424	0.0170607	0.0173542	0.0176264	0.0178807	0.0181202	0.0183481	0.018567	0.0187796	0.018988	0.0191939	0.0193989	0.0196039	0.0198098	0.0200171	0.0202261	0.0204372	0.0206505	0.0208662	0.0210842	0.0213045	0.0215269	0.0217511	0.0219764	0.0222019	0.0224265	0.0226487	0.0228668	0.0230786
		-0.32964	0.0098286	0.00931154	0.00909882	0.00916143	0.00944767	0.00989703	0.0104527	0.0110683	0.0117089	0.0123498	0.0129742	0.0135711	0.0141341	0.0146597	0.0151468	0.0155959	0.0160084	0.016387	0.0167345	0.017054	0.0173491	0.0176229	0.0178789	0.0181201	0.0183497	0.0185704	0.0187847	0.0189946	0.019202	0.0194082	0.0196144	0.0198212	0.0200293	0.0202391	0.0204507	0.0206646	0.0208807	0.021099	0.0213196	0.0215423	0.0217665	0.0219919	0.0222174	0.0224419	0.022664	0.0228818	0.0230934
		-0.304027	0.00984279	0.00932572	0.00911218	0.00917324	0.00945751	0.00990475	0.0104584	0.0110722	0.0117113	0.012351	0.0129745	0.0135709	0.0141337	0.0146594	0.015147	0.0155967	0.0160103	0.0163901	0.0167389	0.01706	0.0173567	0.0176323	0.0178901	0.0181333	0.0183647	0.0185872	0.0188032	0.0190147	0.0192235	0.019431	0.0196382	0.0198459	0.0200548	0.0202653	0.0204776	0.020692	0.0209085	0.0211273	0.0213482	0.0215711	0.0217956	0.0220211	0.0222467	0.0224712	0.0226932	0.0229109	0.0231224
		-0.278414	0.0098605	0.00934279	0.00912806	0.00918749	0.00946996	0.00991548	0.0104677	0.0110803	0.0117185	0.0123578	0.0129811	0.0135777	0.014141	0.0146675	0.015156	0.0156071	0.0160221	0.0164036	0.0167543	0.0170774	0.0173761	0.0176539	0.0179138	0.0181591	0.0183927	0.0186173	0.0188351	0.0190484	0.0192587	0.0194676	0.019676	0.0198848	0.0200946	0.0203059	0.0205189	0.0207339	0.020951	0.0211703	0.0213917	0.0216151	0.0218399	0.0220657	0.0222915	0.0225162	0.0227383	0.022956	0.0231676
		-0.252802	0.00987929	0.00935983	0.00914316	0.00920068	0.00948146	0.00992568	0.010477	0.0110892	0.0117275	0.0123671	0.0129912	0.0135888	0.0141534	0.0146815	0.0151719	0.015625	0.0160424	0.0164262	0.0167794	0.0171051	0.0174065	0.0176869	0.0179495	0.0181975	0.0184336	0.0186606	0.0188807	0.0190961	0.0193083	0.0195189	0.0197288	0.019939	0.02015	0.0203623	0.0205763	0.0207921	0.0210101	0.0212301	0.0214522	0.0216761	0.0219016	0.0221278	0.0223541	0.0225791	0.0228016	0.0230196	0.0232315
		-0.227189	0.00989757	0.00937482	0.00915511	0.00921014	0.00948919	0.00993248	0.0104836	0.0110963	0.0117355	0.0123765	0.0130023	0.013602	0.014169	0.0146997	0.0151929	0.015649	0.0160695	0.0164566	0.0168132	0.0171424	0.0174472	0.0177311	0.0179971	0.0182483	0.0184877	0.0187177	0.0189407	0.0191587	0.0193734	0.0195861	0.0197981	0.0200101	0.0202227	0.0204365	0.0206519	0.020869	0.021088	0.0213091	0.0215322	0.0217571	0.0219833	0.0222104	0.0224374	0.0226631	0.0228861	0.0231049	0.0233174
		-0.201577	0.00991496	0.00938697	0.00916275	0.00921441	0.00949144	0.00993401	0.0104855	0.0110994	0.0117406	0.012384	0.0130126	0.0136155	0.0141859	0.0147203	0.0152175	0.0156778	0.0161026	0.0164941	0.0168552	0.0171888	0.0174981	0.0177864	0.0180568	0.0183122	0.0185556	0.0187895	0.0190161	0.0192375	0.0194554	0.0196711	0.0198858	0.0201002	0.0203152	0.0205311	0.0207483	0.0209672	0.0211878	0.0214104	0.0216349	0.021861	0.0220885	0.0223167	0.0225447	0.0227715	0.0229957	0.0232155	0.0234292
		-0.175964	0.00993237	0.00939693	0.00916637	0.00921343	0.00948782	0.0099296	0.0104818	0.0110976	0.0117415	0.0123883	0.0130209	0.0136281	0.0142032	0.0147427	0.0152451	0.0157108	0.0161411	0.0165384	0.0169052	0.0172446	0.0175596	0.0178535	0.0181294	0.0183901	0.0186386	0.0188774	0.0191087	0.0193345	0.0195565	0.0197761	0.0199943	0.0202121	0.0204301	0.0206488	0.0208686	0.0210899	0.0213128	0.0215374	0.0217637	0.0219916	0.0222208	0.0224506	0.0226802	0.0229086	0.0231343	0.0233557	0.0235711
		-0.150351	0.00995196	0.00940667	0.00916764	0.00920847	0.00947921	0.00991976	0.0104728	0.0110908	0.0117382	0.0123893	0.0130269	0.0136396	0.0142207	0.0147664	0.0152755	0.015748	0.0161854	0.0165898	0.0169638	0.0173104	0.0176325	0.0179334	0.0182161	0.0184835	0.0187384	0.0189833	0.0192204	0.0194518	0.019679	0.0199035	0.0201264	0.0203485	0.0205705	0.020793	0.0210163	0.0212407	0.0214665	0.0216939	0.0219227	0.022153	0.0223843	0.0226163	0.0228481	0.0230785	0.0233064	0.0235301	0.0237479
		-0.124739	0.00997686	0.0094192	0.00916931	0.0092019	0.00946754	0.009906	0.0104595	0.01108	0.0117312	0.0123875	0.013031	0.0136504	0.0142386	0.0147921	0.0153091	0.01579	0.016236	0.0166492	0.017032	0.0173873	0.0177182	0.0180276	0.0183187	0.0185942	0.0188569	0.0191093	0.0193536	0.0195918	0.0198256	0.0200563	0.0202851	0.0205127	0.0207398	0.0209671	0.0211948	0.0214233	0.0216529	0.0218837	0.0221158	0.0223492	0.0225834	0.0228182	0.0230527	0.023286	0.0235167	0.0237433	0.0239641
		-0.0991262	0.0100107	0.00943812	0.00917479	0.00919677	0.00945541	0.00989048	0.0104437	0.0110664	0.0117218	0.0123837	0.013034	0.0136612	0.014258	0.0148205	0.0153472	0.015838	0.0162943	0.0167178	0.0171112	0.017477	0.0178183	0.018138	0.018439	0.0187243	0.0189964	0.0192578	0.0195108	0.0197574	0.0199992	0.0202374	0.0204733	0.0207077	0.0209412	0.0211744	0.0214076	0.0216413	0.0218756	0.0221108	0.0223471	0.0225842	0.0228222	0.0230605	0.0232985	0.0235353	0.0237696	0.0239998	0.0242244
		-0.0735136	0.0100568	0.00946698	0.00918751	0.00919623	0.00944559	0.00987556	0.0104274	0.0110519	0.0117115	0.0123795	0.0130374	0.0136733	0.0142799	0.0148529	0.0153908	0.0158933	0.0163615	0.0167973	0.0172029	0.0175811	0.0179347	0.0182664	0.0185792	0.0188759	0.0191591	0.0194312	0.0196946	0.019951	0.0202022	0.0204495	0.020694	0.0209365	0.0211777	0.021418	0.0216579	0.0218978	0.022138	0.0223786	0.0226199	0.0228619	0.0231044	0.0233471	0.0235894	0.0238304	0.024069	0.0243037	0.0245328
		-0.047901	0.0101181	0.00950863	0.00921028	0.00920291	0.00944045	0.00986334	0.0104125	0.0110381	0.0117018	0.0123761	0.0130424	0.0136882	0.0143058	0.0148908	0.0154414	0.0159572	0.0164392	0.0168891	0.0173089	0.0177013	0.018069	0.0184146	0.0187411	0.019051	0.019347	0.0196316	0.0199068	0.0201748	0.020437	0.0206949	0.0209494	0.0212014	0.0214516	0.0217004	0.0219483	0.0221956	0.0224428	0.0226899	0.0229373	0.0231851	0.0234331	0.0236811	0.0239285	0.0241747	0.0244184	0.0246583	0.0248927
		-0.0222883	0.010196	0.00956473	0.00924482	0.00921849	0.00944156	0.00985524	0.0104003	0.0110261	0.0116937	0.0123748	0.0130502	0.0137068	0.0143367	0.0149353	0.0155002	0.0160311	0.0165287	0.0169945	0.0174304	0.017839	0.0182226	0.018584	0.0189259	0.0192509	0.0195616	0.0198603	0.0201492	0.0204303	0.0207051	0.0209751	0.0212411	0.0215041	0.0217646	0.0220232	0.0222803	0.0225364	0.0227916	0.0230465	0.0233012	0.0235558	0.0238103	0.0240645	0.0243181	0.0245702	0.0248199	0.0250658	0.0253062
		0.00332426	0.0102906	0.00963556	0.00929149	0.0092434	0.00944936	0.00985173	0.0103912	0.0110166	0.0116879	0.0123761	0.0130613	0.0137299	0.0143735	0.014987	0.0155681	0.0161158	0.0166308	0.0171143	0.0175682	0.0179947	0.0183963	0.0187753	0.0191345	0.0194764	0.0198035	0.020118	0.0204223	0.0207181	0.0210071	0.0212906	0.0215696	0.0218449	0.0221171	0.0223868	0.0226545	0.0229205	0.0231852	0.0234489	0.023712	0.0239746	0.0242368	0.0244984	0.024759	0.025018	0.0252745	0.0255271	0.0257744
		0.0289369	0.0104009	0.00971997	0.00934927	0.00927673	0.00946311	0.00985218	0.0103848	0.0110091	0.0116841	0.0123799	0.0130758	0.0137575	0.0144162	0.0150463	0.015645	0.0162113	0.0167455	0.0172485	0.0177222	0.0181685	0.0185897	0.0189882	0.0193665	0.019727	0.0200722	0.0204043	0.0207255	0.0210376	0.0213422	0.0216407	0.021934	0.022223	0.0225083	0.0227904	0.0230698	0.0233471	0.0236224	0.0238963	0.0241691	0.0244409	0.0247118	0.0249818	0.0252505	0.0255174	0.0257815	0.0260417	0.0262965
		0.0545495	0.0105244	0.00981554	0.00941585	0.00931638	0.00948091	0.00985495	0.0103796	0.0110024	0.0116812	0.0123853	0.0130928	0.0137889	0.014464	0.0151123	0.0157303	0.0163169	0.0168719	0.0173963	0.0178915	0.0183592	0.0188018	0.0192214	0.0196204	0.0200012	0.0203661	0.0207174	0.021057	0.0213869	0.0217086	0.0220234	0.0223324	0.0226363	0.0229359	0.0232316	0.0235241	0.0238138	0.0241011	0.0243864	0.02467	0.0249522	0.025233	0.0255126	0.0257904	0.0260661	0.0263388	0.0266073	0.0268703
		0.0801621	0.0106579	0.00991908	0.00948812	0.00935944	0.00950011	0.00985763	0.0103736	0.0109946	0.0116776	0.0123907	0.0131108	0.0138226	0.0145156	0.0151834	0.0158224	0.0164309	0.0170084	0.0175556	0.0180739	0.0185647	0.0190302	0.0194724	0.0198937	0.0202963	0.0206824	0.0210542	0.0214137	0.0217627	0.0221028	0.0224352	0.022761	0.0230811	0.0233962	0.0237068	0.0240135	0.0243169	0.0246173	0.0249151	0.0252108	0.0255046	0.0257965	0.0260866	0.0263747	0.0266601	0.0269422	0.0272198	0.0274918
		0.105775	0.0107981	0.0100272	0.00956273	0.00940267	0.00951765	0.00985739	0.0103639	0.0109832	0.0116709	0.0123937	0.0131277	0.0138563	0.0145686	0.0152575	0.0159189	0.0165506	0.0171521	0.0177237	0.0182664	0.0187817	0.0192715	0.0197377	0.0201826	0.0206083	0.0210169	0.0214105	0.0217911	0.0221605	0.0225201	0.0228713	0.0232151	0.0235525	0.0238842	0.0242108	0.0245329	0.0248511	0.0251657	0.0254773	0.0257862	0.0260927	0.0263968	0.0266986	0.0269978	0.027294	0.0275863	0.027874	0.0281557
		0.131387	0.0109421	0.0101369	0.00963664	0.00944308	0.00953062	0.00985141	0.010348	0.0109655	0.0116584	0.0123919	0.0131407	0.0138874	0.0146202	0.0153314	0.0160165	0.0166729	0.0172996	0.0178968	0.0184652	0.0190062	0.0195214	0.0200128	0.0204824	0.0209323	0.0213645	0.021781	0.0221838	0.0225746	0.0229548	0.0233258	0.0236887	0.0240444	0.0243937	0.0247374	0.025076	0.02541	0.02574	0.0260665	0.0263896	0.0267098	0.0270272	0.0273417	0.027653	0.0279609	0.0282645	0.0285629	0.0288553
		0.157	0.0110878	0.0102459	0.00970756	0.0094783	0.00953661	0.00983722	0.0103233	0.0109392	0.0116377	0.0123824	0.013147	0.0139128	0.0146672	0.0154019	0.0161117	0.0167938	0.0174468	0.0180706	0.0186657	0.0192333	0.0197749	0.0202924	0.0207876	0.0212626	0.0217192	0.0221596	0.0225855	0.0229985	0.0234002	0.023792	0.0241748	0.0245498	0.0249178	0.0252795	0.0256355	0.0259864	0.0263328	0.0266751	0.0270136	0.0273485	0.0276801	0.0280082	0.0283327	0.0286531	0.0289688	0.0292791	0.0295829
		0.182613	0.011234	0.0103531	0.00977422	0.00950695	0.00953402	0.00981304	0.0102879	0.0109018	0.0116061	0.0123628	0.0131438	0.0139295	0.0147063	0.0154652	0.0162006	0.0169091	0.0175892	0.0182402	0.0188627	0.0194577	0.0200264	0.0205706	0.0210921	0.0215929	0.0220747	0.0225395	0.0229891	0.0234252	0.0238491	0.0242624	0.024666	0.0250612	0.0254486	0.0258292	0.0262036	0.0265723	0.026936	0.027295	0.0276497	0.0280004	0.0283471	0.0286898	0.0290283	0.0293623	0.029691	0.0300139	0.0303301
		0.208225	0.0113808	0.0104586	0.0098366	0.00952875	0.00952227	0.00977789	0.0102403	0.0108518	0.0115618	0.0123305	0.0131283	0.0139343	0.0147339	0.0155176	0.016279	0.0170145	0.017722	0.0184008	0.0190511	0.0196738	0.02027	0.0208414	0.0213896	0.0219165	0.0224239	0.0229137	0.0233875	0.0238471	0.0242939	0.0247293	0.0251545	0.0255704	0.0259781	0.0263784	0.0267719	0.0271593	0.027541	0.0279177	0.0282895	0.0286567	0.0290195	0.0293777	0.0297311	0.0300795	0.0304222	0.0307586	0.031088
		0.233838	0.0115294	0.0105635	0.00989587	0.00954461	0.00950183	0.0097317	0.01018	0.0107879	0.0115031	0.0122835	0.013098	0.0139243	0.0147469	0.0155553	0.0163429	0.0171054	0.0178404	0.0185471	0.0192254	0.0198759	0.0204998	0.0210984	0.0216735	0.0222267	0.02276	0.0232749	0.0237733	0.0242568	0.0247269	0.0251849	0.025632	0.0260694	0.026498	0.0269185	0.0273319	0.0277386	0.0281393	0.0285343	0.0289241	0.0293087	0.0296883	0.0300628	0.030432	0.0307957	0.0311532	0.0315041	0.0318476
		0.25945	0.011682	0.0106703	0.00995436	0.00955656	0.00947418	0.00967532	0.010107	0.0107096	0.0114287	0.01222	0.0130507	0.0138968	0.0147419	0.0155749	0.0163883	0.0171775	0.0179399	0.0186742	0.0193802	0.0200583	0.0207097	0.0213355	0.0219373	0.0225169	0.0230759	0.0236161	0.0241392	0.0246467	0.0251403	0.0256212	0.0260907	0.02655	0.0269999	0.0274414	0.0278752	0.0283019	0.0287222	0.0291363	0.0295446	0.0299473	0.0303446	0.0307362	0.0311221	0.0315018	0.031875	0.0322412	0.0325998
		0.285063	0.011842	0.0107824	0.0100154	0.00956762	0.00944176	0.00961036	0.0100222	0.010617	0.0113379	0.0121387	0.0129842	0.0138493	0.0147162	0.0155729	0.0164114	0.0172267	0.0180158	0.0187772	0.0195104	0.0202157	0.020894	0.0215466	0.0221748	0.0227804	0.0233649	0.0239302	0.0244779	0.0250096	0.0255267	0.0260307	0.0265229	0.0270043	0.0274759	0.0279388	0.0283935	0.0288408	0.0292811	0.0297149	0.0301425	0.0305641	0.0309797	0.0313892	0.0317924	0.0321891	0.0325788	0.0329611	0.0333354
		0.310676	0.0120132	0.010904	0.0100832	0.00958171	0.00940789	0.00953931	0.00992713	0.0105105	0.0112306	0.0120386	0.0128973	0.0137797	0.014667	0.0155463	0.0164089	0.0172493	0.0180641	0.0188516	0.0196111	0.0203428	0.0210474	0.021726	0.0223801	0.0230111	0.0236208	0.0242108	0.0247828	0.0253383	0.025879	0.0264061	0.026921	0.0274247	0.0279184	0.0284029	0.0288789	0.0293472	0.0298081	0.0302622	0.0307096	0.0311506	0.0315852	0.0320132	0.0324346	0.0328489	0.0332559	0.0336551	0.0340461
		0.336288	0.0122004	0.0110399	0.0101628	0.00960374	0.00937692	0.00946561	0.00982415	0.0103916	0.0111072	0.0119194	0.0127888	0.0136865	0.0145924	0.0154925	0.0163777	0.0172417	0.018081	0.0188934	0.0196781	0.0204351	0.0211649	0.0218687	0.0225477	0.0232034	0.0238375	0.0244517	0.0250475	0.0256266	0.0261905	0.0267406	0.0272781	0.0278043	0.0283201	0.0288264	0.029324	0.0298136	0.0302956	0.0307703	0.0312381	0.0316991	0.0321532	0.0326005	0.0330406	0.0334733	0.0338982	0.0343151	0.0347233
		0.361901	0.0124087	0.0111959	0.0102602	0.00963964	0.00935434	0.00939391	0.00971677	0.0102627	0.010969	0.0117816	0.0126583	0.0135686	0.0144907	0.0154096	0.0163153	0.0172012	0.0180632	0.018899	0.0197074	0.0204882	0.021242	0.0219697	0.0226726	0.0233521	0.0240098	0.0246473	0.0252663	0.0258684	0.0264552	0.0270279	0.0275879	0.0281363	0.0286743	0.0292026	0.029722	0.0302331	0.0307364	0.0312323	0.0317208	0.0322023	0.0326765	0.0331435	0.0336029	0.0340546	0.0344982	0.0349333	0.0353595
		0.387513	0.0126438	0.0113782	0.010382	0.00969633	0.00934683	0.00933011	0.00960979	0.0101272	0.0108183	0.0116263	0.0125064	0.0134258	0.014361	0.015296	0.0162199	0.0171255	0.0180082	0.0188654	0.0196957	0.0204987	0.0212749	0.0220251	0.0227505	0.0234525	0.0241327	0.0247926	0.0254341	0.0260585	0.0266674	0.0272624	0.0278445	0.0284151	0.0289751	0.0295253	0.0300666	0.0305994	0.0311243	0.0316415	0.0321512	0.0326534	0.0331482	0.0336354	0.0341147	0.0345859	0.0350487	0.0355026	0.0359474
		0.413126	0.0129115	0.0115932	0.0105355	0.00978149	0.00936216	0.00928145	0.00950935	0.00998998	0.0106586	0.011456	0.0123344	0.0132586	0.0142033	0.0151512	0.0160904	0.017013	0.0179139	0.0187902	0.0196403	0.0204636	0.0212603	0.0220313	0.0227777	0.0235008	0.0242021	0.0248834	0.0255461	0.026192	0.0268225	0.0274391	0.0280429	0.0286353	0.029217	0.0297891	0.0303522	0.0309068	0.0314534	0.0319921	0.0325232	0.0330466	0.0335623	0.0340701	0.0345697	0.0350609	0.0355433	0.0360166	0.0364804
		0.438739	0.0132177	0.0118474	0.0107279	0.00990323	0.00940892	0.00925634	0.00942299	0.00985731	0.0104949	0.0112742	0.0121447	0.0130685	0.0140183	0.0149752	0.0159262	0.0168627	0.017779	0.0186718	0.0195392	0.0203805	0.0211957	0.0219855	0.022751	0.0234935	0.0242146	0.0249158	0.0255988	0.0262651	0.0269163	0.0275537	0.0281787	0.0287923	0.0293956	0.0299893	0.0305741	0.0311504	0.0317187	0.0322791	0.0328317	0.0333766	0.0339134	0.0344421	0.0349624	0.0354739	0.0359763	0.0364693	0.0369526
		0.464351	0.0135677	0.0121471	0.0109664	0.0100698	0.0094962	0.00926417	0.00935961	0.00973692	0.0103334	0.0110859	0.0119411	0.0128583	0.0138078	0.0147691	0.0157279	0.0166746	0.017603	0.0185092	0.0193911	0.0202477	0.0210789	0.0218854	0.022668	0.0234281	0.0241672	0.0248868	0.0255887	0.0262743	0.0269452	0.0276027	0.0282481	0.0288825	0.0295068	0.0301218	0.030728	0.031326	0.031916	0.0324981	0.0330723	0.0336387	0.0341969	0.0347467	0.0352878	0.0358199	0.0363426	0.0368556	0.0373586
		0.489964	0.0139664	0.0124979	0.0112576	0.010289	0.00963326	0.00931507	0.00932935	0.0096381	0.010182	0.0108975	0.0117286	0.0126317	0.0135747	0.0145349	0.0154967	0.0164494	0.017386	0.0183022	0.0191954	0.0200644	0.0209089	0.0217295	0.0225269	0.0233025	0.0240578	0.0247942	0.0255134	0.026217	0.0269065	0.0275831	0.0282481	0.0289026	0.0295474	0.0301833	0.0308108	0.0314301	0.0320416	0.0326454	0.0332412	0.0338291	0.0344087	0.0349798	0.0355419	0.0360947	0.0366379	0.037171	0.0376939
		0.515577	0.0144183	0.0129048	0.0116076	0.0105684	0.00982906	0.00941948	0.00934331	0.00957158	0.0100504	0.0107171	0.0115139	0.0123941	0.0133231	0.0142758	0.015235	0.0161887	0.0171291	0.0180513	0.0189522	0.0198302	0.0206851	0.0215169	0.0223267	0.0231155	0.0238849	0.0246362	0.0253712	0.0260914	0.0267981	0.0274928	0.0281766	0.0288504	0.0295151	0.0301714	0.0308196	0.0314601	0.0320929	0.0327181	0.0333355	0.0339448	0.0345458	0.035138	0.0357212	0.0362948	0.0368584	0.0374118	0.0379545
		0.541189	0.0149266	0.0133718	0.0120211	0.0109139	0.0100916	0.00958736	0.0094129	0.00954911	0.00994953	0.0105543	0.0113049	0.0121521	0.0130583	0.013996	0.014946	0.015895	0.0168342	0.0177578	0.0186622	0.0195457	0.0204074	0.0212476	0.0220669	0.0228665	0.0236477	0.024412	0.025161	0.0258962	0.0266189	0.0273304	0.0280319	0.0287243	0.0294082	0.0300843	0.0307528	0.031414	0.0320678	0.0327141	0.0333528	0.0339834	0.0346056	0.0352189	0.035823	0.0364172	0.0370012	0.0375746	0.0381371
		0.566802	0.0154938	0.0139016	0.0125016	0.0113303	0.0104273	0.0098274	0.00954893	0.00958269	0.00989139	0.0104202	0.0111113	0.0119136	0.0127867	0.0137006	0.0146339	0.0155716	0.0165038	0.0174236	0.0183271	0.0192118	0.0200768	0.0209219	0.0217478	0.0225554	0.0233461	0.0241212	0.0248824	0.0256309	0.0263682	0.0270954	0.0278135	0.0285235	0.0292258	0.029921	0.0306092	0.0312906	0.0319649	0.0326321	0.0332917	0.0339433	0.0345864	0.0352206	0.0358452	0.0364599	0.037064	0.0376572	0.0382392
		0.592414	0.0161208	0.0144954	0.0130508	0.0118201	0.0108402	0.010146	0.00976041	0.00968344	0.00988797	0.0103264	0.0109436	0.0116877	0.012516	0.013396	0.0143039	0.0152228	0.0161413	0.0170517	0.017949	0.0188305	0.0196946	0.0205411	0.0213703	0.0221831	0.0229807	0.0237644	0.0245357	0.0252958	0.0260461	0.0267877	0.0275213	0.0282479	0.0289678	0.0296813	0.0303886	0.0310896	0.031784	0.0324714	0.0331515	0.0338236	0.0344873	0.0351418	0.0357867	0.0364213	0.0370451	0.0376578	0.0382589
		0.618027	0.0168073	0.0151529	0.0136685	0.0123835	0.0113316	0.0105465	0.0100536	0.00986043	0.00995024	0.0102844	0.0108127	0.0114842	0.0122548	0.0130895	0.0139621	0.0148536	0.0157511	0.0166455	0.017531	0.0184041	0.019263	0.0201069	0.020936	0.021751	0.0225528	0.0233428	0.0241221	0.0248921	0.0256538	0.0264083	0.0271562	0.0278983	0.0286348	0.0293659	0.0300915	0.0308113	0.0315251	0.0322323	0.0329322	0.0336243	0.0343079	0.0349822	0.0356467	0.0363007	0.0369437	0.0375752	0.0381948
		0.64364	0.0175516	0.0158722	0.0143524	0.0130185	0.0119003	0.0110291	0.0104312	0.0101197	0.010087	0.0103048	0.0107296	0.0113135	0.0120123	0.012789	0.0136152	0.0144698	0.0153379	0.0162092	0.0170766	0.0179361	0.0187849	0.0196221	0.0204474	0.0212613	0.0220645	0.0228582	0.0236435	0.0244213	0.0251929	0.0259588	0.0267199	0.0274763	0.0282284	0.0289761	0.0297191	0.0304571	0.0311894	0.0319155	0.0326346	0.0333459	0.0340486	0.034742	0.0354254	0.036098	0.0367594	0.0374089	0.0380463
		0.669252	0.0183505	0.0166497	0.0150989	0.0137209	0.0125422	0.0115909	0.0108925	0.0104635	0.0103042	0.010396	0.0107041	0.0111858	0.011798	0.0125032	0.0132709	0.014078	0.0149076	0.0157478	0.0165904	0.0174302	0.0182639	0.0190899	0.0199075	0.020717	0.0215187	0.0223136	0.0231025	0.0238864	0.024666	0.0254419	0.0262146	0.0269843	0.0277509	0.0285141	0.0292736	0.0300287	0.0307787	0.0315228	0.0322601	0.0329897	0.0337107	0.0344222	0.0351235	0.0358138	0.0364925	0.0371592	0.0378133
		0.694865	0.0191998	0.0174806	0.0159025	0.0144852	0.0132516	0.0122264	0.0114334	0.0108905	0.0106039	0.0105637	0.0107445	0.0111103	0.0116216	0.0122412	0.0129375	0.0136856	0.0144668	0.0152673	0.0160776	0.0168913	0.0177044	0.0185145	0.0193204	0.0201219	0.020919	0.0217125	0.0225028	0.0232906	0.0240766	0.0248609	0.0256439	0.0264255	0.0272053	0.027983	0.0287578	0.0295289	0.0302955	0.0310565	0.0318109	0.0325577	0.0332958	0.0340243	0.0347423	0.0354491	0.0361441	0.0368267	0.0374965
		0.720477	0.0200941	0.0183592	0.0167569	0.0153043	0.0140209	0.012928	0.0120472	0.0113961	0.0109848	0.0108104	0.0108565	0.0110952	0.011492	0.012012	0.0126236	0.0133007	0.0140227	0.0147743	0.0155444	0.0163253	0.0171119	0.0179011	0.018691	0.0194808	0.0202702	0.0210595	0.0218489	0.0226386	0.0234291	0.0242202	0.025012	0.025804	0.0265958	0.0273866	0.0281754	0.0289614	0.0297432	0.0305199	0.03129	0.0320526	0.0328064	0.0335505	0.0342839	0.0350058	0.0357156	0.0364127	0.0370969
		0.74609	0.0210274	0.0192788	0.017655	0.0161704	0.0148417	0.0136871	0.0127253	0.011973	0.011442	0.0111349	0.0110429	0.0111462	0.0114172	0.0118247	0.0123385	0.0129322	0.0135839	0.0142767	0.014998	0.0157388	0.0164928	0.0172558	0.0180252	0.0187996	0.019578	0.0203603	0.0211463	0.0219358	0.0227288	0.023525	0.0243239	0.0251249	0.0259272	0.0267296	0.0275311	0.0283303	0.0291259	0.0299166	0.030701	0.0314778	0.0322457	0.0330037	0.0337508	0.0344862	0.0352092	0.0359193	0.0366161
		0.771703	0.0219933	0.0202324	0.018589	0.0170754	0.0157054	0.0144944	0.0134583	0.0126124	0.0119687	0.0115332	0.0113035	0.0112672	0.0114039	0.0116878	0.0120916	0.0125896	0.0131596	0.0137835	0.0144472	0.0151402	0.0158549	0.0165862	0.0173304	0.0180853	0.0188494	0.0196218	0.0204018	0.0211888	0.0219824	0.0227817	0.023586	0.0243942	0.0252052	0.0260176	0.02683	0.0276408	0.0284485	0.0292514	0.0300482	0.0308373	0.0316174	0.0323874	0.0331463	0.0338932	0.0346275	0.0353487	0.0360564
		0.797315	0.0229851	0.021213	0.0195515	0.0180111	0.0166032	0.0153405	0.0142366	0.0133047	0.0125564	0.0119995	0.0116358	0.0114595	0.0114572	0.0116091	0.0118923	0.0122834	0.0127605	0.0133051	0.0139019	0.014539	0.0152077	0.0159013	0.0166154	0.0173466	0.0180927	0.018852	0.0196233	0.0204054	0.0211973	0.0219977	0.0228054	0.0236189	0.0244367	0.0252572	0.0260784	0.0268988	0.0277163	0.0285294	0.0293364	0.0301356	0.0309257	0.0317055	0.032474	0.0332303	0.0339737	0.0347039	0.0354205
		0.822928	0.0239959	0.0222134	0.0205351	0.0189697	0.0175268	0.0162168	0.0150509	0.0140406	0.0131963	0.0125264	0.0120354	0.0117225	0.0115802	0.0115953	0.01175	0.0120243	0.0123982	0.0128533	0.0133738	0.0139467	0.014562	0.0152119	0.0158905	0.0165935	0.0173177	0.0180607	0.0188203	0.0195948	0.0203825	0.0211816	0.0219904	0.0228069	0.0236293	0.0244555	0.0252833	0.0261108	0.0269359	0.0277566	0.0285712	0.029378	0.0301756	0.0309626	0.0317381	0.0325013	0.0332514	0.0339882	0.0347115
		0.84854	0.0250194	0.0232268	0.0215326	0.0199439	0.0184685	0.0171151	0.0158929	0.0148113	0.0138797	0.0131062	0.0124967	0.0120536	0.0117744	0.0116517	0.0116732	0.0118234	0.0120851	0.0124413	0.0128763	0.0133767	0.0139311	0.0145305	0.015168	0.0158379	0.0165361	0.0172589	0.0180036	0.0187674	0.0195481	0.0203432	0.0211504	0.0219674	0.0227916	0.0236208	0.0244525	0.0252843	0.026114	0.0269395	0.0277588	0.0285703	0.0293723	0.0301637	0.0309434	0.0317106	0.0324648	0.0332056	0.0339329
		0.874153	0.0260494	0.0242471	0.0225377	0.020927	0.0194215	0.0180284	0.0167549	0.015609	0.0145986	0.0137312	0.0130132	0.0124489	0.0120394	0.0117819	0.0116694	0.0116912	0.0118341	0.0120834	0.0124245	0.012844	0.0133298	0.013872	0.0144623	0.0150938	0.0157612	0.0164598	0.0171857	0.0179354	0.0187057	0.0194936	0.0202961	0.0211103	0.0219333	0.0227622	0.0235944	0.0244272	0.0252582	0.0260851	0.0269058	0.0277186	0.0285218	0.0293143	0.030095	0.0308631	0.0316183	0.0323602	0.0330889
		0.899766	0.0270801	0.0252684	0.0235444	0.021913	0.0203797	0.0189501	0.0176302	0.0164265	0.0153456	0.0143942	0.0135785	0.0129036	0.012373	0.0119874	0.0117442	0.0116373	0.0116579	0.0117945	0.0120345	0.0123654	0.0127752	0.0132531	0.0137897	0.0143771	0.0150085	0.015678	0.0163808	0.0171122	0.0178683	0.0186452	0.0194391	0.0202468	0.0210646	0.0218896	0.0227185	0.0235485	0.0243769	0.0252013	0.0260195	0.0268298	0.0276305	0.0284203	0.0291984	0.0299641	0.030717	0.0314569	0.032184
		0.925378	0.0281064	0.0262854	0.0245475	0.0228967	0.0213376	0.0198747	0.018513	0.0172577	0.0161142	0.0150884	0.0141859	0.0134122	0.0127718	0.0122678	0.0119008	0.011669	0.0115674	0.0115886	0.0117227	0.0119588	0.0122856	0.0126923	0.0131686	0.0137055	0.0142951	0.0149302	0.0156047	0.0163131	0.0170502	0.0178114	0.0185923	0.0193888	0.0201971	0.0210135	0.0218346	0.0226573	0.0234786	0.0242961	0.0251076	0.025911	0.0267049	0.0274881	0.0282598	0.0290192	0.0297662	0.0305008	0.0312231
		0.950991	0.0291234	0.0272934	0.0255422	0.0238733	0.0222905	0.0207974	0.0193982	0.018097	0.0168985	0.0158075	0.0148292	0.0139687	0.0132309	0.0126203	0.0121398	0.0117906	0.0115712	0.0114779	0.0115041	0.0116414	0.0118798	0.012209	0.0126184	0.0130984	0.0136398	0.0142343	0.0148747	0.0155542	0.0162667	0.0170068	0.0177692	0.0185493	0.0193427	0.0201453	0.0209534	0.0217635	0.0225727	0.0233783	0.024178	0.0249699	0.0257525	0.0265246	0.0272854	0.0280346	0.0287718	0.0294974	0.0302115
		0.976604	0.0301268	0.0282881	0.0265244	0.0248387	0.0232342	0.0217139	0.0202813	0.0189398	0.0176933	0.0165459	0.0155021	0.0145666	0.0137445	0.0130405	0.0124589	0.0120029	0.0116739	0.0114711	0.0113912	0.0114286	0.0115752	0.011822	0.0121587	0.0125753	0.0130618	0.0136091	0.0142087	0.0148527	0.0155342	0.0162467	0.0169844	0.0177418	0.0185141	0.0192967	0.0200858	0.0208775	0.0216688	0.0224569	0.0232394	0.0240145	0.0247806	0.0255368	0.0262822	0.0270167	0.0277402	0.0284529	0.0291552
		1.00222	0.031113	0.0292659	0.0274905	0.0257893	0.024165	0.0226204	0.0211583	0.0197817	0.0184938	0.0172981	0.0161986	0.0151996	0.0143058	0.013522	0.012853	0.0123032	0.0118757	0.011572	0.0113917	0.0113316	0.0113861	0.0115478	0.0118073	0.0121548	0.01258	0.0130731	0.0136247	0.014226	0.0148691	0.0155468	0.0162523	0.0169799	0.017724	0.0184799	0.0192432	0.0200099	0.0207769	0.0215413	0.0223006	0.0230531	0.0237974	0.0245324	0.0252576	0.0259728	0.0266781	0.0273739	0.0280608
		1.02783	0.0320785	0.0302235	0.0284371	0.0267217	0.0250797	0.0235136	0.0220257	0.0206187	0.0192954	0.018059	0.0169128	0.0158609	0.0149073	0.014057	0.0133146	0.0126849	0.012172	0.0117791	0.0115073	0.0113558	0.0113213	0.011398	0.0115781	0.0118523	0.0122107	0.012643	0.0131393	0.0136903	0.0142871	0.0149219	0.0155875	0.0162773	0.0169855	0.017707	0.018437	0.0191716	0.0199072	0.0206411	0.0213709	0.0220947	0.0228112	0.0235195	0.0242193	0.0249103	0.0255929	0.0262676	0.0269353
		1.05344	0.0330204	0.0311579	0.0293615	0.0276332	0.0259755	0.0243903	0.0228801	0.0214472	0.0200941	0.0188237	0.017639	0.0165436	0.0155414	0.0146368	0.0138343	0.0131388	0.0125545	0.0120853	0.0117336	0.0114999	0.0113827	0.0113779	0.0114791	0.0116781	0.0119657	0.0123318	0.0127663	0.0132595	0.0138022	0.014386	0.0150032	0.0156469	0.0163109	0.0169898	0.0176786	0.0183733	0.0190702	0.0197665	0.0204599	0.0211485	0.0218311	0.022507	0.0231758	0.0238376	0.0244929	0.0251422	0.0257866
		1.07905	0.0339362	0.0320668	0.0302612	0.0285214	0.0268497	0.0252481	0.0237187	0.0222639	0.0208859	0.0195875	0.0183715	0.0172412	0.0162001	0.0152523	0.014402	0.0136537	0.0130116	0.0124796	0.0120606	0.0117559	0.0115649	0.0114849	0.0115108	0.0116356	0.0118509	0.0121473	0.0125148	0.0129439	0.0134253	0.0139503	0.014511	0.0151002	0.0157117	0.0163396	0.0169791	0.0176259	0.0182764	0.0189277	0.0195776	0.0202243	0.0208667	0.0215042	0.0221365	0.0227639	0.023387	0.0240066	0.0246238
		1.10467	0.0348236	0.0329479	0.0311341	0.0293841	0.0277002	0.0260844	0.0245388	0.0230656	0.0216672	0.0203461	0.0191051	0.0179472	0.0168757	0.0158944	0.015007	0.0142177	0.0135303	0.0129483	0.0124746	0.0121107	0.0118564	0.0117097	0.0116665	0.0117208	0.011865	0.0120906	0.0123883	0.0127488	0.0131632	0.0136227	0.0141196	0.0146468	0.0151977	0.0157666	0.0163488	0.0169398	0.0175362	0.0181352	0.0187345	0.0193326	0.0199284	0.0205214	0.0211116	0.0216994	0.0222855	0.022871	0.023457
		1.13028	0.0356809	0.0337995	0.0319784	0.0302195	0.0285251	0.0268972	0.0253379	0.0238496	0.0224346	0.0210954	0.0198347	0.0186555	0.0175609	0.0165542	0.0156389	0.0148187	0.0140969	0.0134765	0.0129599	0.0125482	0.0122415	0.0120377	0.0119333	0.011923	0.012	0.0121566	0.0123841	0.012674	0.0130177	0.0134071	0.0138346	0.0142932	0.0147767	0.0152796	0.015797	0.016325	0.0168601	0.0173996	0.0179415	0.0184844	0.0190273	0.01957	0.0201126	0.0206556	0.0211999	0.0217468	0.0222976
		1.15589	0.0365064	0.0346201	0.0327927	0.0310261	0.0293227	0.0276846	0.0261141	0.0246135	0.0231853	0.0218319	0.0205562	0.0193609	0.0182491	0.0172238	0.0162883	0.0154456	0.0146985	0.0140495	0.0135002	0.0130513	0.0127024	0.0124513	0.0122945	0.0122271	0.0122427	0.0123343	0.012494	0.0127139	0.0129861	0.013303	0.0136575	0.0140432	0.0144542	0.0148853	0.0153321	0.0157907	0.0162582	0.0167319	0.0172102	0.0176917	0.0181759	0.0186626	0.0191522	0.0196454	0.0201433	0.0206474	0.0211592
		1.1815	0.037299	0.0354086	0.0335757	0.0318027	0.0300919	0.0284454	0.0268657	0.0253553	0.0239167	0.0225526	0.0212656	0.0200586	0.0189346	0.0178963	0.0169466	0.0160882	0.0153234	0.0146538	0.0140805	0.0136035	0.0132216	0.0129323	0.0127319	0.0126154	0.0125767	0.0126092	0.0127056	0.0128586	0.013061	0.0133058	0.0135865	0.0138973	0.014233	0.0145887	0.0149606	0.0153453	0.0157401	0.0161429	0.0165522	0.0169672	0.0173874	0.017813	0.0182447	0.0186835	0.0191307	0.0195879	0.0200569
		1.20712	0.0380578	0.036164	0.0343267	0.0325485	0.0308315	0.0291784	0.0275915	0.0260735	0.0246271	0.0232549	0.0219599	0.0207448	0.0196125	0.0185657	0.0176069	0.0167383	0.0159616	0.0152781	0.0146878	0.0141901	0.0137831	0.0134637	0.0132279	0.0130703	0.0129849	0.0129653	0.0130046	0.0130958	0.0132323	0.0134078	0.0136166	0.0138533	0.0141133	0.0143926	0.0146877	0.0149959	0.0153149	0.0156432	0.0159798	0.0163241	0.0166762	0.0170366	0.0174063	0.0177866	0.0181791	0.0185857	0.0190085
		1.23273	0.038782	0.0368856	0.035045	0.0332627	0.0315411	0.0298828	0.0282905	0.0267669	0.0253148	0.0239371	0.0226368	0.0214165	0.0202792	0.0192274	0.0182633	0.0173888	0.0166051	0.0159126	0.015311	0.0147987	0.0143732	0.0140308	0.0137668	0.0135756	0.0134511	0.0133867	0.0133757	0.0134116	0.0134881	0.0135995	0.0137404	0.0139062	0.014093	0.0142972	0.0145163	0.0147478	0.0149904	0.0152428	0.0155047	0.0157761	0.0160574	0.0163496	0.0166542	0.0169728	0.0173074	0.0176603	0.0180339
		1.25834	0.039471	0.0375731	0.0357303	0.0339451	0.0322202	0.0305582	0.0289621	0.0274347	0.025979	0.0245979	0.0232945	0.0220716	0.0209319	0.0198779	0.0189116	0.0180345	0.0172474	0.0165501	0.0159415	0.0154195	0.0149809	0.0146212	0.0143354	0.0141174	0.0139608	0.0138588	0.013805	0.0137928	0.0138162	0.0138699	0.013949	0.0140495	0.0141678	0.0143011	0.0144472	0.0146047	0.0147725	0.0149502	0.0151379	0.0153361	0.0155459	0.0157688	0.0160066	0.0162616	0.0165363	0.0168332	0.0171552
		1.28395	0.0401246	0.0382262	0.0363822	0.0345955	0.0328686	0.0312046	0.0296063	0.0280768	0.0266191	0.0252365	0.023932	0.0227085	0.0215686	0.0205148	0.0195488	0.0186718	0.0178841	0.017185	0.016573	0.0160452	0.0155977	0.0152257	0.0149234	0.0146844	0.0145021	0.0143695	0.0142799	0.014227	0.0142049	0.0142085	0.0142332	0.0142753	0.0143318	0.0144004	0.0144794	0.0145678	0.0146653	0.0147719	0.0148883	0.0150156	0.0151555	0.01531	0.0154816	0.0156728	0.0158869	0.0161268	0.0163958
		1.30957	0.0407425	0.0388447	0.0370009	0.0352139	0.0334865	0.0318219	0.0302229	0.028693	0.0272352	0.0258528	0.0245489	0.0233266	0.0221885	0.0211367	0.0201729	0.0192981	0.018512	0.0178137	0.0172008	0.0166702	0.0162174	0.015837	0.0155227	0.0152679	0.0150656	0.0149085	0.01479	0.0147036	0.0146436	0.0146049	0.0145833	0.0145752	0.014578	0.0145898	0.0146093	0.0146359	0.0146698	0.0147114	0.0147621	0.0148235	0.0148977	0.0149872	0.0150951	0.0152246	0.0153792	0.0155628	0.0157789
		1.33518	0.0413245	0.0394285	0.0375862	0.0358004	0.034074	0.0324103	0.0308124	0.0292836	0.0278273	0.0264467	0.0251452	0.0239257	0.0227909	0.0217428	0.020783	0.0199119	0.0191293	0.0184336	0.0178221	0.0172911	0.0168357	0.0164501	0.0161277	0.0158614	0.0156439	0.015468	0.0153268	0.0152138	0.0151232	0.0150501	0.0149904	0.0149407	0.0148986	0.0148625	0.0148314	0.0148051	0.0147839	0.014769	0.0147618	0.0147645	0.0147796	0.01481	0.0148594	0.0149314	0.0150302	0.0151599	0.0153249
		1.36079	0.0418705	0.0399777	0.0381383	0.0363551	0.0346314	0.0329702	0.0313749	0.0298489	0.0283957	0.0270187	0.0257211	0.024506	0.023376	0.0223331	0.0213785	0.0205127	0.019735	0.0190434	0.0184349	0.0179055	0.0174497	0.0170616	0.0167341	0.0164599	0.0162317	0.0160418	0.0158834	0.01575	0.0156357	0.0155357	0.0154459	0.0153632	0.0152852	0.0152105	0.0151385	0.0150689	0.0150026	0.0149408	0.0148853	0.0148384	0.0148031	0.0147826	0.0147809	0.0148021	0.0148507	0.0149314	0.015049
		1.38641	0.0423801	0.0404919	0.0386569	0.0368781	0.0351586	0.0335016	0.0319107	0.0303893	0.0289409	0.0275691	0.026277	0.0250678	0.023944	0.0229075	0.0219596	0.0211002	0.0203285	0.0196423	0.0190382	0.0185118	0.0180575	0.0176689	0.0173389	0.01706	0.0168245	0.016625	0.0164543	0.0163059	0.0161741	0.0160541	0.0159418	0.0158342	0.015729	0.015625	0.0155216	0.0154189	0.0153177	0.0152194	0.0151259	0.0150398	0.0149641	0.0149023	0.0148586	0.0148374	0.0148435	0.0148819	0.0149578
		1.41202	0.042853	0.040971	0.039142	0.0373691	0.0356556	0.0340047	0.0324199	0.0309048	0.029463	0.028098	0.026813	0.0256112	0.024495	0.0234663	0.022526	0.0216742	0.0209096	0.0202298	0.0196312	0.019109	0.0186576	0.0182702	0.0179398	0.0176586	0.017419	0.0172133	0.0170345	0.0168761	0.0167323	0.0165984	0.0164704	0.0163453	0.016221	0.0160964	0.0159708	0.0158445	0.0157183	0.0155937	0.0154728	0.015358	0.0152524	0.0151597	0.015084	0.0150299	0.0150024	0.0150066	0.0150479
		1.43763	0.0432886	0.0414143	0.039593	0.0378278	0.036122	0.034479	0.0329022	0.0313953	0.0299618	0.0286053	0.0273291	0.0261361	0.0250289	0.0240092	0.0230777	0.0222344	0.0214778	0.0208052	0.0202129	0.0196959	0.0192485	0.0188638	0.0185346	0.0182532	0.0180119	0.0178031	0.0176197	0.0174554	0.0173043	0.0171618	0.0170241	0.0168881	0.0167519	0.0166143	0.0164748	0.0163337	0.0161917	0.0160505	0.0159118	0.0157783	0.0156529	0.0155394	0.0154417	0.0153645	0.0153125	0.0152912	0.0153058
		1.46324	0.043686	0.0418211	0.0400092	0.0382535	0.0365573	0.0349239	0.033357	0.0318601	0.0304367	0.0290905	0.0278246	0.026642	0.0255451	0.0245355	0.0236139	0.0227799	0.022032	0.0213674	0.0207821	0.0202711	0.0198285	0.0194475	0.0191209	0.0188409	0.0185999	0.0183904	0.0182054	0.0180385	0.0178842	0.0177377	0.0175953	0.0174541	0.0173122	0.0171683	0.017022	0.0168736	0.0167239	0.0165742	0.0164265	0.0162832	0.0161472	0.0160219	0.0159114	0.0158201	0.0157527	0.0157143	0.0157101
		1.48886	0.0440441	0.0421902	0.0403894	0.0386449	0.0369601	0.0353383	0.0337831	0.0322979	0.0308865	0.0295522	0.0282983	0.0271275	0.0260422	0.0250438	0.024133	0.0233091	0.0225706	0.0219145	0.0213368	0.0208324	0.0203953	0.0200189	0.0196958	0.0194185	0.0191794	0.0189712	0.0187868	0.0186202	0.0184658	0.0183191	0.0181762	0.0180345	0.0178919	0.0177473	0.0176002	0.0174508	0.0173	0.0171489	0.0169993	0.0168537	0.0167146	0.0165856	0.0164702	0.0163726	0.0162975	0.0162496	0.0162339
		1.51447	0.0443616	0.0425202	0.0407322	0.0390007	0.037329	0.0357205	0.0341787	0.0327072	0.0313093	0.0299886	0.0287481	0.0275905	0.0265179	0.0255318	0.0246325	0.0238195	0.0230909	0.0224438	0.0218741	0.0213767	0.0209457	0.0205744	0.0202557	0.019982	0.0197461	0.0195406	0.0193588	0.0191947	0.0190428	0.0188988	0.0187588	0.0186203	0.0184811	0.0183402	0.0181971	0.0180518	0.0179051	0.0177581	0.0176125	0.0174705	0.0173346	0.017208	0.0170941	0.0169968	0.0169204	0.0168694	0.0168484
		1.54008	0.0446367	0.0428093	0.0410357	0.0393188	0.0376619	0.0360684	0.0345417	0.0330854	0.0317027	0.030397	0.0291712	0.028028	0.0269693	0.0259963	0.0251094	0.0243077	0.0235895	0.0229518	0.0223904	0.0219004	0.0214758	0.0211101	0.0207962	0.0205269	0.020295	0.0200934	0.0199156	0.0197557	0.0196084	0.0194693	0.0193349	0.0192024	0.0190698	0.018936	0.0188004	0.0186631	0.0185245	0.0183859	0.0182487	0.0181149	0.0179869	0.0178675	0.01776	0.017668	0.0175954	0.0175463	0.0175251
		1.56569	0.0448675	0.0430556	0.0412977	0.0395969	0.0379564	0.0363794	0.0348694	0.0334296	0.0320635	0.0307741	0.0295643	0.0284365	0.0273925	0.0264334	0.0255594	0.0247697	0.0240622	0.0234341	0.0228813	0.0223988	0.0219808	0.021621	0.0213124	0.021048	0.0208208	0.020624	0.0204512	0.0202967	0.0201554	0.020023	0.019896	0.0197716	0.019648	0.0195238	0.0193984	0.0192718	0.0191444	0.0190172	0.0188916	0.0187693	0.0186526	0.018544	0.0184465	0.0183634	0.0182983	0.018255	0.0182374
		1.59131	0.0450517	0.0432565	0.0415157	0.0398324	0.0382096	0.0366505	0.0351584	0.0337366	0.0323882	0.0311162	0.0299233	0.0288118	0.0277833	0.0268387	0.0259781	0.0252005	0.0245041	0.0238858	0.0233417	0.0228669	0.0224557	0.0221018	0.0217987	0.0215396	0.0213175	0.0211261	0.0209591	0.0208109	0.0206767	0.0205521	0.0204338	0.0203191	0.020206	0.0200931	0.0199797	0.0198658	0.0197516	0.0196379	0.0195261	0.0194176	0.0193145	0.0192191	0.0191341	0.0190625	0.0190076	0.0189727	0.0189615
		1.61692	0.0451869	0.0434096	0.0416871	0.0400223	0.0384184	0.0368783	0.0354053	0.0340025	0.0326728	0.0314191	0.030244	0.0291494	0.0281369	0.0272072	0.0263603	0.0255952	0.02491	0.0243016	0.0237662	0.0232991	0.0228946	0.0225469	0.0222494	0.0219957	0.0217792	0.0215935	0.0214327	0.0212914	0.0211649	0.021049	0.0209403	0.0208361	0.0207345	0.020634	0.0205338	0.0204338	0.0203341	0.0202353	0.0201386	0.0200453	0.0199572	0.0198766	0.0198057	0.0197472	0.0197042	0.0196796	0.0196767
		1.64253	0.0452706	0.043512	0.0418088	0.0401636	0.0385795	0.0370594	0.0356064	0.0342234	0.0329132	0.0316785	0.0305216	0.0294444	0.0284483	0.0275338	0.0267008	0.0259483	0.0252743	0.0246758	0.0241492	0.0236896	0.023292	0.0229503	0.0226586	0.0224104	0.0221994	0.0220197	0.0218654	0.0217314	0.0216129	0.0215061	0.0214075	0.0213144	0.0212248	0.0211373	0.021051	0.0209655	0.0208809	0.0207977	0.0207169	0.0206396	0.0205674	0.0205023	0.0204463	0.020402	0.0203719	0.0203587	0.0203654
		1.66814	0.0453001	0.043561	0.0418778	0.040253	0.0386895	0.0371901	0.0357577	0.0343951	0.033105	0.0318897	0.0307515	0.0296921	0.0287125	0.0278134	0.0269944	0.0262544	0.0255916	0.025003	0.0244849	0.0240329	0.0236419	0.0233063	0.0230202	0.0227776	0.0225723	0.0223986	0.0222509	0.0221242	0.022014	0.0219164	0.021828	0.0217463	0.021669	0.0215947	0.0215224	0.0214517	0.0213825	0.0213151	0.0212504	0.0211893	0.0211333	0.021084	0.0210434	0.0210135	0.0209968	0.0209957	0.0210127
		1.69376	0.0452728	0.0435538	0.0418911	0.0402872	0.0387449	0.0372667	0.0358555	0.0345138	0.033244	0.0320485	0.0309291	0.0298875	0.0289246	0.0280408	0.0272357	0.0265082	0.0258564	0.0252775	0.0247679	0.0243234	0.0239389	0.0236093	0.0233288	0.0230916	0.0228919	0.0227242	0.0225831	0.0224638	0.0223619	0.0222735	0.0221953	0.0221248	0.0220597	0.0219986	0.0219403	0.0218842	0.0218303	0.0217787	0.0217299	0.0216849	0.021645	0.0216115	0.0215861	0.0215708	0.0215676	0.0215787	0.0216063
		1.71937	0.0451861	0.0434876	0.0418458	0.0402632	0.0387424	0.0372858	0.035896	0.0345753	0.0333261	0.0321505	0.03105	0.0300262	0.0290799	0.0282113	0.0274199	0.0267048	0.0260639	0.0254945	0.0249932	0.0245558	0.0241778	0.023854	0.0235789	0.0233471	0.023153	0.0229912	0.0228567	0.0227446	0.0226508	0.0225715	0.0225034	0.0224439	0.0223908	0.0223425	0.0222978	0.0222562	0.0222171	0.0221808	0.0221477	0.0221185	0.0220942	0.0220762	0.0220658	0.0220647	0.0220749	0.0220981	0.0221363
		1.74498	0.0450377	0.0433597	0.041739	0.040178	0.0386788	0.037244	0.0358757	0.0345762	0.0333476	0.0321917	0.0311101	0.030104	0.029174	0.0283204	0.0275427	0.0268396	0.0262093	0.0256492	0.025156	0.0247257	0.0243539	0.0240358	0.0237661	0.0235395	0.0233509	0.0231949	0.0230667	0.0229617	0.0228758	0.0228053	0.022747	0.0226982	0.0226567	0.0226209	0.0225895	0.0225617	0.0225371	0.0225156	0.0224976	0.0224835	0.0224744	0.0224712	0.0224753	0.0224881	0.0225111	0.0225462	0.0225949
		1.77059	0.0448254	0.043168	0.0415684	0.0400288	0.0385514	0.0371382	0.0357915	0.0345131	0.0333049	0.0321687	0.0311058	0.0301171	0.0292033	0.0283645	0.0276	0.0269087	0.0262888	0.0257378	0.0252524	0.024829	0.0244633	0.0241507	0.0238862	0.0236648	0.0234815	0.0233312	0.0232092	0.0231112	0.0230329	0.022971	0.0229221	0.0228836	0.0228533	0.0228294	0.0228107	0.0227962	0.0227854	0.0227781	0.0227745	0.022775	0.0227803	0.0227914	0.0228093	0.0228353	0.0228708	0.0229173	0.0229762
		1.79621	0.0445471	0.0429102	0.0413317	0.0398135	0.0383577	0.0369661	0.0356406	0.0343832	0.0331953	0.0320785	0.0310339	0.0300625	0.0291645	0.0283401	0.0275886	0.0269089	0.0262991	0.0257569	0.0252793	0.0248626	0.0245028	0.0241956	0.0239363	0.0237199	0.0235418	0.023397	0.0232811	0.0231897	0.023119	0.0230652	0.0230254	0.0229968	0.0229772	0.0229648	0.0229582	0.0229563	0.0229587	0.0229649	0.022975	0.0229893	0.0230083	0.0230329	0.023064	0.0231026	0.0231499	0.0232073	0.023276
		1.82182	0.0442015	0.0425848	0.0410271	0.03953	0.0380956	0.0367253	0.035421	0.0341842	0.0330163	0.0319187	0.0308922	0.0299376	0.0290552	0.028245	0.0275062	0.0268377	0.0262379	0.0257043	0.0252341	0.024824	0.0244701	0.0241683	0.0239139	0.0237026	0.0235296	0.0233902	0.0232802	0.0231954	0.0231318	0.023086	0.0230549	0.0230358	0.0230264	0.0230249	0.0230298	0.02304	0.0230548	0.0230738	0.0230968	0.0231242	0.0231562	0.0231935	0.0232369	0.0232874	0.023346	0.0234138	0.0234918
		1.84743	0.0437874	0.0421905	0.0406532	0.039177	0.0377636	0.0364144	0.035131	0.0339145	0.0327664	0.0316875	0.0306788	0.0297409	0.0288738	0.0280774	0.027351	0.0266936	0.0261035	0.0255784	0.0251156	0.024712	0.0243639	0.0240673	0.0238181	0.0236117	0.0234437	0.0233098	0.0232056	0.0231271	0.0230705	0.0230324	0.0230097	0.0229997	0.023	0.0230089	0.0230247	0.0230463	0.0230728	0.0231039	0.0231391	0.0231787	0.0232229	0.0232722	0.0233273	0.023389	0.0234582	0.0235357	0.0236226
		1.87305	0.0433042	0.0417266	0.0402093	0.0387536	0.0373609	0.0360325	0.0347695	0.0335732	0.0324444	0.0313842	0.030393	0.0294713	0.0286193	0.0278365	0.0271225	0.026476	0.0258954	0.0253787	0.0249233	0.0245262	0.0241839	0.0238926	0.0236484	0.023447	0.0232842	0.0231556	0.0230572	0.0229849	0.0229352	0.0229045	0.0228899	0.0228886	0.0228983	0.022917	0.0229432	0.0229756	0.0230132	0.0230556	0.0231023	0.0231534	0.023209	0.0232696	0.0233356	0.0234077	0.0234868	0.0235736	0.0236688
		1.89866	0.0427515	0.0411928	0.0396951	0.0382595	0.0368871	0.0355791	0.0343364	0.0331598	0.0320503	0.0310084	0.0300345	0.029129	0.0282918	0.0275226	0.0268207	0.026185	0.025614	0.0251058	0.0246578	0.0242672	0.0239308	0.023645	0.023406	0.0232097	0.023052	0.0229289	0.0228362	0.0227702	0.0227272	0.0227038	0.022697	0.0227041	0.0227227	0.0227509	0.0227869	0.0228294	0.0228776	0.0229306	0.0229881	0.0230499	0.0231162	0.0231872	0.0232634	0.0233454	0.0234338	0.0235292	0.0236323
		1.92427	0.04213	0.0405895	0.0391109	0.0376949	0.0363426	0.0350547	0.0338319	0.032675	0.0315845	0.0305608	0.0296042	0.0287148	0.0278924	0.0271368	0.0264471	0.0258223	0.0252609	0.0247612	0.0243207	0.0239369	0.0236066	0.0233265	0.0230929	0.0229019	0.0227495	0.0226319	0.0225451	0.0224853	0.022449	0.0224327	0.0224336	0.0224488	0.022476	0.0225132	0.0225585	0.0226107	0.0226687	0.0227318	0.0227993	0.0228712	0.0229475	0.0230283	0.023114	0.0232051	0.0233021	0.0234057	0.0235162
		1.94988	0.0414404	0.0399177	0.0384576	0.0370609	0.0357283	0.0344603	0.0332574	0.03212	0.0310485	0.030043	0.0291036	0.0282304	0.027423	0.026681	0.0260037	0.02539	0.0248386	0.0243476	0.023915	0.0235383	0.0232144	0.0229403	0.0227124	0.0225269	0.0223802	0.0222683	0.0221875	0.022134	0.0221044	0.0220952	0.0221036	0.0221267	0.0221622	0.022208	0.0222622	0.0223236	0.0223909	0.0224633	0.0225403	0.0226216	0.0227072	0.0227971	0.0228916	0.0229912	0.0230963	0.0232074	0.0233249
		1.9755	0.0406843	0.0391788	0.0377368	0.0363591	0.035046	0.0337977	0.0326146	0.0314968	0.0304444	0.0294573	0.0285354	0.0276786	0.0268865	0.0261585	0.0254939	0.0248917	0.0243506	0.0238689	0.0234446	0.0230754	0.0227584	0.0224907	0.0222689	0.0220895	0.0219487	0.0218429	0.0217683	0.0217212	0.0216983	0.0216963	0.021712	0.0217429	0.0217864	0.0218405	0.0219033	0.0219733	0.0220494	0.0221306	0.0222164	0.0223065	0.0224006	0.022499	0.0226017	0.0227092	0.0228218	0.0229399	0.023064
		2.00111	0.0398639	0.038375	0.0369509	0.0355918	0.034298	0.0330695	0.0319063	0.0308083	0.0297752	0.0288069	0.0279029	0.027063	0.0262866	0.0255732	0.024922	0.0243319	0.0238017	0.0233299	0.0229145	0.0225534	0.022244	0.0219833	0.0217682	0.0215952	0.0214609	0.0213615	0.0212934	0.021253	0.021237	0.0212421	0.0212652	0.0213037	0.021355	0.0214171	0.021488	0.0215663	0.0216506	0.0217402	0.0218342	0.0219324	0.0220345	0.0221406	0.0222509	0.0223657	0.0224853	0.02261	0.0227402
		2.02672	0.038982	0.0375092	0.0361025	0.034762	0.0334876	0.032279	0.031136	0.0300581	0.0290449	0.0280959	0.0272105	0.0263882	0.0256284	0.0249304	0.0242933	0.0237161	0.0231977	0.0227366	0.0223311	0.0219789	0.0216778	0.0214249	0.0212171	0.0210513	0.0209239	0.0208314	0.0207702	0.0207368	0.0207279	0.0207402	0.0207707	0.0208166	0.0208756	0.0209454	0.0210241	0.0211102	0.0212023	0.0212996	0.0214013	0.021507	0.0216165	0.0217298	0.0218471	0.0219685	0.0220945	0.0222254	0.0223613
		2.05233	0.038042	0.0365849	0.0351954	0.0338734	0.0326184	0.0314301	0.0303077	0.0292506	0.028258	0.0273292	0.0264634	0.0256597	0.0249175	0.024236	0.0236141	0.023051	0.0225455	0.0220963	0.0217015	0.0213593	0.0210674	0.0208232	0.0206237	0.0204657	0.0203459	0.0202608	0.020207	0.020181	0.0201793	0.020199	0.0202369	0.0202903	0.0203567	0.020434	0.0205202	0.0206136	0.0207131	0.0208176	0.0209264	0.021039	0.0211552	0.0212751	0.0213987	0.0215264	0.0216583	0.0217948	0.021936
		2.07795	0.0370479	0.0356062	0.0342338	0.0329303	0.0316951	0.0305275	0.0294265	0.028391	0.0274201	0.0265127	0.0256676	0.0248839	0.0241607	0.023497	0.0228919	0.0223442	0.021853	0.0214169	0.0210343	0.0207033	0.0204218	0.0201873	0.0199969	0.0198476	0.0197362	0.0196592	0.0196133	0.019595	0.019601	0.0196281	0.0196735	0.0197343	0.019808	0.0198925	0.0199858	0.0200862	0.0201925	0.0203037	0.020419	0.0205379	0.0206603	0.0207861	0.0209155	0.0210488	0.0211861	0.0213278	0.021474
		2.10356	0.0360045	0.0345778	0.0332225	0.0319378	0.0307229	0.0295767	0.028498	0.0274854	0.0265374	0.0256528	0.0248301	0.024068	0.0233655	0.0227214	0.0221347	0.0216043	0.021129	0.0207077	0.0203387	0.0200204	0.0197506	0.019527	0.0193469	0.0192074	0.0191052	0.019037	0.0189995	0.0189893	0.0190032	0.0190381	0.0190909	0.019159	0.0192399	0.0193313	0.0194314	0.0195384	0.019651	0.0197682	0.0198894	0.020014	0.0201419	0.0202731	0.0204077	0.020546	0.0206882	0.0208346	0.0209854
		2.12917	0.0349171	0.0335053	0.0321671	0.0309016	0.0297077	0.0285839	0.0275287	0.0265403	0.0256169	0.0247569	0.0239585	0.0232201	0.0225404	0.021918	0.0213518	0.0208407	0.0203833	0.0199786	0.0196251	0.0193211	0.0190646	0.0188533	0.0186847	0.0185559	0.0184638	0.0184051	0.0183767	0.0183751	0.0183972	0.0184399	0.0185003	0.0185756	0.0186635	0.0187615	0.0188679	0.018981	0.0190994	0.0192221	0.0193485	0.0194782	0.0196109	0.0197468	0.0198859	0.0200287	0.0201753	0.020326	0.0204809
		2.15478	0.0337918	0.0323948	0.031074	0.0298282	0.0286561	0.0275559	0.0265256	0.0255632	0.0246664	0.0238331	0.0230612	0.0223489	0.0216945	0.0210963	0.0205531	0.0200636	0.0196265	0.0192406	0.0189045	0.0186166	0.0183751	0.0181776	0.0180218	0.0179049	0.0178238	0.0177754	0.0177566	0.017764	0.0177946	0.0178453	0.0179132	0.0179956	0.0180901	0.0181945	0.0183068	0.0184254	0.0185489	0.0186765	0.0188074	0.0189414	0.0190783	0.0192182	0.0193612	0.0195079	0.0196583	0.0198128	0.0199715
		2.1804	0.0326353	0.0312531	0.02995	0.0287247	0.0275754	0.0265001	0.0254966	0.0245621	0.0236942	0.0228901	0.0221475	0.0214641	0.0208377	0.0202665	0.0197491	0.0192838	0.0188696	0.0185049	0.0181885	0.0179188	0.017694	0.0175119	0.0173702	0.0172662	0.017197	0.0171596	0.0171509	0.0171678	0.0172071	0.0172658	0.0173412	0.0174305	0.0175314	0.0176416	0.0177593	0.0178827	0.0180108	0.0181424	0.0182772	0.0184147	0.018555	0.0186981	0.0188445	0.0189943	0.019148	0.0193058	0.0194679
		2.20601	0.031455	0.0300878	0.0288028	0.0275987	0.0264736	0.0254249	0.02445	0.0235459	0.0227094	0.0219375	0.0212271	0.0205756	0.0199804	0.0194394	0.0189507	0.0185128	0.0181241	0.0177833	0.0174889	0.0172395	0.0170332	0.016868	0.0167417	0.0166517	0.0165953	0.0165695	0.0165714	0.0165979	0.016646	0.0167128	0.0167954	0.0168914	0.0169983	0.0171138	0.0172363	0.017364	0.0174957	0.0176307	0.0177684	0.0179087	0.0180516	0.0181972	0.0183461	0.0184985	0.0186548	0.0188154	0.0189804
		2.23162	0.0302591	0.0289069	0.0276407	0.0264589	0.0253593	0.0243391	0.0233951	0.0225239	0.0217217	0.020985	0.0203102	0.019694	0.0191334	0.018626	0.0181694	0.0177619	0.0174017	0.0170874	0.0168174	0.0165903	0.0164043	0.0162576	0.0161479	0.0160728	0.0160298	0.0160161	0.0160289	0.0160652	0.0161221	0.0161967	0.0162864	0.0163885	0.0165009	0.0166212	0.0167477	0.0168789	0.0170136	0.0171511	0.0172909	0.0174331	0.0175777	0.017725	0.0178756	0.0180298	0.0181881	0.0183509	0.0185182
		2.25723	0.0290562	0.0277194	0.0264726	0.0253143	0.0242418	0.0232521	0.0223415	0.0215061	0.0207414	0.0200433	0.0194076	0.0188303	0.018308	0.0178376	0.0174164	0.0170424	0.0167136	0.0164284	0.0161852	0.0159824	0.0158184	0.0156913	0.0155991	0.0155397	0.0155106	0.0155093	0.015533	0.015579	0.0156444	0.0157266	0.0158228	0.0159307	0.0160478	0.0161722	0.0163021	0.016436	0.0165728	0.0167119	0.016853	0.0169962	0.0171416	0.0172898	0.0174412	0.0175964	0.017756	0.0179203	0.0180895
		2.28285	0.0278559	0.0265348	0.0253084	0.0241747	0.0231311	0.0221742	0.0212997	0.020503	0.0197792	0.0191233	0.0185303	0.0179956	0.0175151	0.0170852	0.0167028	0.0163653	0.0160706	0.0158168	0.0156023	0.0154255	0.0152847	0.0151783	0.0151045	0.0150611	0.0150461	0.0150571	0.0150916	0.0151469	0.0152204	0.0153095	0.0154117	0.0155246	0.0156459	0.0157736	0.015906	0.0160418	0.0161799	0.0163198	0.0164613	0.0166045	0.0167499	0.016898	0.0170494	0.0172049	0.0173649	0.0175301	0.0177005
		2.30846	0.0266683	0.0253635	0.0241582	0.0230507	0.0220379	0.0211161	0.0202805	0.0195257	0.0188462	0.0182359	0.0176893	0.0172008	0.0167656	0.0163795	0.0160387	0.0157404	0.015482	0.0152616	0.0150773	0.0149277	0.0148111	0.014726	0.0146707	0.0146435	0.0146424	0.0146654	0.01471	0.014774	0.0148549	0.0149503	0.0150576	0.0151747	0.0152993	0.0154296	0.0155638	0.0157006	0.0158392	0.015979	0.0161201	0.0162626	0.016407	0.0165541	0.0167047	0.0168595	0.0170193	0.0171846	0.0173556
		2.33407	0.025504	0.0242161	0.0230332	0.0219533	0.0209734	0.0200891	0.0192952	0.0185855	0.0179535	0.0173925	0.0168956	0.0164566	0.0160698	0.0157302	0.0154335	0.0151763	0.0149559	0.0147701	0.0146169	0.014495	0.0144029	0.0143391	0.0143022	0.0142908	0.014303	0.0143372	0.0143912	0.014463	0.0145503	0.0146509	0.0147625	0.0148829	0.0150099	0.0151418	0.015277	0.0154141	0.0155524	0.0156914	0.0158312	0.0159721	0.0161148	0.0162601	0.016409	0.0165624	0.0167212	0.0168859	0.0170569
		2.35968	0.0243744	0.0231042	0.0219448	0.0208942	0.0199492	0.0191049	0.0183554	0.0176939	0.0171126	0.0166038	0.0161597	0.0157729	0.0154368	0.0151456	0.0148946	0.0146797	0.014498	0.0143472	0.0142253	0.0141309	0.0140627	0.0140196	0.0140004	0.0140038	0.0140284	0.0140727	0.014135	0.0142134	0.0143061	0.0144108	0.0145256	0.0146482	0.0147768	0.0149095	0.0150447	0.0151813	0.0153185	0.015456	0.0155938	0.0157325	0.0158727	0.0160156	0.0161621	0.0163135	0.0164706	0.0166342	0.0168046
		2.3853	0.0232908	0.0220394	0.0209048	0.0198852	0.0189771	0.0181752	0.0174728	0.0168621	0.0163342	0.0158802	0.015491	0.0151583	0.0148743	0.0146326	0.0144276	0.0142552	0.0141119	0.0139954	0.0139038	0.0138359	0.0137906	0.0137669	0.013764	0.0137808	0.0138163	0.0138693	0.0139385	0.0140223	0.0141189	0.0142266	0.0143434	0.0144673	0.0145964	0.014729	0.0148635	0.0149989	0.0151344	0.0152696	0.0154049	0.0155407	0.0156779	0.0158178	0.0159614	0.0161102	0.0162651	0.0164271	0.0165966
		2.41091	0.0222648	0.0210333	0.019925	0.0189382	0.018069	0.0173117	0.0166586	0.0161009	0.0156284	0.0152307	0.0148977	0.0146196	0.0143879	0.0141953	0.0140356	0.0139044	0.0137981	0.0137143	0.0136512	0.0136079	0.0135834	0.0135772	0.0135886	0.013617	0.0136617	0.0137218	0.0137963	0.0138839	0.0139831	0.0140925	0.0142101	0.0143343	0.014463	0.0145947	0.0147278	0.0148612	0.0149943	0.0151268	0.015259	0.0153915	0.0155253	0.0156618	0.0158022	0.0159481	0.0161006	0.0162607	0.0164288
		2.43652	0.0213074	0.0200972	0.0190168	0.0180644	0.017236	0.016525	0.015923	0.0154196	0.0150034	0.0146625	0.0143855	0.0141614	0.0139807	0.0138354	0.0137189	0.0136265	0.0135545	0.0135006	0.0134633	0.0134418	0.0134355	0.0134442	0.0134676	0.0135054	0.0135572	0.0136226	0.0137007	0.0137906	0.0138911	0.0140009	0.0141183	0.0142416	0.014369	0.0144989	0.0146299	0.0147608	0.014891	0.0150204	0.0151492	0.0152781	0.0154083	0.0155412	0.0156783	0.0158211	0.015971	0.0161291	0.0162958
		2.46214	0.0204286	0.0192414	0.0181904	0.0172741	0.0164878	0.0158245	0.0152743	0.0148255	0.0144653	0.0141804	0.0139576	0.0137852	0.0136527	0.0135514	0.0134747	0.0134173	0.0133759	0.0133483	0.0133333	0.0133302	0.013339	0.0133597	0.0133924	0.0134371	0.0134939	0.0135625	0.0136425	0.0137332	0.0138337	0.0139427	0.0140588	0.0141803	0.0143057	0.0144331	0.0145614	0.0146893	0.0148162	0.0149421	0.0150673	0.0151926	0.0153191	0.0154484	0.0155822	0.015722	0.0158694	0.0160255	0.0161909
		2.48775	0.019637	0.0184743	0.0174544	0.0165753	0.0158322	0.0152168	0.0147182	0.0143232	0.0140172	0.0137855	0.0136138	0.0134892	0.0134006	0.0133389	0.0132971	0.0132702	0.0132549	0.0132492	0.0132523	0.0132639	0.0132842	0.0133137	0.0133529	0.0134021	0.0134616	0.0135316	0.0136118	0.0137018	0.013801	0.0139081	0.0140219	0.0141409	0.0142634	0.0143879	0.0145129	0.0146374	0.0147609	0.0148832	0.0150047	0.0151263	0.0152492	0.0153751	0.0155058	0.0156429	0.015788	0.0159424	0.0161067
		2.51336	0.0189385	0.0178021	0.0168144	0.0159734	0.0152735	0.0147055	0.014257	0.0139133	0.0136583	0.0134757	0.0133503	0.0132682	0.013218	0.0131902	0.0131778	0.013176	0.0131817	0.0131933	0.0132101	0.0132323	0.0132606	0.0132957	0.0133384	0.0133896	0.0134497	0.0135192	0.0135981	0.0136862	0.0137829	0.0138872	0.013998	0.0141137	0.0142329	0.0143538	0.0144753	0.0145962	0.0147161	0.0148347	0.0149526	0.0150707	0.0151903	0.0153131	0.015441	0.0155758	0.015719	0.0158721	0.0160355
		2.53897	0.0183361	0.0172273	0.0162726	0.0154697	0.0148123	0.0142899	0.0138887	0.0135924	0.0133836	0.0132447	0.0131595	0.0131138	0.0130955	0.0130953	0.0131064	0.0131241	0.0131455	0.0131694	0.0131955	0.0132245	0.0132572	0.0132948	0.0133385	0.0133892	0.013448	0.0135154	0.0135916	0.0136765	0.0137698	0.0138706	0.0139777	0.0140897	0.0142051	0.0143223	0.01444	0.0145573	0.0146735	0.0147886	0.0149031	0.0150179	0.0151346	0.0152547	0.0153802	0.0155131	0.015655	0.0158071	0.0159702
		2.56459	0.017829	0.0167486	0.015827	0.0150614	0.0144445	0.0139647	0.0136067	0.0133529	0.0131843	0.0130827	0.0130311	0.0130147	0.0130217	0.0130428	0.0130712	0.0131026	0.0131346	0.0131662	0.0131976	0.0132296	0.0132635	0.0133008	0.013343	0.0133914	0.0134471	0.0135109	0.0135832	0.0136641	0.0137533	0.0138499	0.0139529	0.0140609	0.0141723	0.0142857	0.0143997	0.0145133	0.0146261	0.0147379	0.0148493	0.0149613	0.0150753	0.0151932	0.0153169	0.0154485	0.0155895	0.0157414	0.0159047
		2.5902	0.0174124	0.0163604	0.015471	0.0147408	0.0141615	0.0137202	0.0134004	0.0131831	0.0130483	0.0129771	0.012952	0.0129583	0.0129839	0.01302	0.0130601	0.0131001	0.013138	0.0131732	0.0132061	0.0132379	0.0132702	0.0133049	0.0133435	0.0133878	0.013439	0.0134981	0.0135657	0.0136419	0.0137265	0.0138186	0.0139173	0.0140211	0.0141285	0.0142381	0.0143486	0.0144589	0.0145685	0.0146774	0.0147861	0.0148956	0.0150076	0.0151238	0.0152462	0.015377	0.0155178	0.01567	0.0158341
		2.61581	0.0170779	0.0160533	0.0151943	0.0144965	0.0139509	0.0135433	0.0132559	0.0130687	0.0129612	0.0129136	0.0129084	0.0129308	0.0129692	0.0130148	0.0130615	0.0131056	0.0131455	0.0131807	0.0132121	0.0132411	0.0132697	0.0132998	0.0133334	0.0133723	0.013418	0.0134717	0.0135339	0.013605	0.0136846	0.0137721	0.0138665	0.0139662	0.01407	0.0141761	0.0142833	0.0143907	0.0144975	0.014604	0.0147104	0.0148181	0.0149285	0.0150436	0.0151654	0.015296	0.0154372	0.0155904	0.015756
		2.64142	0.0168144	0.015815	0.0149833	0.0143142	0.0137976	0.0134182	0.0131574	0.0129942	0.0129075	0.0128774	0.0128862	0.0129194	0.0129655	0.013016	0.0130653	0.01311	0.0131486	0.0131813	0.0132089	0.0132333	0.0132565	0.0132808	0.0133084	0.0133412	0.0133808	0.0134286	0.0134852	0.013551	0.0136257	0.0137087	0.013799	0.0138951	0.0139955	0.0140986	0.0142032	0.0143081	0.0144128	0.0145174	0.0146222	0.0147286	0.0148381	0.0149526	0.0150744	0.0152055	0.0153478	0.0155025	0.0156702
		2.66704	0.0166092	0.0156317	0.0148234	0.0141785	0.0136857	0.0133291	0.0130891	0.0129442	0.0128728	0.0128548	0.0128729	0.0129124	0.0129623	0.0130144	0.0130633	0.0131061	0.0131415	0.0131698	0.0131923	0.013211	0.0132281	0.0132461	0.0132672	0.0132936	0.0133271	0.0133689	0.01342	0.0134808	0.0135509	0.0136299	0.0137165	0.0138095	0.0139071	0.0140079	0.0141105	0.0142137	0.014317	0.0144204	0.0145244	0.0146301	0.0147393	0.014854	0.0149764	0.0151086	0.0152525	0.0154095	0.0155801
		2.69265	0.01645	0.0154902	0.0147005	0.0140746	0.0136003	0.0132611	0.0130366	0.0129049	0.0128442	0.0128344	0.012858	0.0129009	0.012952	0.0130036	0.0130505	0.0130899	0.0131211	0.0131444	0.0131614	0.0131741	0.0131851	0.0131969	0.0132119	0.0132323	0.01326	0.0132964	0.0133425	0.0133988	0.013465	0.0135405	0.0136243	0.0137149	0.0138106	0.01391	0.0140114	0.0141138	0.0142165	0.0143195	0.0144233	0.0145292	0.0146389	0.0147544	0.014878	0.015012	0.0151583	0.0153182	0.0154923
		2.71826	0.0163258	0.0153786	0.0146024	0.01399	0.013529	0.013202	0.0129884	0.0128659	0.0128124	0.0128078	0.0128347	0.0128791	0.0129302	0.0129804	0.0130248	0.0130608	0.0130878	0.0131065	0.0131185	0.0131261	0.0131318	0.0131383	0.0131481	0.0131636	0.0131865	0.0132186	0.0132607	0.0133134	0.0133766	0.0134496	0.0135315	0.0136208	0.0137156	0.0138145	0.0139157	0.0140182	0.0141213	0.0142249	0.0143295	0.0144364	0.0145473	0.0146644	0.01479	0.0149264	0.0150756	0.015239	0.0154173
		2.74387	0.0162286	0.0152885	0.0145201	0.0139158	0.013463	0.0131438	0.0129372	0.0128206	0.0127719	0.0127708	0.0128	0.0128455	0.0128965	0.0129457	0.0129884	0.0130221	0.0130462	0.0130617	0.0130703	0.0130744	0.0130766	0.0130796	0.013086	0.0130981	0.0131179	0.0131471	0.0131866	0.0132372	0.0132987	0.0133706	0.0134518	0.0135409	0.0136361	0.0137356	0.0138378	0.0139415	0.014046	0.0141511	0.0142574	0.0143662	0.0144792	0.0145987	0.014727	0.0148665	0.0150193	0.0151868	0.0153696
		2.76949	0.0161542	0.0152156	0.0144494	0.0138481	0.0133987	0.0130833	0.0128805	0.0127676	0.0127223	0.0127241	0.0127557	0.0128029	0.0128552	0.012905	0.0129478	0.0129813	0.013005	0.0130197	0.0130275	0.0130307	0.013032	0.013034	0.0130395	0.0130506	0.0130696	0.013098	0.013137	0.0131872	0.0132487	0.013321	0.013403	0.0134933	0.0135901	0.0136915	0.0137958	0.0139019	0.0140089	0.0141166	0.0142257	0.0143373	0.0144534	0.014576	0.0147077	0.014851	0.0150079	0.0151799	0.0153676
		2.7951	0.0161034	0.0151608	0.0143916	0.0137884	0.0133383	0.0130233	0.012822	0.0127114	0.0126689	0.012674	0.012709	0.0127597	0.0128154	0.0128686	0.0129145	0.012951	0.0129775	0.012995	0.0130054	0.0130112	0.0130149	0.0130194	0.0130271	0.0130403	0.0130613	0.0130915	0.0131324	0.0131845	0.013248	0.0133225	0.013407	0.0135	0.0135997	0.0137043	0.013812	0.0139216	0.0140321	0.0141436	0.0142565	0.014372	0.0144919	0.0146186	0.0147544	0.014902	0.0150634	0.0152401	0.0154329
		2.82071	0.0160825	0.015131	0.0143541	0.0137449	0.0132906	0.0129734	0.0127718	0.0126627	0.0126234	0.0126328	0.0126731	0.0127298	0.012792	0.0128519	0.0129048	0.0129483	0.0129819	0.0130064	0.0130237	0.0130362	0.0130465	0.0130573	0.013071	0.0130899	0.0131162	0.0131514	0.0131969	0.0132534	0.0133213	0.0134	0.0134887	0.013586	0.0136901	0.0137991	0.0139113	0.0140254	0.0141407	0.0142569	0.0143745	0.0144947	0.0146195	0.0147509	0.0148915	0.0150439	0.01521	0.0153916	0.0155892
		2.84632	0.0161037	0.0151394	0.0143512	0.0137325	0.0132713	0.01295	0.0127471	0.0126394	0.0126039	0.0126193	0.0126672	0.0127329	0.0128051	0.0128759	0.0129401	0.0129952	0.0130404	0.0130767	0.0131056	0.0131296	0.013151	0.0131724	0.0131962	0.0132247	0.0132599	0.0133035	0.0133568	0.0134205	0.013495	0.01358	0.0136748	0.0137778	0.0138875	0.0140021	0.0141199	0.0142396	0.0143604	0.0144822	0.0146054	0.0147313	0.0148615	0.0149984	0.0151443	0.0153017	0.0154727	0.0156589	0.0158609
		2.87194	0.0161846	0.0152052	0.0144033	0.0137732	0.0133034	0.0129768	0.0127721	0.0126661	0.0126355	0.0126586	0.0127167	0.0127945	0.0128804	0.0129659	0.0130458	0.0131172	0.013179	0.0132319	0.0132773	0.0133173	0.0133544	0.0133908	0.0134289	0.013471	0.0135188	0.0135741	0.0136382	0.0137118	0.0137953	0.0138887	0.013991	0.0141012	0.0142177	0.0143388	0.014463	0.0145891	0.0147163	0.0148444	0.0149739	0.015106	0.0152423	0.015385	0.0155364	0.015699	0.0158747	0.0160651	0.0162709
		2.89755	0.0163483	0.0153532	0.0145369	0.0138948	0.0134159	0.0130837	0.0128773	0.0127735	0.0127488	0.0127812	0.0128516	0.0129442	0.013047	0.013151	0.0132506	0.0133424	0.0134251	0.013499	0.0135652	0.0136257	0.0136826	0.0137381	0.0137944	0.0138536	0.0139174	0.0139875	0.014065	0.0141509	0.0142456	0.014349	0.0144604	0.0145789	0.0147031	0.0148316	0.0149629	0.0150959	0.0152299	0.0153648	0.015501	0.0156397	0.0157823	0.0159311	0.0160881	0.0162557	0.0164358	0.0166298	0.0168385
		2.92316	0.016621	0.0156118	0.0147827	0.0141295	0.0136423	0.0133051	0.0130975	0.0129964	0.0129783	0.013021	0.0131051	0.0132144	0.0133362	0.0134613	0.0135835	0.0136989	0.0138059	0.0139042	0.0139949	0.0140793	0.0141594	0.0142372	0.0143147	0.0143939	0.0144763	0.0145636	0.0146569	0.014757	0.0148644	0.0149791	0.0151008	0.0152285	0.0153611	0.0154974	0.0156362	0.0157765	0.0159176	0.0160596	0.0162027	0.0163481	0.0164972	0.0166519	0.0168144	0.0169867	0.0171706	0.0173676	0.0175781
		2.94877	0.0170305	0.0160111	0.0151724	0.014511	0.0140175	0.0136766	0.0134684	0.0133703	0.0133589	0.0134121	0.0135101	0.0136365	0.0137783	0.0139256	0.0140718	0.0142126	0.0143457	0.0144706	0.0145878	0.0146983	0.0148038	0.014906	0.0150068	0.0151079	0.0152107	0.0153168	0.0154272	0.0155427	0.015664	0.015791	0.0159236	0.016061	0.0162026	0.0163471	0.0164936	0.0166413	0.0167896	0.0169385	0.0170885	0.0172405	0.0173959	0.0175565	0.0177241	0.0179006	0.0180878	0.0182869	0.0184984
		2.97439	0.0176033	0.0165792	0.0157359	0.0150703	0.0145734	0.0142307	0.0140227	0.0139275	0.0139222	0.0139848	0.0140957	0.0142383	0.0143992	0.0145682	0.0147382	0.0149043	0.0150639	0.0152158	0.01536	0.0154973	0.015629	0.0157565	0.0158814	0.0160051	0.0161291	0.0162546	0.0163828	0.0165144	0.01665	0.0167898	0.0169336	0.0170812	0.0172318	0.0173846	0.0175389	0.0176939	0.0178493	0.0180051	0.0181618	0.0183202	0.0184816	0.0186476	0.0188199	0.0190003	0.0191902	0.0193907	0.0196025
		3	0.0183615	0.0173396	0.0164975	0.0158324	0.0153355	0.0149927	0.0147856	0.0146927	0.0146921	0.0147622	0.0148838	0.0150401	0.0152179	0.0154065	0.0155983	0.0157882	0.0159728	0.0161506	0.016321	0.0164845	0.0166418	0.0167941	0.0169427	0.0170889	0.0172339	0.0173788	0.0175247	0.0176723	0.0178223	0.0179748	0.01813	0.0182877	0.0184473	0.0186084	0.0187703	0.0189325	0.0190948	0.0192573	0.0194203	0.0195848	0.0197518	0.0199229	0.0200995	0.0202832	0.0204753	0.0206768	0.0208883
[truncated: 153 more columns]
