# Supplementary material for: Autonomous closed-loop mechanistic investigation of molecular electrochemistry via automation
Source: Nat Commun. 2024 Mar 30;15:2781. doi: 10.1038/s41467-024-47210-x (PMC10981680; doi:10.1038/s41467-024-47210-x)
Supplement: Supplementary file 5 — Source Data [file 41467_2024_47210_MOESM5_ESM.zip › Source Data/Fig. 4.xlsx]

## Sheet: Fig. 4a
Data for bar graph				Data distribution underlying the mean and standard deviation of k_0 (1/M*1/s)
RX substrate	Mean of k_0 (1/M*1/s)	Standard deviation of k_0 (1/M*1/s)		RX substrate	k_0 (1/M*1/s)
n-BuI	2872.92	N/A		n-BuBr (replicate #1)	31.2479
n-BuI-d9	1740.4	N/A		n-BuBr (replicate #2)	29.4745
Me3CCH2I	6.9308	N/A		n-BuBr (replicate #3)	31.9721
n-OctBr	32.1912	N/A
n-HexBr	36.2919	N/A		PhCH2Br (replicate #1)	81796.1
n-BuBr	30.8982	1.285		PhCH2Br (replicate #2)	86578.8
n-BuBr-d9	19.8315	N/A
i-BuBr	4.12987	N/A		p-F-PhCH2Br (replicate #1)	177740
2-BuBr	0.12383	N/A		p-F-PhCH2Br (replicate #2)	200846
n-BuCl	N/A	N/A
CH2Cl2	0.06434	N/A
ClCH2CN	16093	N/A
Cl(CH2)2CN	0.13503	N/A
Cl(CH2)4CN	0.31914	N/A
Cl(CH2)3CN	-	N/A
Br(CH2)3CN	213.8	N/A
I(CH2)3CN	13911	N/A
CH3CN	N/A	N/A
PhCH2Br	84187.5	3381.87
PhCD2Br	75083.7	N/A
PhCH(CH3)Br	938.051	N/A
p-MeO-PhCH2Br	117838	N/A
p-PhO-PhCH2Br	204633	N/A
p-Me-PhCH2Br	83014.9	N/A
p-F-PhCH2Br	189293	16338
p-F3CO-PhCH2Br	219142	N/A
p-F3C-PhCH2Br	650645	N/A
p-MeO2C-PhCH2Br	785518	N/A
p-PhOC-PhCH2Br	1.16743e+06	N/A
p-NC-PhCH2Br	1.81093e+06	N/A

## Sheet: Fig. 4b
Data for linear fit					Data distribution underlying the mean and standard deviation of log10(k_X/k_H)
RX substrate	sigma	Mean of log10(k_X/k_H)	Standard deviation of log10(k_X/k_H)		RX substrate	sigma	k_0 (1/M*1/s)	log10(k_X/k_H)
4-MeO-PhCH2Br	-0.27	0.14604			4-F-PhCH2Br (replicate #1)	0.06	177740	0.32454
4-PhO-PhCH2Br	-0.03	0.38573			4-F-PhCH2Br (replicate #2	0.06	200846	0.37761
4-Me-PhCH2Br	-0.17	-0.00609
4-F-PhCH2Br	0.06	0.35108	0.03753		PhCH2Br (replicate #1)	0	81796.1	-0.01251
PhCH2Br	0	-0.000175275	0.01745		PhCH2Br (replicate #2)	0	86578.8	0.01216
4-F3CO-PhCH2Br	0.35	0.41548
4-F3C-PhCH2Br	0.54	0.8881			Note: k_H = (81796.14856 + 86578.84094) / 2 = 84187.49475
4-MeO2C-PhCH2Br	0.45	0.96991
4-PhOC-PhCH2Br	0.43	1.14199
4-NC-PhCH2Br	0.66	1.33266

## Sheet: Fig. 4c
Potential, iR-corrected (V vs. Fc/Fc+)	Current (μA) at 0.01 V/s under 0 equiv. Cl(CH2)3CN	Current (μA) at 0.01 V/s under 26 equiv. Cl(CH2)3CN	Current (μA) at 0.01 V/s under 53 equiv. Cl(CH2)3CN	Current (μA) at 0.01 V/s under 106 equiv. Cl(CH2)3CN	Current (μA) at 0.01 V/s under 264 equiv. Cl(CH2)3CN
-0.95088	-5.081e-08	-2.434e-08	-4.773e-08	-3.938e-09	-7.026e-08
-0.95188	-6.341e-08	-3.702e-08	-6.097e-08	-1.812e-08	-8.326e-08
-0.95288	-6.947e-08	-4.411e-08	-6.758e-08	-2.623e-08	-8.964e-08
-0.95388	-7.491e-08	-4.923e-08	-7.333e-08	-3.237e-08	-9.492e-08
-0.95488	-7.845e-08	-5.341e-08	-7.719e-08	-3.805e-08	-9.822e-08
-0.95588	-8.223e-08	-5.758e-08	-8.034e-08	-4.285e-08	-1.026e-07
-0.95688	-8.515e-08	-6.081e-08	-8.436e-08	-4.71e-08	-1.058e-07
-0.95788	-8.728e-08	-6.388e-08	-8.633e-08	-5.073e-08	-1.086e-07
-0.95888	-9.019e-08	-6.695e-08	-8.98e-08	-5.459e-08	-1.114e-07
-0.95988	-9.295e-08	-7.026e-08	-9.232e-08	-5.853e-08	-1.147e-07
-0.96088	-9.468e-08	-7.223e-08	-9.436e-08	-6.175e-08	-1.167e-07
-0.96188	-9.704e-08	-7.507e-08	-9.689e-08	-6.506e-08	-1.194e-07
-0.96288	-9.854e-08	-7.688e-08	-9.846e-08	-6.719e-08	-1.215e-07
-0.96388	-1.003e-07	-7.956e-08	-1.006e-07	-7.018e-08	-1.232e-07
-0.96488	-1.022e-07	-8.168e-08	-1.028e-07	-7.325e-08	-1.255e-07
-0.96588	-1.036e-07	-8.334e-08	-1.038e-07	-7.53e-08	-1.278e-07
-0.96688	-1.056e-07	-8.602e-08	-1.06e-07	-7.782e-08	-1.297e-07
-0.96788	-1.07e-07	-8.72e-08	-1.074e-07	-8.042e-08	-1.312e-07
-0.96888	-1.082e-07	-8.964e-08	-1.088e-07	-8.192e-08	-1.334e-07
-0.96988	-1.102e-07	-9.161e-08	-1.104e-07	-8.515e-08	-1.356e-07
-0.97088	-1.113e-07	-9.303e-08	-1.116e-07	-8.688e-08	-1.366e-07
-0.97188	-1.134e-07	-9.523e-08	-1.133e-07	-8.956e-08	-1.393e-07
-0.97288	-1.142e-07	-9.752e-08	-1.147e-07	-9.153e-08	-1.412e-07
-0.97388	-1.153e-07	-9.846e-08	-1.159e-07	-9.326e-08	-1.424e-07
-0.97488	-1.171e-07	-1.004e-07	-1.177e-07	-9.523e-08	-1.444e-07
-0.97588	-1.181e-07	-1.018e-07	-1.186e-07	-9.712e-08	-1.459e-07
-0.97688	-1.19e-07	-1.033e-07	-1.196e-07	-9.909e-08	-1.476e-07
-0.97788	-1.205e-07	-1.055e-07	-1.21e-07	-1.015e-07	-1.499e-07
-0.97888	-1.218e-07	-1.07e-07	-1.226e-07	-1.03e-07	-1.517e-07
-0.97988	-1.23e-07	-1.09e-07	-1.237e-07	-1.048e-07	-1.531e-07
-0.98088	-1.241e-07	-1.104e-07	-1.249e-07	-1.073e-07	-1.554e-07
-0.98188	-1.255e-07	-1.119e-07	-1.259e-07	-1.084e-07	-1.564e-07
-0.98288	-1.269e-07	-1.137e-07	-1.274e-07	-1.105e-07	-1.584e-07
-0.98388	-1.28e-07	-1.145e-07	-1.282e-07	-1.12e-07	-1.597e-07
-0.98488	-1.288e-07	-1.163e-07	-1.298e-07	-1.143e-07	-1.617e-07
-0.98588	-1.306e-07	-1.186e-07	-1.319e-07	-1.163e-07	-1.636e-07
-0.98688	-1.312e-07	-1.192e-07	-1.324e-07	-1.182e-07	-1.652e-07
-0.98788	-1.328e-07	-1.214e-07	-1.339e-07	-1.199e-07	-1.67e-07
-0.98888	-1.341e-07	-1.232e-07	-1.348e-07	-1.216e-07	-1.688e-07
-0.98988	-1.352e-07	-1.249e-07	-1.359e-07	-1.233e-07	-1.705e-07
-0.99088	-1.367e-07	-1.256e-07	-1.371e-07	-1.254e-07	-1.72e-07
-0.99188	-1.378e-07	-1.278e-07	-1.386e-07	-1.271e-07	-1.746e-07
-0.99288	-1.387e-07	-1.292e-07	-1.404e-07	-1.289e-07	-1.759e-07
-0.99388	-1.404e-07	-1.304e-07	-1.412e-07	-1.303e-07	-1.779e-07
-0.99488	-1.412e-07	-1.319e-07	-1.42e-07	-1.32e-07	-1.795e-07
-0.99588	-1.423e-07	-1.334e-07	-1.437e-07	-1.337e-07	-1.814e-07
-0.99688	-1.431e-07	-1.349e-07	-1.453e-07	-1.359e-07	-1.831e-07
-0.99788	-1.445e-07	-1.369e-07	-1.464e-07	-1.378e-07	-1.853e-07
-0.99888	-1.459e-07	-1.382e-07	-1.485e-07	-1.397e-07	-1.878e-07
-0.99988	-1.469e-07	-1.391e-07	-1.493e-07	-1.412e-07	-1.889e-07
-1.00088	-1.482e-07	-1.41e-07	-1.509e-07	-1.432e-07	-1.914e-07
-1.00188	-1.494e-07	-1.421e-07	-1.526e-07	-1.452e-07	-1.94e-07
-1.00288	-1.501e-07	-1.429e-07	-1.528e-07	-1.468e-07	-1.95e-07
-1.00388	-1.515e-07	-1.445e-07	-1.545e-07	-1.484e-07	-1.976e-07
-1.00488	-1.527e-07	-1.466e-07	-1.566e-07	-1.511e-07	-1.996e-07
-1.00588	-1.536e-07	-1.472e-07	-1.575e-07	-1.523e-07	-2.016e-07
-1.00688	-1.546e-07	-1.488e-07	-1.593e-07	-1.54e-07	-2.035e-07
-1.00788	-1.555e-07	-1.505e-07	-1.604e-07	-1.561e-07	-2.057e-07
-1.00888	-1.565e-07	-1.517e-07	-1.616e-07	-1.577e-07	-2.08e-07
-1.00988	-1.579e-07	-1.53e-07	-1.632e-07	-1.6e-07	-2.109e-07
-1.01088	-1.593e-07	-1.545e-07	-1.651e-07	-1.616e-07	-2.136e-07
-1.01188	-1.601e-07	-1.556e-07	-1.668e-07	-1.638e-07	-2.157e-07
-1.01288	-1.612e-07	-1.571e-07	-1.686e-07	-1.657e-07	-2.184e-07
-1.01388	-1.621e-07	-1.579e-07	-1.7e-07	-1.675e-07	-2.201e-07
-1.01488	-1.639e-07	-1.598e-07	-1.712e-07	-1.697e-07	-2.232e-07
-1.01588	-1.639e-07	-1.606e-07	-1.725e-07	-1.708e-07	-2.252e-07
-1.01688	-1.648e-07	-1.615e-07	-1.748e-07	-1.729e-07	-2.283e-07
-1.01788	-1.663e-07	-1.63e-07	-1.766e-07	-1.753e-07	-2.313e-07
-1.01888	-1.671e-07	-1.639e-07	-1.777e-07	-1.77e-07	-2.332e-07
-1.01988	-1.679e-07	-1.647e-07	-1.79e-07	-1.793e-07	-2.364e-07
-1.02088	-1.694e-07	-1.668e-07	-1.812e-07	-1.809e-07	-2.395e-07
-1.02188	-1.697e-07	-1.666e-07	-1.823e-07	-1.826e-07	-2.418e-07
-1.02288	-1.705e-07	-1.686e-07	-1.845e-07	-1.847e-07	-2.453e-07
-1.02388	-1.72e-07	-1.704e-07	-1.862e-07	-1.866e-07	-2.48e-07
-1.02488	-1.726e-07	-1.709e-07	-1.878e-07	-1.888e-07	-2.507e-07
-1.02588	-1.735e-07	-1.718e-07	-1.898e-07	-1.911e-07	-2.54e-07
-1.02688	-1.738e-07	-1.729e-07	-1.907e-07	-1.93e-07	-2.565e-07
-1.02788	-1.752e-07	-1.739e-07	-1.92e-07	-1.944e-07	-2.599e-07
-1.02888	-1.763e-07	-1.751e-07	-1.942e-07	-1.964e-07	-2.63e-07
-1.02988	-1.772e-07	-1.759e-07	-1.958e-07	-1.987e-07	-2.662e-07
-1.03088	-1.783e-07	-1.771e-07	-1.977e-07	-2.006e-07	-2.7e-07
-1.03188	-1.786e-07	-1.78e-07	-1.989e-07	-2.02e-07	-2.728e-07
-1.03288	-1.801e-07	-1.785e-07	-2.004e-07	-2.041e-07	-2.766e-07
-1.03388	-1.81e-07	-1.801e-07	-2.024e-07	-2.064e-07	-2.797e-07
-1.03488	-1.809e-07	-1.81e-07	-2.031e-07	-2.076e-07	-2.829e-07
-1.03588	-1.818e-07	-1.821e-07	-2.052e-07	-2.095e-07	-2.857e-07
-1.03688	-1.837e-07	-1.835e-07	-2.069e-07	-2.122e-07	-2.904e-07
-1.03788	-1.843e-07	-1.843e-07	-2.092e-07	-2.136e-07	-2.936e-07
-1.03888	-1.852e-07	-1.854e-07	-2.11e-07	-2.156e-07	-2.975e-07
-1.03988	-1.858e-07	-1.864e-07	-2.12e-07	-2.172e-07	-3.005e-07
-1.04088	-1.868e-07	-1.872e-07	-2.129e-07	-2.191e-07	-3.044e-07
-1.04188	-1.874e-07	-1.883e-07	-2.15e-07	-2.213e-07	-3.08e-07
-1.04288	-1.879e-07	-1.888e-07	-2.163e-07	-2.228e-07	-3.115e-07
-1.04388	-1.889e-07	-1.901e-07	-2.176e-07	-2.247e-07	-3.151e-07
-1.04488	-1.898e-07	-1.91e-07	-2.194e-07	-2.263e-07	-3.193e-07
-1.04588	-1.905e-07	-1.917e-07	-2.206e-07	-2.28e-07	-3.23e-07
-1.04688	-1.913e-07	-1.924e-07	-2.221e-07	-2.298e-07	-3.27e-07
-1.04788	-1.92e-07	-1.931e-07	-2.233e-07	-2.312e-07	-3.301e-07
-1.04888	-1.937e-07	-1.95e-07	-2.252e-07	-2.341e-07	-3.35e-07
-1.04988	-1.944e-07	-1.959e-07	-2.272e-07	-2.354e-07	-3.389e-07
-1.05088	-1.953e-07	-1.968e-07	-2.277e-07	-2.37e-07	-3.425e-07
-1.05188	-1.962e-07	-1.979e-07	-2.295e-07	-2.382e-07	-3.471e-07
-1.05288	-1.964e-07	-1.988e-07	-2.309e-07	-2.403e-07	-3.505e-07
-1.05388	-1.975e-07	-1.99e-07	-2.319e-07	-2.418e-07	-3.54e-07
-1.05488	-1.984e-07	-2.005e-07	-2.333e-07	-2.436e-07	-3.59e-07
-1.05588	-1.992e-07	-2.017e-07	-2.349e-07	-2.452e-07	-3.621e-07
-1.05688	-2.007e-07	-2.02e-07	-2.358e-07	-2.467e-07	-3.666e-07
-1.05788	-2.013e-07	-2.034e-07	-2.376e-07	-2.486e-07	-3.707e-07
-1.05888	-2.02e-07	-2.04e-07	-2.38e-07	-2.5e-07	-3.738e-07
-1.05988	-2.024e-07	-2.05e-07	-2.402e-07	-2.517e-07	-3.781e-07
-1.06088	-2.037e-07	-2.066e-07	-2.411e-07	-2.534e-07	-3.817e-07
-1.06188	-2.046e-07	-2.076e-07	-2.428e-07	-2.552e-07	-3.863e-07
-1.06288	-2.064e-07	-2.087e-07	-2.447e-07	-2.577e-07	-3.905e-07
-1.06388	-2.068e-07	-2.096e-07	-2.457e-07	-2.589e-07	-3.941e-07
-1.06488	-2.078e-07	-2.11e-07	-2.472e-07	-2.606e-07	-3.983e-07
-1.06588	-2.085e-07	-2.119e-07	-2.491e-07	-2.625e-07	-4.021e-07
-1.06688	-2.096e-07	-2.127e-07	-2.496e-07	-2.64e-07	-4.056e-07
-1.06788	-2.103e-07	-2.144e-07	-2.518e-07	-2.658e-07	-4.094e-07
-1.06888	-2.118e-07	-2.162e-07	-2.533e-07	-2.678e-07	-4.141e-07
-1.06988	-2.123e-07	-2.165e-07	-2.547e-07	-2.695e-07	-4.172e-07
-1.07088	-2.139e-07	-2.183e-07	-2.567e-07	-2.719e-07	-4.213e-07
-1.07188	-2.147e-07	-2.196e-07	-2.575e-07	-2.733e-07	-4.246e-07
-1.07288	-2.154e-07	-2.212e-07	-2.592e-07	-2.754e-07	-4.287e-07
-1.07388	-2.164e-07	-2.225e-07	-2.614e-07	-2.777e-07	-4.324e-07
-1.07488	-2.182e-07	-2.246e-07	-2.635e-07	-2.803e-07	-4.367e-07
-1.07588	-2.193e-07	-2.258e-07	-2.652e-07	-2.82e-07	-4.396e-07
-1.07688	-2.21e-07	-2.271e-07	-2.669e-07	-2.847e-07	-4.442e-07
-1.07788	-2.215e-07	-2.289e-07	-2.687e-07	-2.864e-07	-4.48e-07
-1.07888	-2.232e-07	-2.3e-07	-2.71e-07	-2.886e-07	-4.517e-07
-1.07988	-2.237e-07	-2.314e-07	-2.72e-07	-2.903e-07	-4.546e-07
-1.08088	-2.248e-07	-2.335e-07	-2.742e-07	-2.927e-07	-4.584e-07
-1.08188	-2.269e-07	-2.349e-07	-2.766e-07	-2.965e-07	-4.624e-07
-1.08288	-2.274e-07	-2.364e-07	-2.784e-07	-2.975e-07	-4.659e-07
-1.08388	-2.288e-07	-2.385e-07	-2.807e-07	-3.009e-07	-4.694e-07
-1.08488	-2.301e-07	-2.406e-07	-2.829e-07	-3.037e-07	-4.733e-07
-1.08588	-2.312e-07	-2.423e-07	-2.845e-07	-3.06e-07	-4.77e-07
-1.08688	-2.327e-07	-2.443e-07	-2.87e-07	-3.092e-07	-4.814e-07
-1.08788	-2.347e-07	-2.467e-07	-2.898e-07	-3.123e-07	-4.849e-07
-1.08888	-2.355e-07	-2.483e-07	-2.923e-07	-3.148e-07	-4.895e-07
-1.08988	-2.373e-07	-2.505e-07	-2.95e-07	-3.187e-07	-4.932e-07
-1.09088	-2.384e-07	-2.521e-07	-2.975e-07	-3.218e-07	-4.973e-07
-1.09188	-2.402e-07	-2.541e-07	-2.996e-07	-3.246e-07	-5.018e-07
-1.09288	-2.417e-07	-2.568e-07	-3.029e-07	-3.281e-07	-5.066e-07
-1.09388	-2.433e-07	-2.585e-07	-3.054e-07	-3.323e-07	-5.113e-07
-1.09488	-2.45e-07	-2.613e-07	-3.086e-07	-3.358e-07	-5.161e-07
-1.09588	-2.463e-07	-2.638e-07	-3.108e-07	-3.394e-07	-5.211e-07
-1.09688	-2.479e-07	-2.661e-07	-3.146e-07	-3.437e-07	-5.259e-07
-1.09788	-2.499e-07	-2.688e-07	-3.179e-07	-3.48e-07	-5.315e-07
-1.09888	-2.506e-07	-2.709e-07	-3.203e-07	-3.512e-07	-5.362e-07
-1.09988	-2.526e-07	-2.737e-07	-3.242e-07	-3.563e-07	-5.422e-07
-1.10088	-2.551e-07	-2.77e-07	-3.282e-07	-3.611e-07	-5.489e-07
-1.10188	-2.567e-07	-2.794e-07	-3.312e-07	-3.652e-07	-5.547e-07
-1.10288	-2.582e-07	-2.825e-07	-3.35e-07	-3.705e-07	-5.607e-07
-1.10388	-2.599e-07	-2.852e-07	-3.387e-07	-3.75e-07	-5.674e-07
-1.10488	-2.62e-07	-2.881e-07	-3.424e-07	-3.796e-07	-5.736e-07
-1.10588	-2.639e-07	-2.91e-07	-3.463e-07	-3.853e-07	-5.811e-07
-1.10688	-2.658e-07	-2.946e-07	-3.504e-07	-3.906e-07	-5.882e-07
-1.10788	-2.679e-07	-2.978e-07	-3.549e-07	-3.964e-07	-5.961e-07
-1.10888	-2.699e-07	-3.011e-07	-3.592e-07	-4.024e-07	-6.038e-07
-1.10988	-2.718e-07	-3.047e-07	-3.64e-07	-4.08e-07	-6.116e-07
-1.11088	-2.741e-07	-3.085e-07	-3.681e-07	-4.142e-07	-6.203e-07
-1.11188	-2.755e-07	-3.117e-07	-3.731e-07	-4.198e-07	-6.284e-07
-1.11288	-2.786e-07	-3.157e-07	-3.782e-07	-4.271e-07	-6.38e-07
-1.11388	-2.807e-07	-3.204e-07	-3.837e-07	-4.348e-07	-6.471e-07
-1.11488	-2.827e-07	-3.241e-07	-3.884e-07	-4.409e-07	-6.563e-07
-1.11588	-2.851e-07	-3.28e-07	-3.939e-07	-4.486e-07	-6.672e-07
-1.11688	-2.874e-07	-3.328e-07	-3.992e-07	-4.564e-07	-6.773e-07
-1.11788	-2.892e-07	-3.365e-07	-4.05e-07	-4.636e-07	-6.874e-07
-1.11888	-2.919e-07	-3.419e-07	-4.114e-07	-4.718e-07	-6.987e-07
-1.11988	-2.94e-07	-3.462e-07	-4.175e-07	-4.794e-07	-7.096e-07
-1.12088	-2.962e-07	-3.506e-07	-4.235e-07	-4.877e-07	-7.211e-07
-1.12188	-2.992e-07	-3.56e-07	-4.305e-07	-4.966e-07	-7.329e-07
-1.12288	-3.018e-07	-3.608e-07	-4.366e-07	-5.053e-07	-7.454e-07
-1.12388	-3.04e-07	-3.66e-07	-4.437e-07	-5.149e-07	-7.587e-07
-1.12488	-3.073e-07	-3.716e-07	-4.507e-07	-5.241e-07	-7.716e-07
-1.12588	-3.098e-07	-3.777e-07	-4.58e-07	-5.343e-07	-7.856e-07
-1.12688	-3.133e-07	-3.838e-07	-4.664e-07	-5.447e-07	-8e-07
-1.12788	-3.156e-07	-3.89e-07	-4.737e-07	-5.546e-07	-8.141e-07
-1.12888	-3.184e-07	-3.953e-07	-4.821e-07	-5.655e-07	-8.292e-07
-1.12988	-3.216e-07	-4.016e-07	-4.899e-07	-5.77e-07	-8.45e-07
-1.13088	-3.24e-07	-4.075e-07	-4.978e-07	-5.875e-07	-8.602e-07
-1.13188	-3.271e-07	-4.145e-07	-5.07e-07	-5.996e-07	-8.769e-07
-1.13288	-3.303e-07	-4.214e-07	-5.162e-07	-6.122e-07	-8.939e-07
-1.13388	-3.333e-07	-4.279e-07	-5.256e-07	-6.242e-07	-9.107e-07
-1.13488	-3.369e-07	-4.356e-07	-5.352e-07	-6.374e-07	-9.295e-07
-1.13588	-3.397e-07	-4.424e-07	-5.447e-07	-6.504e-07	-9.476e-07
-1.13688	-3.43e-07	-4.498e-07	-5.549e-07	-6.639e-07	-9.668e-07
-1.13788	-3.47e-07	-4.58e-07	-5.653e-07	-6.785e-07	-9.867e-07
-1.13888	-3.509e-07	-4.659e-07	-5.758e-07	-6.932e-07	-1.007e-06
-1.13988	-3.539e-07	-4.743e-07	-5.87e-07	-7.081e-07	-1.028e-06
-1.14088	-3.576e-07	-4.829e-07	-5.983e-07	-7.234e-07	-1.05e-06
-1.14188	-3.611e-07	-4.911e-07	-6.101e-07	-7.393e-07	-1.073e-06
-1.14288	-3.654e-07	-4.996e-07	-6.22e-07	-7.553e-07	-1.096e-06
-1.14388	-3.688e-07	-5.083e-07	-6.339e-07	-7.721e-07	-1.118e-06
-1.14488	-3.727e-07	-5.176e-07	-6.464e-07	-7.887e-07	-1.143e-06
-1.14588	-3.771e-07	-5.277e-07	-6.598e-07	-8.07e-07	-1.168e-06
-1.14688	-3.805e-07	-5.37e-07	-6.725e-07	-8.243e-07	-1.194e-06
-1.14788	-3.848e-07	-5.467e-07	-6.862e-07	-8.431e-07	-1.22e-06
-1.14888	-3.897e-07	-5.572e-07	-7.005e-07	-8.617e-07	-1.247e-06
-1.14988	-3.934e-07	-5.668e-07	-7.146e-07	-8.818e-07	-1.274e-06
-1.15088	-3.983e-07	-5.782e-07	-7.297e-07	-9.015e-07	-1.303e-06
-1.15188	-4.02e-07	-5.888e-07	-7.445e-07	-9.226e-07	-1.332e-06
-1.15288	-4.068e-07	-6.001e-07	-7.598e-07	-9.437e-07	-1.362e-06
-1.15388	-4.118e-07	-6.118e-07	-7.757e-07	-9.655e-07	-1.393e-06
-1.15488	-4.163e-07	-6.231e-07	-7.915e-07	-9.871e-07	-1.424e-06
-1.15588	-4.213e-07	-6.346e-07	-8.084e-07	-1.011e-06	-1.456e-06
-1.15688	-4.257e-07	-6.471e-07	-8.251e-07	-1.034e-06	-1.489e-06
-1.15788	-4.309e-07	-6.593e-07	-8.424e-07	-1.058e-06	-1.523e-06
-1.15888	-4.367e-07	-6.723e-07	-8.599e-07	-1.083e-06	-1.558e-06
-1.15988	-4.409e-07	-6.848e-07	-8.78e-07	-1.108e-06	-1.592e-06
-1.16088	-4.469e-07	-6.981e-07	-8.965e-07	-1.134e-06	-1.628e-06
-1.16188	-4.524e-07	-7.115e-07	-9.157e-07	-1.161e-06	-1.666e-06
-1.16288	-4.577e-07	-7.247e-07	-9.345e-07	-1.187e-06	-1.703e-06
-1.16388	-4.635e-07	-7.395e-07	-9.55e-07	-1.215e-06	-1.742e-06
-1.16488	-4.706e-07	-7.54e-07	-9.752e-07	-1.244e-06	-1.781e-06
-1.16588	-4.758e-07	-7.681e-07	-9.956e-07	-1.272e-06	-1.821e-06
-1.16688	-4.829e-07	-7.834e-07	-1.017e-06	-1.302e-06	-1.862e-06
-1.16788	-4.885e-07	-7.976e-07	-1.038e-06	-1.332e-06	-1.904e-06
-1.16888	-4.944e-07	-8.134e-07	-1.06e-06	-1.362e-06	-1.946e-06
-1.16988	-5.021e-07	-8.286e-07	-1.083e-06	-1.394e-06	-1.99e-06
-1.17088	-5.08e-07	-8.441e-07	-1.105e-06	-1.426e-06	-2.034e-06
-1.17188	-5.154e-07	-8.607e-07	-1.129e-06	-1.458e-06	-2.079e-06
-1.17288	-5.218e-07	-8.769e-07	-1.153e-06	-1.492e-06	-2.125e-06
-1.17388	-5.296e-07	-8.935e-07	-1.176e-06	-1.525e-06	-2.172e-06
-1.17488	-5.369e-07	-9.105e-07	-1.202e-06	-1.56e-06	-2.22e-06
-1.17588	-5.441e-07	-9.276e-07	-1.227e-06	-1.594e-06	-2.267e-06
-1.17688	-5.531e-07	-9.459e-07	-1.253e-06	-1.631e-06	-2.317e-06
-1.17788	-5.616e-07	-9.64e-07	-1.279e-06	-1.668e-06	-2.368e-06
-1.17888	-5.688e-07	-9.815e-07	-1.305e-06	-1.704e-06	-2.419e-06
-1.17988	-5.777e-07	-1e-06	-1.332e-06	-1.742e-06	-2.471e-06
-1.18088	-5.865e-07	-1.018e-06	-1.359e-06	-1.78e-06	-2.522e-06
-1.18188	-5.953e-07	-1.037e-06	-1.386e-06	-1.819e-06	-2.575e-06
-1.18288	-6.055e-07	-1.057e-06	-1.415e-06	-1.859e-06	-2.63e-06
-1.18388	-6.149e-07	-1.075e-06	-1.443e-06	-1.899e-06	-2.685e-06
-1.18488	-6.249e-07	-1.095e-06	-1.472e-06	-1.94e-06	-2.741e-06
-1.18588	-6.353e-07	-1.115e-06	-1.501e-06	-1.981e-06	-2.798e-06
-1.18688	-6.456e-07	-1.135e-06	-1.53e-06	-2.023e-06	-2.854e-06
-1.18788	-6.564e-07	-1.155e-06	-1.56e-06	-2.066e-06	-2.913e-06
-1.18888	-6.676e-07	-1.175e-06	-1.59e-06	-2.109e-06	-2.972e-06
-1.18988	-6.791e-07	-1.196e-06	-1.621e-06	-2.154e-06	-3.033e-06
-1.19088	-6.919e-07	-1.218e-06	-1.653e-06	-2.2e-06	-3.094e-06
-1.19188	-7.037e-07	-1.239e-06	-1.684e-06	-2.246e-06	-3.155e-06
-1.19288	-7.162e-07	-1.26e-06	-1.716e-06	-2.292e-06	-3.217e-06
-1.19388	-7.298e-07	-1.283e-06	-1.749e-06	-2.34e-06	-3.281e-06
-1.19488	-7.428e-07	-1.304e-06	-1.781e-06	-2.387e-06	-3.345e-06
-1.19588	-7.57e-07	-1.326e-06	-1.815e-06	-2.436e-06	-3.411e-06
-1.19688	-7.719e-07	-1.349e-06	-1.848e-06	-2.486e-06	-3.477e-06
-1.19788	-7.862e-07	-1.37e-06	-1.881e-06	-2.534e-06	-3.545e-06
-1.19888	-8.017e-07	-1.395e-06	-1.916e-06	-2.585e-06	-3.613e-06
-1.19988	-8.177e-07	-1.417e-06	-1.949e-06	-2.635e-06	-3.682e-06
-1.20088	-8.333e-07	-1.44e-06	-1.984e-06	-2.686e-06	-3.752e-06
-1.20188	-8.511e-07	-1.464e-06	-2.018e-06	-2.738e-06	-3.823e-06
-1.20288	-8.689e-07	-1.487e-06	-2.053e-06	-2.79e-06	-3.895e-06
-1.20388	-8.872e-07	-1.511e-06	-2.088e-06	-2.843e-06	-3.968e-06
-1.20488	-9.054e-07	-1.534e-06	-2.122e-06	-2.896e-06	-4.041e-06
-1.20588	-9.24e-07	-1.559e-06	-2.158e-06	-2.948e-06	-4.115e-06
-1.20688	-9.444e-07	-1.583e-06	-2.194e-06	-3.002e-06	-4.191e-06
-1.20788	-9.638e-07	-1.606e-06	-2.227e-06	-3.053e-06	-4.265e-06
-1.20888	-9.853e-07	-1.631e-06	-2.262e-06	-3.105e-06	-4.343e-06
-1.20988	-1.007e-06	-1.656e-06	-2.297e-06	-3.156e-06	-4.421e-06
-1.21088	-1.028e-06	-1.68e-06	-2.329e-06	-3.203e-06	-4.499e-06
-1.21188	-1.052e-06	-1.705e-06	-2.362e-06	-3.25e-06	-4.579e-06
-1.21288	-1.075e-06	-1.73e-06	-2.394e-06	-3.295e-06	-4.659e-06
-1.21388	-1.099e-06	-1.754e-06	-2.424e-06	-3.336e-06	-4.74e-06
-1.21488	-1.125e-06	-1.781e-06	-2.455e-06	-3.377e-06	-4.822e-06
-1.21588	-1.15e-06	-1.806e-06	-2.483e-06	-3.415e-06	-4.903e-06
-1.21688	-1.176e-06	-1.832e-06	-2.511e-06	-3.451e-06	-4.983e-06
-1.21788	-1.203e-06	-1.858e-06	-2.538e-06	-3.485e-06	-5.064e-06
-1.21888	-1.23e-06	-1.883e-06	-2.563e-06	-3.517e-06	-5.142e-06
-1.21988	-1.26e-06	-1.91e-06	-2.589e-06	-3.548e-06	-5.221e-06
-1.22088	-1.289e-06	-1.937e-06	-2.614e-06	-3.578e-06	-5.297e-06
-1.22188	-1.319e-06	-1.963e-06	-2.638e-06	-3.605e-06	-5.373e-06
-1.22288	-1.35e-06	-1.991e-06	-2.663e-06	-3.633e-06	-5.449e-06
-1.22388	-1.38e-06	-2.017e-06	-2.686e-06	-3.658e-06	-5.522e-06
-1.22488	-1.413e-06	-2.044e-06	-2.71e-06	-3.683e-06	-5.595e-06
-1.22588	-1.448e-06	-2.073e-06	-2.735e-06	-3.709e-06	-5.666e-06
-1.22688	-1.48e-06	-2.1e-06	-2.757e-06	-3.732e-06	-5.736e-06
-1.22788	-1.516e-06	-2.13e-06	-2.782e-06	-3.756e-06	-5.807e-06
-1.22888	-1.552e-06	-2.161e-06	-2.808e-06	-3.781e-06	-5.877e-06
-1.22988	-1.588e-06	-2.189e-06	-2.83e-06	-3.803e-06	-5.943e-06
-1.23088	-1.626e-06	-2.221e-06	-2.857e-06	-3.826e-06	-6.01e-06
-1.23188	-1.662e-06	-2.25e-06	-2.881e-06	-3.847e-06	-6.073e-06
-1.23288	-1.701e-06	-2.282e-06	-2.906e-06	-3.87e-06	-6.137e-06
-1.23388	-1.741e-06	-2.315e-06	-2.933e-06	-3.893e-06	-6.199e-06
-1.23488	-1.781e-06	-2.347e-06	-2.96e-06	-3.915e-06	-6.259e-06
-1.23588	-1.824e-06	-2.382e-06	-2.988e-06	-3.938e-06	-6.32e-06
-1.23688	-1.865e-06	-2.416e-06	-3.016e-06	-3.962e-06	-6.377e-06
-1.23788	-1.908e-06	-2.45e-06	-3.045e-06	-3.985e-06	-6.433e-06
-1.23888	-1.953e-06	-2.487e-06	-3.076e-06	-4.009e-06	-6.49e-06
-1.23988	-1.995e-06	-2.522e-06	-3.105e-06	-4.033e-06	-6.542e-06
-1.24088	-2.041e-06	-2.559e-06	-3.137e-06	-4.059e-06	-6.596e-06
-1.24188	-2.089e-06	-2.599e-06	-3.171e-06	-4.087e-06	-6.648e-06
-1.24288	-2.133e-06	-2.636e-06	-3.202e-06	-4.111e-06	-6.698e-06
-1.24388	-2.181e-06	-2.676e-06	-3.237e-06	-4.139e-06	-6.747e-06
-1.24488	-2.228e-06	-2.716e-06	-3.272e-06	-4.167e-06	-6.795e-06
-1.24588	-2.274e-06	-2.756e-06	-3.306e-06	-4.195e-06	-6.84e-06
-1.24688	-2.325e-06	-2.798e-06	-3.344e-06	-4.226e-06	-6.886e-06
-1.24788	-2.372e-06	-2.838e-06	-3.379e-06	-4.256e-06	-6.928e-06
-1.24888	-2.421e-06	-2.882e-06	-3.418e-06	-4.287e-06	-6.97e-06
-1.24988	-2.473e-06	-2.925e-06	-3.457e-06	-4.32e-06	-7.012e-06
-1.25088	-2.521e-06	-2.968e-06	-3.493e-06	-4.352e-06	-7.05e-06
-1.25188	-2.573e-06	-3.013e-06	-3.534e-06	-4.386e-06	-7.089e-06
-1.25288	-2.624e-06	-3.057e-06	-3.573e-06	-4.422e-06	-7.125e-06
-1.25388	-2.676e-06	-3.103e-06	-3.614e-06	-4.458e-06	-7.16e-06
-1.25488	-2.728e-06	-3.15e-06	-3.658e-06	-4.496e-06	-7.195e-06
-1.25588	-2.776e-06	-3.193e-06	-3.697e-06	-4.531e-06	-7.225e-06
-1.25688	-2.83e-06	-3.239e-06	-3.739e-06	-4.57e-06	-7.257e-06
-1.25788	-2.883e-06	-3.288e-06	-3.783e-06	-4.609e-06	-7.287e-06
-1.25888	-2.932e-06	-3.332e-06	-3.823e-06	-4.646e-06	-7.314e-06
-1.25988	-2.985e-06	-3.379e-06	-3.867e-06	-4.688e-06	-7.343e-06
-1.26088	-3.037e-06	-3.425e-06	-3.91e-06	-4.728e-06	-7.37e-06
-1.26188	-3.088e-06	-3.471e-06	-3.951e-06	-4.767e-06	-7.395e-06
-1.26288	-3.141e-06	-3.52e-06	-3.997e-06	-4.809e-06	-7.42e-06
-1.26388	-3.189e-06	-3.564e-06	-4.037e-06	-4.848e-06	-7.442e-06
-1.26488	-3.24e-06	-3.611e-06	-4.08e-06	-4.889e-06	-7.466e-06
-1.26588	-3.292e-06	-3.657e-06	-4.124e-06	-4.932e-06	-7.489e-06
-1.26688	-3.341e-06	-3.702e-06	-4.166e-06	-4.972e-06	-7.51e-06
-1.26788	-3.392e-06	-3.748e-06	-4.209e-06	-5.014e-06	-7.533e-06
-1.26888	-3.44e-06	-3.792e-06	-4.25e-06	-5.054e-06	-7.553e-06
-1.26988	-3.487e-06	-3.836e-06	-4.291e-06	-5.094e-06	-7.573e-06
-1.27088	-3.537e-06	-3.881e-06	-4.335e-06	-5.137e-06	-7.594e-06
-1.27188	-3.581e-06	-3.922e-06	-4.372e-06	-5.173e-06	-7.612e-06
-1.27288	-3.628e-06	-3.966e-06	-4.414e-06	-5.214e-06	-7.633e-06
-1.27388	-3.675e-06	-4.01e-06	-4.453e-06	-5.254e-06	-7.654e-06
-1.27488	-3.717e-06	-4.048e-06	-4.49e-06	-5.29e-06	-7.671e-06
-1.27588	-3.763e-06	-4.09e-06	-4.53e-06	-5.329e-06	-7.691e-06
-1.27688	-3.804e-06	-4.129e-06	-4.566e-06	-5.365e-06	-7.71e-06
-1.27788	-3.845e-06	-4.167e-06	-4.601e-06	-5.4e-06	-7.728e-06
-1.27888	-3.888e-06	-4.208e-06	-4.64e-06	-5.438e-06	-7.749e-06
-1.27988	-3.94e-06	-4.257e-06	-4.687e-06	-5.484e-06	-7.778e-06
-1.28088	-3.971e-06	-4.286e-06	-4.715e-06	-5.512e-06	-7.792e-06
-1.28188	-4.007e-06	-4.32e-06	-4.746e-06	-5.545e-06	-7.81e-06
-1.28288	-4.04e-06	-4.351e-06	-4.776e-06	-5.573e-06	-7.825e-06
-1.28388	-4.075e-06	-4.384e-06	-4.806e-06	-5.604e-06	-7.842e-06
-1.28488	-4.107e-06	-4.413e-06	-4.835e-06	-5.633e-06	-7.859e-06
-1.28588	-4.138e-06	-4.444e-06	-4.863e-06	-5.661e-06	-7.876e-06
-1.28688	-4.171e-06	-4.474e-06	-4.892e-06	-5.689e-06	-7.893e-06
-1.28788	-4.196e-06	-4.499e-06	-4.915e-06	-5.712e-06	-7.906e-06
-1.28888	-4.225e-06	-4.526e-06	-4.939e-06	-5.737e-06	-7.923e-06
-1.28988	-4.252e-06	-4.552e-06	-4.964e-06	-5.763e-06	-7.939e-06
-1.29088	-4.274e-06	-4.573e-06	-4.984e-06	-5.782e-06	-7.951e-06
-1.29188	-4.3e-06	-4.597e-06	-5.007e-06	-5.805e-06	-7.966e-06
-1.29288	-4.322e-06	-4.62e-06	-5.028e-06	-5.825e-06	-7.981e-06
-1.29388	-4.341e-06	-4.638e-06	-5.045e-06	-5.843e-06	-7.992e-06
-1.29488	-4.362e-06	-4.658e-06	-5.065e-06	-5.862e-06	-8.006e-06
-1.29588	-4.377e-06	-4.674e-06	-5.079e-06	-5.877e-06	-8.015e-06
-1.29688	-4.394e-06	-4.69e-06	-5.094e-06	-5.891e-06	-8.026e-06
-1.29788	-4.411e-06	-4.706e-06	-5.11e-06	-5.907e-06	-8.036e-06
-1.29888	-4.423e-06	-4.719e-06	-5.121e-06	-5.918e-06	-8.045e-06
-1.29988	-4.437e-06	-4.732e-06	-5.134e-06	-5.931e-06	-8.054e-06
-1.30088	-4.447e-06	-4.743e-06	-5.144e-06	-5.94e-06	-8.061e-06
-1.30188	-4.456e-06	-4.751e-06	-5.152e-06	-5.948e-06	-8.067e-06
-1.30288	-4.467e-06	-4.762e-06	-5.163e-06	-5.958e-06	-8.074e-06
-1.30388	-4.471e-06	-4.767e-06	-5.168e-06	-5.963e-06	-8.078e-06
-1.30488	-4.479e-06	-4.775e-06	-5.175e-06	-5.97e-06	-8.083e-06
-1.30588	-4.485e-06	-4.782e-06	-5.182e-06	-5.976e-06	-8.088e-06
-1.30688	-4.486e-06	-4.784e-06	-5.184e-06	-5.978e-06	-8.088e-06
-1.30788	-4.489e-06	-4.788e-06	-5.189e-06	-5.983e-06	-8.091e-06
-1.30888	-4.491e-06	-4.79e-06	-5.19e-06	-5.984e-06	-8.092e-06
-1.30988	-4.49e-06	-4.79e-06	-5.19e-06	-5.984e-06	-8.091e-06
-1.31088	-4.492e-06	-4.791e-06	-5.192e-06	-5.985e-06	-8.092e-06
-1.31188	-4.488e-06	-4.789e-06	-5.191e-06	-5.984e-06	-8.09e-06
-1.31288	-4.486e-06	-4.788e-06	-5.189e-06	-5.981e-06	-8.088e-06
-1.31388	-4.482e-06	-4.786e-06	-5.188e-06	-5.979e-06	-8.086e-06
-1.31488	-4.477e-06	-4.781e-06	-5.184e-06	-5.975e-06	-8.082e-06
-1.31588	-4.472e-06	-4.777e-06	-5.18e-06	-5.97e-06	-8.078e-06
-1.31688	-4.465e-06	-4.77e-06	-5.175e-06	-5.965e-06	-8.073e-06
-1.31788	-4.459e-06	-4.765e-06	-5.17e-06	-5.96e-06	-8.068e-06
-1.31888	-4.452e-06	-4.76e-06	-5.166e-06	-5.955e-06	-8.064e-06
-1.31988	-4.442e-06	-4.75e-06	-5.156e-06	-5.945e-06	-8.056e-06
-1.32088	-4.433e-06	-4.742e-06	-5.15e-06	-5.938e-06	-8.05e-06
-1.32188	-4.424e-06	-4.734e-06	-5.142e-06	-5.931e-06	-8.042e-06
-1.32288	-4.412e-06	-4.723e-06	-5.131e-06	-5.92e-06	-8.032e-06
-1.32388	-4.403e-06	-4.713e-06	-5.123e-06	-5.912e-06	-8.025e-06
-1.32488	-4.39e-06	-4.702e-06	-5.113e-06	-5.902e-06	-8.016e-06
-1.32588	-4.377e-06	-4.69e-06	-5.102e-06	-5.891e-06	-8.005e-06
-1.32688	-4.366e-06	-4.679e-06	-5.092e-06	-5.881e-06	-7.996e-06
-1.32788	-4.352e-06	-4.665e-06	-5.08e-06	-5.868e-06	-7.984e-06
-1.32888	-4.339e-06	-4.652e-06	-5.067e-06	-5.857e-06	-7.974e-06
-1.32988	-4.326e-06	-4.64e-06	-5.056e-06	-5.845e-06	-7.963e-06
-1.33088	-4.313e-06	-4.626e-06	-5.044e-06	-5.832e-06	-7.952e-06
-1.33188	-4.298e-06	-4.612e-06	-5.031e-06	-5.819e-06	-7.94e-06
-1.33288	-4.282e-06	-4.597e-06	-5.017e-06	-5.805e-06	-7.928e-06
-1.33388	-4.267e-06	-4.582e-06	-5.003e-06	-5.792e-06	-7.915e-06
-1.33488	-4.252e-06	-4.567e-06	-4.989e-06	-5.778e-06	-7.903e-06
-1.33588	-4.235e-06	-4.55e-06	-4.973e-06	-5.762e-06	-7.888e-06
-1.33688	-4.22e-06	-4.535e-06	-4.958e-06	-5.748e-06	-7.876e-06
-1.33788	-4.205e-06	-4.518e-06	-4.943e-06	-5.734e-06	-7.862e-06
-1.33888	-4.187e-06	-4.502e-06	-4.926e-06	-5.717e-06	-7.847e-06
-1.33988	-4.172e-06	-4.485e-06	-4.911e-06	-5.702e-06	-7.833e-06
-1.34088	-4.155e-06	-4.468e-06	-4.896e-06	-5.686e-06	-7.819e-06
-1.34188	-4.138e-06	-4.45e-06	-4.878e-06	-5.669e-06	-7.803e-06
-1.34288	-4.122e-06	-4.434e-06	-4.862e-06	-5.653e-06	-7.789e-06
-1.34388	-4.106e-06	-4.416e-06	-4.845e-06	-5.637e-06	-7.773e-06
-1.34488	-4.089e-06	-4.398e-06	-4.827e-06	-5.62e-06	-7.758e-06
-1.34588	-4.072e-06	-4.381e-06	-4.811e-06	-5.604e-06	-7.743e-06
-1.34688	-4.055e-06	-4.362e-06	-4.793e-06	-5.586e-06	-7.727e-06
-1.34788	-4.038e-06	-4.345e-06	-4.774e-06	-5.569e-06	-7.711e-06
-1.34888	-4.021e-06	-4.327e-06	-4.757e-06	-5.551e-06	-7.695e-06
-1.34988	-4.004e-06	-4.308e-06	-4.739e-06	-5.533e-06	-7.679e-06
-1.35088	-3.988e-06	-4.292e-06	-4.722e-06	-5.517e-06	-7.662e-06
-1.35188	-3.97e-06	-4.272e-06	-4.703e-06	-5.497e-06	-7.646e-06
-1.35288	-3.953e-06	-4.254e-06	-4.685e-06	-5.48e-06	-7.629e-06
-1.35388	-3.938e-06	-4.236e-06	-4.667e-06	-5.463e-06	-7.613e-06
-1.35488	-3.92e-06	-4.217e-06	-4.648e-06	-5.443e-06	-7.595e-06
-1.35588	-3.904e-06	-4.2e-06	-4.63e-06	-5.426e-06	-7.578e-06
-1.35688	-3.887e-06	-4.182e-06	-4.612e-06	-5.408e-06	-7.561e-06
-1.35788	-3.871e-06	-4.163e-06	-4.593e-06	-5.39e-06	-7.543e-06
-1.35888	-3.855e-06	-4.146e-06	-4.575e-06	-5.372e-06	-7.526e-06
-1.35988	-3.838e-06	-4.128e-06	-4.556e-06	-5.353e-06	-7.508e-06
-1.36088	-3.822e-06	-4.11e-06	-4.538e-06	-5.334e-06	-7.49e-06
-1.36188	-3.806e-06	-4.093e-06	-4.52e-06	-5.316e-06	-7.473e-06
-1.36288	-3.789e-06	-4.074e-06	-4.501e-06	-5.297e-06	-7.454e-06
-1.36388	-3.773e-06	-4.056e-06	-4.483e-06	-5.279e-06	-7.436e-06
-1.36488	-3.758e-06	-4.04e-06	-4.465e-06	-5.261e-06	-7.417e-06
-1.36588	-3.741e-06	-4.022e-06	-4.447e-06	-5.242e-06	-7.399e-06
-1.36688	-3.727e-06	-4.005e-06	-4.428e-06	-5.224e-06	-7.381e-06
-1.36788	-3.71e-06	-3.987e-06	-4.41e-06	-5.205e-06	-7.362e-06
-1.36888	-3.695e-06	-3.97e-06	-4.393e-06	-5.187e-06	-7.344e-06
-1.36988	-3.681e-06	-3.954e-06	-4.376e-06	-5.169e-06	-7.327e-06
-1.37088	-3.665e-06	-3.936e-06	-4.357e-06	-5.15e-06	-7.308e-06
-1.37188	-3.651e-06	-3.92e-06	-4.34e-06	-5.132e-06	-7.29e-06
-1.37288	-3.636e-06	-3.904e-06	-4.323e-06	-5.114e-06	-7.271e-06
-1.37388	-3.621e-06	-3.887e-06	-4.305e-06	-5.096e-06	-7.253e-06
-1.37488	-3.607e-06	-3.871e-06	-4.288e-06	-5.078e-06	-7.234e-06
-1.37588	-3.593e-06	-3.855e-06	-4.271e-06	-5.06e-06	-7.216e-06
-1.37688	-3.578e-06	-3.839e-06	-4.253e-06	-5.042e-06	-7.198e-06
-1.37788	-3.565e-06	-3.824e-06	-4.237e-06	-5.024e-06	-7.18e-06
-1.37888	-3.55e-06	-3.808e-06	-4.22e-06	-5.006e-06	-7.161e-06
-1.37988	-3.536e-06	-3.792e-06	-4.203e-06	-4.989e-06	-7.143e-06
-1.38088	-3.523e-06	-3.778e-06	-4.187e-06	-4.971e-06	-7.125e-06
-1.38188	-3.51e-06	-3.763e-06	-4.171e-06	-4.954e-06	-7.108e-06
-1.38288	-3.497e-06	-3.748e-06	-4.155e-06	-4.937e-06	-7.089e-06
-1.38388	-3.484e-06	-3.733e-06	-4.139e-06	-4.919e-06	-7.071e-06
-1.38488	-3.471e-06	-3.719e-06	-4.123e-06	-4.902e-06	-7.053e-06
-1.38588	-3.458e-06	-3.704e-06	-4.108e-06	-4.886e-06	-7.035e-06
-1.38688	-3.444e-06	-3.69e-06	-4.091e-06	-4.868e-06	-7.016e-06
-1.38788	-3.433e-06	-3.676e-06	-4.076e-06	-4.852e-06	-6.999e-06
-1.38888	-3.42e-06	-3.663e-06	-4.062e-06	-4.835e-06	-6.981e-06
-1.38988	-3.408e-06	-3.649e-06	-4.046e-06	-4.818e-06	-6.963e-06
-1.39088	-3.395e-06	-3.635e-06	-4.032e-06	-4.802e-06	-6.945e-06
-1.39188	-3.384e-06	-3.622e-06	-4.017e-06	-4.785e-06	-6.927e-06
-1.39288	-3.372e-06	-3.608e-06	-4.002e-06	-4.769e-06	-6.909e-06
-1.39388	-3.36e-06	-3.595e-06	-3.988e-06	-4.753e-06	-6.892e-06
-1.39488	-3.349e-06	-3.583e-06	-3.974e-06	-4.738e-06	-6.875e-06
-1.39588	-3.337e-06	-3.57e-06	-3.96e-06	-4.723e-06	-6.858e-06
-1.39688	-3.325e-06	-3.558e-06	-3.946e-06	-4.708e-06	-6.841e-06
-1.39788	-3.315e-06	-3.545e-06	-3.932e-06	-4.692e-06	-6.824e-06
-1.39888	-3.303e-06	-3.533e-06	-3.919e-06	-4.677e-06	-6.807e-06
-1.39988	-3.292e-06	-3.521e-06	-3.905e-06	-4.661e-06	-6.789e-06
-1.40088	-3.282e-06	-3.51e-06	-3.892e-06	-4.647e-06	-6.773e-06
-1.40188	-3.271e-06	-3.499e-06	-3.879e-06	-4.632e-06	-6.757e-06
-1.40288	-3.26e-06	-3.487e-06	-3.866e-06	-4.617e-06	-6.739e-06
-1.40388	-3.25e-06	-3.475e-06	-3.854e-06	-4.603e-06	-6.723e-06
-1.40488	-3.24e-06	-3.464e-06	-3.841e-06	-4.589e-06	-6.707e-06
-1.40588	-3.229e-06	-3.452e-06	-3.828e-06	-4.575e-06	-6.69e-06
-1.40688	-3.22e-06	-3.442e-06	-3.816e-06	-4.561e-06	-6.675e-06
-1.40788	-3.21e-06	-3.431e-06	-3.804e-06	-4.547e-06	-6.659e-06
-1.40888	-3.2e-06	-3.42e-06	-3.792e-06	-4.534e-06	-6.643e-06
-1.40988	-3.191e-06	-3.41e-06	-3.78e-06	-4.521e-06	-6.627e-06
-1.41088	-3.181e-06	-3.399e-06	-3.768e-06	-4.507e-06	-6.612e-06
-1.41188	-3.172e-06	-3.388e-06	-3.757e-06	-4.494e-06	-6.596e-06
-1.41288	-3.162e-06	-3.379e-06	-3.745e-06	-4.481e-06	-6.581e-06
-1.41388	-3.154e-06	-3.369e-06	-3.734e-06	-4.468e-06	-6.566e-06
-1.41488	-3.145e-06	-3.359e-06	-3.723e-06	-4.455e-06	-6.551e-06
-1.41588	-3.136e-06	-3.348e-06	-3.712e-06	-4.442e-06	-6.536e-06
-1.41688	-3.126e-06	-3.339e-06	-3.701e-06	-4.43e-06	-6.521e-06
-1.41788	-3.118e-06	-3.33e-06	-3.691e-06	-4.418e-06	-6.506e-06
-1.41888	-3.109e-06	-3.321e-06	-3.68e-06	-4.406e-06	-6.492e-06
-1.41988	-3.101e-06	-3.311e-06	-3.67e-06	-4.394e-06	-6.478e-06
-1.42088	-3.093e-06	-3.302e-06	-3.661e-06	-4.383e-06	-6.464e-06
-1.42188	-3.085e-06	-3.293e-06	-3.65e-06	-4.371e-06	-6.449e-06
-1.42288	-3.077e-06	-3.284e-06	-3.641e-06	-4.36e-06	-6.436e-06
-1.42388	-3.069e-06	-3.274e-06	-3.631e-06	-4.348e-06	-6.422e-06
-1.42488	-3.061e-06	-3.266e-06	-3.622e-06	-4.337e-06	-6.408e-06
-1.42588	-3.053e-06	-3.257e-06	-3.612e-06	-4.326e-06	-6.395e-06
-1.42688	-3.045e-06	-3.249e-06	-3.603e-06	-4.315e-06	-6.382e-06
-1.42788	-3.037e-06	-3.241e-06	-3.593e-06	-4.305e-06	-6.368e-06
-1.42888	-3.029e-06	-3.232e-06	-3.585e-06	-4.294e-06	-6.356e-06
-1.42988	-3.022e-06	-3.224e-06	-3.576e-06	-4.284e-06	-6.343e-06
-1.43088	-3.015e-06	-3.216e-06	-3.567e-06	-4.274e-06	-6.33e-06
-1.43188	-3.007e-06	-3.207e-06	-3.558e-06	-4.263e-06	-6.316e-06
-1.43288	-3e-06	-3.2e-06	-3.55e-06	-4.253e-06	-6.304e-06
-1.43388	-2.993e-06	-3.192e-06	-3.542e-06	-4.244e-06	-6.292e-06
-1.43488	-2.986e-06	-3.184e-06	-3.533e-06	-4.234e-06	-6.28e-06
-1.43588	-2.979e-06	-3.176e-06	-3.525e-06	-4.224e-06	-6.268e-06
-1.43688	-2.972e-06	-3.169e-06	-3.517e-06	-4.214e-06	-6.256e-06
-1.43788	-2.966e-06	-3.16e-06	-3.508e-06	-4.205e-06	-6.243e-06
-1.43888	-2.959e-06	-3.153e-06	-3.501e-06	-4.196e-06	-6.232e-06
-1.43988	-2.953e-06	-3.146e-06	-3.493e-06	-4.187e-06	-6.22e-06
-1.44088	-2.946e-06	-3.138e-06	-3.485e-06	-4.177e-06	-6.208e-06
-1.44188	-2.94e-06	-3.132e-06	-3.478e-06	-4.169e-06	-6.197e-06
-1.44288	-2.933e-06	-3.124e-06	-3.47e-06	-4.16e-06	-6.185e-06
-1.44388	-2.928e-06	-3.117e-06	-3.462e-06	-4.15e-06	-6.174e-06
-1.44488	-2.921e-06	-3.11e-06	-3.455e-06	-4.142e-06	-6.163e-06
-1.44588	-2.916e-06	-3.103e-06	-3.448e-06	-4.133e-06	-6.153e-06
-1.44688	-2.91e-06	-3.097e-06	-3.442e-06	-4.126e-06	-6.142e-06
-1.44788	-2.904e-06	-3.089e-06	-3.434e-06	-4.116e-06	-6.131e-06
-1.44888	-2.898e-06	-3.083e-06	-3.426e-06	-4.109e-06	-6.12e-06
-1.44988	-2.893e-06	-3.076e-06	-3.421e-06	-4.101e-06	-6.11e-06
-1.45088	-2.836e-06	-3.02e-06	-3.364e-06	-4.043e-06	-6.045e-06
-1.44988	-2.795e-06	-2.978e-06	-3.322e-06	-3.997e-06	-5.986e-06
-1.44888	-2.769e-06	-2.952e-06	-3.295e-06	-3.967e-06	-5.943e-06
-1.44788	-2.748e-06	-2.93e-06	-3.272e-06	-3.942e-06	-5.907e-06
-1.44688	-2.728e-06	-2.909e-06	-3.251e-06	-3.918e-06	-5.873e-06
-1.44588	-2.708e-06	-2.89e-06	-3.231e-06	-3.895e-06	-5.841e-06
-1.44488	-2.691e-06	-2.872e-06	-3.213e-06	-3.875e-06	-5.811e-06
-1.44388	-2.675e-06	-2.854e-06	-3.195e-06	-3.855e-06	-5.782e-06
-1.44288	-2.659e-06	-2.838e-06	-3.179e-06	-3.837e-06	-5.755e-06
-1.44188	-2.644e-06	-2.822e-06	-3.163e-06	-3.818e-06	-5.73e-06
-1.44088	-2.629e-06	-2.807e-06	-3.147e-06	-3.8e-06	-5.704e-06
-1.43988	-2.615e-06	-2.792e-06	-3.132e-06	-3.783e-06	-5.679e-06
-1.43888	-2.601e-06	-2.777e-06	-3.117e-06	-3.766e-06	-5.655e-06
-1.43788	-2.588e-06	-2.764e-06	-3.103e-06	-3.749e-06	-5.633e-06
-1.43688	-2.575e-06	-2.749e-06	-3.089e-06	-3.735e-06	-5.61e-06
-1.43588	-2.561e-06	-2.736e-06	-3.075e-06	-3.719e-06	-5.588e-06
-1.43488	-2.549e-06	-2.724e-06	-3.062e-06	-3.704e-06	-5.567e-06
-1.43388	-2.536e-06	-2.71e-06	-3.049e-06	-3.688e-06	-5.545e-06
-1.43288	-2.524e-06	-2.698e-06	-3.036e-06	-3.674e-06	-5.524e-06
-1.43188	-2.513e-06	-2.686e-06	-3.024e-06	-3.66e-06	-5.505e-06
-1.43088	-2.501e-06	-2.674e-06	-3.01e-06	-3.646e-06	-5.485e-06
-1.42988	-2.489e-06	-2.662e-06	-2.998e-06	-3.632e-06	-5.465e-06
-1.42888	-2.478e-06	-2.651e-06	-2.986e-06	-3.619e-06	-5.446e-06
-1.42788	-2.466e-06	-2.639e-06	-2.974e-06	-3.605e-06	-5.427e-06
-1.42688	-2.456e-06	-2.628e-06	-2.962e-06	-3.592e-06	-5.409e-06
-1.42588	-2.445e-06	-2.616e-06	-2.951e-06	-3.579e-06	-5.39e-06
-1.42488	-2.434e-06	-2.605e-06	-2.939e-06	-3.566e-06	-5.372e-06
-1.42388	-2.424e-06	-2.595e-06	-2.929e-06	-3.554e-06	-5.355e-06
-1.42288	-2.413e-06	-2.584e-06	-2.917e-06	-3.541e-06	-5.337e-06
-1.42188	-2.403e-06	-2.573e-06	-2.906e-06	-3.529e-06	-5.32e-06
-1.42088	-2.392e-06	-2.563e-06	-2.894e-06	-3.516e-06	-5.303e-06
-1.41988	-2.382e-06	-2.552e-06	-2.883e-06	-3.503e-06	-5.285e-06
-1.41888	-2.372e-06	-2.543e-06	-2.872e-06	-3.492e-06	-5.269e-06
-1.41788	-2.362e-06	-2.532e-06	-2.862e-06	-3.479e-06	-5.253e-06
-1.41688	-2.352e-06	-2.522e-06	-2.85e-06	-3.467e-06	-5.236e-06
-1.41588	-2.343e-06	-2.513e-06	-2.84e-06	-3.456e-06	-5.221e-06
-1.41488	-2.333e-06	-2.503e-06	-2.829e-06	-3.444e-06	-5.205e-06
-1.41388	-2.322e-06	-2.493e-06	-2.819e-06	-3.432e-06	-5.189e-06
-1.41288	-2.313e-06	-2.483e-06	-2.808e-06	-3.421e-06	-5.173e-06
-1.41188	-2.303e-06	-2.473e-06	-2.797e-06	-3.409e-06	-5.158e-06
-1.41088	-2.294e-06	-2.465e-06	-2.787e-06	-3.398e-06	-5.143e-06
-1.40988	-2.284e-06	-2.455e-06	-2.776e-06	-3.386e-06	-5.128e-06
-1.40888	-2.274e-06	-2.445e-06	-2.765e-06	-3.375e-06	-5.112e-06
-1.40788	-2.264e-06	-2.436e-06	-2.755e-06	-3.364e-06	-5.097e-06
-1.40688	-2.256e-06	-2.426e-06	-2.745e-06	-3.352e-06	-5.083e-06
-1.40588	-2.246e-06	-2.417e-06	-2.734e-06	-3.341e-06	-5.067e-06
-1.40488	-2.237e-06	-2.407e-06	-2.724e-06	-3.33e-06	-5.053e-06
-1.40388	-2.226e-06	-2.397e-06	-2.713e-06	-3.318e-06	-5.038e-06
-1.40288	-2.218e-06	-2.389e-06	-2.703e-06	-3.308e-06	-5.024e-06
-1.40188	-2.207e-06	-2.379e-06	-2.693e-06	-3.297e-06	-5.009e-06
-1.40088	-2.198e-06	-2.369e-06	-2.682e-06	-3.285e-06	-4.994e-06
-1.39988	-2.189e-06	-2.359e-06	-2.672e-06	-3.274e-06	-4.981e-06
-1.39888	-2.178e-06	-2.35e-06	-2.661e-06	-3.263e-06	-4.966e-06
-1.39788	-2.168e-06	-2.34e-06	-2.65e-06	-3.251e-06	-4.952e-06
-1.39688	-2.16e-06	-2.331e-06	-2.64e-06	-3.241e-06	-4.938e-06
-1.39588	-2.148e-06	-2.32e-06	-2.629e-06	-3.229e-06	-4.923e-06
-1.39488	-2.139e-06	-2.31e-06	-2.618e-06	-3.218e-06	-4.909e-06
-1.39388	-2.128e-06	-2.301e-06	-2.608e-06	-3.207e-06	-4.895e-06
-1.39288	-2.118e-06	-2.291e-06	-2.596e-06	-3.195e-06	-4.88e-06
-1.39188	-2.108e-06	-2.281e-06	-2.586e-06	-3.184e-06	-4.867e-06
-1.39088	-2.098e-06	-2.271e-06	-2.575e-06	-3.172e-06	-4.853e-06
-1.38988	-2.087e-06	-2.261e-06	-2.564e-06	-3.161e-06	-4.838e-06
-1.38888	-2.076e-06	-2.25e-06	-2.553e-06	-3.15e-06	-4.824e-06
-1.38788	-2.066e-06	-2.239e-06	-2.542e-06	-3.138e-06	-4.81e-06
-1.38688	-2.056e-06	-2.229e-06	-2.532e-06	-3.127e-06	-4.796e-06
-1.38588	-2.045e-06	-2.219e-06	-2.52e-06	-3.115e-06	-4.781e-06
-1.38488	-2.034e-06	-2.208e-06	-2.508e-06	-3.103e-06	-4.766e-06
-1.38388	-2.023e-06	-2.197e-06	-2.498e-06	-3.092e-06	-4.752e-06
-1.38288	-2.011e-06	-2.185e-06	-2.486e-06	-3.079e-06	-4.737e-06
-1.38188	-1.999e-06	-2.173e-06	-2.474e-06	-3.066e-06	-4.723e-06
-1.38088	-1.989e-06	-2.162e-06	-2.463e-06	-3.055e-06	-4.708e-06
-1.37988	-1.977e-06	-2.15e-06	-2.451e-06	-3.042e-06	-4.694e-06
-1.37888	-1.965e-06	-2.139e-06	-2.44e-06	-3.031e-06	-4.68e-06
-1.37788	-1.953e-06	-2.126e-06	-2.427e-06	-3.018e-06	-4.665e-06
-1.37688	-1.94e-06	-2.114e-06	-2.415e-06	-3.005e-06	-4.65e-06
-1.37588	-1.929e-06	-2.102e-06	-2.403e-06	-2.993e-06	-4.635e-06
-1.37488	-1.915e-06	-2.089e-06	-2.39e-06	-2.98e-06	-4.62e-06
-1.37388	-1.903e-06	-2.076e-06	-2.378e-06	-2.967e-06	-4.605e-06
-1.37288	-1.89e-06	-2.064e-06	-2.365e-06	-2.954e-06	-4.589e-06
-1.37188	-1.876e-06	-2.049e-06	-2.352e-06	-2.94e-06	-4.574e-06
-1.37088	-1.863e-06	-2.037e-06	-2.34e-06	-2.927e-06	-4.559e-06
-1.36988	-1.849e-06	-2.022e-06	-2.327e-06	-2.913e-06	-4.543e-06
-1.36888	-1.834e-06	-2.008e-06	-2.312e-06	-2.898e-06	-4.526e-06
-1.36788	-1.82e-06	-1.995e-06	-2.3e-06	-2.885e-06	-4.51e-06
-1.36688	-1.805e-06	-1.98e-06	-2.285e-06	-2.871e-06	-4.494e-06
-1.36588	-1.79e-06	-1.965e-06	-2.271e-06	-2.857e-06	-4.478e-06
-1.36488	-1.776e-06	-1.95e-06	-2.258e-06	-2.843e-06	-4.461e-06
-1.36388	-1.759e-06	-1.935e-06	-2.243e-06	-2.827e-06	-4.444e-06
-1.36288	-1.744e-06	-1.919e-06	-2.229e-06	-2.812e-06	-4.428e-06
-1.36188	-1.728e-06	-1.903e-06	-2.213e-06	-2.797e-06	-4.41e-06
-1.36088	-1.711e-06	-1.888e-06	-2.197e-06	-2.781e-06	-4.393e-06
-1.35988	-1.694e-06	-1.871e-06	-2.183e-06	-2.766e-06	-4.376e-06
-1.35888	-1.678e-06	-1.854e-06	-2.167e-06	-2.749e-06	-4.358e-06
-1.35788	-1.659e-06	-1.838e-06	-2.151e-06	-2.733e-06	-4.34e-06
-1.35688	-1.641e-06	-1.82e-06	-2.135e-06	-2.717e-06	-4.322e-06
-1.35588	-1.622e-06	-1.802e-06	-2.117e-06	-2.699e-06	-4.302e-06
-1.35488	-1.604e-06	-1.785e-06	-2.102e-06	-2.683e-06	-4.285e-06
-1.35388	-1.585e-06	-1.766e-06	-2.083e-06	-2.666e-06	-4.265e-06
-1.35288	-1.565e-06	-1.746e-06	-2.065e-06	-2.647e-06	-4.245e-06
-1.35188	-1.546e-06	-1.728e-06	-2.048e-06	-2.63e-06	-4.227e-06
-1.35088	-1.525e-06	-1.707e-06	-2.029e-06	-2.611e-06	-4.206e-06
-1.34988	-1.503e-06	-1.687e-06	-2.01e-06	-2.592e-06	-4.186e-06
-1.34888	-1.482e-06	-1.668e-06	-1.992e-06	-2.573e-06	-4.166e-06
-1.34788	-1.459e-06	-1.646e-06	-1.971e-06	-2.553e-06	-4.144e-06
-1.34688	-1.437e-06	-1.626e-06	-1.952e-06	-2.534e-06	-4.123e-06
-1.34588	-1.414e-06	-1.604e-06	-1.932e-06	-2.514e-06	-4.102e-06
-1.34488	-1.39e-06	-1.581e-06	-1.91e-06	-2.493e-06	-4.08e-06
-1.34388	-1.366e-06	-1.559e-06	-1.889e-06	-2.472e-06	-4.057e-06
-1.34288	-1.341e-06	-1.535e-06	-1.866e-06	-2.45e-06	-4.034e-06
-1.34188	-1.317e-06	-1.513e-06	-1.844e-06	-2.429e-06	-4.012e-06
-1.34088	-1.292e-06	-1.488e-06	-1.821e-06	-2.406e-06	-3.988e-06
-1.33988	-1.264e-06	-1.462e-06	-1.797e-06	-2.383e-06	-3.964e-06
-1.33888	-1.239e-06	-1.439e-06	-1.774e-06	-2.361e-06	-3.941e-06
-1.33788	-1.211e-06	-1.413e-06	-1.75e-06	-2.337e-06	-3.915e-06
-1.33688	-1.182e-06	-1.387e-06	-1.723e-06	-2.312e-06	-3.89e-06
-1.33588	-1.154e-06	-1.362e-06	-1.699e-06	-2.289e-06	-3.866e-06
-1.33488	-1.125e-06	-1.334e-06	-1.672e-06	-2.263e-06	-3.839e-06
-1.33388	-1.094e-06	-1.306e-06	-1.645e-06	-2.238e-06	-3.813e-06
-1.33288	-1.065e-06	-1.279e-06	-1.619e-06	-2.212e-06	-3.787e-06
-1.33188	-1.032e-06	-1.249e-06	-1.589e-06	-2.185e-06	-3.759e-06
-1.33088	-9.993e-07	-1.219e-06	-1.561e-06	-2.157e-06	-3.73e-06
-1.32988	-9.674e-07	-1.189e-06	-1.532e-06	-2.13e-06	-3.702e-06
-1.32888	-9.329e-07	-1.158e-06	-1.503e-06	-2.102e-06	-3.674e-06
-1.32788	-9.006e-07	-1.128e-06	-1.474e-06	-2.074e-06	-3.646e-06
-1.32688	-8.645e-07	-1.096e-06	-1.443e-06	-2.044e-06	-3.616e-06
-1.32588	-8.303e-07	-1.063e-06	-1.412e-06	-2.015e-06	-3.586e-06
-1.32488	-7.934e-07	-1.03e-06	-1.38e-06	-1.985e-06	-3.555e-06
-1.32388	-7.553e-07	-9.959e-07	-1.346e-06	-1.953e-06	-3.524e-06
-1.32288	-7.191e-07	-9.62e-07	-1.315e-06	-1.924e-06	-3.494e-06
-1.32188	-6.799e-07	-9.272e-07	-1.281e-06	-1.891e-06	-3.461e-06
-1.32088	-6.401e-07	-8.895e-07	-1.246e-06	-1.858e-06	-3.428e-06
-1.31988	-6.001e-07	-8.546e-07	-1.213e-06	-1.826e-06	-3.396e-06
-1.31888	-5.589e-07	-8.166e-07	-1.176e-06	-1.791e-06	-3.362e-06
-1.31788	-5.174e-07	-7.778e-07	-1.139e-06	-1.756e-06	-3.327e-06
-1.31688	-4.762e-07	-7.411e-07	-1.103e-06	-1.722e-06	-3.293e-06
-1.31588	-4.316e-07	-7.002e-07	-1.064e-06	-1.686e-06	-3.258e-06
-1.31488	-3.905e-07	-6.618e-07	-1.028e-06	-1.652e-06	-3.224e-06
-1.31388	-3.459e-07	-6.201e-07	-9.894e-07	-1.616e-06	-3.187e-06
-1.31288	-3.003e-07	-5.79e-07	-9.493e-07	-1.578e-06	-3.152e-06
-1.31188	-2.546e-07	-5.378e-07	-9.1e-07	-1.542e-06	-3.115e-06
-1.31088	-2.076e-07	-4.947e-07	-8.694e-07	-1.504e-06	-3.076e-06
-1.30988	-1.619e-07	-4.527e-07	-8.297e-07	-1.468e-06	-3.04e-06
-1.30888	-1.145e-07	-4.085e-07	-7.886e-07	-1.428e-06	-3.001e-06
-1.30788	-6.404e-08	-3.634e-07	-7.452e-07	-1.389e-06	-2.962e-06
-1.30688	-1.898e-08	-3.214e-07	-7.06e-07	-1.352e-06	-2.925e-06
-1.30588	3.19e-08	-2.74e-07	-6.61e-07	-1.311e-06	-2.884e-06
-1.30488	8.381e-08	-2.275e-07	-6.162e-07	-1.27e-06	-2.844e-06
-1.30388	1.314e-07	-1.834e-07	-5.751e-07	-1.231e-06	-2.806e-06
-1.30288	1.834e-07	-1.355e-07	-5.303e-07	-1.189e-06	-2.765e-06
-1.30188	2.338e-07	-8.869e-08	-4.866e-07	-1.148e-06	-2.725e-06
-1.30088	2.844e-07	-4.254e-08	-4.42e-07	-1.108e-06	-2.685e-06
-1.29988	3.383e-07	7.01e-09	-3.953e-07	-1.065e-06	-2.642e-06
-1.29888	3.885e-07	5.309e-08	-3.512e-07	-1.024e-06	-2.602e-06
-1.29788	4.417e-07	1.015e-07	-3.061e-07	-9.812e-07	-2.561e-06
-1.29688	4.953e-07	1.501e-07	-2.599e-07	-9.39e-07	-2.519e-06
-1.29588	5.462e-07	1.975e-07	-2.157e-07	-8.98e-07	-2.478e-06
-1.29488	6.001e-07	2.48e-07	-1.686e-07	-8.549e-07	-2.436e-06
-1.29388	6.529e-07	2.97e-07	-1.227e-07	-8.133e-07	-2.394e-06
-1.29288	7.058e-07	3.463e-07	-7.664e-08	-7.708e-07	-2.351e-06
-1.29188	7.607e-07	3.97e-07	-2.954e-08	-7.262e-07	-2.308e-06
-1.29088	8.109e-07	4.427e-07	1.323e-08	-6.87e-07	-2.269e-06
-1.28988	8.65e-07	4.931e-07	5.963e-08	-6.441e-07	-2.227e-06
-1.28888	9.184e-07	5.424e-07	1.068e-07	-6.005e-07	-2.184e-06
-1.28788	9.689e-07	5.886e-07	1.491e-07	-5.609e-07	-2.143e-06
-1.28688	1.023e-06	6.381e-07	1.97e-07	-5.178e-07	-2.101e-06
-1.28588	1.075e-06	6.869e-07	2.427e-07	-4.762e-07	-2.06e-06
-1.28488	1.125e-06	7.327e-07	2.858e-07	-4.354e-07	-2.02e-06
-1.28388	1.177e-06	7.82e-07	3.309e-07	-3.937e-07	-1.978e-06
-1.28288	1.226e-06	8.274e-07	3.737e-07	-3.549e-07	-1.939e-06
-1.28188	1.275e-06	8.742e-07	4.167e-07	-3.148e-07	-1.899e-06
-1.28088	1.326e-06	9.194e-07	4.599e-07	-2.74e-07	-1.859e-06
-1.27988	1.386e-06	9.767e-07	5.129e-07	-2.252e-07	-1.811e-06
-1.27888	1.431e-06	1.019e-06	5.519e-07	-1.889e-07	-1.773e-06
-1.27788	1.474e-06	1.059e-06	5.901e-07	-1.538e-07	-1.738e-06
-1.27688	1.519e-06	1.1e-06	6.293e-07	-1.171e-07	-1.701e-06
-1.27588	1.565e-06	1.144e-06	6.701e-07	-7.964e-08	-1.664e-06
-1.27488	1.606e-06	1.182e-06	7.051e-07	-4.687e-08	-1.63e-06
-1.27388	1.649e-06	1.224e-06	7.442e-07	-1.032e-08	-1.594e-06
-1.27288	1.693e-06	1.264e-06	7.82e-07	2.402e-08	-1.558e-06
-1.27188	1.731e-06	1.3e-06	8.157e-07	5.608e-08	-1.526e-06
-1.27088	1.772e-06	1.338e-06	8.523e-07	8.972e-08	-1.492e-06
-1.26988	1.809e-06	1.374e-06	8.855e-07	1.206e-07	-1.459e-06
-1.26888	1.845e-06	1.408e-06	9.18e-07	1.512e-07	-1.429e-06
-1.26788	1.883e-06	1.443e-06	9.509e-07	1.82e-07	-1.396e-06
-1.26688	1.916e-06	1.474e-06	9.804e-07	2.112e-07	-1.367e-06
-1.26588	1.95e-06	1.506e-06	1.011e-06	2.396e-07	-1.337e-06
-1.26488	1.982e-06	1.536e-06	1.04e-06	2.679e-07	-1.308e-06
-1.26388	2.011e-06	1.564e-06	1.067e-06	2.925e-07	-1.281e-06
-1.26288	2.041e-06	1.593e-06	1.093e-06	3.189e-07	-1.253e-06
-1.26188	2.068e-06	1.618e-06	1.119e-06	3.425e-07	-1.228e-06
-1.26088	2.095e-06	1.644e-06	1.143e-06	3.664e-07	-1.202e-06
-1.25988	2.121e-06	1.669e-06	1.167e-06	3.9e-07	-1.176e-06
-1.25888	2.141e-06	1.688e-06	1.186e-06	4.084e-07	-1.156e-06
-1.25788	2.164e-06	1.711e-06	1.208e-06	4.305e-07	-1.132e-06
-1.25688	2.186e-06	1.732e-06	1.228e-06	4.502e-07	-1.11e-06
-1.25588	2.202e-06	1.748e-06	1.244e-06	4.669e-07	-1.09e-06
-1.25488	2.222e-06	1.767e-06	1.263e-06	4.856e-07	-1.069e-06
-1.25388	2.24e-06	1.784e-06	1.278e-06	5.019e-07	-1.05e-06
-1.25288	2.252e-06	1.797e-06	1.292e-06	5.159e-07	-1.032e-06
-1.25188	2.268e-06	1.812e-06	1.307e-06	5.314e-07	-1.014e-06
-1.25088	2.278e-06	1.821e-06	1.318e-06	5.427e-07	-9.993e-07
-1.24988	2.29e-06	1.832e-06	1.329e-06	5.551e-07	-9.834e-07
-1.24888	2.3e-06	1.843e-06	1.339e-06	5.672e-07	-9.676e-07
-1.24788	2.307e-06	1.85e-06	1.347e-06	5.771e-07	-9.538e-07
-1.24688	2.315e-06	1.858e-06	1.356e-06	5.86e-07	-9.403e-07
-1.24588	2.319e-06	1.863e-06	1.362e-06	5.954e-07	-9.282e-07
-1.24488	2.324e-06	1.868e-06	1.367e-06	6.016e-07	-9.158e-07
-1.24388	2.329e-06	1.874e-06	1.373e-06	6.101e-07	-9.035e-07
-1.24288	2.328e-06	1.874e-06	1.374e-06	6.143e-07	-8.944e-07
-1.24188	2.33e-06	1.877e-06	1.378e-06	6.2e-07	-8.839e-07
-1.24088	2.331e-06	1.879e-06	1.381e-06	6.256e-07	-8.733e-07
-1.23988	2.328e-06	1.876e-06	1.38e-06	6.273e-07	-8.661e-07
-1.23888	2.327e-06	1.877e-06	1.381e-06	6.312e-07	-8.572e-07
-1.23788	2.324e-06	1.874e-06	1.38e-06	6.327e-07	-8.498e-07
-1.23688	2.318e-06	1.87e-06	1.377e-06	6.336e-07	-8.427e-07
-1.23588	2.315e-06	1.868e-06	1.376e-06	6.35e-07	-8.358e-07
-1.23488	2.308e-06	1.861e-06	1.372e-06	6.343e-07	-8.305e-07
-1.23388	2.301e-06	1.857e-06	1.369e-06	6.339e-07	-8.245e-07
-1.23288	2.295e-06	1.851e-06	1.365e-06	6.331e-07	-8.186e-07
-1.23188	2.285e-06	1.844e-06	1.359e-06	6.298e-07	-8.138e-07
-1.23088	2.277e-06	1.836e-06	1.353e-06	6.284e-07	-8.079e-07
-1.22988	2.267e-06	1.828e-06	1.347e-06	6.249e-07	-8.034e-07
-1.22888	2.258e-06	1.82e-06	1.341e-06	6.23e-07	-7.983e-07
-1.22788	2.248e-06	1.812e-06	1.334e-06	6.198e-07	-7.93e-07
-1.22688	2.235e-06	1.8e-06	1.324e-06	6.134e-07	-7.908e-07
-1.22588	2.224e-06	1.79e-06	1.316e-06	6.095e-07	-7.858e-07
-1.22488	2.211e-06	1.78e-06	1.308e-06	6.049e-07	-7.819e-07
-1.22388	2.197e-06	1.767e-06	1.297e-06	5.98e-07	-7.791e-07
-1.22288	2.185e-06	1.756e-06	1.288e-06	5.93e-07	-7.741e-07
-1.22188	2.171e-06	1.744e-06	1.278e-06	5.87e-07	-7.698e-07
-1.22088	2.155e-06	1.731e-06	1.266e-06	5.797e-07	-7.663e-07
-1.21988	2.141e-06	1.719e-06	1.257e-06	5.738e-07	-7.62e-07
-1.21888	2.125e-06	1.705e-06	1.244e-06	5.656e-07	-7.579e-07
-1.21788	2.11e-06	1.691e-06	1.233e-06	5.588e-07	-7.537e-07
-1.21688	2.095e-06	1.678e-06	1.222e-06	5.526e-07	-7.481e-07
-1.21588	2.079e-06	1.665e-06	1.21e-06	5.443e-07	-7.433e-07
-1.21488	2.064e-06	1.65e-06	1.198e-06	5.369e-07	-7.383e-07
-1.21388	2.047e-06	1.635e-06	1.186e-06	5.285e-07	-7.326e-07
-1.21288	2.03e-06	1.621e-06	1.173e-06	5.203e-07	-7.281e-07
-1.21188	2.015e-06	1.607e-06	1.162e-06	5.136e-07	-7.217e-07
-1.21088	1.996e-06	1.591e-06	1.148e-06	5.041e-07	-7.166e-07
-1.20988	1.98e-06	1.577e-06	1.135e-06	4.96e-07	-7.092e-07
-1.20888	1.963e-06	1.563e-06	1.123e-06	4.883e-07	-7.024e-07
-1.20788	1.944e-06	1.546e-06	1.109e-06	4.788e-07	-6.961e-07
-1.20688	1.928e-06	1.532e-06	1.097e-06	4.699e-07	-6.886e-07
-1.20588	1.911e-06	1.517e-06	1.084e-06	4.617e-07	-6.809e-07
-1.20488	1.893e-06	1.501e-06	1.07e-06	4.52e-07	-6.736e-07
-1.20388	1.876e-06	1.486e-06	1.058e-06	4.438e-07	-6.653e-07
-1.20288	1.859e-06	1.471e-06	1.044e-06	4.354e-07	-6.571e-07
-1.20188	1.841e-06	1.457e-06	1.031e-06	4.265e-07	-6.487e-07
-1.20088	1.825e-06	1.441e-06	1.018e-06	4.179e-07	-6.399e-07
-1.19988	1.807e-06	1.426e-06	1.005e-06	4.082e-07	-6.313e-07
-1.19888	1.79e-06	1.411e-06	9.92e-07	3.998e-07	-6.22e-07
-1.19788	1.773e-06	1.396e-06	9.792e-07	3.912e-07	-6.125e-07
-1.19688	1.756e-06	1.382e-06	9.663e-07	3.819e-07	-6.019e-07
-1.19588	1.74e-06	1.368e-06	9.544e-07	3.738e-07	-5.919e-07
-1.19488	1.722e-06	1.352e-06	9.407e-07	3.645e-07	-5.83e-07
-1.19388	1.706e-06	1.338e-06	9.275e-07	3.56e-07	-5.723e-07
-1.19288	1.69e-06	1.323e-06	9.154e-07	3.483e-07	-5.616e-07
-1.19188	1.672e-06	1.309e-06	9.026e-07	3.386e-07	-5.515e-07
-1.19088	1.657e-06	1.295e-06	8.899e-07	3.303e-07	-5.405e-07
-1.18988	1.641e-06	1.282e-06	8.782e-07	3.227e-07	-5.296e-07
-1.18888	1.625e-06	1.268e-06	8.653e-07	3.138e-07	-5.192e-07
-1.18788	1.608e-06	1.254e-06	8.539e-07	3.061e-07	-5.079e-07
-1.18688	1.593e-06	1.24e-06	8.41e-07	2.972e-07	-4.975e-07
-1.18588	1.577e-06	1.227e-06	8.294e-07	2.889e-07	-4.867e-07
-1.18488	1.562e-06	1.213e-06	8.178e-07	2.814e-07	-4.754e-07
-1.18388	1.546e-06	1.2e-06	8.064e-07	2.737e-07	-4.648e-07
-1.18288	1.531e-06	1.187e-06	7.949e-07	2.658e-07	-4.535e-07
-1.18188	1.516e-06	1.174e-06	7.836e-07	2.58e-07	-4.429e-07
-1.18088	1.502e-06	1.161e-06	7.717e-07	2.5e-07	-4.324e-07
-1.17988	1.487e-06	1.149e-06	7.612e-07	2.43e-07	-4.207e-07
-1.17888	1.472e-06	1.136e-06	7.497e-07	2.344e-07	-4.112e-07
-1.17788	1.458e-06	1.124e-06	7.396e-07	2.286e-07	-3.986e-07
-1.17688	1.445e-06	1.112e-06	7.295e-07	2.22e-07	-3.874e-07
-1.17588	1.43e-06	1.099e-06	7.181e-07	2.139e-07	-3.776e-07
-1.17488	1.417e-06	1.088e-06	7.078e-07	2.076e-07	-3.668e-07
-1.17388	1.403e-06	1.076e-06	6.976e-07	2.009e-07	-3.567e-07
-1.17288	1.389e-06	1.064e-06	6.869e-07	1.936e-07	-3.463e-07
-1.17188	1.376e-06	1.053e-06	6.773e-07	1.873e-07	-3.36e-07
-1.17088	1.362e-06	1.042e-06	6.672e-07	1.81e-07	-3.259e-07
-1.16988	1.35e-06	1.03e-06	6.572e-07	1.745e-07	-3.152e-07
-1.16888	1.337e-06	1.019e-06	6.482e-07	1.686e-07	-3.055e-07
-1.16788	1.323e-06	1.008e-06	6.376e-07	1.619e-07	-2.959e-07
-1.16688	1.311e-06	9.971e-07	6.284e-07	1.57e-07	-2.863e-07
-1.16588	1.299e-06	9.865e-07	6.189e-07	1.513e-07	-2.763e-07
-1.16488	1.287e-06	9.767e-07	6.108e-07	1.456e-07	-2.667e-07
-1.16388	1.275e-06	9.665e-07	6.022e-07	1.409e-07	-2.573e-07
-1.16288	1.263e-06	9.558e-07	5.929e-07	1.352e-07	-2.488e-07
-1.16188	1.251e-06	9.462e-07	5.837e-07	1.304e-07	-2.396e-07
-1.16088	1.24e-06	9.364e-07	5.756e-07	1.262e-07	-2.304e-07
-1.15988	1.228e-06	9.259e-07	5.667e-07	1.215e-07	-2.224e-07
-1.15888	1.217e-06	9.167e-07	5.589e-07	1.174e-07	-2.132e-07
-1.15788	1.206e-06	9.077e-07	5.506e-07	1.135e-07	-2.047e-07
-1.15688	1.195e-06	8.976e-07	5.42e-07	1.096e-07	-1.965e-07
-1.15588	1.185e-06	8.885e-07	5.347e-07	1.067e-07	-1.882e-07
-1.15488	1.173e-06	8.789e-07	5.264e-07	1.029e-07	-1.803e-07
-1.15388	1.163e-06	8.703e-07	5.19e-07	1e-07	-1.727e-07
-1.15288	1.153e-06	8.614e-07	5.114e-07	9.712e-08	-1.649e-07
-1.15188	1.142e-06	8.527e-07	5.044e-07	9.452e-08	-1.571e-07
-1.15088	1.133e-06	8.441e-07	4.966e-07	9.247e-08	-1.499e-07
-1.14988	1.123e-06	8.35e-07	4.897e-07	9.043e-08	-1.426e-07
-1.14888	1.113e-06	8.266e-07	4.821e-07	8.838e-08	-1.348e-07
-1.14788	1.103e-06	8.183e-07	4.759e-07	8.672e-08	-1.282e-07
-1.14688	1.093e-06	8.099e-07	4.679e-07	8.523e-08	-1.219e-07
-1.14588	1.084e-06	8.019e-07	4.617e-07	8.381e-08	-1.148e-07
-1.14488	1.075e-06	7.944e-07	4.554e-07	8.365e-08	-1.08e-07
-1.14388	1.066e-06	7.855e-07	4.483e-07	8.231e-08	-1.019e-07
-1.14288	1.057e-06	7.778e-07	4.422e-07	8.168e-08	-9.507e-08
-1.14188	1.048e-06	7.704e-07	4.365e-07	8.121e-08	-8.956e-08
-1.14088	1.039e-06	7.619e-07	4.298e-07	8.058e-08	-8.357e-08
-1.13988	1.031e-06	7.552e-07	4.238e-07	8.137e-08	-7.774e-08
-1.13888	1.023e-06	7.483e-07	4.183e-07	8.129e-08	-7.152e-08
-1.13788	1.015e-06	7.402e-07	4.121e-07	8.145e-08	-6.585e-08
-1.13688	1.006e-06	7.33e-07	4.068e-07	8.216e-08	-6.034e-08
-1.13588	9.983e-07	7.254e-07	4.011e-07	8.184e-08	-5.569e-08
-1.13488	9.903e-07	7.184e-07	3.95e-07	8.263e-08	-5.002e-08
-1.13388	9.825e-07	7.118e-07	3.895e-07	8.342e-08	-4.537e-08
-1.13288	9.746e-07	7.051e-07	3.841e-07	8.42e-08	-4.001e-08
-1.13188	9.676e-07	6.982e-07	3.793e-07	8.515e-08	-3.474e-08
-1.13088	9.594e-07	6.911e-07	3.736e-07	8.539e-08	-3.072e-08
-1.12988	9.525e-07	6.846e-07	3.685e-07	8.578e-08	-2.662e-08
-1.12888	9.451e-07	6.784e-07	3.633e-07	8.688e-08	-2.166e-08
-1.12788	9.377e-07	6.709e-07	3.582e-07	8.751e-08	-1.772e-08
-1.12688	9.311e-07	6.652e-07	3.533e-07	8.893e-08	-1.323e-08
-1.12588	9.248e-07	6.585e-07	3.492e-07	9.035e-08	-8.743e-09
-1.12488	9.167e-07	6.527e-07	3.449e-07	9.106e-08	-5.277e-09
-1.12388	9.107e-07	6.47e-07	3.397e-07	9.279e-08	-1.024e-09
-1.12288	9.032e-07	6.404e-07	3.346e-07	9.295e-08	2.757e-09
-1.12188	8.969e-07	6.344e-07	3.307e-07	9.413e-08	6.223e-09
-1.12088	8.898e-07	6.289e-07	3.266e-07	9.539e-08	9.925e-09
-1.11988	8.839e-07	6.227e-07	3.221e-07	9.649e-08	1.284e-08
-1.11888	8.772e-07	6.17e-07	3.175e-07	9.752e-08	1.654e-08
-1.11788	8.714e-07	6.109e-07	3.136e-07	9.862e-08	2.009e-08
-1.11688	8.646e-07	6.054e-07	3.093e-07	9.98e-08	2.3e-08
-1.11588	8.588e-07	5.997e-07	3.06e-07	1.008e-07	2.631e-08
-1.11488	8.525e-07	5.94e-07	3.01e-07	1.018e-07	2.82e-08
-1.11388	8.466e-07	5.89e-07	2.975e-07	1.03e-07	3.19e-08
-1.11288	8.415e-07	5.839e-07	2.948e-07	1.051e-07	3.545e-08
-1.11188	8.347e-07	5.785e-07	2.905e-07	1.055e-07	3.781e-08
-1.11088	8.296e-07	5.733e-07	2.871e-07	1.07e-07	4.009e-08
-1.10988	8.241e-07	5.68e-07	2.833e-07	1.078e-07	4.301e-08
-1.10888	8.186e-07	5.629e-07	2.796e-07	1.088e-07	4.521e-08
-1.10788	8.126e-07	5.582e-07	2.762e-07	1.097e-07	4.829e-08
-1.10688	8.069e-07	5.533e-07	2.727e-07	1.107e-07	5.01e-08
-1.10588	8.016e-07	5.485e-07	2.693e-07	1.12e-07	5.238e-08
-1.10488	7.967e-07	5.441e-07	2.659e-07	1.131e-07	5.459e-08
-1.10388	7.91e-07	5.385e-07	2.625e-07	1.138e-07	5.663e-08
-1.10288	7.86e-07	5.342e-07	2.597e-07	1.148e-07	5.908e-08
-1.10188	7.809e-07	5.296e-07	2.562e-07	1.159e-07	6.073e-08
-1.10088	7.762e-07	5.253e-07	2.534e-07	1.171e-07	6.294e-08
-1.09988	7.716e-07	5.207e-07	2.51e-07	1.182e-07	6.514e-08
-1.09888	7.665e-07	5.162e-07	2.476e-07	1.185e-07	6.624e-08
-1.09788	7.615e-07	5.122e-07	2.447e-07	1.193e-07	6.876e-08
-1.09688	7.578e-07	5.077e-07	2.423e-07	1.209e-07	7.026e-08
-1.09588	7.519e-07	5.03e-07	2.385e-07	1.214e-07	7.168e-08
-1.09488	7.478e-07	4.99e-07	2.361e-07	1.224e-07	7.357e-08
-1.09388	7.437e-07	4.952e-07	2.335e-07	1.235e-07	7.53e-08
-1.09288	7.389e-07	4.911e-07	2.313e-07	1.241e-07	7.672e-08
-1.09188	7.345e-07	4.869e-07	2.287e-07	1.252e-07	7.837e-08
-1.09088	7.297e-07	4.83e-07	2.263e-07	1.26e-07	7.995e-08
-1.08988	7.254e-07	4.788e-07	2.234e-07	1.263e-07	8.105e-08
-1.08888	7.212e-07	4.751e-07	2.212e-07	1.273e-07	8.279e-08
-1.08788	7.172e-07	4.717e-07	2.19e-07	1.285e-07	8.405e-08
-1.08688	7.131e-07	4.679e-07	2.173e-07	1.299e-07	8.562e-08
-1.08588	7.088e-07	4.641e-07	2.152e-07	1.304e-07	8.712e-08
-1.08488	7.047e-07	4.605e-07	2.131e-07	1.305e-07	8.806e-08
-1.08388	7.007e-07	4.574e-07	2.11e-07	1.313e-07	8.932e-08
-1.08288	6.961e-07	4.532e-07	2.086e-07	1.319e-07	9.019e-08
-1.08188	6.927e-07	4.493e-07	2.068e-07	1.329e-07	9.106e-08
-1.08088	6.891e-07	4.469e-07	2.055e-07	1.339e-07	9.271e-08
-1.07988	6.848e-07	4.428e-07	2.033e-07	1.341e-07	9.334e-08
-1.07888	6.81e-07	4.398e-07	2.013e-07	1.348e-07	9.452e-08
-1.07788	6.775e-07	4.369e-07	2e-07	1.355e-07	9.626e-08
-1.07688	6.734e-07	4.33e-07	1.983e-07	1.362e-07	9.689e-08
-1.07588	6.701e-07	4.297e-07	1.975e-07	1.373e-07	9.807e-08
-1.07488	6.673e-07	4.275e-07	1.961e-07	1.382e-07	9.964e-08
-1.07388	6.631e-07	4.239e-07	1.944e-07	1.386e-07	1.004e-07
-1.07288	6.601e-07	4.213e-07	1.931e-07	1.397e-07	1.019e-07
-1.07188	6.561e-07	4.176e-07	1.916e-07	1.395e-07	1.022e-07
-1.07088	6.525e-07	4.149e-07	1.901e-07	1.401e-07	1.037e-07
-1.06988	6.494e-07	4.12e-07	1.893e-07	1.408e-07	1.044e-07
-1.06888	6.462e-07	4.09e-07	1.879e-07	1.415e-07	1.057e-07
-1.06788	6.434e-07	4.066e-07	1.866e-07	1.421e-07	1.066e-07
-1.06688	6.39e-07	4.031e-07	1.856e-07	1.417e-07	1.074e-07
-1.06588	6.36e-07	4.001e-07	1.844e-07	1.424e-07	1.079e-07
-1.06488	6.331e-07	3.982e-07	1.838e-07	1.434e-07	1.093e-07
-1.06388	6.293e-07	3.946e-07	1.828e-07	1.435e-07	1.096e-07
-1.06288	6.265e-07	3.928e-07	1.826e-07	1.445e-07	1.106e-07
-1.06188	6.235e-07	3.9e-07	1.822e-07	1.453e-07	1.119e-07
-1.06088	6.208e-07	3.871e-07	1.814e-07	1.46e-07	1.125e-07
-1.05988	6.173e-07	3.852e-07	1.816e-07	1.46e-07	1.136e-07
-1.05888	6.137e-07	3.823e-07	1.797e-07	1.463e-07	1.142e-07
-1.05788	6.112e-07	3.797e-07	1.799e-07	1.47e-07	1.149e-07
-1.05688	6.079e-07	3.776e-07	1.79e-07	1.471e-07	1.156e-07
-1.05588	6.049e-07	3.75e-07	1.787e-07	1.475e-07	1.168e-07
-1.05488	6.019e-07	3.727e-07	1.781e-07	1.482e-07	1.174e-07
-1.05388	5.994e-07	3.706e-07	1.774e-07	1.488e-07	1.182e-07
-1.05288	5.965e-07	3.682e-07	1.778e-07	1.486e-07	1.191e-07
-1.05188	5.938e-07	3.656e-07	1.779e-07	1.496e-07	1.204e-07
-1.05088	5.902e-07	3.629e-07	1.775e-07	1.496e-07	1.204e-07
-1.04988	5.88e-07	3.615e-07	1.775e-07	1.502e-07	1.215e-07
-1.04888	5.857e-07	3.593e-07	1.776e-07	1.508e-07	1.229e-07
-1.04788	5.824e-07	3.569e-07	1.775e-07	1.506e-07	1.233e-07
-1.04688	5.793e-07	3.54e-07	1.776e-07	1.519e-07	1.242e-07
-1.04588	5.766e-07	3.526e-07	1.774e-07	1.516e-07	1.252e-07
-1.04488	5.744e-07	3.503e-07	1.768e-07	1.519e-07	1.256e-07
-1.04388	5.715e-07	3.482e-07	1.771e-07	1.528e-07	1.264e-07
-1.04288	5.688e-07	3.466e-07	1.772e-07	1.535e-07	1.274e-07
-1.04188	5.659e-07	3.441e-07	1.774e-07	1.537e-07	1.278e-07
-1.04088	5.64e-07	3.428e-07	1.775e-07	1.541e-07	1.291e-07
-1.03988	5.61e-07	3.405e-07	1.771e-07	1.542e-07	1.294e-07
-1.03888	5.59e-07	3.382e-07	1.771e-07	1.543e-07	1.31e-07
-1.03788	5.565e-07	3.359e-07	1.773e-07	1.549e-07	1.318e-07
-1.03688	5.539e-07	3.352e-07	1.778e-07	1.554e-07	1.329e-07
-1.03588	5.515e-07	3.335e-07	1.786e-07	1.566e-07	1.338e-07
-1.03488	5.487e-07	3.312e-07	1.78e-07	1.562e-07	1.345e-07
-1.03388	5.463e-07	3.294e-07	1.786e-07	1.568e-07	1.35e-07
-1.03288	5.442e-07	3.278e-07	1.786e-07	1.575e-07	1.364e-07
-1.03188	5.414e-07	3.259e-07	1.782e-07	1.576e-07	1.37e-07
-1.03088	5.393e-07	3.244e-07	1.788e-07	1.582e-07	1.38e-07
-1.02988	5.37e-07	3.229e-07	1.792e-07	1.585e-07	1.393e-07
-1.02888	5.344e-07	3.209e-07	1.788e-07	1.585e-07	1.392e-07
-1.02788	5.324e-07	3.193e-07	1.79e-07	1.59e-07	1.412e-07
-1.02688	5.296e-07	3.178e-07	1.79e-07	1.596e-07	1.411e-07
-1.02588	5.277e-07	3.155e-07	1.785e-07	1.601e-07	1.421e-07
-1.02488	5.256e-07	3.146e-07	1.794e-07	1.604e-07	1.43e-07
-1.02388	5.238e-07	3.133e-07	1.801e-07	1.609e-07	1.444e-07
-1.02288	5.214e-07	3.118e-07	1.814e-07	1.617e-07	1.451e-07
-1.02188	5.19e-07	3.105e-07	1.809e-07	1.616e-07	1.462e-07
-1.02088	5.166e-07	3.091e-07	1.812e-07	1.618e-07	1.471e-07
-1.01988	5.148e-07	3.072e-07	1.816e-07	1.627e-07	1.478e-07
-1.01888	5.125e-07	3.052e-07	1.816e-07	1.627e-07	1.484e-07
-1.01788	5.105e-07	3.04e-07	1.823e-07	1.631e-07	1.498e-07
-1.01688	5.089e-07	3.028e-07	1.825e-07	1.642e-07	1.508e-07
-1.01588	5.064e-07	3.007e-07	1.826e-07	1.642e-07	1.515e-07
-1.01488	5.045e-07	3.003e-07	1.827e-07	1.645e-07	1.524e-07
-1.01388	5.025e-07	2.985e-07	1.828e-07	1.646e-07	1.534e-07
-1.01288	5.004e-07	2.968e-07	1.833e-07	1.654e-07	1.542e-07
-1.01188	4.988e-07	2.962e-07	1.836e-07	1.657e-07	1.556e-07
-1.01088	4.973e-07	2.951e-07	1.84e-07	1.665e-07	1.562e-07
-1.00988	4.954e-07	2.933e-07	1.844e-07	1.669e-07	1.57e-07
-1.00888	4.935e-07	2.917e-07	1.849e-07	1.673e-07	1.582e-07
-1.00788	4.919e-07	2.907e-07	1.846e-07	1.673e-07	1.59e-07
-1.00688	4.902e-07	2.894e-07	1.852e-07	1.679e-07	1.601e-07
-1.00588	4.884e-07	2.884e-07	1.85e-07	1.679e-07	1.611e-07
-1.00488	4.862e-07	2.871e-07	1.855e-07	1.686e-07	1.616e-07
-1.00388	4.846e-07	2.862e-07	1.859e-07	1.697e-07	1.622e-07
-1.00288	4.829e-07	2.845e-07	1.861e-07	1.696e-07	1.638e-07
-1.00188	4.81e-07	2.836e-07	1.861e-07	1.699e-07	1.647e-07
-1.00088	4.796e-07	2.824e-07	1.868e-07	1.712e-07	1.657e-07
-0.99988	4.78e-07	2.807e-07	1.864e-07	1.713e-07	1.661e-07
-0.99888	4.761e-07	2.801e-07	1.872e-07	1.712e-07	1.671e-07
-0.99788	4.749e-07	2.791e-07	1.877e-07	1.722e-07	1.686e-07
-0.99688	4.729e-07	2.776e-07	1.876e-07	1.72e-07	1.69e-07
-0.99588	4.72e-07	2.766e-07	1.886e-07	1.739e-07	1.697e-07
-0.99488	4.697e-07	2.756e-07	1.882e-07	1.74e-07	1.707e-07
-0.99388	4.684e-07	2.744e-07	1.883e-07	1.74e-07	1.714e-07
-0.99288	4.667e-07	2.731e-07	1.887e-07	1.743e-07	1.717e-07
-0.99188	4.654e-07	2.726e-07	1.887e-07	1.748e-07	1.731e-07
-0.99088	4.644e-07	2.71e-07	1.896e-07	1.757e-07	1.736e-07
-0.98988	4.625e-07	2.696e-07	1.893e-07	1.757e-07	1.742e-07
-0.98888	4.605e-07	2.687e-07	1.898e-07	1.764e-07	1.752e-07
-0.98788	4.598e-07	2.68e-07	1.905e-07	1.771e-07	1.762e-07
-0.98688	4.576e-07	2.668e-07	1.902e-07	1.768e-07	1.764e-07
-0.98588	4.57e-07	2.662e-07	1.91e-07	1.777e-07	1.778e-07
-0.98488	4.559e-07	2.658e-07	1.914e-07	1.789e-07	1.784e-07
-0.98388	4.545e-07	2.635e-07	1.914e-07	1.789e-07	1.786e-07
-0.98288	4.528e-07	2.631e-07	1.92e-07	1.793e-07	1.794e-07
-0.98188	4.514e-07	2.623e-07	1.921e-07	1.8e-07	1.803e-07
-0.98088	4.5e-07	2.61e-07	1.919e-07	1.803e-07	1.808e-07
-0.97988	4.491e-07	2.603e-07	1.929e-07	1.81e-07	1.815e-07
-0.97888	4.476e-07	2.591e-07	1.927e-07	1.81e-07	1.82e-07
-0.97788	4.465e-07	2.583e-07	1.93e-07	1.821e-07	1.823e-07
-0.97688	4.45e-07	2.573e-07	1.934e-07	1.824e-07	1.832e-07
-0.97588	4.435e-07	2.56e-07	1.93e-07	1.829e-07	1.836e-07
-0.97488	4.421e-07	2.556e-07	1.94e-07	1.835e-07	1.837e-07
-0.97388	4.415e-07	2.546e-07	1.945e-07	1.842e-07	1.843e-07
-0.97288	4.401e-07	2.544e-07	1.952e-07	1.848e-07	1.853e-07
-0.97188	4.388e-07	2.54e-07	1.952e-07	1.861e-07	1.856e-07
-0.97088	4.373e-07	2.525e-07	1.945e-07	1.857e-07	1.859e-07
-0.96988	4.365e-07	2.51e-07	1.957e-07	1.856e-07	1.858e-07
-0.96888	4.353e-07	2.506e-07	1.96e-07	1.867e-07	1.869e-07
-0.96788	4.341e-07	2.497e-07	1.962e-07	1.867e-07	1.872e-07
-0.96688	4.327e-07	2.489e-07	1.968e-07	1.872e-07	1.874e-07
-0.96588	4.32e-07	2.482e-07	1.968e-07	1.879e-07	1.879e-07
-0.96488	4.306e-07	2.476e-07	1.968e-07	1.885e-07	1.878e-07
-0.96388	4.298e-07	2.472e-07	1.978e-07	1.895e-07	1.883e-07
-0.96288	4.282e-07	2.464e-07	1.974e-07	1.898e-07	1.883e-07
-0.96188	4.277e-07	2.452e-07	1.98e-07	1.901e-07	1.89e-07
-0.96088	4.268e-07	2.445e-07	1.981e-07	1.909e-07	1.895e-07
-0.95988	4.258e-07	2.438e-07	1.99e-07	1.921e-07	1.897e-07
-0.95888	4.246e-07	2.437e-07	1.996e-07	1.928e-07	1.901e-07
-0.95788	4.239e-07	2.428e-07	1.994e-07	1.934e-07	1.905e-07
-0.95688	4.224e-07	2.42e-07	1.998e-07	1.939e-07	1.904e-07
-0.95588	4.215e-07	2.418e-07	2.005e-07	1.937e-07	1.909e-07
-0.95488	4.209e-07	2.403e-07	2.006e-07	1.946e-07	1.905e-07
-0.95388	4.193e-07	2.4e-07	2.013e-07	1.965e-07	1.912e-07
-0.95288	4.19e-07	2.398e-07	2.017e-07	1.972e-07	1.918e-07
-0.95188	4.172e-07	2.384e-07	2.01e-07	1.974e-07	1.909e-07
-0.95088	3.734e-07	1.931e-07	1.571e-07	1.526e-07	1.464e-07
-0.95188	3.457e-07	1.645e-07	1.289e-07	1.246e-07	1.182e-07
-0.95288	3.307e-07	1.492e-07	1.145e-07	1.107e-07	1.035e-07
-0.95388	3.176e-07	1.367e-07	1.033e-07	9.933e-08	9.137e-08
-0.95488	3.077e-07	1.266e-07	9.413e-08	9.066e-08	8.208e-08
-0.95588	2.977e-07	1.174e-07	8.586e-08	8.216e-08	7.318e-08
-0.95688	2.897e-07	1.086e-07	7.822e-08	7.522e-08	6.538e-08
-0.95788	2.821e-07	1.012e-07	7.136e-08	6.924e-08	5.853e-08
-0.95888	2.75e-07	9.429e-08	6.506e-08	6.286e-08	5.199e-08
-0.95988	2.669e-07	8.783e-08	5.923e-08	5.711e-08	4.537e-08
-0.96088	2.614e-07	8.137e-08	5.356e-08	5.183e-08	3.994e-08
-0.96188	2.548e-07	7.499e-08	4.836e-08	4.663e-08	3.466e-08
-0.96288	2.495e-07	6.979e-08	4.324e-08	4.261e-08	2.977e-08
-0.96388	2.44e-07	6.428e-08	3.899e-08	3.812e-08	2.505e-08
-0.96488	2.382e-07	5.931e-08	3.466e-08	3.434e-08	2.024e-08
-0.96588	2.332e-07	5.467e-08	3.056e-08	3.04e-08	1.615e-08
-0.96688	2.278e-07	4.978e-08	2.639e-08	2.678e-08	1.142e-08
-0.96788	2.235e-07	4.521e-08	2.292e-08	2.339e-08	8.271e-09
-0.96888	2.188e-07	4.143e-08	1.859e-08	2.001e-08	4.647e-09
-0.96988	2.143e-07	3.71e-08	1.512e-08	1.654e-08	2.363e-10
-0.97088	2.102e-07	3.34e-08	1.245e-08	1.394e-08	-2.521e-09
-0.97188	2.057e-07	2.907e-08	8.665e-09	1.032e-08	-6.538e-09
-0.97288	2.01e-07	2.521e-08	5.041e-09	6.695e-09	-1.04e-08
-0.97388	1.983e-07	2.182e-08	2.521e-09	4.805e-09	-1.276e-08
-0.97488	1.934e-07	1.812e-08	-6.301e-10	1.733e-09	-1.567e-08
-0.97588	1.902e-07	1.489e-08	-3.23e-09	-9.452e-10	-1.883e-08
-0.97688	1.863e-07	1.095e-08	-5.829e-09	-3.151e-09	-2.103e-08
-0.97788	1.823e-07	8.271e-09	-8.586e-09	-6.223e-09	-2.41e-08
-0.97888	1.785e-07	5.435e-09	-1.158e-08	-8.665e-09	-2.702e-08
-0.97988	1.751e-07	2.284e-09	-1.402e-08	-1.103e-08	-2.938e-08
-0.98088	1.715e-07	-7.089e-10	-1.631e-08	-1.347e-08	-3.119e-08
-0.98188	1.684e-07	-3.387e-09	-1.93e-08	-1.552e-08	-3.395e-08
-0.98288	1.653e-07	-6.695e-09	-2.127e-08	-1.827e-08	-3.663e-08
-0.98388	1.625e-07	-8.586e-09	-2.324e-08	-2.009e-08	-3.868e-08
-0.98488	1.583e-07	-1.205e-08	-2.631e-08	-2.276e-08	-4.064e-08
-0.98588	1.549e-07	-1.489e-08	-2.867e-08	-2.576e-08	-4.356e-08
-0.98688	1.522e-07	-1.749e-08	-3.056e-08	-2.788e-08	-4.529e-08
-0.98788	1.49e-07	-1.985e-08	-3.253e-08	-2.993e-08	-4.773e-08
-0.98888	1.457e-07	-2.261e-08	-3.521e-08	-3.23e-08	-4.915e-08
-0.98988	1.43e-07	-2.442e-08	-3.694e-08	-3.371e-08	-5.088e-08
-0.99088	1.401e-07	-2.694e-08	-3.907e-08	-3.608e-08	-5.277e-08
-0.99188	1.371e-07	-2.985e-08	-4.127e-08	-3.852e-08	-5.474e-08
-0.99288	1.352e-07	-3.182e-08	-4.34e-08	-4.112e-08	-5.656e-08
-0.99388	1.315e-07	-3.379e-08	-4.427e-08	-4.277e-08	-5.86e-08
-0.99488	1.293e-07	-3.545e-08	-4.671e-08	-4.553e-08	-6.01e-08
-0.99588	1.263e-07	-3.765e-08	-4.892e-08	-4.742e-08	-6.168e-08
-0.99688	1.234e-07	-3.978e-08	-5.049e-08	-4.978e-08	-6.341e-08
-0.99788	1.209e-07	-4.183e-08	-5.214e-08	-5.199e-08	-6.514e-08
-0.99888	1.178e-07	-4.395e-08	-5.482e-08	-5.443e-08	-6.711e-08
-0.99988	1.156e-07	-4.545e-08	-5.561e-08	-5.569e-08	-6.853e-08
-1.00088	1.128e-07	-4.718e-08	-5.782e-08	-5.813e-08	-7.026e-08
-1.00188	1.104e-07	-4.955e-08	-5.986e-08	-6.042e-08	-7.184e-08
-1.00288	1.08e-07	-5.057e-08	-6.073e-08	-6.207e-08	-7.31e-08
-1.00388	1.055e-07	-5.222e-08	-6.286e-08	-6.451e-08	-7.483e-08
-1.00488	1.027e-07	-5.474e-08	-6.443e-08	-6.64e-08	-7.696e-08
-1.00588	1.007e-07	-5.545e-08	-6.585e-08	-6.876e-08	-7.822e-08
-1.00688	9.799e-08	-5.695e-08	-6.758e-08	-7.097e-08	-8.042e-08
-1.00788	9.563e-08	-5.845e-08	-6.869e-08	-7.27e-08	-8.216e-08
-1.00888	9.373e-08	-5.986e-08	-7.034e-08	-7.459e-08	-8.357e-08
-1.00988	9.098e-08	-6.175e-08	-7.199e-08	-7.617e-08	-8.602e-08
-1.01088	8.838e-08	-6.333e-08	-7.373e-08	-7.9e-08	-8.83e-08
-1.01188	8.57e-08	-6.498e-08	-7.562e-08	-8.097e-08	-9.027e-08
-1.01288	8.365e-08	-6.617e-08	-7.704e-08	-8.365e-08	-9.279e-08
-1.01388	8.168e-08	-6.758e-08	-7.845e-08	-8.499e-08	-9.46e-08
-1.01488	7.916e-08	-6.916e-08	-8.019e-08	-8.743e-08	-9.704e-08
-1.01588	7.711e-08	-7.003e-08	-8.105e-08	-8.861e-08	-9.893e-08
-1.01688	7.475e-08	-7.129e-08	-8.271e-08	-9.074e-08	-1.013e-07
-1.01788	7.231e-08	-7.294e-08	-8.42e-08	-9.326e-08	-1.037e-07
-1.01888	7.105e-08	-7.381e-08	-8.515e-08	-9.444e-08	-1.059e-07
-1.01988	6.869e-08	-7.467e-08	-8.728e-08	-9.618e-08	-1.085e-07
-1.02088	6.632e-08	-7.625e-08	-8.854e-08	-9.878e-08	-1.118e-07
-1.02188	6.459e-08	-7.711e-08	-8.932e-08	-1.007e-07	-1.135e-07
-1.02288	6.168e-08	-7.853e-08	-9.114e-08	-1.024e-07	-1.161e-07
-1.02388	5.939e-08	-7.995e-08	-9.271e-08	-1.047e-07	-1.193e-07
-1.02488	5.75e-08	-8.042e-08	-9.429e-08	-1.066e-07	-1.213e-07
-1.02588	5.553e-08	-8.231e-08	-9.563e-08	-1.084e-07	-1.242e-07
-1.02688	5.388e-08	-8.247e-08	-9.61e-08	-1.104e-07	-1.258e-07
-1.02788	5.183e-08	-8.389e-08	-9.736e-08	-1.118e-07	-1.289e-07
-1.02888	5.01e-08	-8.428e-08	-9.925e-08	-1.136e-07	-1.315e-07
-1.02988	4.765e-08	-8.57e-08	-9.988e-08	-1.15e-07	-1.338e-07
-1.03088	4.576e-08	-8.665e-08	-1.018e-07	-1.175e-07	-1.369e-07
-1.03188	4.356e-08	-8.72e-08	-1.024e-07	-1.187e-07	-1.391e-07
-1.03288	4.159e-08	-8.869e-08	-1.036e-07	-1.204e-07	-1.418e-07
-1.03388	3.938e-08	-8.901e-08	-1.058e-07	-1.23e-07	-1.451e-07
-1.03488	3.844e-08	-8.995e-08	-1.059e-07	-1.238e-07	-1.463e-07
-1.03588	3.615e-08	-9.129e-08	-1.071e-07	-1.252e-07	-1.498e-07
-1.03688	3.356e-08	-9.279e-08	-1.097e-07	-1.276e-07	-1.527e-07
-1.03788	3.237e-08	-9.287e-08	-1.101e-07	-1.291e-07	-1.549e-07
-1.03888	3.009e-08	-9.444e-08	-1.115e-07	-1.306e-07	-1.579e-07
-1.03988	2.859e-08	-9.492e-08	-1.123e-07	-1.317e-07	-1.598e-07
-1.04088	2.67e-08	-9.563e-08	-1.142e-07	-1.336e-07	-1.627e-07
-1.04188	2.45e-08	-9.681e-08	-1.164e-07	-1.349e-07	-1.653e-07
-1.04288	2.261e-08	-9.783e-08	-1.17e-07	-1.364e-07	-1.673e-07
-1.04388	2.064e-08	-9.901e-08	-1.185e-07	-1.382e-07	-1.702e-07
-1.04488	1.938e-08	-9.933e-08	-1.192e-07	-1.4e-07	-1.729e-07
-1.04588	1.686e-08	-1.003e-07	-1.199e-07	-1.408e-07	-1.755e-07
-1.04688	1.536e-08	-1.017e-07	-1.219e-07	-1.426e-07	-1.777e-07
-1.04788	1.402e-08	-1.02e-07	-1.229e-07	-1.438e-07	-1.801e-07
-1.04888	1.174e-08	-1.033e-07	-1.239e-07	-1.449e-07	-1.825e-07
-1.04988	9.531e-09	-1.05e-07	-1.26e-07	-1.474e-07	-1.853e-07
-1.05088	7.956e-09	-1.055e-07	-1.264e-07	-1.48e-07	-1.875e-07
-1.05188	6.144e-09	-1.074e-07	-1.276e-07	-1.493e-07	-1.898e-07
-1.05288	4.569e-09	-1.084e-07	-1.291e-07	-1.508e-07	-1.924e-07
-1.05388	3.23e-09	-1.089e-07	-1.3e-07	-1.516e-07	-1.942e-07
-1.05488	7.089e-10	-1.105e-07	-1.311e-07	-1.534e-07	-1.969e-07
-1.05588	-9.452e-10	-1.119e-07	-1.328e-07	-1.547e-07	-1.994e-07
-1.05688	-2.599e-09	-1.127e-07	-1.334e-07	-1.556e-07	-2.012e-07
-1.05788	-4.726e-09	-1.141e-07	-1.352e-07	-1.575e-07	-2.034e-07
-1.05888	-6.301e-09	-1.153e-07	-1.36e-07	-1.585e-07	-2.05e-07
-1.05988	-7.719e-09	-1.167e-07	-1.375e-07	-1.596e-07	-2.072e-07
-1.06088	-9.531e-09	-1.185e-07	-1.39e-07	-1.61e-07	-2.098e-07
-1.06188	-1.142e-08	-1.199e-07	-1.403e-07	-1.628e-07	-2.12e-07
-1.06288	-1.339e-08	-1.215e-07	-1.422e-07	-1.642e-07	-2.146e-07
-1.06388	-1.473e-08	-1.227e-07	-1.431e-07	-1.657e-07	-2.166e-07
-1.06488	-1.678e-08	-1.239e-07	-1.44e-07	-1.669e-07	-2.184e-07
-1.06588	-1.89e-08	-1.255e-07	-1.456e-07	-1.685e-07	-2.209e-07
-1.06688	-1.953e-08	-1.263e-07	-1.469e-07	-1.698e-07	-2.227e-07
-1.06788	-2.206e-08	-1.281e-07	-1.482e-07	-1.712e-07	-2.248e-07
-1.06888	-2.395e-08	-1.297e-07	-1.501e-07	-1.727e-07	-2.272e-07
-1.06988	-2.544e-08	-1.313e-07	-1.513e-07	-1.74e-07	-2.292e-07
-1.07088	-2.678e-08	-1.33e-07	-1.527e-07	-1.76e-07	-2.317e-07
-1.07188	-2.859e-08	-1.337e-07	-1.539e-07	-1.77e-07	-2.337e-07
-1.07288	-3.033e-08	-1.356e-07	-1.553e-07	-1.786e-07	-2.358e-07
-1.07388	-3.214e-08	-1.381e-07	-1.572e-07	-1.805e-07	-2.383e-07
-1.07488	-3.458e-08	-1.399e-07	-1.595e-07	-1.831e-07	-2.417e-07
-1.07588	-3.6e-08	-1.417e-07	-1.604e-07	-1.849e-07	-2.437e-07
-1.07688	-3.781e-08	-1.43e-07	-1.623e-07	-1.868e-07	-2.465e-07
-1.07788	-3.938e-08	-1.444e-07	-1.635e-07	-1.883e-07	-2.48e-07
-1.07888	-4.12e-08	-1.464e-07	-1.654e-07	-1.904e-07	-2.509e-07
-1.07988	-4.285e-08	-1.475e-07	-1.668e-07	-1.921e-07	-2.53e-07
-1.08088	-4.466e-08	-1.494e-07	-1.688e-07	-1.944e-07	-2.562e-07
-1.08188	-4.647e-08	-1.518e-07	-1.709e-07	-1.97e-07	-2.588e-07
-1.08288	-4.734e-08	-1.524e-07	-1.722e-07	-1.987e-07	-2.613e-07
-1.08388	-4.955e-08	-1.548e-07	-1.739e-07	-2.012e-07	-2.642e-07
-1.08488	-5.144e-08	-1.564e-07	-1.758e-07	-2.035e-07	-2.673e-07
-1.08588	-5.277e-08	-1.579e-07	-1.777e-07	-2.059e-07	-2.705e-07
-1.08688	-5.474e-08	-1.605e-07	-1.797e-07	-2.091e-07	-2.737e-07
-1.08788	-5.679e-08	-1.623e-07	-1.82e-07	-2.117e-07	-2.771e-07
-1.08888	-5.805e-08	-1.639e-07	-1.842e-07	-2.139e-07	-2.807e-07
-1.08988	-5.994e-08	-1.659e-07	-1.861e-07	-2.172e-07	-2.844e-07
-1.09088	-6.136e-08	-1.669e-07	-1.879e-07	-2.199e-07	-2.879e-07
-1.09188	-6.333e-08	-1.687e-07	-1.9e-07	-2.231e-07	-2.915e-07
-1.09288	-6.522e-08	-1.709e-07	-1.925e-07	-2.259e-07	-2.962e-07
-1.09388	-6.648e-08	-1.73e-07	-1.942e-07	-2.296e-07	-3.001e-07
-1.09488	-6.837e-08	-1.75e-07	-1.975e-07	-2.332e-07	-3.047e-07
-1.09588	-7.018e-08	-1.758e-07	-1.994e-07	-2.358e-07	-3.084e-07
-1.09688	-7.168e-08	-1.777e-07	-2.017e-07	-2.394e-07	-3.127e-07
-1.09788	-7.412e-08	-1.805e-07	-2.049e-07	-2.433e-07	-3.176e-07
-1.09888	-7.562e-08	-1.816e-07	-2.066e-07	-2.46e-07	-3.222e-07
-1.09988	-7.735e-08	-1.838e-07	-2.101e-07	-2.509e-07	-3.27e-07
-1.10088	-7.948e-08	-1.861e-07	-2.131e-07	-2.55e-07	-3.326e-07
-1.10188	-8.105e-08	-1.877e-07	-2.157e-07	-2.584e-07	-3.374e-07
-1.10288	-8.342e-08	-1.902e-07	-2.187e-07	-2.634e-07	-3.428e-07
-1.10388	-8.499e-08	-1.913e-07	-2.216e-07	-2.663e-07	-3.485e-07
-1.10488	-8.633e-08	-1.935e-07	-2.239e-07	-2.712e-07	-3.536e-07
-1.10588	-8.838e-08	-1.961e-07	-2.282e-07	-2.755e-07	-3.597e-07
-1.10688	-9.011e-08	-1.976e-07	-2.309e-07	-2.798e-07	-3.658e-07
-1.10788	-9.216e-08	-1.998e-07	-2.342e-07	-2.844e-07	-3.714e-07
-1.10888	-9.405e-08	-2.013e-07	-2.38e-07	-2.888e-07	-3.775e-07
-1.10988	-9.578e-08	-2.035e-07	-2.41e-07	-2.939e-07	-3.845e-07
-1.11088	-9.799e-08	-2.053e-07	-2.447e-07	-2.988e-07	-3.912e-07
-1.11188	-1e-07	-2.073e-07	-2.48e-07	-3.035e-07	-3.975e-07
-1.11288	-1.022e-07	-2.104e-07	-2.521e-07	-3.092e-07	-4.047e-07
-1.11388	-1.048e-07	-2.13e-07	-2.569e-07	-3.144e-07	-4.124e-07
-1.11488	-1.062e-07	-2.148e-07	-2.606e-07	-3.197e-07	-4.194e-07
-1.11588	-1.083e-07	-2.169e-07	-2.644e-07	-3.252e-07	-4.273e-07
-1.11688	-1.106e-07	-2.197e-07	-2.689e-07	-3.313e-07	-4.353e-07
-1.11788	-1.12e-07	-2.22e-07	-2.723e-07	-3.366e-07	-4.427e-07
-1.11888	-1.147e-07	-2.246e-07	-2.772e-07	-3.426e-07	-4.513e-07
-1.11988	-1.169e-07	-2.271e-07	-2.824e-07	-3.492e-07	-4.595e-07
-1.12088	-1.193e-07	-2.295e-07	-2.869e-07	-3.553e-07	-4.68e-07
-1.12188	-1.215e-07	-2.325e-07	-2.921e-07	-3.618e-07	-4.773e-07
-1.12288	-1.238e-07	-2.35e-07	-2.966e-07	-3.679e-07	-4.852e-07
-1.12388	-1.257e-07	-2.378e-07	-3.019e-07	-3.745e-07	-4.959e-07
-1.12488	-1.285e-07	-2.411e-07	-3.07e-07	-3.823e-07	-5.054e-07
-1.12588	-1.306e-07	-2.442e-07	-3.127e-07	-3.892e-07	-5.153e-07
-1.12688	-1.337e-07	-2.476e-07	-3.188e-07	-3.967e-07	-5.263e-07
-1.12788	-1.359e-07	-2.501e-07	-3.238e-07	-4.043e-07	-5.366e-07
-1.12888	-1.383e-07	-2.538e-07	-3.297e-07	-4.116e-07	-5.47e-07
-1.12988	-1.412e-07	-2.568e-07	-3.363e-07	-4.2e-07	-5.589e-07
-1.13088	-1.43e-07	-2.6e-07	-3.419e-07	-4.274e-07	-5.695e-07
-1.13188	-1.459e-07	-2.64e-07	-3.49e-07	-4.364e-07	-5.814e-07
-1.13288	-1.485e-07	-2.683e-07	-3.554e-07	-4.447e-07	-5.943e-07
-1.13388	-1.507e-07	-2.713e-07	-3.618e-07	-4.532e-07	-6.065e-07
-1.13488	-1.54e-07	-2.755e-07	-3.69e-07	-4.626e-07	-6.195e-07
-1.13588	-1.564e-07	-2.796e-07	-3.763e-07	-4.717e-07	-6.326e-07
-1.13688	-1.593e-07	-2.837e-07	-3.834e-07	-4.814e-07	-6.456e-07
-1.13788	-1.622e-07	-2.885e-07	-3.912e-07	-4.914e-07	-6.604e-07
-1.13888	-1.657e-07	-2.933e-07	-3.99e-07	-5.021e-07	-6.748e-07
-1.13988	-1.685e-07	-2.985e-07	-4.069e-07	-5.129e-07	-6.899e-07
-1.14088	-1.718e-07	-3.031e-07	-4.157e-07	-5.233e-07	-7.057e-07
-1.14188	-1.749e-07	-3.08e-07	-4.235e-07	-5.347e-07	-7.221e-07
-1.14288	-1.778e-07	-3.137e-07	-4.327e-07	-5.465e-07	-7.381e-07
-1.14388	-1.809e-07	-3.189e-07	-4.412e-07	-5.576e-07	-7.55e-07
-1.14488	-1.85e-07	-3.246e-07	-4.502e-07	-5.698e-07	-7.726e-07
-1.14588	-1.887e-07	-3.307e-07	-4.6e-07	-5.83e-07	-7.908e-07
-1.14688	-1.913e-07	-3.363e-07	-4.693e-07	-5.956e-07	-8.086e-07
-1.14788	-1.955e-07	-3.427e-07	-4.788e-07	-6.09e-07	-8.279e-07
-1.14888	-1.99e-07	-3.49e-07	-4.89e-07	-6.225e-07	-8.477e-07
-1.14988	-2.017e-07	-3.552e-07	-4.988e-07	-6.366e-07	-8.672e-07
-1.15088	-2.071e-07	-3.622e-07	-5.098e-07	-6.517e-07	-8.883e-07
-1.15188	-2.103e-07	-3.692e-07	-5.211e-07	-6.663e-07	-9.095e-07
-1.15288	-2.146e-07	-3.764e-07	-5.321e-07	-6.823e-07	-9.316e-07
-1.15388	-2.196e-07	-3.836e-07	-5.434e-07	-6.98e-07	-9.54e-07
-1.15488	-2.236e-07	-3.908e-07	-5.548e-07	-7.144e-07	-9.767e-07
-1.15588	-2.278e-07	-3.984e-07	-5.671e-07	-7.307e-07	-1.001e-06
-1.15688	-2.319e-07	-4.061e-07	-5.787e-07	-7.484e-07	-1.025e-06
-1.15788	-2.365e-07	-4.14e-07	-5.908e-07	-7.656e-07	-1.051e-06
-1.15888	-2.416e-07	-4.23e-07	-6.05e-07	-7.849e-07	-1.077e-06
-1.15988	-2.461e-07	-4.305e-07	-6.171e-07	-8.035e-07	-1.103e-06
-1.16088	-2.513e-07	-4.394e-07	-6.311e-07	-8.224e-07	-1.131e-06
-1.16188	-2.566e-07	-4.486e-07	-6.45e-07	-8.424e-07	-1.159e-06
-1.16288	-2.613e-07	-4.565e-07	-6.58e-07	-8.62e-07	-1.188e-06
-1.16388	-2.673e-07	-4.658e-07	-6.726e-07	-8.835e-07	-1.217e-06
-1.16488	-2.734e-07	-4.758e-07	-6.882e-07	-9.058e-07	-1.248e-06
-1.16588	-2.789e-07	-4.848e-07	-7.027e-07	-9.273e-07	-1.279e-06
-1.16688	-2.855e-07	-4.948e-07	-7.186e-07	-9.496e-07	-1.311e-06
-1.16788	-2.91e-07	-5.043e-07	-7.337e-07	-9.727e-07	-1.343e-06
-1.16888	-2.97e-07	-5.144e-07	-7.496e-07	-9.962e-07	-1.377e-06
-1.16988	-3.04e-07	-5.252e-07	-7.665e-07	-1.021e-06	-1.411e-06
-1.17088	-3.111e-07	-5.355e-07	-7.827e-07	-1.045e-06	-1.446e-06
-1.17188	-3.178e-07	-5.465e-07	-7.994e-07	-1.071e-06	-1.482e-06
-1.17288	-3.248e-07	-5.573e-07	-8.173e-07	-1.097e-06	-1.518e-06
-1.17388	-3.319e-07	-5.682e-07	-8.344e-07	-1.123e-06	-1.555e-06
-1.17488	-3.403e-07	-5.802e-07	-8.532e-07	-1.151e-06	-1.594e-06
-1.17588	-3.474e-07	-5.91e-07	-8.71e-07	-1.178e-06	-1.632e-06
-1.17688	-3.567e-07	-6.041e-07	-8.904e-07	-1.208e-06	-1.672e-06
-1.17788	-3.652e-07	-6.161e-07	-9.103e-07	-1.237e-06	-1.714e-06
-1.17888	-3.729e-07	-6.28e-07	-9.286e-07	-1.266e-06	-1.754e-06
-1.17988	-3.82e-07	-6.409e-07	-9.486e-07	-1.295e-06	-1.796e-06
-1.18088	-3.911e-07	-6.532e-07	-9.689e-07	-1.326e-06	-1.839e-06
-1.18188	-3.998e-07	-6.661e-07	-9.89e-07	-1.357e-06	-1.883e-06
-1.18288	-4.101e-07	-6.798e-07	-1.01e-06	-1.388e-06	-1.928e-06
-1.18388	-4.202e-07	-6.93e-07	-1.031e-06	-1.421e-06	-1.972e-06
-1.18488	-4.305e-07	-7.063e-07	-1.052e-06	-1.453e-06	-2.019e-06
-1.18588	-4.413e-07	-7.206e-07	-1.074e-06	-1.486e-06	-2.066e-06
-1.18688	-4.518e-07	-7.341e-07	-1.096e-06	-1.52e-06	-2.113e-06
-1.18788	-4.631e-07	-7.496e-07	-1.118e-06	-1.554e-06	-2.162e-06
-1.18888	-4.75e-07	-7.636e-07	-1.141e-06	-1.589e-06	-2.211e-06
-1.18988	-4.871e-07	-7.788e-07	-1.164e-06	-1.625e-06	-2.261e-06
-1.19088	-5.005e-07	-7.949e-07	-1.188e-06	-1.661e-06	-2.313e-06
-1.19188	-5.121e-07	-8.091e-07	-1.21e-06	-1.696e-06	-2.364e-06
-1.19288	-5.258e-07	-8.254e-07	-1.234e-06	-1.732e-06	-2.417e-06
-1.19388	-5.394e-07	-8.422e-07	-1.257e-06	-1.769e-06	-2.47e-06
-1.19488	-5.529e-07	-8.574e-07	-1.281e-06	-1.805e-06	-2.523e-06
-1.19588	-5.68e-07	-8.745e-07	-1.306e-06	-1.841e-06	-2.579e-06
-1.19688	-5.829e-07	-8.923e-07	-1.33e-06	-1.878e-06	-2.635e-06
-1.19788	-5.974e-07	-9.086e-07	-1.352e-06	-1.913e-06	-2.691e-06
-1.19888	-6.142e-07	-9.266e-07	-1.377e-06	-1.95e-06	-2.749e-06
-1.19988	-6.301e-07	-9.44e-07	-1.4e-06	-1.985e-06	-2.807e-06
-1.20088	-6.466e-07	-9.622e-07	-1.423e-06	-2.021e-06	-2.867e-06
-1.20188	-6.654e-07	-9.808e-07	-1.448e-06	-2.057e-06	-2.926e-06
-1.20288	-6.825e-07	-9.998e-07	-1.472e-06	-2.092e-06	-2.987e-06
-1.20388	-7.017e-07	-1.019e-06	-1.496e-06	-2.125e-06	-3.049e-06
-1.20488	-7.206e-07	-1.038e-06	-1.52e-06	-2.16e-06	-3.111e-06
-1.20588	-7.401e-07	-1.057e-06	-1.543e-06	-2.193e-06	-3.173e-06
-1.20688	-7.608e-07	-1.078e-06	-1.567e-06	-2.226e-06	-3.236e-06
-1.20788	-7.803e-07	-1.098e-06	-1.59e-06	-2.257e-06	-3.298e-06
-1.20888	-8.027e-07	-1.12e-06	-1.614e-06	-2.29e-06	-3.361e-06
-1.20988	-8.256e-07	-1.142e-06	-1.639e-06	-2.321e-06	-3.426e-06
-1.21088	-8.472e-07	-1.163e-06	-1.662e-06	-2.351e-06	-3.488e-06
-1.21188	-8.709e-07	-1.186e-06	-1.687e-06	-2.382e-06	-3.553e-06
-1.21288	-8.947e-07	-1.208e-06	-1.711e-06	-2.412e-06	-3.617e-06
-1.21388	-9.187e-07	-1.231e-06	-1.734e-06	-2.44e-06	-3.68e-06
-1.21488	-9.454e-07	-1.256e-06	-1.76e-06	-2.47e-06	-3.744e-06
-1.21588	-9.715e-07	-1.28e-06	-1.784e-06	-2.498e-06	-3.807e-06
-1.21688	-9.979e-07	-1.305e-06	-1.809e-06	-2.526e-06	-3.87e-06
-1.21788	-1.026e-06	-1.331e-06	-1.834e-06	-2.554e-06	-3.934e-06
-1.21888	-1.053e-06	-1.356e-06	-1.858e-06	-2.58e-06	-3.996e-06
-1.21988	-1.082e-06	-1.383e-06	-1.885e-06	-2.607e-06	-4.059e-06
-1.22088	-1.112e-06	-1.41e-06	-1.91e-06	-2.633e-06	-4.12e-06
-1.22188	-1.141e-06	-1.438e-06	-1.936e-06	-2.659e-06	-4.181e-06
-1.22288	-1.175e-06	-1.468e-06	-1.964e-06	-2.687e-06	-4.243e-06
-1.22388	-1.205e-06	-1.495e-06	-1.99e-06	-2.711e-06	-4.302e-06
-1.22488	-1.238e-06	-1.525e-06	-2.017e-06	-2.738e-06	-4.362e-06
-1.22588	-1.273e-06	-1.557e-06	-2.046e-06	-2.765e-06	-4.422e-06
-1.22688	-1.305e-06	-1.588e-06	-2.073e-06	-2.789e-06	-4.479e-06
-1.22788	-1.342e-06	-1.621e-06	-2.104e-06	-2.817e-06	-4.537e-06
-1.22888	-1.379e-06	-1.655e-06	-2.134e-06	-2.845e-06	-4.596e-06
-1.22988	-1.414e-06	-1.687e-06	-2.163e-06	-2.87e-06	-4.651e-06
-1.23088	-1.453e-06	-1.723e-06	-2.195e-06	-2.898e-06	-4.708e-06
-1.23188	-1.489e-06	-1.757e-06	-2.225e-06	-2.924e-06	-4.761e-06
-1.23288	-1.529e-06	-1.793e-06	-2.257e-06	-2.951e-06	-4.815e-06
-1.23388	-1.569e-06	-1.83e-06	-2.29e-06	-2.979e-06	-4.868e-06
-1.23488	-1.609e-06	-1.868e-06	-2.323e-06	-3.007e-06	-4.92e-06
-1.23588	-1.651e-06	-1.907e-06	-2.357e-06	-3.036e-06	-4.972e-06
-1.23688	-1.692e-06	-1.945e-06	-2.391e-06	-3.066e-06	-5.021e-06
-1.23788	-1.735e-06	-1.984e-06	-2.426e-06	-3.096e-06	-5.071e-06
-1.23888	-1.779e-06	-2.026e-06	-2.463e-06	-3.128e-06	-5.12e-06
-1.23988	-1.821e-06	-2.064e-06	-2.497e-06	-3.157e-06	-5.165e-06
-1.24088	-1.868e-06	-2.107e-06	-2.536e-06	-3.191e-06	-5.213e-06
-1.24188	-1.916e-06	-2.15e-06	-2.576e-06	-3.226e-06	-5.261e-06
-1.24288	-1.96e-06	-2.191e-06	-2.612e-06	-3.257e-06	-5.304e-06
-1.24388	-2.009e-06	-2.236e-06	-2.652e-06	-3.293e-06	-5.349e-06
-1.24488	-2.055e-06	-2.279e-06	-2.692e-06	-3.328e-06	-5.393e-06
-1.24588	-2.103e-06	-2.323e-06	-2.731e-06	-3.363e-06	-5.435e-06
-1.24688	-2.153e-06	-2.369e-06	-2.774e-06	-3.401e-06	-5.477e-06
-1.24788	-2.201e-06	-2.414e-06	-2.814e-06	-3.438e-06	-5.517e-06
-1.24888	-2.251e-06	-2.459e-06	-2.857e-06	-3.476e-06	-5.557e-06
-1.24988	-2.301e-06	-2.507e-06	-2.902e-06	-3.516e-06	-5.596e-06
-1.25088	-2.35e-06	-2.552e-06	-2.943e-06	-3.555e-06	-5.633e-06
-1.25188	-2.401e-06	-2.6e-06	-2.987e-06	-3.596e-06	-5.672e-06
-1.25288	-2.452e-06	-2.647e-06	-3.031e-06	-3.637e-06	-5.708e-06
-1.25388	-2.504e-06	-2.696e-06	-3.076e-06	-3.679e-06	-5.744e-06
-1.25488	-2.556e-06	-2.745e-06	-3.122e-06	-3.723e-06	-5.781e-06
-1.25588	-2.605e-06	-2.789e-06	-3.166e-06	-3.763e-06	-5.814e-06
-1.25688	-2.659e-06	-2.839e-06	-3.212e-06	-3.807e-06	-5.848e-06
-1.25788	-2.711e-06	-2.888e-06	-3.258e-06	-3.851e-06	-5.882e-06
-1.25888	-2.761e-06	-2.933e-06	-3.303e-06	-3.893e-06	-5.913e-06
-1.25988	-2.813e-06	-2.984e-06	-3.35e-06	-3.939e-06	-5.946e-06
-1.26088	-2.865e-06	-3.033e-06	-3.396e-06	-3.983e-06	-5.977e-06
-1.26188	-2.916e-06	-3.079e-06	-3.441e-06	-4.027e-06	-6.008e-06
-1.26288	-2.969e-06	-3.13e-06	-3.489e-06	-4.073e-06	-6.04e-06
-1.26388	-3.017e-06	-3.174e-06	-3.532e-06	-4.116e-06	-6.07e-06
-1.26488	-3.069e-06	-3.222e-06	-3.577e-06	-4.161e-06	-6.1e-06
-1.26588	-3.12e-06	-3.27e-06	-3.623e-06	-4.206e-06	-6.13e-06
-1.26688	-3.169e-06	-3.316e-06	-3.668e-06	-4.25e-06	-6.16e-06
-1.26788	-3.22e-06	-3.363e-06	-3.715e-06	-4.294e-06	-6.19e-06
-1.26888	-3.268e-06	-3.408e-06	-3.758e-06	-4.337e-06	-6.218e-06
-1.26988	-3.315e-06	-3.452e-06	-3.801e-06	-4.38e-06	-6.247e-06
-1.27088	-3.365e-06	-3.499e-06	-3.845e-06	-4.425e-06	-6.278e-06
-1.27188	-3.409e-06	-3.539e-06	-3.885e-06	-4.465e-06	-6.305e-06
-1.27288	-3.456e-06	-3.584e-06	-3.928e-06	-4.508e-06	-6.334e-06
-1.27388	-3.502e-06	-3.628e-06	-3.971e-06	-4.551e-06	-6.364e-06
-1.27488	-3.543e-06	-3.667e-06	-4.009e-06	-4.589e-06	-6.392e-06
-1.27588	-3.589e-06	-3.709e-06	-4.049e-06	-4.631e-06	-6.421e-06
-1.27688	-3.629e-06	-3.748e-06	-4.088e-06	-4.67e-06	-6.449e-06
-1.27788	-3.67e-06	-3.787e-06	-4.124e-06	-4.708e-06	-6.476e-06
-1.27888	-3.713e-06	-3.827e-06	-4.165e-06	-4.748e-06	-6.506e-06
-1.27988	-3.765e-06	-3.876e-06	-4.212e-06	-4.796e-06	-6.543e-06
-1.28088	-3.795e-06	-3.906e-06	-4.24e-06	-4.826e-06	-6.567e-06
-1.28188	-3.832e-06	-3.94e-06	-4.274e-06	-4.862e-06	-6.593e-06
-1.28288	-3.865e-06	-3.971e-06	-4.304e-06	-4.893e-06	-6.618e-06
-1.28388	-3.9e-06	-4.004e-06	-4.336e-06	-4.926e-06	-6.645e-06
-1.28488	-3.931e-06	-4.035e-06	-4.365e-06	-4.957e-06	-6.669e-06
-1.28588	-3.963e-06	-4.066e-06	-4.394e-06	-4.989e-06	-6.693e-06
-1.28688	-3.994e-06	-4.095e-06	-4.424e-06	-5.02e-06	-6.72e-06
-1.28788	-4.019e-06	-4.121e-06	-4.447e-06	-5.045e-06	-6.741e-06
-1.28888	-4.047e-06	-4.149e-06	-4.474e-06	-5.074e-06	-6.766e-06
-1.28988	-4.074e-06	-4.174e-06	-4.5e-06	-5.101e-06	-6.789e-06
-1.29088	-4.096e-06	-4.197e-06	-4.521e-06	-5.124e-06	-6.81e-06
-1.29188	-4.121e-06	-4.221e-06	-4.545e-06	-5.149e-06	-6.833e-06
-1.29288	-4.144e-06	-4.245e-06	-4.566e-06	-5.172e-06	-6.854e-06
-1.29388	-4.162e-06	-4.263e-06	-4.585e-06	-5.193e-06	-6.873e-06
-1.29488	-4.183e-06	-4.284e-06	-4.605e-06	-5.215e-06	-6.895e-06
-1.29588	-4.2e-06	-4.3e-06	-4.621e-06	-5.233e-06	-6.911e-06
-1.29688	-4.216e-06	-4.317e-06	-4.638e-06	-5.251e-06	-6.928e-06
-1.29788	-4.231e-06	-4.333e-06	-4.654e-06	-5.268e-06	-6.946e-06
-1.29888	-4.244e-06	-4.347e-06	-4.666e-06	-5.284e-06	-6.961e-06
-1.29988	-4.258e-06	-4.361e-06	-4.68e-06	-5.298e-06	-6.977e-06
-1.30088	-4.267e-06	-4.372e-06	-4.692e-06	-5.311e-06	-6.991e-06
-1.30188	-4.277e-06	-4.382e-06	-4.703e-06	-5.323e-06	-7.003e-06
-1.30288	-4.286e-06	-4.394e-06	-4.713e-06	-5.336e-06	-7.016e-06
-1.30388	-4.291e-06	-4.399e-06	-4.72e-06	-5.343e-06	-7.027e-06
-1.30488	-4.297e-06	-4.409e-06	-4.729e-06	-5.353e-06	-7.038e-06
-1.30588	-4.304e-06	-4.416e-06	-4.737e-06	-5.362e-06	-7.049e-06
-1.30688	-4.305e-06	-4.419e-06	-4.74e-06	-5.366e-06	-7.056e-06
-1.30788	-4.308e-06	-4.425e-06	-4.747e-06	-5.373e-06	-7.065e-06
-1.30888	-4.309e-06	-4.427e-06	-4.75e-06	-5.378e-06	-7.071e-06
-1.30988	-4.309e-06	-4.428e-06	-4.751e-06	-5.381e-06	-7.077e-06
-1.31088	-4.308e-06	-4.43e-06	-4.755e-06	-5.386e-06	-7.084e-06
-1.31188	-4.305e-06	-4.43e-06	-4.754e-06	-5.386e-06	-7.088e-06
-1.31288	-4.302e-06	-4.429e-06	-4.755e-06	-5.387e-06	-7.091e-06
-1.31388	-4.3e-06	-4.429e-06	-4.755e-06	-5.388e-06	-7.095e-06
-1.31488	-4.294e-06	-4.425e-06	-4.753e-06	-5.386e-06	-7.096e-06
-1.31588	-4.289e-06	-4.422e-06	-4.751e-06	-5.386e-06	-7.098e-06
-1.31688	-4.282e-06	-4.418e-06	-4.748e-06	-5.383e-06	-7.098e-06
-1.31788	-4.275e-06	-4.413e-06	-4.745e-06	-5.38e-06	-7.1e-06
-1.31888	-4.268e-06	-4.409e-06	-4.741e-06	-5.378e-06	-7.1e-06
-1.31988	-4.257e-06	-4.401e-06	-4.735e-06	-5.372e-06	-7.097e-06
-1.32088	-4.25e-06	-4.394e-06	-4.729e-06	-5.368e-06	-7.096e-06
-1.32188	-4.24e-06	-4.387e-06	-4.724e-06	-5.363e-06	-7.094e-06
-1.32288	-4.228e-06	-4.377e-06	-4.715e-06	-5.355e-06	-7.09e-06
-1.32388	-4.217e-06	-4.37e-06	-4.709e-06	-5.35e-06	-7.087e-06
-1.32488	-4.206e-06	-4.36e-06	-4.7e-06	-5.343e-06	-7.084e-06
-1.32588	-4.192e-06	-4.349e-06	-4.691e-06	-5.334e-06	-7.078e-06
-1.32688	-4.181e-06	-4.339e-06	-4.683e-06	-5.328e-06	-7.075e-06
-1.32788	-4.166e-06	-4.328e-06	-4.672e-06	-5.317e-06	-7.068e-06
-1.32888	-4.153e-06	-4.316e-06	-4.662e-06	-5.308e-06	-7.062e-06
-1.32988	-4.139e-06	-4.305e-06	-4.652e-06	-5.299e-06	-7.057e-06
-1.33088	-4.126e-06	-4.293e-06	-4.642e-06	-5.289e-06	-7.051e-06
-1.33188	-4.111e-06	-4.28e-06	-4.63e-06	-5.279e-06	-7.044e-06
-1.33288	-4.096e-06	-4.266e-06	-4.618e-06	-5.268e-06	-7.037e-06
-1.33388	-4.081e-06	-4.253e-06	-4.606e-06	-5.256e-06	-7.029e-06
-1.33488	-4.066e-06	-4.239e-06	-4.594e-06	-5.246e-06	-7.021e-06
-1.33588	-4.048e-06	-4.224e-06	-4.58e-06	-5.233e-06	-7.012e-06
-1.33688	-4.034e-06	-4.21e-06	-4.567e-06	-5.221e-06	-7.003e-06
-1.33788	-4.019e-06	-4.196e-06	-4.554e-06	-5.21e-06	-6.995e-06
-1.33888	-4.001e-06	-4.18e-06	-4.539e-06	-5.195e-06	-6.985e-06
-1.33988	-3.985e-06	-4.165e-06	-4.525e-06	-5.183e-06	-6.975e-06
-1.34088	-3.968e-06	-4.15e-06	-4.512e-06	-5.17e-06	-6.965e-06
-1.34188	-3.951e-06	-4.134e-06	-4.496e-06	-5.156e-06	-6.954e-06
-1.34288	-3.936e-06	-4.119e-06	-4.482e-06	-5.143e-06	-6.944e-06
-1.34388	-3.918e-06	-4.103e-06	-4.468e-06	-5.129e-06	-6.934e-06
-1.34488	-3.902e-06	-4.087e-06	-4.452e-06	-5.115e-06	-6.923e-06
-1.34588	-3.885e-06	-4.071e-06	-4.437e-06	-5.101e-06	-6.912e-06
-1.34688	-3.868e-06	-4.055e-06	-4.421e-06	-5.086e-06	-6.9e-06
-1.34788	-3.85e-06	-4.038e-06	-4.406e-06	-5.072e-06	-6.889e-06
-1.34888	-3.834e-06	-4.022e-06	-4.39e-06	-5.057e-06	-6.877e-06
-1.34988	-3.817e-06	-4.006e-06	-4.374e-06	-5.042e-06	-6.866e-06
-1.35088	-3.801e-06	-3.99e-06	-4.359e-06	-5.027e-06	-6.854e-06
-1.35188	-3.783e-06	-3.972e-06	-4.342e-06	-5.011e-06	-6.841e-06
-1.35288	-3.767e-06	-3.956e-06	-4.326e-06	-4.997e-06	-6.829e-06
-1.35388	-3.75e-06	-3.94e-06	-4.311e-06	-4.982e-06	-6.816e-06
-1.35488	-3.733e-06	-3.922e-06	-4.294e-06	-4.965e-06	-6.802e-06
-1.35588	-3.717e-06	-3.907e-06	-4.278e-06	-4.95e-06	-6.79e-06
-1.35688	-3.701e-06	-3.89e-06	-4.262e-06	-4.935e-06	-6.777e-06
-1.35788	-3.684e-06	-3.873e-06	-4.246e-06	-4.919e-06	-6.765e-06
-1.35888	-3.668e-06	-3.857e-06	-4.23e-06	-4.904e-06	-6.751e-06
-1.35988	-3.651e-06	-3.84e-06	-4.213e-06	-4.887e-06	-6.737e-06
-1.36088	-3.635e-06	-3.824e-06	-4.198e-06	-4.87e-06	-6.724e-06
-1.36188	-3.619e-06	-3.808e-06	-4.181e-06	-4.855e-06	-6.711e-06
-1.36288	-3.603e-06	-3.792e-06	-4.165e-06	-4.839e-06	-6.696e-06
-1.36388	-3.587e-06	-3.775e-06	-4.149e-06	-4.823e-06	-6.683e-06
-1.36488	-3.572e-06	-3.759e-06	-4.133e-06	-4.807e-06	-6.669e-06
-1.36588	-3.557e-06	-3.743e-06	-4.117e-06	-4.791e-06	-6.656e-06
-1.36688	-3.542e-06	-3.728e-06	-4.101e-06	-4.775e-06	-6.642e-06
-1.36788	-3.525e-06	-3.711e-06	-4.085e-06	-4.759e-06	-6.627e-06
-1.36888	-3.511e-06	-3.696e-06	-4.07e-06	-4.743e-06	-6.614e-06
-1.36988	-3.496e-06	-3.681e-06	-4.054e-06	-4.728e-06	-6.6e-06
-1.37088	-3.481e-06	-3.665e-06	-4.038e-06	-4.712e-06	-6.585e-06
-1.37188	-3.466e-06	-3.65e-06	-4.022e-06	-4.696e-06	-6.571e-06
-1.37288	-3.452e-06	-3.635e-06	-4.007e-06	-4.68e-06	-6.557e-06
-1.37388	-3.437e-06	-3.62e-06	-3.991e-06	-4.664e-06	-6.541e-06
-1.37488	-3.424e-06	-3.605e-06	-3.977e-06	-4.649e-06	-6.528e-06
-1.37588	-3.41e-06	-3.59e-06	-3.962e-06	-4.634e-06	-6.513e-06
-1.37688	-3.396e-06	-3.575e-06	-3.947e-06	-4.618e-06	-6.499e-06
-1.37788	-3.382e-06	-3.561e-06	-3.932e-06	-4.603e-06	-6.485e-06
-1.37888	-3.369e-06	-3.545e-06	-3.916e-06	-4.587e-06	-6.47e-06
-1.37988	-3.355e-06	-3.532e-06	-3.902e-06	-4.573e-06	-6.456e-06
-1.38088	-3.342e-06	-3.518e-06	-3.888e-06	-4.557e-06	-6.442e-06
-1.38188	-3.329e-06	-3.505e-06	-3.874e-06	-4.542e-06	-6.428e-06
-1.38288	-3.317e-06	-3.491e-06	-3.86e-06	-4.527e-06	-6.414e-06
-1.38388	-3.303e-06	-3.477e-06	-3.845e-06	-4.512e-06	-6.4e-06
-1.38488	-3.291e-06	-3.464e-06	-3.832e-06	-4.497e-06	-6.386e-06
-1.38588	-3.279e-06	-3.451e-06	-3.818e-06	-4.483e-06	-6.371e-06
-1.38688	-3.266e-06	-3.437e-06	-3.803e-06	-4.468e-06	-6.356e-06
-1.38788	-3.254e-06	-3.425e-06	-3.79e-06	-4.454e-06	-6.343e-06
-1.38888	-3.242e-06	-3.412e-06	-3.777e-06	-4.44e-06	-6.329e-06
-1.38988	-3.23e-06	-3.399e-06	-3.763e-06	-4.425e-06	-6.314e-06
-1.39088	-3.219e-06	-3.387e-06	-3.751e-06	-4.411e-06	-6.301e-06
-1.39188	-3.206e-06	-3.374e-06	-3.738e-06	-4.397e-06	-6.286e-06
-1.39288	-3.195e-06	-3.362e-06	-3.725e-06	-4.383e-06	-6.273e-06
-1.39388	-3.183e-06	-3.35e-06	-3.712e-06	-4.37e-06	-6.259e-06
-1.39488	-3.173e-06	-3.338e-06	-3.701e-06	-4.356e-06	-6.246e-06
-1.39588	-3.162e-06	-3.327e-06	-3.689e-06	-4.344e-06	-6.233e-06
-1.39688	-3.151e-06	-3.316e-06	-3.676e-06	-4.33e-06	-6.219e-06
-1.39788	-3.14e-06	-3.303e-06	-3.664e-06	-4.316e-06	-6.205e-06
-1.39888	-3.13e-06	-3.293e-06	-3.652e-06	-4.303e-06	-6.193e-06
-1.39988	-3.119e-06	-3.281e-06	-3.639e-06	-4.29e-06	-6.179e-06
-1.40088	-3.109e-06	-3.271e-06	-3.629e-06	-4.278e-06	-6.166e-06
-1.40188	-3.099e-06	-3.26e-06	-3.617e-06	-4.266e-06	-6.153e-06
-1.40288	-3.088e-06	-3.249e-06	-3.606e-06	-4.253e-06	-6.14e-06
-1.40388	-3.079e-06	-3.239e-06	-3.594e-06	-4.241e-06	-6.127e-06
-1.40488	-3.069e-06	-3.228e-06	-3.584e-06	-4.229e-06	-6.115e-06
-1.40588	-3.059e-06	-3.218e-06	-3.573e-06	-4.216e-06	-6.103e-06
-1.40688	-3.05e-06	-3.209e-06	-3.563e-06	-4.205e-06	-6.09e-06
-1.40788	-3.041e-06	-3.199e-06	-3.552e-06	-4.193e-06	-6.078e-06
-1.40888	-3.031e-06	-3.189e-06	-3.542e-06	-4.181e-06	-6.065e-06
-1.40988	-3.022e-06	-3.179e-06	-3.532e-06	-4.17e-06	-6.054e-06
-1.41088	-3.013e-06	-3.17e-06	-3.521e-06	-4.158e-06	-6.041e-06
-1.41188	-3.004e-06	-3.16e-06	-3.511e-06	-4.147e-06	-6.03e-06
-1.41288	-2.996e-06	-3.151e-06	-3.502e-06	-4.136e-06	-6.018e-06
-1.41388	-2.987e-06	-3.142e-06	-3.492e-06	-4.126e-06	-6.006e-06
-1.41488	-2.979e-06	-3.134e-06	-3.483e-06	-4.115e-06	-5.995e-06
-1.41588	-2.969e-06	-3.124e-06	-3.473e-06	-4.104e-06	-5.984e-06
-1.41688	-2.961e-06	-3.116e-06	-3.463e-06	-4.093e-06	-5.972e-06
-1.41788	-2.953e-06	-3.107e-06	-3.454e-06	-4.083e-06	-5.961e-06
-1.41888	-2.945e-06	-3.098e-06	-3.445e-06	-4.073e-06	-5.95e-06
-1.41988	-2.937e-06	-3.09e-06	-3.436e-06	-4.063e-06	-5.939e-06
-1.42088	-2.93e-06	-3.083e-06	-3.428e-06	-4.053e-06	-5.928e-06
-1.42188	-2.922e-06	-3.074e-06	-3.419e-06	-4.043e-06	-5.918e-06
-1.42288	-2.914e-06	-3.067e-06	-3.411e-06	-4.034e-06	-5.907e-06
-1.42388	-2.907e-06	-3.059e-06	-3.402e-06	-4.023e-06	-5.896e-06
-1.42488	-2.899e-06	-3.051e-06	-3.393e-06	-4.015e-06	-5.886e-06
-1.42588	-2.892e-06	-3.043e-06	-3.385e-06	-4.006e-06	-5.877e-06
-1.42688	-2.884e-06	-3.036e-06	-3.377e-06	-3.996e-06	-5.866e-06
-1.42788	-2.878e-06	-3.028e-06	-3.37e-06	-3.987e-06	-5.856e-06
-1.42888	-2.87e-06	-3.021e-06	-3.362e-06	-3.978e-06	-5.847e-06
-1.42988	-2.863e-06	-3.014e-06	-3.354e-06	-3.969e-06	-5.837e-06
-1.43088	-2.856e-06	-3.007e-06	-3.347e-06	-3.961e-06	-5.827e-06
-1.43188	-2.85e-06	-3e-06	-3.339e-06	-3.951e-06	-5.818e-06
-1.43288	-2.843e-06	-2.993e-06	-3.332e-06	-3.943e-06	-5.808e-06
-1.43388	-2.837e-06	-2.987e-06	-3.325e-06	-3.936e-06	-5.8e-06
-1.43488	-2.83e-06	-2.98e-06	-3.317e-06	-3.927e-06	-5.79e-06
-1.43588	-2.824e-06	-2.974e-06	-3.31e-06	-3.919e-06	-5.781e-06
-1.43688	-2.817e-06	-2.967e-06	-3.303e-06	-3.912e-06	-5.773e-06
-1.43788	-2.811e-06	-2.96e-06	-3.296e-06	-3.903e-06	-5.763e-06
-1.43888	-2.805e-06	-2.954e-06	-3.289e-06	-3.896e-06	-5.755e-06
-1.43988	-2.799e-06	-2.948e-06	-3.283e-06	-3.888e-06	-5.746e-06
-1.44088	-2.793e-06	-2.941e-06	-3.276e-06	-3.881e-06	-5.738e-06
-1.44188	-2.787e-06	-2.936e-06	-3.27e-06	-3.873e-06	-5.73e-06
-1.44288	-2.781e-06	-2.93e-06	-3.263e-06	-3.866e-06	-5.721e-06
-1.44388	-2.776e-06	-2.924e-06	-3.257e-06	-3.858e-06	-5.712e-06
-1.44488	-2.769e-06	-2.918e-06	-3.25e-06	-3.851e-06	-5.705e-06
-1.44588	-2.764e-06	-2.912e-06	-3.244e-06	-3.844e-06	-5.697e-06
-1.44688	-2.759e-06	-2.907e-06	-3.239e-06	-3.838e-06	-5.689e-06
-1.44788	-2.754e-06	-2.902e-06	-3.232e-06	-3.831e-06	-5.681e-06
-1.44888	-2.749e-06	-2.896e-06	-3.226e-06	-3.824e-06	-5.673e-06
-1.44988	-2.743e-06	-2.891e-06	-3.221e-06	-3.818e-06	-5.666e-06
-1.45088	-2.688e-06	-2.836e-06	-3.166e-06	-3.761e-06	-5.604e-06
-1.44988	-2.647e-06	-2.796e-06	-3.125e-06	-3.718e-06	-5.55e-06
-1.44888	-2.623e-06	-2.771e-06	-3.1e-06	-3.69e-06	-5.512e-06
-1.44788	-2.602e-06	-2.751e-06	-3.079e-06	-3.666e-06	-5.479e-06
-1.44688	-2.582e-06	-2.731e-06	-3.059e-06	-3.644e-06	-5.448e-06
-1.44588	-2.564e-06	-2.712e-06	-3.04e-06	-3.624e-06	-5.419e-06
-1.44488	-2.548e-06	-2.697e-06	-3.022e-06	-3.605e-06	-5.393e-06
-1.44388	-2.532e-06	-2.68e-06	-3.006e-06	-3.587e-06	-5.368e-06
-1.44288	-2.517e-06	-2.666e-06	-2.991e-06	-3.571e-06	-5.345e-06
-1.44188	-2.502e-06	-2.652e-06	-2.976e-06	-3.553e-06	-5.322e-06
-1.44088	-2.488e-06	-2.638e-06	-2.961e-06	-3.538e-06	-5.3e-06
-1.43988	-2.474e-06	-2.624e-06	-2.947e-06	-3.523e-06	-5.279e-06
-1.43888	-2.461e-06	-2.611e-06	-2.934e-06	-3.508e-06	-5.257e-06
-1.43788	-2.449e-06	-2.599e-06	-2.921e-06	-3.493e-06	-5.237e-06
-1.43688	-2.437e-06	-2.586e-06	-2.909e-06	-3.479e-06	-5.218e-06
-1.43588	-2.423e-06	-2.574e-06	-2.896e-06	-3.465e-06	-5.199e-06
-1.43488	-2.413e-06	-2.563e-06	-2.884e-06	-3.452e-06	-5.181e-06
-1.43388	-2.4e-06	-2.55e-06	-2.872e-06	-3.439e-06	-5.162e-06
-1.43288	-2.388e-06	-2.539e-06	-2.86e-06	-3.425e-06	-5.145e-06
-1.43188	-2.378e-06	-2.528e-06	-2.849e-06	-3.413e-06	-5.128e-06
-1.43088	-2.367e-06	-2.518e-06	-2.838e-06	-3.401e-06	-5.111e-06
-1.42988	-2.356e-06	-2.506e-06	-2.827e-06	-3.389e-06	-5.094e-06
-1.42888	-2.345e-06	-2.496e-06	-2.816e-06	-3.377e-06	-5.078e-06
-1.42788	-2.335e-06	-2.485e-06	-2.805e-06	-3.365e-06	-5.062e-06
-1.42688	-2.324e-06	-2.475e-06	-2.794e-06	-3.354e-06	-5.047e-06
-1.42588	-2.314e-06	-2.465e-06	-2.784e-06	-3.343e-06	-5.031e-06
-1.42488	-2.304e-06	-2.454e-06	-2.774e-06	-3.331e-06	-5.016e-06
-1.42388	-2.293e-06	-2.445e-06	-2.764e-06	-3.32e-06	-5.001e-06
-1.42288	-2.284e-06	-2.436e-06	-2.753e-06	-3.309e-06	-4.986e-06
-1.42188	-2.274e-06	-2.426e-06	-2.744e-06	-3.298e-06	-4.972e-06
-1.42088	-2.264e-06	-2.416e-06	-2.734e-06	-3.287e-06	-4.957e-06
-1.41988	-2.254e-06	-2.406e-06	-2.724e-06	-3.276e-06	-4.943e-06
-1.41888	-2.245e-06	-2.397e-06	-2.715e-06	-3.266e-06	-4.929e-06
-1.41788	-2.235e-06	-2.388e-06	-2.705e-06	-3.255e-06	-4.916e-06
-1.41688	-2.225e-06	-2.378e-06	-2.695e-06	-3.245e-06	-4.902e-06
-1.41588	-2.216e-06	-2.369e-06	-2.687e-06	-3.236e-06	-4.889e-06
-1.41488	-2.206e-06	-2.36e-06	-2.677e-06	-3.225e-06	-4.875e-06
-1.41388	-2.197e-06	-2.35e-06	-2.667e-06	-3.214e-06	-4.861e-06
-1.41288	-2.188e-06	-2.342e-06	-2.658e-06	-3.205e-06	-4.849e-06
-1.41188	-2.178e-06	-2.332e-06	-2.649e-06	-3.195e-06	-4.836e-06
-1.41088	-2.169e-06	-2.323e-06	-2.64e-06	-3.185e-06	-4.823e-06
-1.40988	-2.16e-06	-2.315e-06	-2.631e-06	-3.175e-06	-4.81e-06
-1.40888	-2.15e-06	-2.306e-06	-2.622e-06	-3.165e-06	-4.797e-06
-1.40788	-2.141e-06	-2.296e-06	-2.612e-06	-3.155e-06	-4.784e-06
-1.40688	-2.132e-06	-2.288e-06	-2.603e-06	-3.146e-06	-4.771e-06
-1.40588	-2.123e-06	-2.278e-06	-2.594e-06	-3.136e-06	-4.759e-06
-1.40488	-2.113e-06	-2.269e-06	-2.585e-06	-3.126e-06	-4.747e-06
-1.40388	-2.103e-06	-2.261e-06	-2.576e-06	-3.116e-06	-4.734e-06
-1.40288	-2.095e-06	-2.252e-06	-2.567e-06	-3.107e-06	-4.722e-06
-1.40188	-2.085e-06	-2.243e-06	-2.559e-06	-3.097e-06	-4.71e-06
-1.40088	-2.075e-06	-2.233e-06	-2.549e-06	-3.088e-06	-4.697e-06
-1.39988	-2.067e-06	-2.225e-06	-2.541e-06	-3.078e-06	-4.686e-06
-1.39888	-2.057e-06	-2.216e-06	-2.532e-06	-3.068e-06	-4.674e-06
-1.39788	-2.047e-06	-2.206e-06	-2.522e-06	-3.059e-06	-4.661e-06
-1.39688	-2.038e-06	-2.197e-06	-2.514e-06	-3.049e-06	-4.65e-06
-1.39588	-2.028e-06	-2.188e-06	-2.504e-06	-3.039e-06	-4.637e-06
-1.39488	-2.018e-06	-2.179e-06	-2.495e-06	-3.029e-06	-4.625e-06
-1.39388	-2.008e-06	-2.169e-06	-2.486e-06	-3.02e-06	-4.613e-06
-1.39288	-1.998e-06	-2.16e-06	-2.476e-06	-3.01e-06	-4.601e-06
-1.39188	-1.989e-06	-2.151e-06	-2.467e-06	-3e-06	-4.588e-06
-1.39088	-1.979e-06	-2.141e-06	-2.458e-06	-2.99e-06	-4.576e-06
-1.38988	-1.969e-06	-2.131e-06	-2.448e-06	-2.98e-06	-4.564e-06
-1.38888	-1.958e-06	-2.121e-06	-2.439e-06	-2.97e-06	-4.552e-06
-1.38788	-1.948e-06	-2.112e-06	-2.429e-06	-2.959e-06	-4.54e-06
-1.38688	-1.938e-06	-2.102e-06	-2.419e-06	-2.95e-06	-4.528e-06
-1.38588	-1.927e-06	-2.092e-06	-2.41e-06	-2.939e-06	-4.516e-06
-1.38488	-1.916e-06	-2.081e-06	-2.399e-06	-2.929e-06	-4.503e-06
-1.38388	-1.906e-06	-2.072e-06	-2.39e-06	-2.918e-06	-4.491e-06
-1.38288	-1.894e-06	-2.061e-06	-2.379e-06	-2.908e-06	-4.478e-06
-1.38188	-1.883e-06	-2.05e-06	-2.368e-06	-2.897e-06	-4.465e-06
-1.38088	-1.872e-06	-2.04e-06	-2.358e-06	-2.886e-06	-4.453e-06
-1.37988	-1.86e-06	-2.029e-06	-2.348e-06	-2.875e-06	-4.44e-06
-1.37888	-1.85e-06	-2.019e-06	-2.337e-06	-2.865e-06	-4.428e-06
-1.37788	-1.838e-06	-2.007e-06	-2.326e-06	-2.853e-06	-4.415e-06
-1.37688	-1.825e-06	-1.995e-06	-2.315e-06	-2.843e-06	-4.402e-06
-1.37588	-1.814e-06	-1.984e-06	-2.305e-06	-2.831e-06	-4.389e-06
-1.37488	-1.801e-06	-1.972e-06	-2.293e-06	-2.819e-06	-4.375e-06
-1.37388	-1.788e-06	-1.961e-06	-2.282e-06	-2.808e-06	-4.362e-06
-1.37288	-1.776e-06	-1.949e-06	-2.27e-06	-2.796e-06	-4.35e-06
-1.37188	-1.763e-06	-1.936e-06	-2.258e-06	-2.784e-06	-4.336e-06
-1.37088	-1.75e-06	-1.925e-06	-2.247e-06	-2.773e-06	-4.322e-06
-1.36988	-1.736e-06	-1.912e-06	-2.235e-06	-2.76e-06	-4.308e-06
-1.36888	-1.721e-06	-1.899e-06	-2.221e-06	-2.747e-06	-4.294e-06
-1.36788	-1.709e-06	-1.886e-06	-2.209e-06	-2.736e-06	-4.28e-06
-1.36688	-1.694e-06	-1.873e-06	-2.196e-06	-2.722e-06	-4.266e-06
-1.36588	-1.679e-06	-1.859e-06	-2.182e-06	-2.709e-06	-4.251e-06
-1.36488	-1.665e-06	-1.846e-06	-2.169e-06	-2.695e-06	-4.237e-06
-1.36388	-1.649e-06	-1.831e-06	-2.155e-06	-2.682e-06	-4.222e-06
-1.36288	-1.634e-06	-1.817e-06	-2.142e-06	-2.669e-06	-4.207e-06
-1.36188	-1.619e-06	-1.803e-06	-2.127e-06	-2.655e-06	-4.191e-06
-1.36088	-1.602e-06	-1.787e-06	-2.112e-06	-2.64e-06	-4.176e-06
-1.35988	-1.586e-06	-1.773e-06	-2.098e-06	-2.627e-06	-4.161e-06
-1.35888	-1.569e-06	-1.757e-06	-2.082e-06	-2.612e-06	-4.144e-06
-1.35788	-1.552e-06	-1.741e-06	-2.067e-06	-2.597e-06	-4.129e-06
-1.35688	-1.534e-06	-1.724e-06	-2.051e-06	-2.581e-06	-4.112e-06
-1.35588	-1.515e-06	-1.707e-06	-2.034e-06	-2.565e-06	-4.095e-06
-1.35488	-1.499e-06	-1.691e-06	-2.019e-06	-2.55e-06	-4.079e-06
-1.35388	-1.479e-06	-1.673e-06	-2.002e-06	-2.534e-06	-4.062e-06
-1.35288	-1.46e-06	-1.655e-06	-1.984e-06	-2.517e-06	-4.044e-06
-1.35188	-1.44e-06	-1.638e-06	-1.968e-06	-2.502e-06	-4.027e-06
-1.35088	-1.42e-06	-1.618e-06	-1.949e-06	-2.484e-06	-4.009e-06
-1.34988	-1.399e-06	-1.599e-06	-1.931e-06	-2.466e-06	-3.99e-06
-1.34888	-1.379e-06	-1.58e-06	-1.912e-06	-2.449e-06	-3.972e-06
-1.34788	-1.356e-06	-1.56e-06	-1.893e-06	-2.431e-06	-3.952e-06
-1.34688	-1.336e-06	-1.54e-06	-1.874e-06	-2.413e-06	-3.934e-06
-1.34588	-1.314e-06	-1.52e-06	-1.853e-06	-2.394e-06	-3.914e-06
-1.34488	-1.29e-06	-1.497e-06	-1.832e-06	-2.374e-06	-3.894e-06
-1.34388	-1.267e-06	-1.475e-06	-1.811e-06	-2.355e-06	-3.874e-06
-1.34288	-1.243e-06	-1.453e-06	-1.789e-06	-2.335e-06	-3.853e-06
-1.34188	-1.219e-06	-1.431e-06	-1.768e-06	-2.315e-06	-3.832e-06
-1.34088	-1.194e-06	-1.408e-06	-1.745e-06	-2.294e-06	-3.811e-06
-1.33988	-1.167e-06	-1.383e-06	-1.722e-06	-2.272e-06	-3.788e-06
-1.33888	-1.142e-06	-1.361e-06	-1.7e-06	-2.252e-06	-3.767e-06
-1.33788	-1.114e-06	-1.336e-06	-1.675e-06	-2.228e-06	-3.745e-06
-1.33688	-1.087e-06	-1.309e-06	-1.65e-06	-2.206e-06	-3.721e-06
-1.33588	-1.06e-06	-1.284e-06	-1.625e-06	-2.184e-06	-3.699e-06
-1.33488	-1.031e-06	-1.258e-06	-1.599e-06	-2.16e-06	-3.674e-06
-1.33388	-1.001e-06	-1.23e-06	-1.573e-06	-2.135e-06	-3.65e-06
-1.33288	-9.711e-07	-1.204e-06	-1.547e-06	-2.111e-06	-3.626e-06
-1.33188	-9.389e-07	-1.174e-06	-1.519e-06	-2.086e-06	-3.6e-06
-1.33088	-9.073e-07	-1.145e-06	-1.491e-06	-2.06e-06	-3.574e-06
-1.32988	-8.751e-07	-1.116e-06	-1.463e-06	-2.034e-06	-3.548e-06
-1.32888	-8.423e-07	-1.085e-06	-1.435e-06	-2.007e-06	-3.521e-06
-1.32788	-8.097e-07	-1.055e-06	-1.406e-06	-1.981e-06	-3.495e-06
-1.32688	-7.748e-07	-1.024e-06	-1.376e-06	-1.953e-06	-3.468e-06
-1.32588	-7.406e-07	-9.931e-07	-1.346e-06	-1.925e-06	-3.44e-06
-1.32488	-7.042e-07	-9.596e-07	-1.314e-06	-1.896e-06	-3.412e-06
-1.32388	-6.654e-07	-9.258e-07	-1.282e-06	-1.866e-06	-3.382e-06
-1.32288	-6.309e-07	-8.932e-07	-1.251e-06	-1.838e-06	-3.354e-06
-1.32188	-5.923e-07	-8.583e-07	-1.218e-06	-1.806e-06	-3.324e-06
-1.32088	-5.53e-07	-8.222e-07	-1.184e-06	-1.774e-06	-3.293e-06
-1.31988	-5.148e-07	-7.884e-07	-1.151e-06	-1.744e-06	-3.263e-06
-1.31888	-4.727e-07	-7.503e-07	-1.116e-06	-1.711e-06	-3.231e-06
-1.31788	-4.319e-07	-7.122e-07	-1.08e-06	-1.678e-06	-3.199e-06
-1.31688	-3.906e-07	-6.755e-07	-1.045e-06	-1.646e-06	-3.167e-06
-1.31588	-3.472e-07	-6.363e-07	-1.008e-06	-1.611e-06	-3.133e-06
-1.31488	-3.062e-07	-5.986e-07	-9.733e-07	-1.579e-06	-3.101e-06
-1.31388	-2.626e-07	-5.587e-07	-9.349e-07	-1.545e-06	-3.067e-06
-1.31288	-2.172e-07	-5.179e-07	-8.969e-07	-1.511e-06	-3.033e-06
-1.31188	-1.727e-07	-4.771e-07	-8.592e-07	-1.475e-06	-2.998e-06
-1.31088	-1.256e-07	-4.354e-07	-8.191e-07	-1.439e-06	-2.962e-06
-1.30988	-8.066e-08	-3.943e-07	-7.811e-07	-1.403e-06	-2.928e-06
-1.30888	-3.348e-08	-3.52e-07	-7.414e-07	-1.366e-06	-2.892e-06
-1.30788	1.52e-08	-3.072e-07	-6.993e-07	-1.328e-06	-2.856e-06
-1.30688	6.097e-08	-2.662e-07	-6.604e-07	-1.292e-06	-2.821e-06
-1.30588	1.113e-07	-2.204e-07	-6.175e-07	-1.253e-06	-2.783e-06
-1.30488	1.616e-07	-1.746e-07	-5.746e-07	-1.214e-06	-2.744e-06
-1.30388	2.099e-07	-1.319e-07	-5.354e-07	-1.177e-06	-2.708e-06
-1.30288	2.615e-07	-8.57e-08	-4.921e-07	-1.137e-06	-2.67e-06
-1.30188	3.112e-07	-4.017e-08	-4.491e-07	-1.098e-06	-2.632e-06
-1.30088	3.618e-07	4.647e-09	-4.068e-07	-1.06e-06	-2.594e-06
-1.29988	4.148e-07	5.301e-08	-3.628e-07	-1.018e-06	-2.554e-06
-1.29888	4.651e-07	9.791e-08	-3.197e-07	-9.796e-07	-2.515e-06
-1.29788	5.178e-07	1.447e-07	-2.766e-07	-9.392e-07	-2.476e-06
-1.29688	5.703e-07	1.93e-07	-2.317e-07	-8.983e-07	-2.436e-06
-1.29588	6.209e-07	2.389e-07	-1.885e-07	-8.588e-07	-2.398e-06
-1.29488	6.757e-07	2.868e-07	-1.444e-07	-8.168e-07	-2.358e-06
-1.29388	7.27e-07	3.334e-07	-1.007e-07	-7.778e-07	-2.318e-06
-1.29288	7.81e-07	3.821e-07	-5.561e-08	-7.359e-07	-2.278e-06
-1.29188	8.346e-07	4.317e-07	-9.61e-09	-6.938e-07	-2.237e-06
-1.29088	8.839e-07	4.758e-07	3.096e-08	-6.568e-07	-2.199e-06
-1.28988	9.384e-07	5.243e-07	7.593e-08	-6.147e-07	-2.159e-06
-1.28888	9.919e-07	5.726e-07	1.199e-07	-5.727e-07	-2.119e-06
-1.28788	1.041e-06	6.172e-07	1.618e-07	-5.348e-07	-2.08e-06
-1.28688	1.095e-06	6.653e-07	2.07e-07	-4.936e-07	-2.04e-06
-1.28588	1.147e-06	7.116e-07	2.508e-07	-4.533e-07	-2.001e-06
-1.28488	1.196e-06	7.563e-07	2.925e-07	-4.146e-07	-1.963e-06
-1.28388	1.248e-06	8.038e-07	3.363e-07	-3.741e-07	-1.923e-06
-1.28288	1.296e-06	8.468e-07	3.765e-07	-3.372e-07	-1.887e-06
-1.28188	1.348e-06	8.931e-07	4.188e-07	-2.985e-07	-1.847e-06
-1.28088	1.396e-06	9.373e-07	4.599e-07	-2.6e-07	-1.81e-06
-1.27988	1.457e-06	9.923e-07	5.118e-07	-2.124e-07	-1.764e-06
-1.27888	1.501e-06	1.033e-06	5.489e-07	-1.772e-07	-1.728e-06
-1.27788	1.545e-06	1.072e-06	5.856e-07	-1.439e-07	-1.695e-06
-1.27688	1.589e-06	1.112e-06	6.228e-07	-1.088e-07	-1.66e-06
-1.27588	1.635e-06	1.153e-06	6.615e-07	-7.278e-08	-1.625e-06
-1.27488	1.675e-06	1.19e-06	6.951e-07	-4.096e-08	-1.593e-06
-1.27388	1.719e-06	1.23e-06	7.327e-07	-6.459e-09	-1.558e-06
-1.27288	1.761e-06	1.269e-06	7.693e-07	2.757e-08	-1.524e-06
-1.27188	1.799e-06	1.304e-06	8.011e-07	5.695e-08	-1.494e-06
-1.27088	1.841e-06	1.341e-06	8.374e-07	8.956e-08	-1.461e-06
-1.26988	1.878e-06	1.375e-06	8.687e-07	1.209e-07	-1.431e-06
-1.26888	1.913e-06	1.407e-06	9.002e-07	1.487e-07	-1.401e-06
-1.26788	1.951e-06	1.442e-06	9.322e-07	1.799e-07	-1.371e-06
-1.26688	1.984e-06	1.473e-06	9.614e-07	2.064e-07	-1.342e-06
-1.26588	2.018e-06	1.503e-06	9.901e-07	2.339e-07	-1.314e-06
-1.26488	2.05e-06	1.532e-06	1.018e-06	2.609e-07	-1.286e-06
-1.26388	2.08e-06	1.559e-06	1.044e-06	2.844e-07	-1.261e-06
-1.26288	2.11e-06	1.586e-06	1.07e-06	3.099e-07	-1.235e-06
-1.26188	2.136e-06	1.611e-06	1.093e-06	3.326e-07	-1.21e-06
-1.26088	2.163e-06	1.635e-06	1.118e-06	3.554e-07	-1.186e-06
-1.25988	2.19e-06	1.661e-06	1.141e-06	3.787e-07	-1.162e-06
-1.25888	2.21e-06	1.678e-06	1.16e-06	3.953e-07	-1.142e-06
-1.25788	2.234e-06	1.7e-06	1.181e-06	4.163e-07	-1.12e-06
-1.25688	2.255e-06	1.72e-06	1.201e-06	4.351e-07	-1.099e-06
-1.25588	2.272e-06	1.736e-06	1.217e-06	4.513e-07	-1.08e-06
-1.25488	2.292e-06	1.754e-06	1.235e-06	4.696e-07	-1.06e-06
-1.25388	2.309e-06	1.771e-06	1.251e-06	4.847e-07	-1.041e-06
-1.25288	2.322e-06	1.783e-06	1.264e-06	4.983e-07	-1.025e-06
-1.25188	2.338e-06	1.798e-06	1.279e-06	5.138e-07	-1.007e-06
-1.25088	2.348e-06	1.807e-06	1.288e-06	5.244e-07	-9.932e-07
-1.24988	2.36e-06	1.818e-06	1.3e-06	5.365e-07	-9.785e-07
-1.24888	2.37e-06	1.828e-06	1.311e-06	5.477e-07	-9.637e-07
-1.24788	2.377e-06	1.835e-06	1.319e-06	5.569e-07	-9.504e-07
-1.24688	2.386e-06	1.843e-06	1.327e-06	5.668e-07	-9.376e-07
-1.24588	2.39e-06	1.848e-06	1.333e-06	5.734e-07	-9.255e-07
-1.24488	2.394e-06	1.853e-06	1.338e-06	5.806e-07	-9.138e-07
-1.24388	2.399e-06	1.858e-06	1.345e-06	5.884e-07	-9.025e-07
-1.24288	2.399e-06	1.858e-06	1.346e-06	5.913e-07	-8.939e-07
-1.24188	2.402e-06	1.861e-06	1.35e-06	5.975e-07	-8.833e-07
-1.24088	2.403e-06	1.863e-06	1.354e-06	6.03e-07	-8.733e-07
-1.23988	2.399e-06	1.861e-06	1.353e-06	6.034e-07	-8.66e-07
-1.23888	2.399e-06	1.861e-06	1.354e-06	6.078e-07	-8.577e-07
-1.23788	2.395e-06	1.858e-06	1.354e-06	6.085e-07	-8.505e-07
-1.23688	2.391e-06	1.855e-06	1.351e-06	6.1e-07	-8.442e-07
-1.23588	2.387e-06	1.853e-06	1.35e-06	6.106e-07	-8.364e-07
-1.23488	2.379e-06	1.847e-06	1.346e-06	6.097e-07	-8.309e-07
-1.23388	2.373e-06	1.842e-06	1.343e-06	6.096e-07	-8.248e-07
-1.23288	2.367e-06	1.837e-06	1.339e-06	6.087e-07	-8.183e-07
-1.23188	2.357e-06	1.829e-06	1.334e-06	6.063e-07	-8.143e-07
-1.23088	2.349e-06	1.822e-06	1.329e-06	6.038e-07	-8.086e-07
-1.22988	2.338e-06	1.814e-06	1.322e-06	6.011e-07	-8.036e-07
-1.22888	2.329e-06	1.806e-06	1.317e-06	5.987e-07	-7.986e-07
-1.22788	2.319e-06	1.798e-06	1.31e-06	5.967e-07	-7.931e-07
-1.22688	2.306e-06	1.786e-06	1.3e-06	5.899e-07	-7.904e-07
-1.22588	2.294e-06	1.776e-06	1.293e-06	5.86e-07	-7.859e-07
-1.22488	2.283e-06	1.767e-06	1.285e-06	5.816e-07	-7.809e-07
-1.22388	2.268e-06	1.754e-06	1.274e-06	5.749e-07	-7.777e-07
-1.22288	2.256e-06	1.744e-06	1.266e-06	5.699e-07	-7.724e-07
-1.22188	2.242e-06	1.732e-06	1.256e-06	5.645e-07	-7.679e-07
-1.22088	2.228e-06	1.719e-06	1.245e-06	5.574e-07	-7.637e-07
-1.21988	2.214e-06	1.708e-06	1.235e-06	5.519e-07	-7.591e-07
-1.21888	2.197e-06	1.693e-06	1.224e-06	5.44e-07	-7.546e-07
-1.21788	2.182e-06	1.68e-06	1.212e-06	5.378e-07	-7.492e-07
-1.21688	2.168e-06	1.668e-06	1.202e-06	5.311e-07	-7.439e-07
-1.21588	2.152e-06	1.654e-06	1.19e-06	5.233e-07	-7.385e-07
-1.21488	2.136e-06	1.641e-06	1.178e-06	5.166e-07	-7.325e-07
-1.21388	2.119e-06	1.627e-06	1.165e-06	5.088e-07	-7.27e-07
-1.21288	2.103e-06	1.612e-06	1.154e-06	5.008e-07	-7.207e-07
-1.21188	2.087e-06	1.599e-06	1.142e-06	4.944e-07	-7.143e-07
-1.21088	2.069e-06	1.584e-06	1.128e-06	4.851e-07	-7.092e-07
-1.20988	2.052e-06	1.569e-06	1.116e-06	4.772e-07	-7.017e-07
-1.20888	2.035e-06	1.556e-06	1.104e-06	4.707e-07	-6.936e-07
-1.20788	2.017e-06	1.54e-06	1.09e-06	4.611e-07	-6.873e-07
-1.20688	2e-06	1.526e-06	1.078e-06	4.535e-07	-6.793e-07
-1.20588	1.984e-06	1.511e-06	1.065e-06	4.452e-07	-6.708e-07
-1.20488	1.966e-06	1.496e-06	1.051e-06	4.365e-07	-6.632e-07
-1.20388	1.949e-06	1.482e-06	1.039e-06	4.289e-07	-6.543e-07
-1.20288	1.931e-06	1.467e-06	1.026e-06	4.198e-07	-6.46e-07
-1.20188	1.914e-06	1.453e-06	1.013e-06	4.115e-07	-6.37e-07
-1.20088	1.897e-06	1.439e-06	9.998e-07	4.042e-07	-6.276e-07
-1.19988	1.879e-06	1.423e-06	9.863e-07	3.949e-07	-6.187e-07
-1.19888	1.862e-06	1.409e-06	9.741e-07	3.868e-07	-6.088e-07
-1.19788	1.845e-06	1.394e-06	9.608e-07	3.788e-07	-5.992e-07
-1.19688	1.828e-06	1.38e-06	9.478e-07	3.702e-07	-5.897e-07
-1.19588	1.811e-06	1.367e-06	9.362e-07	3.628e-07	-5.784e-07
-1.19488	1.794e-06	1.351e-06	9.226e-07	3.541e-07	-5.685e-07
-1.19388	1.777e-06	1.338e-06	9.101e-07	3.462e-07	-5.586e-07
-1.19288	1.761e-06	1.324e-06	8.977e-07	3.383e-07	-5.476e-07
-1.19188	1.744e-06	1.309e-06	8.849e-07	3.295e-07	-5.375e-07
-1.19088	1.728e-06	1.296e-06	8.731e-07	3.222e-07	-5.266e-07
-1.18988	1.712e-06	1.283e-06	8.613e-07	3.147e-07	-5.149e-07
-1.18888	1.695e-06	1.268e-06	8.484e-07	3.064e-07	-5.05e-07
-1.18788	1.679e-06	1.255e-06	8.376e-07	2.996e-07	-4.932e-07
-1.18688	1.663e-06	1.241e-06	8.248e-07	2.915e-07	-4.831e-07
-1.18588	1.647e-06	1.228e-06	8.135e-07	2.842e-07	-4.715e-07
-1.18488	1.632e-06	1.215e-06	8.021e-07	2.766e-07	-4.602e-07
-1.18388	1.615e-06	1.201e-06	7.9e-07	2.692e-07	-4.496e-07
-1.18288	1.6e-06	1.189e-06	7.791e-07	2.622e-07	-4.387e-07
-1.18188	1.585e-06	1.176e-06	7.678e-07	2.553e-07	-4.281e-07
-1.18088	1.57e-06	1.163e-06	7.566e-07	2.476e-07	-4.165e-07
-1.17988	1.555e-06	1.151e-06	7.465e-07	2.417e-07	-4.054e-07
-1.17888	1.54e-06	1.138e-06	7.35e-07	2.338e-07	-3.954e-07
-1.17788	1.526e-06	1.126e-06	7.252e-07	2.284e-07	-3.836e-07
-1.17688	1.513e-06	1.114e-06	7.153e-07	2.216e-07	-3.727e-07
-1.17588	1.498e-06	1.102e-06	7.045e-07	2.15e-07	-3.624e-07
-1.17488	1.483e-06	1.09e-06	6.944e-07	2.087e-07	-3.519e-07
-1.17388	1.47e-06	1.078e-06	6.843e-07	2.022e-07	-3.414e-07
-1.17288	1.456e-06	1.066e-06	6.739e-07	1.957e-07	-3.317e-07
-1.17188	1.443e-06	1.055e-06	6.648e-07	1.899e-07	-3.209e-07
-1.17088	1.429e-06	1.043e-06	6.54e-07	1.836e-07	-3.114e-07
-1.16988	1.416e-06	1.032e-06	6.451e-07	1.781e-07	-3.012e-07
-1.16888	1.403e-06	1.021e-06	6.361e-07	1.726e-07	-2.905e-07
-1.16788	1.39e-06	1.009e-06	6.266e-07	1.667e-07	-2.816e-07
-1.16688	1.377e-06	9.992e-07	6.173e-07	1.615e-07	-2.717e-07
-1.16588	1.365e-06	9.882e-07	6.087e-07	1.567e-07	-2.622e-07
-1.16488	1.352e-06	9.78e-07	6.005e-07	1.516e-07	-2.523e-07
-1.16388	1.34e-06	9.678e-07	5.924e-07	1.476e-07	-2.432e-07
-1.16288	1.327e-06	9.564e-07	5.835e-07	1.419e-07	-2.343e-07
-1.16188	1.316e-06	9.472e-07	5.751e-07	1.373e-07	-2.258e-07
-1.16088	1.304e-06	9.373e-07	5.674e-07	1.331e-07	-2.164e-07
-1.15988	1.291e-06	9.263e-07	5.587e-07	1.283e-07	-2.077e-07
-1.15888	1.28e-06	9.172e-07	5.512e-07	1.248e-07	-1.991e-07
-1.15788	1.269e-06	9.073e-07	5.435e-07	1.211e-07	-1.908e-07
-1.15688	1.258e-06	8.972e-07	5.356e-07	1.173e-07	-1.828e-07
-1.15588	1.247e-06	8.883e-07	5.285e-07	1.143e-07	-1.74e-07
-1.15488	1.235e-06	8.791e-07	5.208e-07	1.105e-07	-1.668e-07
-1.15388	1.225e-06	8.694e-07	5.132e-07	1.08e-07	-1.592e-07
-1.15288	1.214e-06	8.608e-07	5.066e-07	1.055e-07	-1.509e-07
-1.15188	1.204e-06	8.516e-07	4.998e-07	1.03e-07	-1.424e-07
-1.15088	1.194e-06	8.431e-07	4.925e-07	1.007e-07	-1.353e-07
-1.14988	1.184e-06	8.339e-07	4.857e-07	9.87e-08	-1.279e-07
-1.14888	1.173e-06	8.254e-07	4.795e-07	9.665e-08	-1.213e-07
-1.14788	1.164e-06	8.171e-07	4.731e-07	9.531e-08	-1.139e-07
-1.14688	1.153e-06	8.08e-07	4.662e-07	9.318e-08	-1.08e-07
-1.14588	1.144e-06	7.999e-07	4.6e-07	9.255e-08	-1.011e-07
-1.14488	1.134e-06	7.924e-07	4.547e-07	9.169e-08	-9.397e-08
-1.14388	1.125e-06	7.833e-07	4.48e-07	9.043e-08	-8.83e-08
-1.14288	1.116e-06	7.759e-07	4.418e-07	8.94e-08	-8.137e-08
-1.14188	1.107e-06	7.678e-07	4.364e-07	8.956e-08	-7.57e-08
-1.14088	1.097e-06	7.596e-07	4.299e-07	8.83e-08	-6.947e-08
-1.13988	1.089e-06	7.529e-07	4.251e-07	8.877e-08	-6.349e-08
-1.13888	1.08e-06	7.448e-07	4.194e-07	8.893e-08	-5.774e-08
-1.13788	1.072e-06	7.381e-07	4.14e-07	8.814e-08	-5.151e-08
-1.13688	1.063e-06	7.301e-07	4.088e-07	8.901e-08	-4.624e-08
-1.13588	1.054e-06	7.225e-07	4.029e-07	8.877e-08	-4.135e-08
-1.13488	1.046e-06	7.153e-07	3.976e-07	8.885e-08	-3.6e-08
-1.13388	1.038e-06	7.088e-07	3.927e-07	8.948e-08	-3.143e-08
-1.13288	1.03e-06	7.017e-07	3.875e-07	8.995e-08	-2.662e-08
-1.13188	1.023e-06	6.953e-07	3.829e-07	9.09e-08	-2.103e-08
-1.13088	1.014e-06	6.877e-07	3.776e-07	9.114e-08	-1.694e-08
-1.12988	1.007e-06	6.812e-07	3.73e-07	9.224e-08	-1.252e-08
-1.12888	9.995e-07	6.747e-07	3.682e-07	9.287e-08	-7.798e-09
-1.12788	9.915e-07	6.673e-07	3.638e-07	9.318e-08	-3.308e-09
-1.12688	9.844e-07	6.619e-07	3.593e-07	9.381e-08	3.938e-10
-1.12588	9.774e-07	6.556e-07	3.549e-07	9.555e-08	5.356e-09
-1.12488	9.7e-07	6.491e-07	3.508e-07	9.578e-08	8.665e-09
-1.12388	9.633e-07	6.433e-07	3.46e-07	9.767e-08	1.331e-08
-1.12288	9.56e-07	6.364e-07	3.421e-07	9.807e-08	1.599e-08
-1.12188	9.489e-07	6.308e-07	3.374e-07	9.917e-08	1.985e-08
-1.12088	9.43e-07	6.248e-07	3.335e-07	9.98e-08	2.347e-08
-1.11988	9.355e-07	6.191e-07	3.293e-07	1.012e-07	2.71e-08
-1.11888	9.289e-07	6.13e-07	3.256e-07	1.018e-07	3.033e-08
-1.11788	9.226e-07	6.075e-07	3.217e-07	1.029e-07	3.3e-08
-1.11688	9.156e-07	6.018e-07	3.174e-07	1.034e-07	3.686e-08
-1.11588	9.099e-07	5.966e-07	3.14e-07	1.051e-07	4.049e-08
-1.11488	9.026e-07	5.907e-07	3.102e-07	1.056e-07	4.269e-08
-1.11388	8.969e-07	5.86e-07	3.066e-07	1.072e-07	4.608e-08
-1.11288	8.914e-07	5.809e-07	3.039e-07	1.085e-07	4.907e-08
-1.11188	8.847e-07	5.754e-07	2.995e-07	1.089e-07	5.167e-08
-1.11088	8.787e-07	5.704e-07	2.962e-07	1.102e-07	5.467e-08
-1.10988	8.734e-07	5.656e-07	2.93e-07	1.117e-07	5.703e-08
-1.10888	8.67e-07	5.605e-07	2.892e-07	1.122e-07	5.939e-08
-1.10788	8.614e-07	5.561e-07	2.866e-07	1.133e-07	6.168e-08
-1.10688	8.554e-07	5.505e-07	2.829e-07	1.143e-07	6.428e-08
-1.10588	8.495e-07	5.456e-07	2.794e-07	1.152e-07	6.609e-08
-1.10488	8.445e-07	5.42e-07	2.765e-07	1.163e-07	6.853e-08
-1.10388	8.383e-07	5.367e-07	2.732e-07	1.174e-07	7.018e-08
-1.10288	8.326e-07	5.327e-07	2.697e-07	1.182e-07	7.247e-08
-1.10188	8.28e-07	5.282e-07	2.671e-07	1.193e-07	7.475e-08
-1.10088	8.222e-07	5.246e-07	2.638e-07	1.203e-07	7.656e-08
-1.09988	8.174e-07	5.2e-07	2.614e-07	1.211e-07	7.861e-08
-1.09888	8.111e-07	5.155e-07	2.579e-07	1.218e-07	8.003e-08
-1.09788	8.066e-07	5.117e-07	2.553e-07	1.236e-07	8.208e-08
-1.09688	8.025e-07	5.079e-07	2.528e-07	1.245e-07	8.365e-08
-1.09588	7.968e-07	5.038e-07	2.496e-07	1.251e-07	8.507e-08
-1.09488	7.921e-07	5.002e-07	2.473e-07	1.26e-07	8.672e-08
-1.09388	7.871e-07	4.965e-07	2.45e-07	1.274e-07	8.838e-08
-1.09288	7.827e-07	4.924e-07	2.421e-07	1.276e-07	8.964e-08
-1.09188	7.774e-07	4.893e-07	2.399e-07	1.293e-07	9.153e-08
-1.09088	7.731e-07	4.851e-07	2.37e-07	1.295e-07	9.24e-08
-1.08988	7.683e-07	4.813e-07	2.35e-07	1.308e-07	9.389e-08
-1.08888	7.644e-07	4.791e-07	2.328e-07	1.311e-07	9.586e-08
-1.08788	7.597e-07	4.754e-07	2.306e-07	1.33e-07	9.744e-08
-1.08688	7.56e-07	4.721e-07	2.294e-07	1.336e-07	9.846e-08
-1.08588	7.517e-07	4.689e-07	2.265e-07	1.349e-07	9.964e-08
-1.08488	7.474e-07	4.65e-07	2.247e-07	1.343e-07	1.007e-07
-1.08388	7.437e-07	4.625e-07	2.224e-07	1.358e-07	1.023e-07
-1.08288	7.386e-07	4.588e-07	2.199e-07	1.362e-07	1.025e-07
-1.08188	7.347e-07	4.56e-07	2.184e-07	1.378e-07	1.041e-07
-1.08088	7.304e-07	4.532e-07	2.166e-07	1.386e-07	1.059e-07
-1.07988	7.266e-07	4.497e-07	2.142e-07	1.386e-07	1.059e-07
-1.07888	7.222e-07	4.466e-07	2.124e-07	1.399e-07	1.074e-07
-1.07788	7.185e-07	4.443e-07	2.119e-07	1.408e-07	1.086e-07
-1.07688	7.144e-07	4.406e-07	2.098e-07	1.41e-07	1.093e-07
-1.07588	7.112e-07	4.38e-07	2.087e-07	1.423e-07	1.103e-07
-1.07488	7.079e-07	4.364e-07	2.081e-07	1.436e-07	1.117e-07
-1.07388	7.042e-07	4.328e-07	2.064e-07	1.441e-07	1.13e-07
-1.07288	7.007e-07	4.302e-07	2.053e-07	1.452e-07	1.138e-07
-1.07188	6.964e-07	4.278e-07	2.037e-07	1.455e-07	1.144e-07
-1.07088	6.93e-07	4.247e-07	2.027e-07	1.457e-07	1.156e-07
-1.06988	6.894e-07	4.224e-07	2.009e-07	1.465e-07	1.168e-07
-1.06888	6.862e-07	4.199e-07	2.002e-07	1.475e-07	1.174e-07
-1.06788	6.832e-07	4.177e-07	1.993e-07	1.483e-07	1.187e-07
-1.06688	6.791e-07	4.145e-07	1.974e-07	1.486e-07	1.189e-07
-1.06588	6.756e-07	4.124e-07	1.968e-07	1.493e-07	1.198e-07
-1.06488	6.722e-07	4.098e-07	1.963e-07	1.5e-07	1.21e-07
-1.06388	6.688e-07	4.064e-07	1.946e-07	1.506e-07	1.215e-07
-1.06288	6.66e-07	4.047e-07	1.939e-07	1.509e-07	1.226e-07
-1.06188	6.635e-07	4.027e-07	1.943e-07	1.523e-07	1.237e-07
-1.06088	6.597e-07	4.005e-07	1.931e-07	1.528e-07	1.241e-07
-1.05988	6.572e-07	3.979e-07	1.927e-07	1.535e-07	1.252e-07
-1.05888	6.533e-07	3.959e-07	1.919e-07	1.542e-07	1.257e-07
-1.05788	6.503e-07	3.932e-07	1.915e-07	1.544e-07	1.266e-07
-1.05688	6.479e-07	3.908e-07	1.909e-07	1.546e-07	1.275e-07
-1.05588	6.442e-07	3.889e-07	1.902e-07	1.557e-07	1.281e-07
-1.05488	6.416e-07	3.864e-07	1.897e-07	1.564e-07	1.292e-07
-1.05388	6.387e-07	3.836e-07	1.898e-07	1.569e-07	1.297e-07
-1.05288	6.354e-07	3.816e-07	1.894e-07	1.575e-07	1.306e-07
-1.05188	6.331e-07	3.797e-07	1.893e-07	1.582e-07	1.315e-07
-1.05088	6.299e-07	3.77e-07	1.884e-07	1.584e-07	1.318e-07
-1.04988	6.275e-07	3.753e-07	1.887e-07	1.59e-07	1.326e-07
-1.04888	6.251e-07	3.734e-07	1.895e-07	1.601e-07	1.34e-07
-1.04788	6.221e-07	3.704e-07	1.884e-07	1.605e-07	1.345e-07
-1.04688	6.192e-07	3.684e-07	1.879e-07	1.606e-07	1.353e-07
-1.04588	6.169e-07	3.66e-07	1.88e-07	1.612e-07	1.365e-07
-1.04488	6.14e-07	3.64e-07	1.879e-07	1.613e-07	1.368e-07
-1.04388	6.112e-07	3.616e-07	1.878e-07	1.619e-07	1.373e-07
-1.04288	6.093e-07	3.593e-07	1.882e-07	1.631e-07	1.387e-07
-1.04188	6.065e-07	3.575e-07	1.882e-07	1.631e-07	1.397e-07
-1.04088	6.046e-07	3.551e-07	1.883e-07	1.642e-07	1.398e-07
-1.03988	6.017e-07	3.527e-07	1.88e-07	1.642e-07	1.415e-07
-1.03888	5.994e-07	3.506e-07	1.884e-07	1.645e-07	1.418e-07
-1.03788	5.971e-07	3.486e-07	1.881e-07	1.651e-07	1.428e-07
-1.03688	5.942e-07	3.466e-07	1.884e-07	1.657e-07	1.441e-07
-1.03588	5.927e-07	3.445e-07	1.889e-07	1.667e-07	1.451e-07
-1.03488	5.897e-07	3.422e-07	1.888e-07	1.669e-07	1.457e-07
-1.03388	5.871e-07	3.4e-07	1.886e-07	1.668e-07	1.465e-07
-1.03288	5.856e-07	3.384e-07	1.896e-07	1.677e-07	1.478e-07
-1.03188	5.827e-07	3.36e-07	1.894e-07	1.679e-07	1.481e-07
-1.03088	5.807e-07	3.337e-07	1.895e-07	1.684e-07	1.497e-07
-1.02988	5.79e-07	3.322e-07	1.893e-07	1.694e-07	1.503e-07
-1.02888	5.764e-07	3.303e-07	1.9e-07	1.69e-07	1.512e-07
-1.02788	5.742e-07	3.281e-07	1.901e-07	1.698e-07	1.526e-07
-1.02688	5.714e-07	3.263e-07	1.902e-07	1.701e-07	1.527e-07
-1.02588	5.697e-07	3.245e-07	1.904e-07	1.705e-07	1.537e-07
-1.02488	5.677e-07	3.222e-07	1.911e-07	1.711e-07	1.55e-07
-1.02388	5.659e-07	3.21e-07	1.915e-07	1.721e-07	1.557e-07
-1.02288	5.636e-07	3.187e-07	1.912e-07	1.723e-07	1.568e-07
-1.02188	5.619e-07	3.173e-07	1.916e-07	1.729e-07	1.575e-07
-1.02088	5.599e-07	3.152e-07	1.916e-07	1.731e-07	1.584e-07
-1.01988	5.582e-07	3.136e-07	1.92e-07	1.739e-07	1.601e-07
-1.01888	5.552e-07	3.115e-07	1.92e-07	1.738e-07	1.608e-07
-1.01788	5.537e-07	3.095e-07	1.929e-07	1.738e-07	1.613e-07
-1.01688	5.514e-07	3.085e-07	1.937e-07	1.753e-07	1.631e-07
-1.01588	5.496e-07	3.061e-07	1.934e-07	1.746e-07	1.633e-07
-1.01488	5.474e-07	3.045e-07	1.938e-07	1.753e-07	1.639e-07
-1.01388	5.456e-07	3.028e-07	1.939e-07	1.759e-07	1.656e-07
-1.01288	5.434e-07	3.017e-07	1.94e-07	1.768e-07	1.662e-07
-1.01188	5.42e-07	3.001e-07	1.95e-07	1.77e-07	1.669e-07
-1.01088	5.407e-07	2.989e-07	1.954e-07	1.778e-07	1.685e-07
-1.00988	5.385e-07	2.972e-07	1.954e-07	1.782e-07	1.688e-07
-1.00888	5.374e-07	2.955e-07	1.961e-07	1.786e-07	1.706e-07
-1.00788	5.352e-07	2.939e-07	1.96e-07	1.787e-07	1.711e-07
-1.00688	5.334e-07	2.925e-07	1.961e-07	1.79e-07	1.72e-07
-1.00588	5.315e-07	2.911e-07	1.964e-07	1.794e-07	1.736e-07
-1.00488	5.3e-07	2.895e-07	1.967e-07	1.798e-07	1.743e-07
-1.00388	5.286e-07	2.888e-07	1.973e-07	1.805e-07	1.757e-07
-1.00288	5.269e-07	2.865e-07	1.976e-07	1.807e-07	1.758e-07
-1.00188	5.247e-07	2.854e-07	1.977e-07	1.809e-07	1.767e-07
-1.00088	5.235e-07	2.842e-07	1.985e-07	1.819e-07	1.781e-07
-0.99988	5.213e-07	2.822e-07	1.977e-07	1.82e-07	1.783e-07
-0.99888	5.204e-07	2.817e-07	1.983e-07	1.82e-07	1.794e-07
-0.99788	5.192e-07	2.809e-07	1.995e-07	1.833e-07	1.809e-07
-0.99688	5.17e-07	2.785e-07	1.999e-07	1.831e-07	1.809e-07
-0.99588	5.155e-07	2.779e-07	2.001e-07	1.839e-07	1.82e-07
-0.99488	5.139e-07	2.768e-07	2.002e-07	1.837e-07	1.827e-07
-0.99388	5.12e-07	2.755e-07	2.007e-07	1.848e-07	1.833e-07
-0.99288	5.106e-07	2.75e-07	2.013e-07	1.849e-07	1.846e-07
-0.99188	5.093e-07	2.74e-07	2.011e-07	1.853e-07	1.853e-07
-0.99088	5.08e-07	2.722e-07	2.016e-07	1.857e-07	1.863e-07
-0.98988	5.066e-07	2.719e-07	2.02e-07	1.856e-07	1.867e-07
-0.98888	5.048e-07	2.703e-07	2.024e-07	1.869e-07	1.871e-07
-0.98788	5.036e-07	2.702e-07	2.025e-07	1.873e-07	1.883e-07
-0.98688	5.019e-07	2.686e-07	2.028e-07	1.871e-07	1.879e-07
-0.98588	5.008e-07	2.682e-07	2.039e-07	1.879e-07	1.894e-07
-0.98488	5.001e-07	2.674e-07	2.046e-07	1.892e-07	1.906e-07
-0.98388	4.987e-07	2.666e-07	2.046e-07	1.885e-07	1.907e-07
-0.98288	4.969e-07	2.656e-07	2.045e-07	1.892e-07	1.913e-07
-0.98188	4.959e-07	2.65e-07	2.053e-07	1.894e-07	1.919e-07
-0.98088	4.94e-07	2.641e-07	2.055e-07	1.898e-07	1.918e-07
-0.97988	4.93e-07	2.633e-07	2.057e-07	1.906e-07	1.927e-07
-0.97888	4.915e-07	2.629e-07	2.066e-07	1.904e-07	1.929e-07
-0.97788	4.901e-07	2.616e-07	2.066e-07	1.913e-07	1.928e-07
-0.97688	4.888e-07	2.616e-07	2.072e-07	1.916e-07	1.94e-07
-0.97588	4.875e-07	2.61e-07	2.072e-07	1.926e-07	1.938e-07
-0.97488	4.865e-07	2.602e-07	2.076e-07	1.926e-07	1.946e-07
-0.97388	4.85e-07	2.589e-07	2.087e-07	1.924e-07	1.946e-07
-0.97288	4.841e-07	2.594e-07	2.093e-07	1.942e-07	1.957e-07
-0.97188	4.83e-07	2.587e-07	2.091e-07	1.945e-07	1.962e-07
-0.97088	4.816e-07	2.58e-07	2.091e-07	1.944e-07	1.957e-07
-0.96988	4.805e-07	2.573e-07	2.097e-07	1.95e-07	1.968e-07
-0.96888	4.791e-07	2.571e-07	2.105e-07	1.956e-07	1.969e-07
-0.96788	4.774e-07	2.566e-07	2.102e-07	1.961e-07	1.964e-07
-0.96688	4.768e-07	2.562e-07	2.107e-07	1.967e-07	1.967e-07
-0.96588	4.756e-07	2.558e-07	2.115e-07	1.977e-07	1.976e-07
-0.96488	4.742e-07	2.553e-07	2.115e-07	1.973e-07	1.968e-07
-0.96388	4.733e-07	2.551e-07	2.125e-07	1.983e-07	1.978e-07
-0.96288	4.717e-07	2.543e-07	2.126e-07	1.99e-07	1.982e-07
-0.96188	4.71e-07	2.541e-07	2.129e-07	1.987e-07	1.979e-07
-0.96088	4.695e-07	2.539e-07	2.135e-07	2e-07	1.982e-07
-0.95988	4.684e-07	2.536e-07	2.141e-07	2.006e-07	1.99e-07
-0.95888	4.682e-07	2.535e-07	2.143e-07	2.016e-07	1.99e-07
-0.95788	4.664e-07	2.532e-07	2.151e-07	2.019e-07	1.996e-07
-0.95688	4.656e-07	2.527e-07	2.154e-07	2.021e-07	1.998e-07
-0.95588	4.648e-07	2.522e-07	2.164e-07	2.026e-07	2.003e-07
-0.95488	4.636e-07	2.519e-07	2.166e-07	2.029e-07	1.998e-07
-0.95388	4.625e-07	2.521e-07	2.168e-07	2.042e-07	2.006e-07
-0.95288	4.615e-07	2.517e-07	2.176e-07	2.05e-07	2.013e-07
[truncated: 1,001 more rows]
